# Supplementary material for: Farnesyltransferase inhibition overcomes oncogene-addicted non-small cell lung cancer adaptive resistance to targeted therapies
Source: Nat Commun. 2024 Jun 27;15:5345. doi: 10.1038/s41467-024-49360-4 (PMC11211478; doi:10.1038/s41467-024-49360-4)
Supplement: Supplementary file 10 — Supplementary Data 1 [file 41467_2024_49360_MOESM10_ESM.xlsx]

## Sheet: MUCOUS_SEROUS-associated signat
PIGR-correlated genes *p-value was calculated using Pearson correlation test				HALLMARK gene signatures associated with the mucous/serous/goblet phenotype
Gene_ID	r	pvalue*		Signature	k/K	FDR q-value	# Genes in Overlap (k)	Genes
PIGR	1	0		HALLMARK_KRAS_SIGNALING_UP	0.08	9.97e-08	16	NRP1, ETV4, GLRX, ANGPTL4, CFB, PLAT, DUSP6, MPZL2, TSPAN1, ETV1, AVL9, TRIB2, PIGR, TMEM100, PTBP2, RBM4
HK2	0.998117	1.66681e-08		HALLMARK_IL2_STAT5_SIGNALING	0.0653	1.7e-05	13	NRP1, ETV4, HK2, MAFF, NOP2, TIAM1, LRIG1, AHR, SPRED2, BATF3, NFKBIZ, SPRY4, SH3BGRL2
PAIP2	0.997556	3.6424e-08		HALLMARK_HYPOXIA	0.06	7.32e-05	12	HK2, MAFF, GLRX, ANGPTL4, FAM162A, CP, PGM1, PDK1, ZFP36, DTNA, ALDOC, ERRFI1
ST3GAL5	0.997395	4.41195e-08		HALLMARK_GLYCOLYSIS	0.05	0.00126	10	HK2, GLRX, ANGPTL4, FAM162A, PC, SDC1, ECD, PMM2, SPAG4, HS6ST2
CYSLTR1	0.997391	4.42942e-08		HALLMARK_INTERFERON_GAMMA_RESPONSE	0.05	0.00126	10	CFB, PLA2G4A, NAMPT, PDE4B, IFI44L, IRF9, TRIM14, IFNAR2, METTL7B, ST3GAL5
B4GALNT3	0.996415	1.14894e-07		HALLMARK_COMPLEMENT	0.045	0.00419	9	CFB, PLA2G4A, MAFF, CP, PLAT, DUSP6, USP15, DPP4, AKAP10
ANGPTL4	0.996222	1.34431e-07		HALLMARK_ESTROGEN_RESPONSE_EARLY	0.04	0.0122	8	TIAM1, LRIG1, IGFBP4, KCNK5, RARA, TBC1D30, MSMB, ASB13
DUSP6	0.996014	1.57911e-07		HALLMARK_HEME_METABOLISM	0.04	0.0122	8	USP15, PC, SLC11A2, TENT5C, TOP1, NARF, SLC25A37, SPTB
ST6GALNAC1	0.992888	8.94621e-07		HALLMARK_MTORC1_SIGNALING	0.04	0.0122	8	NAMPT, HK2, GLRX, PGM1, PDK1, SCD, SSR1, SYTL2
WDFY2	0.991918	1.3119e-06
PDE4B	0.991673	1.4346e-06		REACTOME gene signatures associated with the mucous/serous/goblet phenotype
CX3CL1	0.991612	1.46638e-06		Signature	k/K	FDR q-value	# Genes in Overlap (k)	Genes
C3orf33	0.990761	1.95787e-06		REACTOME_TRANSPORT_OF_SMALL_MOLECULES	0.0372	0.000256	27	APOE, CP, CAMK2G, ADCY4, ABCC3, ANGPTL4, TRPM2, MLKL, ANO9, CLCN2, ASIC1, WNK2, ATP11A, ATP10A, SLC11A2, STEAP2, FLVCR1, ACO1, PMPCA, MAIP1, MCU, SLC39A14, SLC1A7, PIP, AZGP1, MFSD4B, ABCB9
PLLP	0.989782	2.64647e-06		REACTOME_SIGNALING_BY_RECEPTOR_TYROSINE_KINASES	0.0324	0.0337	17	PIK3R2, TIAM1, APOE, KIT, MUC20, VGF, RAB4B, SPRED1, SPRED2, DUSP6, FGF19, PLAT, NRP1, FOSB, LRIG1, SPRY1, SHB
LINC00342	0.989464	2.90112e-06		REACTOME_SIGNALING_BY_GPCR	0.0313	0.0106	22	CAMK2G, APP, ADCY4, PIK3R2, PLA2G4A, TIAM1, PLCB1, PDE4D, PDE4B, PDE10A, CYSLTR1, LTB4R, RGS17, P2RY11, EDNRA, RGS2, FZD8, ADORA1, CX3CL1, ARHGEF10, OBSCN, ARHGEF38
MEG8	0.989163	3.15637e-06		REACTOME_METABOLISM_OF_LIPIDS	0.0295	0.021	22	PIK3R2, PLA2G4A, SREBF1, CSNK2A1, MED17, SEC24C, ABCC3, ANGPTL4, LPCAT1, CEPT1, MFSD2A, SCD, HSD17B12, ACSL5, MORC2, HPGD, PTGR2, ACOT11, MTMR4, AHR, SAMD8, SPTLC2
RASD1	0.988974	3.32378e-06		REACTOME_POST_TRANSLATIONAL_PROTEIN_MODIFICATION	0.0273	0.000532	40	APOE, CP, RARA, NR2C1, PCGF2, APP, SEC24C, MUC20, VGF, RAB4B, ST3GAL1, MUC5B, GALNT6, GCNT3, LARGE2, PMM2, ST6GALNAC1, ST3GAL5, ALG10B, CEACAM5, SPTB, MCFD2, NAPG, TRAPPC9, BPIFB2, IGFBP4, PIAS2, OGT, RAB43, RAB38, CAMKMT, USP15, TOP1, ATXN7, OTUB2, MYSM1, PIGW, KLHL5, ASB13, WSB2
MTRNR2L1	0.988918	3.37461e-06		REACTOME_RNA_POLYMERASE_II_TRANSCRIPTION	0.0252	0.00794	35	APOE, RARA, NR2C1, PCGF2, CAMK2G, SREBF1, NAMPT, CSNK2A1, MED17, KIT, NOP2, TFAP2D, NR4A1, MAML3, HDAC10, TNFRSF10B, NR2F1, RUNX3, WWTR1, ATR, RAD9A, PMS2, COX16, TIGAR, INTS6, ZC3H8, CDC26, EAF2, ZNF585A, ZNF749, ZNF287, ZNF75A, ZNF141, ZNF655, ZNF700
LRP5	0.988891	3.39852e-06
WDR27	0.988779	3.50241e-06		KEGG gene signatures associated with the mucous/serous/goblet phenotype
ZPLD1	0.988548	3.72275e-06		Signature	k/K	FDR q-value	# Genes in Overlap (k)	Genes
CFB	0.988541	3.72902e-06		KEGG_CIRCADIAN_RHYTHM_MAMMAL	0.3077	0.00218	4	CSNK1E, BHLHE41, PER3, PER2
RGS2	0.988072	4.20481e-06		KEGG_O_GLYCAN_BIOSYNTHESIS	0.1333	0.0238	4	ST3GAL1, GALNT6, ST6GALNAC1, GCNT3
ZNF700	0.987986	4.29661e-06		KEGG_JAK_STAT_SIGNALING_PATHWAY	0.0581	0.00822	9	IFNAR2, OSMR, PIK3R2, PIAS2, SPRY1, IRF9, SPRED1, SPRED2, SPRY4
EDNRA	0.987575	4.75103e-06		KEGG_PURINE_METABOLISM	0.0503	0.0263	8	POLR2J3, POLR3H, POLR1A, ADCY4, PDE10A, PDE4B, PDE4D, PDE9A
TMTC2	0.987052	5.3738e-06
PTGR2	0.98661	5.94198e-06
PLA2G4A	0.986429	6.18505e-06
C9orf152	0.986406	6.21635e-06
BMPR1B	0.986282	6.3873e-06
TMEM161B-AS1	0.986115	6.62233e-06
TFAP2D	0.985698	7.23464e-06
TCN1	0.985585	7.40745e-06
MEG3	0.985219	7.98358e-06
CRYM	0.984971	8.39117e-06
TPRG1	0.98482	8.6459e-06
VEZT	0.983541	1.10105e-05
ACSL5	0.983005	1.21164e-05
STEAP2	0.982874	1.23977e-05
OBSCN	0.982862	1.24229e-05
LTB4R	0.982559	1.30896e-05
HOXB2	0.982305	1.36675e-05
PCDH20	0.981279	1.61737e-05
CCNL1	0.980684	1.77576e-05
RAI1	0.980508	1.82441e-05
NR4A1	0.980443	1.84283e-05
PDE9A	0.979915	1.99516e-05
PLCB1	0.979716	2.05466e-05
GPR160	0.979549	2.1058e-05
ANKRD36C	0.979493	2.12298e-05
OSMR	0.979368	2.16172e-05
EIF2B5	0.979329	2.17395e-05
SRCIN1	0.979143	2.23292e-05
MCTP2	0.979011	2.27523e-05
CD302	0.978989	2.28251e-05
PVT1	0.978427	2.46953e-05
USP53	0.978087	2.58754e-05
SLC25A37	0.977785	2.69526e-05
GCNT3	0.977723	2.71773e-05
PIK3R2	0.977675	2.7353e-05
JPX	0.977652	2.74389e-05
ASAH2B	0.977633	2.75059e-05
ZNF749	0.977204	2.91113e-05
OGT	0.977115	2.94519e-05
MT-ATP8	0.977009	2.9862e-05
ATP10A	0.976991	2.99282e-05
IL1RAP	0.976823	3.0586e-05
ZNF346	0.976589	3.15149e-05
GRAMD4	0.976505	3.18571e-05
TSPAN8	0.975929	3.42408e-05
GOLGA8A	0.975864	3.45183e-05
TRIT1	0.975832	3.46526e-05
BBS1	0.975731	3.50875e-05
DTNA	0.975525	3.59828e-05
RAPGEF3	0.975047	3.81182e-05
LINC00630	0.974546	4.04461e-05
TMEM156	0.974502	4.06569e-05
ZZEF1	0.974091	4.26408e-05
BPIFB1	0.973947	4.33495e-05
ENTPD7	0.973734	4.44123e-05
GOLGA8B	0.97363	4.49404e-05
PRPF40B	0.973506	4.55745e-05
CBWD5	0.973379	4.62292e-05
DDX31	0.972869	4.89154e-05
CPD	0.972789	4.93503e-05
PRR7-AS1	0.972572	5.05282e-05
LARGE2	0.972293	5.20763e-05
BPIFB2	0.971187	5.85137e-05
ZNF287	0.971113	5.8964e-05
GSTO2	0.971062	5.92725e-05
LINC00632	0.970358	6.36752e-05
VWA2	0.970216	6.45843e-05
SLC22A18AS	0.970117	6.52284e-05
SMCR5	0.969972	6.61746e-05
TYW5	0.969956	6.62793e-05
BAZ1A	0.969817	6.71954e-05
RASSF10	0.969742	6.76929e-05
HDAC10	0.969733	6.77542e-05
ALDOC	0.969655	6.82778e-05
SEC24C	0.969551	6.89765e-05
METTL16	0.969174	7.15463e-05
NAMPT	0.969102	7.20496e-05
PLEKHH2	0.968755	7.44836e-05
TTN-AS1	0.968538	7.60316e-05
NECAP1	0.967912	8.06196e-05
NRP1	0.967861	8.10026e-05
CCDC142	0.967835	8.12019e-05
CAMK2G	0.967729	8.19953e-05
NOVA1	0.967719	8.20758e-05
DOP1A	0.967545	8.34009e-05
TRIM14	0.967498	8.37542e-05
SPRY4	0.967422	8.43416e-05
SPATA6L	0.967312	8.51898e-05
ZDHHC21	0.967281	8.54333e-05
NCMAP	0.967264	8.55669e-05
MRI1	0.966986	8.7743e-05
HOXB4	0.966899	8.84312e-05
DMBT1	0.966626	9.06184e-05
SPRY1	0.966451	9.20438e-05
SPRED1	0.9664	9.24587e-05
TRPM2	0.966298	9.32926e-05
SCD	0.966114	9.48205e-05
ELK4	0.965976	9.59706e-05
VPS33B	0.965912	9.65147e-05
CCDC88C	0.965744	9.79338e-05
CORO7	0.965653	9.87111e-05
INTS6L	0.965513	9.99112e-05
CEACAM5	0.965308	0.000101686
MUC20	0.965152	0.000103047
KCNMB4	0.965053	0.000103926
STRADA	0.964893	0.000105344
BIN1	0.964534	0.000108584
PCSK7	0.964152	0.000112094
ST3GAL1	0.963925	0.000114217
HOXD10	0.963654	0.000116785
MUC5B	0.963456	0.000118687
VGF	0.963286	0.000120338
BOK	0.963139	0.000121776
CCDC153	0.963132	0.000121839
CDC26	0.963072	0.000122431
RGS17	0.963005	0.000123096
ARHGAP40	0.962792	0.000125217
TIGAR	0.962198	0.00013125
SFT2D1	0.962069	0.000132583
PYCR3	0.96206	0.000132679
CC2D1A	0.961718	0.000136258
HS6ST2	0.961502	0.000138559
PITPNC1	0.9614	0.000139648
KIF26B	0.961344	0.000140258
KIAA1522	0.96113	0.000142568
ZNF585A	0.961089	0.000143016
MORC2	0.960992	0.000144086
DPP4	0.960797	0.000146235
RAB43	0.960511	0.000149419
MAN2B1	0.960395	0.000150732
RNF39	0.96004	0.000154774
LINC01748	0.959981	0.000155462
SYNE1	0.959954	0.000155772
FOXP4	0.959874	0.000156701
BATF3	0.959777	0.000157817
CEACAM1	0.959692	0.00015881
PIGW	0.959513	0.000160916
ABCC3	0.959388	0.000162397
SSR1	0.958935	0.000167838
MCFD2	0.95882	0.000169238
MPV17L	0.958807	0.000169395
MTRNR2L12	0.958621	0.000171679
EML3	0.958613	0.000171776
ARHGEF38	0.958516	0.000172967
STRA6	0.958421	0.000174149
ZNF66	0.958338	0.000175185
ZNF141	0.958304	0.000175604
GAB3	0.958235	0.000176468
MTRNR2L8	0.958138	0.000177685
FAM131A	0.95802	0.000179177
PTBP2	0.957884	0.000180906
PMS2	0.957788	0.000182142
RAB4B	0.957524	0.000185538
KHDC4	0.957271	0.000188831
ZNF316	0.957039	0.000191896
ZNF587B	0.956763	0.000195581
HOXC8	0.956639	0.000197247
TBC1D8	0.956105	0.000204546
TANC1	0.956086	0.000204805
BHLHE41	0.956086	0.000204807
PLAT	0.955746	0.000209539
CP	0.95546	0.00021359
TTC38	0.955417	0.000214199
MANSC1	0.955262	0.000216405
B9D1	0.955201	0.000217282
KIAA0040	0.954838	0.000222546
TRMT13	0.954486	0.000227742
CLDN10	0.953611	0.000240956
PIP	0.953541	0.000242043
MFSD2A	0.953273	0.0002462
MAML3	0.953064	0.000249485
HLA-DPA1	0.953042	0.000249837
B4GALNT4	0.952549	0.000257685
WWC3	0.952497	0.000258529
CEPT1	0.952266	0.000262269
TRIQK	0.95217	0.000263835
IRX1	0.952044	0.000265897
PLEKHN1	0.952034	0.00026607
FOXR2	0.951955	0.000267356
TIAM1	0.951875	0.000268687
RBM4	0.951766	0.000270492
TWF2	0.951745	0.000270846
KIT	0.951475	0.000275354
MBNL3	0.951364	0.000277232
DNAJC22	0.950944	0.000284377
RPH3AL	0.950436	0.000293192
LRIG1	0.950326	0.000295124
MAN2C1	0.950065	0.000299745
KLHL17	0.94969	0.000306464
KCNQ3	0.949607	0.000307965
NFKBIZ	0.949557	0.000308865
ABCB9	0.94937	0.000312274
KCTD14	0.949131	0.000316654
RARA	0.949008	0.000318919
FZD8	0.94884	0.000322048
ERN2	0.948824	0.000322352
THADA	0.948779	0.000323182
SLC22A31	0.948575	0.000327015
TNFRSF10B	0.94849	0.000328619
ASB13	0.948397	0.000330377
POLM	0.948245	0.000333253
ACOT11	0.94783	0.000341238
ADGRF1	0.947572	0.000346251
HSD17B12	0.947519	0.000347283
RERG	0.947496	0.000347741
MFSD4B	0.947435	0.000348947
TMEM61	0.947341	0.000350779
PPP2R2A	0.947204	0.000353503
NR2F1-AS1	0.947077	0.000356017
MYO18A	0.946914	0.00035928
RUNX3	0.946882	0.000359907
TSPAN3	0.94681	0.000361358
SLC11A2	0.946794	0.000361684
ANO9	0.946755	0.000362468
AKAP10	0.945714	0.000383851
PDE4D	0.945669	0.000384791
TBC1D30	0.945488	0.000388596
CSNK2A1	0.945485	0.00038866
TIMM23B	0.945472	0.000388936
MT-ND5	0.945457	0.00038924
KCNK5	0.945408	0.000390278
PROM2	0.945407	0.000390307
ZNF75A	0.94539	0.000390648
SH3BP2	0.945129	0.000396202
DPCD	0.945109	0.000396644
FKBP11	0.945078	0.000397305
MYSM1	0.945036	0.000398199
MIR210HG	0.944852	0.000402159
TARBP1	0.944615	0.000407296
RAB38	0.944603	0.000407538
SLC37A3	0.944579	0.000408066
BCL2L2	0.944322	0.000413681
TMEM100	0.944322	0.000413687
HPGD	0.94429	0.000414399
TNFSF13	0.944167	0.000417108
MSMB	0.944132	0.000417871
ASMTL	0.943977	0.000421311
ATP11A	0.943906	0.000422898
NSUN3	0.943181	0.000439276
RNF207	0.942922	0.000445209
LENG8	0.942908	0.000445543
AZGP1	0.942876	0.000446281
ARFGEF3	0.942594	0.000452813
CFAP298	0.942349	0.000458563
CDCA7	0.942313	0.000459397
NAT10	0.942218	0.000461652
LUCAT1	0.942193	0.000462225
ALG10B	0.942054	0.000465514
MTMR4	0.942013	0.000466502
CREBZF	0.941972	0.000467478
TENM4	0.941867	0.00046997
GNL3L	0.941678	0.000474497
APP	0.941579	0.000476886
MAFF	0.941159	0.000487101
GALNT6	0.941116	0.00048815
TENT5C	0.940939	0.000492499
ATXN7	0.940628	0.000500209
TSEN2	0.940215	0.000510557
OTUB2	0.940066	0.000514314
FGF19	0.940007	0.00051581
NR2C1	0.939769	0.000521874
ZC3H8	0.939682	0.0005241
PDK1	0.939671	0.000524397
MED17	0.939631	0.000525427
WNK2	0.939628	0.000525499
HOOK1	0.939617	0.000525794
ZNF655	0.939598	0.00052628
TRIM34	0.939522	0.000528233
AVL9	0.939338	0.000532994
ABHD18	0.938971	0.000542572
BNIP3	0.938915	0.000544041
MIPOL1	0.938666	0.000550628
SPATA13	0.93863	0.000551573
SH3BGRL2	0.938527	0.000554308
CCDC33	0.938488	0.000555339
MFSD4A	0.938482	0.000555506
NAF1	0.938481	0.00055553
GRTP1	0.938476	0.000555665
DNAJC17	0.938054	0.000566989
TMEM59L	0.937984	0.000568891
MCCC2	0.937797	0.000573961
CNTNAP3B	0.937777	0.000574504
CST1	0.937644	0.000578151
GNL3	0.937372	0.000585619
TUBG2	0.936999	0.000595986
APOE	0.936767	0.000602483
NEAT1	0.93666	0.000605491
ETFRF1	0.936505	0.000609874
MAP4K2	0.936427	0.000612107
FTX	0.93639	0.000613136
TRNT1	0.936054	0.000622747
MICALL2	0.935931	0.000626288
SNHG4	0.935811	0.000629773
MLKL	0.935421	0.000641109
PRPF18	0.935374	0.000642508
NUTM2A-AS1	0.935329	0.000643811
NKTR	0.935287	0.000645055
POLR2J3	0.935282	0.000645184
EIF3C	0.935251	0.000646118
POLR1A	0.93515	0.000649076
RNF24	0.93497	0.000654411
PDE10A	0.934643	0.000664168
IRF9	0.934497	0.000668569
TC2N	0.93426	0.000675716
OLMALINC	0.934242	0.000676273
SYTL2	0.934022	0.000682946
PRPF39	0.933972	0.000684499
PNN	0.933969	0.00068459
VPS9D1-AS1	0.933894	0.000686866
TRIB2	0.933644	0.000694567
FAM160A1	0.93338	0.000702759
CCDC144A	0.933304	0.000705105
TRABD	0.933022	0.000713927
MRPS28	0.932479	0.000731139
AHR	0.932313	0.000736459
DARS	0.932271	0.000737794
TOP1	0.932129	0.000742366
BCKDHA	0.932034	0.000745447
CCNL2	0.931824	0.000752238
PRRT3	0.931539	0.000761554
LPCAT1	0.93138	0.000766767
IFI44L	0.931352	0.000767708
NOP16	0.93133	0.000768412
HLA-DRA	0.931329	0.000768462
DELE1	0.931307	0.000769176
P2RY11	0.931223	0.000771945
PMPCA	0.931036	0.000778161
FAM83A	0.930519	0.00079546
SPTLC2	0.930356	0.000800978
FLVCR1	0.930074	0.000810578
RAD9A	0.929892	0.000816819
ZFP36	0.929595	0.000827058
GLRX	0.929496	0.000830485
ZHX1	0.929439	0.000832458
CRLF1	0.929364	0.000835064
ADGRF5	0.929104	0.000844156
C2orf72	0.9287	0.000858398
TMEM63A	0.928348	0.000870941
ADORA1	0.928299	0.000872683
ACO1	0.928274	0.000873611
METTL2A	0.928055	0.00088147
IGFBP4	0.927996	0.000883603
MFSD8	0.927825	0.000889806
HID1	0.927789	0.000891095
TMEM128	0.927591	0.000898322
KLF16	0.927341	0.000907481
ERRFI1	0.927271	0.000910059
ADAT2	0.927039	0.000918637
PSMA3-AS1	0.926974	0.000921031
CAMKMT	0.926957	0.000921661
MT-ND4L	0.926603	0.000934875
PIAS2	0.926539	0.000937278
SPTB	0.926356	0.000944168
SREBF1	0.926043	0.000956024
AGR2	0.925517	0.00097616
ARHGEF10	0.925172	0.000989547
ASL	0.925039	0.00099471
CYB561	0.924965	0.000997638
CATSPERZ	0.924923	0.000999246
POC1B-AS1	0.924468	0.00101719
CSNK1E	0.924276	0.00102483
CCNO	0.923835	0.00104247
PACRGL	0.923729	0.00104674
MAIP1	0.923697	0.00104804
FOCAD	0.923493	0.00105631
ALOX12-AS1	0.923487	0.00105655
TMEM161B	0.92338	0.00106091
FOSB	0.923309	0.00106378
CTDSP2	0.923123	0.00107139
SV2A	0.923013	0.0010759
SCGB3A1	0.922974	0.0010775
ACY1	0.922638	0.0010914
FLVCR2	0.922039	0.00111641
SAMD8	0.921809	0.00112611
SLC25A12	0.921757	0.00112833
CLUH	0.921634	0.00113356
SNCG	0.9216	0.001135
MRPL30	0.921533	0.00113786
NOP2	0.921475	0.00114031
SELENOH	0.921455	0.00114118
ATR	0.921118	0.00115562
AP4S1	0.920986	0.00116133
DBNL	0.92088	0.0011659
ARHGAP8	0.920758	0.00117118
LINC00511	0.920622	0.00117713
NARF	0.920313	0.00119065
PRR7	0.919916	0.00120816
WSB2	0.919884	0.00120958
ASIC1	0.919598	0.0012223
ARHGAP27	0.919495	0.00122692
POC1B	0.919412	0.00123063
INTS6	0.91921	0.00123972
SS18L1	0.918958	0.0012511
ECHDC2	0.918867	0.00125525
RASSF5	0.918807	0.00125798
SPICE1	0.918444	0.00127455
ADGRL1	0.918264	0.00128281
EAF2	0.918217	0.00128501
SLC39A14	0.91816	0.00128762
MSI2	0.917977	0.0012961
CASTOR2	0.917921	0.00129872
PPIL2	0.917854	0.00130183
TMEM41B	0.917677	0.00131006
METTL7B	0.917338	0.00132598
LRP5L	0.917059	0.00133918
KLHL5	0.916853	0.00134894
PER3	0.916845	0.00134935
SH2D3A	0.916741	0.00135429
ECD	0.916614	0.00136038
IFITM1	0.916599	0.00136107
DPY19L1	0.916554	0.00136325
ADCY4	0.916455	0.00136798
PSD3	0.91644	0.0013687
FBRSL1	0.916155	0.00138247
MCU	0.916052	0.00138744
MCM3AP-AS1	0.915567	0.00141111
FMOD	0.915545	0.00141221
NFKBID	0.915459	0.00141643
SLC1A7	0.915406	0.00141902
POLR3H	0.915064	0.00143591
SLITRK5	0.914966	0.00144081
EVA1C	0.914822	0.00144796
KIAA0895L	0.9148	0.00144904
SMN1	0.914594	0.00145937
LRRC26	0.914449	0.00146664
PER2	0.914199	0.00147927
CLCN2	0.914138	0.00148234
PCGF2	0.913796	0.00149975
GLDN	0.912919	0.0015449
SNHG10	0.912743	0.00155409
TCEA3	0.912663	0.00155826
SGSM3	0.912351	0.00157468
NR2F1	0.912325	0.00157603
STEAP1	0.912286	0.00157806
PC	0.911825	0.0016025
IFNAR2	0.911708	0.00160874
SEMA3A	0.911545	0.00161749
ARMC10	0.911436	0.00162331
COX16	0.911288	0.0016313
TRAPPC9	0.909171	0.00174801
SLC16A5	0.909071	0.00175366
FSTL4	0.909027	0.00175617
USP15	0.907712	0.00183153
SPRED2	0.907409	0.00184924
PGM1	0.907248	0.00185863
CIB1	0.907208	0.001861
ETV1	0.907186	0.00186227
ETV4	0.907055	0.00186997
SHLD1	0.906487	0.00190368
GGA1	0.906375	0.00191035
NAPG	0.906073	0.00192841
SLC12A9	0.905893	0.00193925
TFB2M	0.905862	0.00194113
SDC1	0.905777	0.00194627
SETD4	0.905661	0.00195331
MPZL2	0.905431	0.00196724
PMM2	0.9051	0.00198751
RNASE1	0.904942	0.00199716
LGALS8	0.904606	0.00201788
TSPAN1	0.904381	0.0020319
STYX	0.904332	0.00203494
WWTR1	0.903952	0.00205868
DLG3	0.903825	0.00206661
ETFA	0.903206	0.00210579
EML2	0.902789	0.00213242
NBEAL2	0.902397	0.00215765
FAM162A	0.902375	0.00215911
CXCL17	0.901627	0.00220779
SPAG4	0.901369	0.00222477
SHB	0.901275	0.00223101
FHOD1	0.900788	0.00226333
FAM3C	0.900574	0.00227763
NDNF	0.900143	0.00230656

## Sheet: ALVEOLAR-associated signatures
AGER-correlated genes *p-value was calculated using Pearson correlation test				HALLMARK gene signatures associated with the alveolar phenotype
Gene_ID	r	pvalue		Signature	k/K	FDR q-value	# Genes in Overlap (k)	Genes
AGER	1	0		HALLMARK_INTERFERON_GAMMA_RESPONSE	0.085	8.37e-20	17	RIPK2, IFIT2, IRF7, WARS1, RTP4, CMPK2, RSAD2, SAMD9L, IFI27, HERC6, ICAM1, NFKBIA, PTGS2, VAMP8, PELI1, RNF213, SECTM1
CYP4B1	0.998383	1.05501e-08		HALLMARK_INTERFERON_ALPHA_RESPONSE	0.1237	2.59e-16	12	RIPK2, IFIT2, IRF7, WARS1, RTP4, CMPK2, RSAD2, SAMD9L, IFI27, HERC6, CSF1, CD47
CXCL3	0.997972	2.08328e-08		HALLMARK_TNFA_SIGNALING_VIA_NFKB	0.05	7.67e-10	10	RIPK2, IFIT2, CSF1, ICAM1, NFKBIA, PTGS2, BMP2, CFLAR, CEBPB, CXCL3
LMO3	0.996849	7.80563e-08		HALLMARK_ALLOGRAFT_REJECTION	0.04	2.25e-07	8	RIPK2, CSF1, ICAM1, IRF7, WARS1, CD47, TLR3, CTSS
AQP4	0.996169	1.4018e-07		HALLMARK_INFLAMMATORY_RESPONSE	0.035	3.19e-06	7	RIPK2, CSF1, ICAM1, IRF7, TLR3, NFKBIA, RTP4
CLIC5	0.995799	1.84792e-07		HALLMARK_UV_RESPONSE_UP	0.0316	0.000138	5	ICAM1, NFKBIA, BMP2, HLA-F, EPCAM
ALPG	0.99579	1.85964e-07		HALLMARK_ESTROGEN_RESPONSE_LATE	0.025	0.000409	5	TFPI2, ST14, KLK10, TNNC1, ASS1
ALPP	0.995766	1.89177e-07		HALLMARK_KRAS_SIGNALING_UP	0.025	0.000409	5	BMP2, CTSS, PTGS2, TNNT2, PPBP
PPBP	0.995408	2.4129e-07		HALLMARK_APOPTOSIS	0.0248	0.00161	4	BMP2, CFLAR, TGFBR3, BIK
TNNC1	0.993191	7.85278e-07		HALLMARK_APICAL_JUNCTION	0.02	0.00353	4	ICAM1, CLDN7, COL17A1, NECTIN4
CHMP5	0.991834	1.35322e-06		HALLMARK_COMPLEMENT	0.02	0.00353	4	CTSS, TFPI2, IRF7, CEBPB
PCK2	0.988846	3.44058e-06		HALLMARK_P53_PATHWAY	0.02	0.00353	4	BMP2, ST14, VAMP8, FGF13
RASSF9	0.988542	3.72796e-06
MUC15	0.987899	4.39034e-06		REACTOME gene signatures associated with the alveolar phenotype
SFTPD	0.986549	6.02355e-06		Signature	k/K	FDR q-value	# Genes in Overlap (k)	Genes
CREB3	0.985004	8.33556e-06		REACTOME_INTERFERON_ALPHA_BETA_SIGNALING	0.0769	9.37e-05	6	IRF7, HLA-F, IFI6, IFI27, IFIT2, RSAD2
KCNK15	0.984128	9.87837e-06		REACTOME_CELL_CELL_JUNCTION_ORGANIZATION	0.0556	0.00262	5	CLDN7, CLDN3, CLDN23, AMOT, NECTIN4
ARRDC2	0.982022	1.43322e-05		REACTOME_CELL_CELL_COMMUNICATION	0.0516	4.54e-05	8	SFTPD, CLDN7, CLDN3, CLDN23, AMOT, NECTIN4, COL17A1, CD47
RSAD2	0.98167	1.51865e-05		REACTOME_CELL_JUNCTION_ORGANIZATION	0.0513	0.00062	6	CLDN7, CLDN3, CLDN23, AMOT, NECTIN4, COL17A1
RASGEF1B	0.980745	1.75907e-05		REACTOME_TOLL_LIKE_RECEPTOR_CASCADES	0.0482	4.54e-05	8	SFTPD, IRF7, RIPK2, NFKBIA, AGER, PELI1, CTSS, TLR3
ARHGEF9	0.980435	1.8449e-05		REACTOME_TOLL_LIKE_RECEPTOR_9_TLR9_CASCADE	0.0472	0.00436	5	IRF7, RIPK2, NFKBIA, AGER, PELI1
MAP2	0.980353	1.86818e-05		REACTOME_TOLL_LIKE_RECEPTOR_TLR1_TLR2_CASCADE	0.0435	0.00516	5	SFTPD, RIPK2, NFKBIA, AGER, PELI1
ATP13A4	0.979971	1.97867e-05		REACTOME_INTERFERON_SIGNALING	0.0255	0.00463	7	IRF7, HLA-F, IFI6, IFI27, IFIT2, RSAD2, ICAM1
KCNT2	0.979498	2.12156e-05		REACTOME_EXTRACELLULAR_MATRIX_ORGANIZATION	0.0233	0.00673	7	COL17A1, CD47, CTSS, ICAM1, MMP7, ADAMTS9, BMP2
SPNS2	0.979005	2.27736e-05		REACTOME_CYTOKINE_SIGNALING_IN_IMMUNE_SYSTEM	0.0164	0.000499	13	IRF7, RIPK2, NFKBIA, AGER, PELI1, HLA-F, IFI6, IFI27, IFIT2, RSAD2, ICAM1, PTGS2, CSF1
PTGS2	0.976333	3.25545e-05		REACTOME_INNATE_IMMUNE_SYSTEM	0.0124	0.00264	14	SFTPD, CD47, IRF7, RIPK2, NFKBIA, AGER, PELI1, CTSS, TLR3, VAMP8, GYG1, PPBP, HSPA6, MUC15
EPB41L5	0.974	4.30868e-05
CHAC1	0.973524	4.54829e-05		KEGG gene signatures associated with the alveolar phenotype
TNNT2	0.970791	6.09452e-05		Signature	k/K	FDR q-value	# Genes in Overlap (k)	Genes
AC025580.1	0.970766	6.11016e-05		KEGG_FOLATE_BIOSYNTHESIS	0.1818	0.019	2	ALPP, ALPG
GRHL3	0.96991	6.65807e-05		KEGG_AMINOACYL_TRNA_BIOSYNTHESIS	0.0732	0.0131	3	WARS1, GARS1, SARS1
MARVELD2	0.967686	8.23203e-05		KEGG_CELL_ADHESION_MOLECULES_CAMS	0.0451	0.000718	6	OCLN, CLDN3, CLDN7, CLDN23, ICAM1
SECTM1	0.967632	8.27364e-05		KEGG_LEUKOCYTE_TRANSENDOTHELIAL_MIGRATION	0.0431	0.00296	5	OCLN, CLDN3, CLDN7, CLDN23, ICAM1
ST14	0.967321	8.51245e-05		KEGG_TIGHT_JUNCTION	0.0379	0.00365	5	OCLN, CLDN3, CLDN7, CLDN23, CGN
ICAM1	0.967234	8.57983e-05
AMOT	0.966688	9.01218e-05
HSPA6	0.966286	9.33967e-05
OCLN	0.965009	0.000104315
NAV3	0.963731	0.000116055
PGBD5	0.960555	0.000148929
C1orf116	0.959437	0.000161819
TACSTD2	0.958012	0.00017928
TFPI2	0.957829	0.000181606
UPK3B	0.955678	0.000210497
THEMIS2	0.953897	0.000236592
WARS	0.952867	0.000252596
SLC6A9	0.952679	0.000255606
BMP2	0.951708	0.000271452
NFKBIA	0.950476	0.000292492
C10orf95	0.950203	0.000297295
C11orf1	0.949531	0.000309328
ADM2	0.949067	0.000317836
MMP28	0.948458	0.00032922
OSR2	0.947795	0.000341904
CLDN3	0.946866	0.000360229
USP54	0.946088	0.000376074
ASS1	0.945385	0.000390761
DPYSL3	0.945176	0.000395203
APOL3	0.945122	0.000396357
ZFP62	0.944661	0.000406276
CAMTA2	0.944313	0.000413883
CGN	0.944165	0.000417157
CLDN23	0.944003	0.000420746
HLA-F	0.943674	0.000428098
EPCAM	0.94345	0.000433138
RPS6	0.941848	0.000470433
KLK10	0.941794	0.000471735
TGFBR3	0.9413	0.000483644
CLDN7	0.938352	0.000558985
CSF1	0.938268	0.00056122
TM6SF1	0.938164	0.000564022
KLB	0.937861	0.000572241
TLR3	0.936466	0.000610991
HERC6	0.936304	0.000615605
CNNM4	0.935395	0.000641868
IFI27	0.935116	0.000650106
RTP4	0.933363	0.000703259
LINC00857	0.931853	0.00075131
SAMD9L	0.931666	0.000757392
MYOZ1	0.930824	0.000785245
TBCC	0.930817	0.000785466
GYG1	0.929109	0.000843976
CMPK2	0.929013	0.000847358
EMC3	0.928827	0.000853902
MFHAS1	0.928127	0.000878862
TMEM130	0.927331	0.000907845
WWP2	0.927082	0.000917046
ULBP1	0.926345	0.000944584
SCAMP2	0.924672	0.00100911
MMP7	0.924416	0.00101926
ADAMTS9	0.924328	0.00102275
POLR2C	0.924036	0.00103438
FUT1	0.923898	0.00103993
IRF7	0.921049	0.0011586
PELI1	0.920881	0.00116589
EFR3B	0.92038	0.00118771
AC144450.1	0.920041	0.00120259
RIPK2	0.918722	0.00126184
CHST15	0.917562	0.00131544
NECTIN4	0.916692	0.00135662
ARHGEF37	0.916091	0.00138557
SYS1	0.915559	0.00141148
ZFPL1	0.915522	0.00141332
PRR15L	0.915357	0.00142141
CD47	0.914502	0.00146395
VAMP8	0.914105	0.00148399
SYDE2	0.914009	0.00148889
USP6NL	0.913218	0.00152941
ZBTB42	0.912879	0.00154701
FGF13	0.9126	0.00156156
MTHFSD	0.911922	0.00159734
GDPD3	0.911668	0.00161089
CFLAR	0.910438	0.00167752
TMEM41A	0.910248	0.00168801
SLC35B1	0.909325	0.00173936
IFI6	0.908872	0.00176492
TXNDC11	0.90871	0.00177415
VGLL1	0.908426	0.00179036
PLEKHA1	0.90837	0.00179356
EEF1AKMT4	0.908004	0.00181465
RNF213	0.907812	0.00182576
AARD	0.906812	0.00188437
FAM84A	0.906804	0.00188483
COL17A1	0.90623	0.00191899
LIFR-AS1	0.905869	0.00194072
PON3	0.905354	0.00197195
CTSS	0.903804	0.00206795
IFIT2	0.903163	0.00210849
PLPBP	0.902886	0.00212619
GARS	0.90212	0.00217561
BIK	0.900492	0.00228312
CEBPB	0.900469	0.00228465
APBA3	0.900397	0.00228949
SARS	0.900289	0.00229672

## Sheet: EMT-associated signatures
SERPINE1-correlated genes *p-value was calculated using Pearson correlation test				HALLMARK gene signatures associated with the mesenchymal phenotype
Gene_ID	r	pvalue		Signature	k/K	FDR q-value	# Genes in Overlap (k)	Genes
SERPINE1	1	0		HALLMARK_EPITHELIAL_MESENCHYMAL_TRANSITION	0.105	6.46e-15	21	SERPINE1, LOX, PMP22, ITGB1, COL6A2, TAGLN, ADAM12, GADD45A, INHBA, TIMP3, FSTL1, CDH2, GLIPR1, GREM1, MATN2, OXTR, SERPINE2, SGCB, SPOCK1, TPM1, TPM4
BEND6	0.996875	7.61079e-08		HALLMARK_REACTIVE_OXYGEN_SPECIES_PATHWAY	0.102	0.000446	5	SOD1, ATOX1, TXN, MSRA, PDLIM1
PSG8	0.996019	1.57316e-07		HALLMARK_UV_RESPONSE_DN	0.0764	1.16e-06	11	SERPINE1, PMP22, MT1E, INSIG1, AKT3, ZMIZ1, DLC1, ATP2B4, YTHDC1, PHF3, AMPH
DYSF	0.99424	4.75702e-07		HALLMARK_TGF_BETA_SIGNALING	0.0741	0.006	4	SERPINE1, XIAP, FKBP1A, LTBP2
EPHB6	0.993762	6.04001e-07		HALLMARK_HYPOXIA	0.065	7.77e-07	13	SERPINE1, LOX, MT1E, MYH9, LARGE1, FOSL2, HMOX1, MAP3K1, SRPX, CAVIN1, GPC4, NOCT, CHST3
AMTN	0.993528	6.74315e-07		HALLMARK_APICAL_JUNCTION	0.055	2.34e-05	11	ITGB1, MYH9, , INSIG1, AKT3, ACTN1, GNAI2, SKAP2, SIRPA, FLNC, INPPL1, PPP2R2C
ARMH4	0.993324	7.39993e-07		HALLMARK_MYOGENESIS	0.05	9.04e-05	10	SERPINE1, HMOX1, IGF1, ETS2, CYFIP2, CDA, PGRMC1, PTGR1, GSTM4, NDRG2
FAM95C	0.992996	8.54477e-07		HALLMARK_TNFA_SIGNALING_VIA_NFKB	0.05	9.04e-05	10	SERPINE1, GADD45A, INHBA, FOSL2, ETS2, SGK1, DNAJB4, RCAN1, NFE2L2, REL
TLL1	0.992338	1.11791e-06		HALLMARK_XENOBIOTIC_METABOLISM	0.05	9.04e-05	10	ITGB1, COL6A2, TAGLN, ADAM12, MYH9, LARGE1, IGF1, IGFBP7, CASQ1, PDLIM7
TMOD2	0.991051	1.7797e-06		HALLMARK_APOPTOSIS	0.0435	0.00296	7	GADD45A, TIMP3, HMOX1, SOD1, XIAP, IGFBP6, PEA15
GLIPR2	0.991013	1.8026e-06
GRIN2A	0.99017	2.35694e-06		REACTOME gene signatures associated with the mesenchymal phenotype
TAGLN	0.988812	3.47156e-06		Signature	k/K	FDR q-value	# Genes in Overlap (k)	Genes
STMP1	0.988512	3.75813e-06		REACTOME_KEAP1_NFE2L2_PATHWAY	0.096	3.69e-07	12	PSMB7, PSMC2, SEM1, PSMA1, PSMB2, PSMB6, SKP1, HMOX1, TXN, NFE2L2, AKT3, NPLOC4
MAP3K7CL	0.988345	3.92395e-06		REACTOME_CELLULAR_RESPONSE_TO_CHEMICAL_STRESS	0.0701	3.24e-07	15	NCF2, PSMB7, PSMC2, SEM1, PSMA1, PSMB2, PSMB6, SKP1, HMOX1, TXN, NFE2L2, AKT3, NPLOC4, ATOX1, SOD1
CELSR2	0.98814	4.13323e-06		REACTOME_RHO_GTPASE_CYCLE	0.0578	1e-10	26	NCF2, PAK2, WASF1, WASF3, CYFIP2, DOCK2, ITGB1, USP9X, RHOQ, DIAPH2, RHOD, GOPC, RAPGEF1, RASGRF2, TIAM2, ARHGAP42, DLC1, TPM4, ACTN1, PEAK1, WHAMM, ARHGEF40, CAVIN1, RHOBTB1, RRAS2, EPSTI1
LINC01759	0.988013	4.26742e-06		REACTOME_NEDDYLATION	0.0571	7.13e-06	14	PSMB7, PSMC2, SEM1, PSMA1, PSMB2, PSMB6, SKP1, NFE2L2, NPLOC4, UBE2D1, FBXO17, GAN, SOCS2, CUL4B
REL	0.987923	4.36367e-06		REACTOME_SIGNALING_BY_WNT	0.0485	7.13e-06	16	H3-3A, PSMB7, PSMC2, SEM1, PSMA1, PSMB2, PSMB6, SKP1, GNG12, ZRANB1, XIAP, DACT1, PRICKLE1, WNT5B, LGR5, VPS35
NPTXR	0.987522	4.81145e-06		REACTOME_RHO_GTPASE_EFFECTORS	0.0464	2.47e-05	15	NCF2, PAK2, WASF1, WASF3, CYFIP2, ITGB1, RHOQ, DIAPH2, RHOD, GOPC, DYNC1I1, H3-3A, MYH9, YWHAG, CLIP1
CDK6	0.987469	4.87328e-06		REACTOME_SIGNALING_BY_RHO_GTPASES_MIRO_GTPASES_AND_RHOBTB3	0.0431	3.15e-10	31	NCF2, PAK2, WASF1, WASF3, CYFIP2, DOCK2, ITGB1, USP9X, RHOQ, DIAPH2, RHOD, GOPC, RAPGEF1, RASGRF2, TIAM2, ARHGAP42, DLC1, TPM4, ACTN1, PEAK1, WHAMM, ARHGEF40, CAVIN1, RHOBTB1, RRAS2, EPSTI1, DYNC1I1, H3-3A, MYH9, YWHAG, CLIP1
TOX	0.987032	5.39862e-06		REACTOME_CELLULAR_RESPONSES_TO_STIMULI	0.0412	1.21e-10	34	NCF2, DYNC1I1, H3-3A, PSMB7, PSMC2, SEM1, PSMA1, PSMB2, PSMB6, SKP1, HMOX1, TXN, NFE2L2, AKT3, NUP42, RPSA, RPS27L, NPLOC4, ATOX1, SOD1, UBE2D1, IGFBP7, CDK6, HSPH1, ETS2, UBN1, MT1E, MT1F, HSPA12A, BAG2, EIF2AK4, SH3BP4, FNIP1, ZBTB17
KIF3C	0.986879	5.59207e-06		REACTOME_SIGNALING_BY_RECEPTOR_TYROSINE_KINASES	0.0363	2.47e-05	19	NCF2, PAK2, WASF1, WASF3, CYFIP2, ITGB1, RAPGEF1, AKT3, GTF2F2, SH3GL3, FGF5, PTPN1, IGF1, AXL, COL6A2, ADAM12, GGA3, SGK1, NGF
BAG2	0.986317	6.33937e-06		REACTOME_INFECTIOUS_DISEASE	0.0324	7.94e-08	33	PAK2, WASF1, WASF3, CYFIP2, DOCK2, ITGB1, DYNC1I1, PSMB7, PSMC2, SEM1, PSMA1, PSMB2, PSMB6, SKP1, HMOX1, TXN, NFE2L2, AKT3, NUP42, RPSA, RPS27L, MYH9, YWHAG, ANO6, SUDS3, FKBP1A, GNG12, GTF2F2, SH3GL3, SERPINE1, SNRPD3, GPC4, GNAI2
DYNC1I1	0.986266	6.40997e-06		REACTOME_INNATE_IMMUNE_SYSTEM	0.0293	5.38e-07	33	NCF2, PAK2, WASF1, WASF3, CYFIP2, DOCK2, PSMB7, PSMC2, SEM1, PSMA1, PSMB2, PSMB6, SKP1, HMOX1, TXN, ATOX1, UBE2D1, MYH9, ANO6, BST1, MAP3K14, UBR4, TRIM32, GSDME, MAP3K1, SLC27A2, GLIPR1, SIRPA, CDA, PGRMC1, FOLR3, CPPED1, NIT2
LIMS1	0.98608	6.67216e-06		REACTOME_VIRAL_INFECTION_PATHWAYS	0.0291	3.61e-05	24	PAK2, DOCK2, ITGB1, DYNC1I1, PSMB7, PSMC2, SEM1, PSMA1, PSMB2, PSMB6, SKP1, NFE2L2, AKT3, NUP42, RPSA, RPS27L, YWHAG, ANO6, SUDS3, FKBP1A, GTF2F2, SERPINE1, SNRPD3, GPC4
RRAS2	0.985522	7.50458e-06		REACTOME_POST_TRANSLATIONAL_PROTEIN_MODIFICATION	0.026	7.66e-07	38	USP9X, DYNC1I1, PSMB7, PSMC2, SEM1, PSMA1, PSMB2, PSMB6, SKP1, NFE2L2, NUP42, NPLOC4, UBE2D1, IGFBP7, SUDS3, BST1, FBXO17, GAN, SOCS2, CUL4B, ZRANB1, BABAM2, ARSI, FSTL1, CDH2, RAB32, RAB12, RAB21, ARF5, AMTN, RTF1, ADAMTS15, LARGE1, TPGS2, TTLL7, POMGNT2, DPH7, MDGA1
RPS27L	0.985285	7.87809e-06
COL6A2	0.985279	7.88786e-06		KEGG gene signatures associated with the mesenchymal phenotype
HKDC1	0.985111	8.16046e-06		Signature	k/K	FDR q-value	# Genes in Overlap (k)	Genes
TSPAN2	0.984176	9.78947e-06		KEGG_PROTEASOME	0.1304	0.00032	6	SEM1, PSMA1, PSMB2, PSMB6, PSMB7, PSMC2
FOLR3	0.983952	1.02088e-05		KEGG_HYPERTROPHIC_CARDIOMYOPATHY_HCM	0.0723	0.00295	6	ITGB1, IGF1, SGCB, TPM1, TPM4, PRKAB2
STK33	0.983831	1.04392e-05		KEGG_UBIQUITIN_MEDIATED_PROTEOLYSIS	0.0593	0.00104	8	MAP3K1, XIAP, SKP1, CUL4B, UBE2QL1, TRIM32, MID1, UBE2D1
UBE2D1	0.983352	1.13916e-05		KEGG_DILATED_CARDIOMYOPATHY	0.0556	0.0285	5	ITGB1, IGF1, SGCB, TPM1, TPM4
GREM1	0.983282	1.15355e-05		KEGG_FC_GAMMA_R_MEDIATED_PHAGOCYTOSIS	0.0521	0.0304	5	WASF1, AKT3, WASF3, DOCK2, AMPH
MDGA1	0.983214	1.16765e-05		KEGG_REGULATION_OF_ACTIN_CYTOSKELETON	0.0516	0.00032	11	PAK2, RRAS2, FGF5, GNG12, ITGB1, ACTN1, MYH9, WASF1, TIAM2, DIAPH2, CYFIP2
LTBP2	0.983105	1.19046e-05		KEGG_FOCAL_ADHESION	0.0503	0.000563	10	PAK2, ITGB1, ACTN1, AKT3, FLNC, XIAP, IGF1, RAPGEF1, COL6A2, TLN2
RHOBTB1	0.982974	1.21811e-05		KEGG_TIGHT_JUNCTION	0.0455	0.0285	6	RRAS2, ACTN1, MYH9, AKT3, GNAI2, PPP2R2C
TMCC2	0.982921	1.22953e-05		KEGG_MAPK_SIGNALING_PATHWAY	0.0449	0.000322	12	PAK2, RRAS2, FGF5, GNG12, AKT3, FLNC, MAP3K1, GADD45A, NGF, MAP3K14, DUSP10, RASGRF2
LINC01468	0.982683	1.28147e-05		KEGG_INSULIN_SIGNALING_PATHWAY	0.0438	0.0288	6	AKT3, RAPGEF1, PRKAB2, PTPN1, SOCS2, RHOQ
ANXA6	0.981604	1.53489e-05
OSBPL1A	0.98149	1.56356e-05
RAB21	0.981406	1.58488e-05
KDELC1	0.980924	1.7108e-05
GSTM4	0.980442	1.84289e-05
TMEM255B	0.980225	1.90472e-05
RNF175	0.979894	2.00134e-05
LRP12	0.979833	2.01973e-05
GLIPR1	0.979381	2.15785e-05
MOXD1	0.979012	2.27511e-05
ZCCHC17	0.978142	2.56809e-05
SGK1	0.978134	2.57089e-05
UBN1	0.977825	2.68077e-05
NPR3	0.977795	2.6916e-05
SIRPA	0.977714	2.72098e-05
AC018645.2	0.977685	2.73166e-05
MXRA7	0.977491	2.80331e-05
SRPX	0.977488	2.80425e-05
CUL4B	0.977352	2.85504e-05
HS3ST2	0.976675	3.11729e-05
TIMP3	0.976506	3.18497e-05
GPR176	0.976415	3.22226e-05
CYFIP2	0.976276	3.27888e-05
TLN2	0.976246	3.29128e-05
AC097059.1	0.975701	3.52189e-05
TBC1D22B	0.975503	3.6078e-05
ANXA8	0.975131	3.77398e-05
GNPDA1	0.975123	3.77747e-05
CXXC5	0.974947	3.85782e-05
PSMB6	0.974895	3.88166e-05
SNRPD3	0.973859	4.37886e-05
GSDME	0.973557	4.53118e-05
FAM57A	0.972952	4.84736e-05
CCDC80	0.971988	5.38005e-05
P4HA3	0.971421	5.71131e-05
HSF2BP	0.971257	5.80961e-05
MSRA	0.970987	5.97317e-05
CHD1L	0.970942	6.00126e-05
AC005523.2	0.970747	6.1215e-05
ELOVL4	0.970284	6.41487e-05
DOCK2	0.97015	6.50129e-05
PSMB7	0.96991	6.65813e-05
ATOX1	0.969527	6.91383e-05
COL18A1	0.969396	7.00245e-05
CYP1B1	0.969114	7.1964e-05
PTPN1	0.969062	7.23246e-05
UBE2QL1	0.968939	7.31842e-05
SEPT10	0.968804	7.4133e-05
GTF2F2	0.968613	7.54964e-05
GOPC	0.968198	7.85043e-05
SH3GL3	0.96756	8.32835e-05
BABAM2	0.967548	8.33715e-05
LARGE1	0.96719	8.61422e-05
MPC2	0.967072	8.70684e-05
IFFO2	0.966987	8.77358e-05
HSPH1	0.966882	8.85712e-05
SEM1	0.966801	8.92182e-05
LOX	0.966496	9.16726e-05
FBXO17	0.965945	9.62366e-05
YTHDC1	0.965446	0.000100491
HPS1	0.964808	0.00010611
DACT1	0.964687	0.000107194
GADD45A	0.964416	0.000109661
RAB12	0.964173	0.000111895
NDRG2	0.963801	0.000115393
TMEM56	0.96368	0.000116537
KDELC2	0.963278	0.000120412
CRIM1	0.962843	0.000124703
NCF2	0.962384	0.000129332
LRRC37B	0.962217	0.000131051
FAT3	0.961547	0.000138082
RASGRF2	0.961	0.000143995
NOL8	0.959758	0.000158039
DCBLD1	0.95957	0.00016025
SEPT8	0.95884	0.000168996
PLCE1	0.95816	0.000177412
RNF8	0.957672	0.000183627
MINOS1	0.957475	0.000186174
PEA15	0.957284	0.000188663
MYH9	0.957208	0.000189663
CDA	0.956968	0.000192834
INSIG1	0.956966	0.00019286
FKBP1A	0.956615	0.000197575
KRT17	0.956388	0.000200652
UGCG	0.956307	0.000201761
SEPT11	0.956283	0.000202082
NIT2	0.956143	0.000204013
PI4K2A	0.955822	0.000208478
RAPGEF1	0.954955	0.000220847
MATN2	0.954822	0.00022279
POLR2J3.1	0.954723	0.00022424
TMEM158	0.95468	0.000224865
ARHGEF40	0.95468	0.000224868
MSL3	0.954516	0.000227298
LGR5	0.954043	0.000234371
ARSI	0.954001	0.000235007
MAP7D3	0.953553	0.000241863
RNF115	0.953363	0.0002448
SLC16A12	0.953341	0.000245152
MGA	0.953313	0.000245583
LINC00842	0.953216	0.000247098
ESD	0.953051	0.000249692
ANKRD49	0.952266	0.000262268
CCDC50	0.952138	0.000264358
ZMIZ1	0.952102	0.000264947
TBC1D5	0.952005	0.000266535
YLPM1	0.951783	0.000270218
WNK1	0.951565	0.000273849
DNAJC15	0.951072	0.000282186
LARS	0.950974	0.000283866
MIR4435-2HG	0.949941	0.00030195
CAVIN1	0.949069	0.0003178
PAMR1	0.948567	0.000327153
EIF2AK4	0.948379	0.000330722
WASF1	0.94822	0.000333736
INPPL1	0.948205	0.000334022
LINC01638	0.947656	0.000344618
NUTF2	0.947509	0.000347496
AL031708.1	0.947378	0.000350069
DEPDC7	0.947294	0.00035171
ACSL4	0.947113	0.000355313
ZBTB17	0.947082	0.000355917
PMP22	0.946969	0.00035818
AC245041.1	0.946914	0.000359275
AMPH	0.946434	0.000368967
RCAN1	0.945645	0.000385282
HLX	0.945371	0.000391051
NREP	0.94535	0.000391497
TPM1	0.945345	0.000391604
REV3L	0.945047	0.000397965
NUPL2	0.944816	0.000402936
OAZ1	0.94471	0.000405224
INHBA	0.944329	0.000413536
PDLIM7	0.943953	0.000421842
PRR5L	0.943508	0.000431831
RTF1	0.943	0.000443405
SWI5	0.9428	0.000448027
ARF5	0.942591	0.000452882
SKP1	0.942459	0.000455984
IGFBP7	0.942453	0.000456109
MAP3K14	0.942203	0.000461995
RHOD	0.941837	0.000470704
SHROOM4	0.941756	0.000472628
PAPPA	0.941712	0.000473697
MAP4	0.94169	0.000474216
PSMA1	0.941392	0.000481428
FOSL2	0.941384	0.000481609
HABP4	0.941148	0.000487369
MOSPD1	0.940935	0.000492597
TRIM23	0.940821	0.000495417
EPSTI1	0.940402	0.00050584
ADAMTS15	0.939526	0.000528119
WIPI2	0.939195	0.000536722
ETNK2	0.939118	0.000538714
FNIP1	0.939035	0.00054088
NPLOC4	0.938803	0.000546992
SLAIN2	0.938538	0.000554025
GSTM3	0.938202	0.00056302
COL8A1	0.938152	0.000564342
NR2F2	0.938011	0.000568163
SEPT7	0.936958	0.000597139
BST1	0.936846	0.000600251
ATP2B4	0.936626	0.000606456
RASD2	0.936383	0.000613354
DIAPH2	0.936361	0.000613957
BTBD10	0.936272	0.000616505
PPP2R2C	0.936076	0.000622112
AP001453.2	0.936021	0.000623691
RNF219	0.935525	0.000638087
RBP7	0.935192	0.000647851
GLIS3	0.934611	0.000665138
PTGFRN	0.934393	0.000671697
RSRC1	0.934375	0.00067224
MLF1	0.934225	0.000676768
SLC4A4	0.934176	0.000678262
CREG2	0.933961	0.000684825
HENMT1	0.933805	0.000689604
UBXN4	0.933611	0.000695584
SYNC	0.933588	0.000696283
C12orf75	0.933219	0.000707767
REX1BD	0.932861	0.000719
SGMS1	0.932591	0.000727584
ZSCAN26	0.932277	0.000737612
RCN2	0.932185	0.000740579
MTURN	0.932033	0.000745472
SPOCK1	0.931943	0.000748373
SLC27A2	0.931616	0.000759046
GPC4	0.931581	0.000760191
CCDC93	0.931453	0.000764361
MID1	0.931291	0.000769725
TRAF3IP2	0.931008	0.000779083
ETS2	0.930684	0.000789925
SSFA2	0.930277	0.000803655
KDM6A	0.930266	0.000804053
ZRANB1	0.930037	0.000811853
FAM122A	0.929729	0.000822404
LCA5	0.929541	0.000828916
DLX3	0.928938	0.000849991
ADAM12	0.928843	0.000853358
C11orf74	0.928441	0.000867627
CHST3	0.928291	0.000872979
COL4A3BP	0.927816	0.000890132
HSPA12A	0.927799	0.000890721
KRIT1	0.927784	0.00089129
AL162582.1	0.927752	0.000892453
ITGB1	0.92746	0.000903116
OXTR	0.927221	0.000911911
WASF3	0.926835	0.000926198
KRT81	0.926494	0.000938961
LACC1	0.926488	0.00093919
SKAP2	0.926274	0.000947264
RAD54L2	0.926152	0.000951884
RBM22	0.925825	0.000964339
NENF	0.925786	0.000965836
ANO6	0.925539	0.000975338
PDCD1LG2	0.92534	0.000983003
TMEM98	0.925033	0.000994977
PANK3	0.925017	0.000995574
ACTN1	0.924548	0.001014
CNN1	0.924539	0.00101439
MKKS	0.924492	0.00101623
PIN4	0.924312	0.00102336
HYI	0.924234	0.0010265
RGMB	0.923848	0.00104192
CPA4	0.923835	0.00104248
DSEL	0.923814	0.0010433
AC084033.3	0.923749	0.00104593
TPM4	0.92353	0.0010548
UBR4	0.923452	0.00105798
PM20D2	0.92285	0.00108262
TRIM32	0.922715	0.00108819
PHF3	0.922368	0.0011026
DLC1	0.922153	0.00111162
MARCO	0.921629	0.00113376
NGF	0.92142	0.00114269
FLNC	0.921135	0.00115489
STOX2	0.921077	0.0011574
SLC31A2	0.921062	0.00115804
INPP5A	0.920893	0.00116535
SOD1	0.920484	0.00118316
PDCL	0.920154	0.00119763
KIAA1211L	0.919874	0.00121001
PDRG1	0.919763	0.00121492
HMOX1	0.919718	0.00121697
PRKAB2	0.919696	0.00121791
USP9X	0.91939	0.0012316
MAP3K1	0.919115	0.00124401
ZFX	0.919069	0.00124608
GNAI2	0.919054	0.00124676
CDK11B	0.91896	0.00125103
SUDS3	0.918246	0.00128366
NXT2	0.917789	0.00130483
ARHGAP42	0.917331	0.00132631
CDH2	0.917316	0.00132703
IL17D	0.917297	0.00132793
CPPED1	0.917243	0.00133048
EVC	0.917158	0.00133446
TWIST1	0.917015	0.00134123
FAM96A	0.916742	0.00135423
MTPN	0.916367	0.00137225
IGFBP6	0.91631	0.00137497
PEBP1	0.916051	0.00138751
PLEKHM2	0.915925	0.00139365
CCDC117	0.915792	0.00140011
CLIC4	0.915769	0.00140123
VPS35	0.915444	0.00141715
PGRMC1	0.915247	0.00142684
NOCT	0.91467	0.00145558
RSRC2	0.914587	0.00145971
WHAMM	0.914381	0.00147008
MED20	0.914328	0.00147274
TXN	0.914227	0.00147783
GRIP1	0.91397	0.00149085
RNF214	0.913314	0.00152445
SERPINE2	0.91321	0.00152982
CCDC171	0.913117	0.00153462
MT1E	0.913055	0.00153787
NFE2L2	0.912254	0.00157979
FAM208A	0.911685	0.00160997
RAB3GAP1	0.911615	0.00161376
PLEKHO1	0.911478	0.00162106
DDX60L	0.911451	0.00162253
TIAM2	0.911428	0.00162374
AC106707.1	0.911398	0.00162536
PEAK1	0.911369	0.00162692
GNG12	0.911174	0.00163748
DUSP10	0.910973	0.00164835
CHTF8	0.910881	0.00165332
GAN	0.910626	0.00166726
SNIP1	0.910563	0.00167068
RBAK-RBAKDN	0.910408	0.00167916
TTLL7	0.910116	0.00169528
CYP2U1	0.909992	0.00170212
PDK2	0.909979	0.00170285
CUEDC2	0.909872	0.00170881
SH3BP4	0.909486	0.00173032
SLC4A1AP	0.909448	0.00173245
C11orf68	0.909426	0.00173368
CASQ1	0.909333	0.00173892
AXL	0.900611	0.00227512
H3F3A	0.908694	0.00177505
KAZN	0.90856	0.00178271
ATF7IP2	0.908406	0.00179153
PSMC2	0.908362	0.00179405
TRIM16L	0.907961	0.00181714
CFAP58	0.90791	0.00182009
PRICKLE1	0.907864	0.00182276
RAB32	0.907546	0.00184124
RHOQ	0.907278	0.00185687
SPCS2	0.907118	0.00186627
AKT3	0.90677	0.00188683
RBM12B	0.906676	0.00189239
SGCB	0.906293	0.00191527
PSMB2	0.906266	0.00191686
MT1F	0.905873	0.00194045
BICC1	0.905803	0.00194471
PTGR1	0.905609	0.00195646
YWHAG	0.905462	0.00196537
TPGS2	0.905215	0.00198045
DPH7	0.905021	0.00199232
ABCF2.1	0.904944	0.00199708
ZBTB20	0.904764	0.00200813
PINX1.1	0.904726	0.00201049
PDLIM1	0.904708	0.0020116
XIAP	0.904624	0.00201681
CIZ1	0.904593	0.00201871
FGF5	0.904435	0.00202852
CDK14	0.904178	0.0020445
IGF1	0.904072	0.00205114
WNT5B	0.90403	0.00205376
SOCS2	0.903951	0.00205872
POMGNT2	0.903699	0.00207453
APLF	0.903273	0.00210154
ETAA1	0.903184	0.00210718
SYT7	0.90293	0.00212336
FSTL1	0.902803	0.00213154
JADE1	0.902795	0.00213204
RPSA	0.902305	0.0021636
GGA3	0.902191	0.00217098
SCAPER	0.901889	0.00219069
CLIP1	0.901633	0.00220743
DICER1	0.901277	0.00223085
MUC20-OT1	0.901159	0.00223868
FMR1	0.901088	0.00224338
SEPT9	0.901077	0.00224409
PAK2	0.900848	0.00225929
PSG9	0.900565	0.00227819
CCL26	0.900528	0.00228072
RTN3	0.9005	0.00228257
DNAJB4	0.900428	0.00228739
