# Supplementary material for: Farnesyltransferase inhibition overcomes oncogene-addicted non-small cell lung cancer adaptive resistance to targeted therapies
Source: Nat Commun. 2024 Jun 27;15:5345. doi: 10.1038/s41467-024-49360-4 (PMC11211478; doi:10.1038/s41467-024-49360-4)
Supplement: Supplementary file 11 — Supplementary Data 2 [file 41467_2024_49360_MOESM11_ESM.xlsx]

## Sheet: positively-associated signature
	Normalized Enrichment Score (NES) for gene signatures positively associated with DTC (nominal p-value < 0.05) Nominal p-value and NES were calculated using GSEA software
	PC9_UP	HCC827_UP	HCC4006_UP	H3255_UP	H1975_UP	HCC2935_UP	PDX-EGFR_UP	shared by (out of 7)	Mean NES
ALVEOLAR_EPITHELIAL_TYPE_1	1.85	1.94	2.49	2.79	1.51	2.15	2.56	7	2.18429
GOBP_MUSCLE_CONTRACTION	1.5	1.91	1.48	1.48	1.76	1.87	2.06	7	1.72286
GOBP_MUSCLE_STRUCTURE_DEVELOPMENT	1.24	1.59	1.71	1.56	1.45	1.89	2.67	7	1.73
MODULE_47	1.9	2.36	2.46		2.27	2.6	2.06	6	2.275
GNF2_TIMP2	1.87	1.74	2.11	2.36	2.31	1.93		6	2.05333
GOCC_EXTERNAL_ENCAPSULATING_STRUCTURE	1.77	1.77	2.12		2.46	2.2	2.85	6	2.195
GOBP_EXTERNAL_ENCAPSULATING_STRUCTURE_ORGANIZATION	1.74	2.1	2.12		1.87	2.58	1.95	6	2.06
GOCC_COLLAGEN_CONTAINING_EXTRACELLULAR_MATRIX	1.74	1.81	2.01		2.28	2.22	2.49	6	2.09167
HALLMARK_MYOGENESIS	1.51	2.16	2.25		1.77	1.96	2.2	6	1.975
GOCC_CELL_SURFACE	1.49	1.43	1.46		1.87	1.77	2.07	6	1.68167
GOCC_CONTRACTILE_FIBER	1.47	1.69	1.8	1.63		1.7	2.36	6	1.775
GOBP_MUSCLE_SYSTEM_PROCESS	1.43	1.69	1.67		1.59	1.88	2.25	6	1.75167
GOBP_NEGATIVE_REGULATION_OF_LOCOMOTION	1.38	1.63	1.59		1.46	1.79	2.07	6	1.65333
GOBP_MUSCLE_CELL_DIFFERENTIATION		1.58	1.52	1.52	1.52	2.08	2.36	6	1.76333
t	2	2	2.26		2.23	2.31		5	2.16
GNF2_EGFR	1.94		2.14	2.3	2.11	1.8		5	2.058
GNF2_KISS1	1.93		2.07	2.34	2.26	1.92		5	2.104
GNF2_MMP11	1.9		2.06	2.31	2.31	1.82		5	2.08
VEGF_A_UP.V1_UP	1.89		1.95		1.55	1.64	2.03	5	1.812
REACTOME_O_GLYCOSYLATION_OF_TSR_DOMAIN_CONTAINING_PROTEINS	1.84	2.13		1.79	2.05	2.18		5	1.998
GOCC_COLLAGEN_TRIMER	1.84	2.23	1.98		1.98	2.46		5	2.098
HALLMARK_EPITHELIAL_MESENCHYMAL_TRANSITION	1.82	2.43	2.27			2.51	2.28	5	2.262
REACTOME_ECM_PROTEOGLYCANS	1.79	1.99	1.8		1.7	2.31		5	1.918
GOMF_METALLOENDOPEPTIDASE_ACTIVITY	1.79	1.82	2		1.76	2.29		5	1.932
REACTOME_COLLAGEN_BIOSYNTHESIS_AND_MODIFYING_ENZYMES	1.77	2.16	1.91		1.83	2.41		5	2.016
MODULE_79	1.76	1.8	1.88		1.91	1.66		5	1.802
REACTOME_MUSCLE_CONTRACTION	1.75	2.15	1.68		1.85	1.72		5	1.83
MODULE_128	1.75	1.85	1.84		1.89	1.67		5	1.8
GOMF_METALLOPEPTIDASE_ACTIVITY	1.74	1.75	1.87		1.65	2.13		5	1.828
REACTOME_EXTRACELLULAR_MATRIX_ORGANIZATION	1.7	1.8	2.08		1.67	2.26		5	1.902
GOBP_STRIATED_MUSCLE_CELL_DEVELOPMENT	1.7	2.12	1.81		1.91	1.84		5	1.876
GOCC_ENDOPLASMIC_RETICULUM_LUMEN	1.69	1.86	1.96		1.84	2.11		5	1.892
GOMF_SIGNALING_RECEPTOR_REGULATOR_ACTIVITY	1.67	1.58			1.52	1.86	2.01	5	1.728
HP_ATRIAL_ARRHYTHMIA	1.66	1.73		1.91	1.87	1.97		5	1.828
MODULE_84	1.63		1.65		1.61	1.51	2.28	5	1.736
GOMF_HEPARIN_BINDING	1.59	1.78	1.58		1.68	2.25		5	1.776
GSE37605_FOXP3_FUSION_GFP_VS_IRES_GFP_TREG_C57BL6_DN	1.56		2.05	1.37		1.81	2.11	5	1.78
ESC_V6.5_UP_EARLY.V1_DN	1.55		1.92		1.65	1.95	2.65	5	1.944
MODULE_12	1.49		1.55		1.62	1.88	2.06	5	1.72
GOBP_MUSCLE_CELL_PROLIFERATION	1.49	1.86	1.53			1.61	2.46	5	1.79
MODULE_137	1.45		1.4		1.53	1.92	2.48	5	1.756
GOBP_REGULATION_OF_MONOATOMIC_ION_TRANSMEMBRANE_TRANSPORT	1.44	1.71			1.68	1.64	2.36	5	1.766
GOBP_REGULATION_OF_MONOATOMIC_ION_TRANSPORT	1.44	1.61			1.64	1.74	2.62	5	1.81
GOBP_CIRCULATORY_SYSTEM_PROCESS	1.4	1.56		1.24	1.78	1.9		5	1.576
MODULE_66	1.39		1.36		1.47	1.88	2.25	5	1.67
MODULE_100	1.39		1.38		1.52	1.86	2.29	5	1.688
GSE24634_TREG_VS_TCONV_POST_DAY5_IL4_CONVERSION_DN	1.37		1.62		1.46	1.57	2.24	5	1.652
GOBP_MUSCLE_TISSUE_DEVELOPMENT	1.36	1.75	1.8			2.15	2.05	5	1.822
GOBP_REGULATION_OF_TRANSMEMBRANE_TRANSPORT	1.35	1.45			1.53	1.58	2.38	5	1.658
MODULE_1	1.35		1.87		1.81	2	2.52	5	1.91
MODULE_5	1.33		1.4		1.67	1.5	2.5	5	1.68
MODULE_2	1.32		1.83		1.92	1.93	2.58	5	1.916
HARALAMBIEVA_PBMC_M_M_R_II_AGE_11_22YO_VACCINATED_VS_UNVACCINATED_7YR_DN	1.27		1.35		1.41	1.43	2	5	1.492
GOBP_STRIATED_MUSCLE_CELL_DIFFERENTIATION		1.7	1.55	1.75		2.02	2.33	5	1.87
GOBP_MUSCLE_ORGAN_DEVELOPMENT		1.53	1.92	1.8		1.97	2.11	5	1.866
MODULE_122	1.96	1.61			1.77	2.2		4	1.885
MODULE_234	1.92	2.07			2	2.22		4	2.0525
GNF2_MAPT	1.91			2.05	1.96	2.21		4	2.0325
GOCC_BASEMENT_MEMBRANE	1.87	1.72	2.28			2.19		4	2.015
GOBP_COLLAGEN_FIBRIL_ORGANIZATION	1.85	2.07			2.32	1.93		4	2.0425
MODULE_170	1.8	1.83	1.85		1.91			4	1.8475
MODULE_75	1.79				1.64	1.49	2.02	4	1.735
REACTOME_DEGRADATION_OF_THE_EXTRACELLULAR_MATRIX	1.78	1.81	2.34			2.36		4	2.0725
KRAS.600.LUNG.BREAST_UP.V1_DN	1.78		1.9		1.93	1.81		4	1.855
HALLMARK_COAGULATION	1.77				1.66	1.7	1.93	4	1.765
REACTOME_ASSEMBLY_OF_COLLAGEN_FIBRILS_AND_OTHER_MULTIMERIC_STRUCTURES	1.75	1.86	2.1			2.28		4	1.9975
KRAS.LUNG.BREAST_UP.V1_DN	1.75		1.95		1.64	1.72		4	1.765
CAHOY_ASTROGLIAL	1.74		1.89		1.91	1.91		4	1.8625
GOBP_COLLAGEN_METABOLIC_PROCESS	1.73	2.06	1.74			1.75		4	1.82
PTEN_DN.V1_UP	1.73	2.02			1.81	1.83		4	1.8475
GSE42021_TREG_VS_TCONV_PLN_UP	1.73		1.37	1.59			1.87	4	1.64
REACTOME_BINDING_AND_UPTAKE_OF_LIGANDS_BY_SCAVENGER_RECEPTORS	1.73		2.06		1.86	1.85		4	1.875
REACTOME_COLLAGEN_FORMATION	1.71	2.05	2.03			2.34		4	2.0325
REACTOME_COLLAGEN_CHAIN_TRIMERIZATION	1.67	2.06			1.78	2.32		4	1.9575
GOBP_RESPONSE_TO_AMYLOID_BETA	1.66	2.01	1.78			1.97		4	1.855
GOMF_GLYCOSAMINOGLYCAN_BINDING	1.63	1.83			1.79	2.31		4	1.89
GOBP_SMOOTH_MUSCLE_CELL_PROLIFERATION	1.63	1.83	1.7			1.65		4	1.7025
GOBP_ACTION_POTENTIAL	1.62	1.63			1.95	1.79		4	1.7475
REACTOME_COLLAGEN_DEGRADATION	1.62	2.04	2.03			2.09		4	1.945
GOMF_EXTRACELLULAR_MATRIX_STRUCTURAL_CONSTITUENT_CONFERRING_TENSILE_STRENGTH	1.62	1.98			1.82	2.2		4	1.905
HP_AORTIC_ROOT_ANEURYSM	1.61	1.84			1.87	1.88		4	1.8
GOMF_CALCIUM_ION_BINDING	1.6		1.48		1.57	1.83		4	1.62
GSE13887_ACT_CD4_VS_NO_TREATED_CD4_TCELL_UP	1.59		1.73		1.89	1.79		4	1.75
GOMF_PEPTIDE_RECEPTOR_ACTIVITY	1.59	1.97			1.84	1.76		4	1.79
MODULE_64	1.57				1.59	1.72	2.4	4	1.82
GOBP_CELLULAR_COMPONENT_ASSEMBLY_INVOLVED_IN_MORPHOGENESIS	1.56	1.9			1.67	1.77		4	1.725
GSE21546_UNSTIM_VS_ANTI_CD3_STIM_SAP1A_KO_DP_THYMOCYTES_UP	1.55	1.52	2.09			1.82		4	1.745
GSE22886_UNSTIM_VS_IL15_STIM_NKCELL_UP	1.54		1.88		1.69	1.68		4	1.6975
GOMF_G_PROTEIN_COUPLED_RECEPTOR_ACTIVITY	1.53	1.59			1.62	1.8		4	1.635
MODULE_27	1.51	1.5			1.75	1.76		4	1.63
GOBP_REGULATION_OF_MUSCLE_SYSTEM_PROCESS	1.51				1.51	1.65	2.09	4	1.69
GOBP_HEART_PROCESS	1.5			1.4	1.77	1.98		4	1.6625
SNF5_DN.V1_DN	1.5	1.76	1.63			1.6		4	1.6225
GSE21063_WT_VS_NFATC1_KO_3H_ANTI_IGM_STIM_BCELL_UP	1.49		1.69		1.53	1.69		4	1.6
GSE6259_33D1_POS_DC_VS_CD4_TCELL_DN	1.44		1.75		1.52	1.74		4	1.6125
GOBP_SENSORY_PERCEPTION	1.43			1.31	1.89	1.69		4	1.58
GOBP_CALCIUM_ION_TRANSPORT	1.4				1.46	1.76	2.42	4	1.76
GSE32533_WT_VS_MIR17_OVEREXPRESS_ACT_CD4_TCELL_DN	1.4	1.82			1.73	1.84		4	1.6975
GOBP_REGULATION_OF_MEMBRANE_POTENTIAL	1.39	1.61			1.87	1.6		4	1.6175
GOBP_REGULATION_OF_SYSTEM_PROCESS	1.38	1.46				1.68	2.15	4	1.6675
MODULE_88	1.38				1.42	1.4	2.16	4	1.59
MODULE_11	1.37		1.36			1.79	2.52	4	1.76
MODULE_55	1.36				1.46	1.48	2.29	4	1.6475
GOBP_G_PROTEIN_COUPLED_RECEPTOR_SIGNALING_PATHWAY	1.3				1.54	1.59	2.09	4	1.63
GOBP_RESPONSE_TO_WOUNDING	1.29		1.4			1.55	2.72	4	1.74
GOBP_MONOATOMIC_CATION_TRANSMEMBRANE_TRANSPORT	1.21				1.53	1.54	2.11	4	1.5975
GOBP_MUSCLE_ORGAN_MORPHOGENESIS		1.89	1.89	1.61		2.14		4	1.8825
GSE21546_UNSTIM_VS_ANTI_CD3_STIM_DP_THYMOCYTES_UP		1.81	2.08		1.79	1.99		4	1.9175
CTAWWWATA_RSRFC4_Q2		1.79			1.67	1.77	2.61	4	1.96
GOBP_CARDIAC_VENTRICLE_MORPHOGENESIS		1.79	1.91	1.58		2		4	1.82
GOBP_CONNECTIVE_TISSUE_DEVELOPMENT		1.72	1.47		1.56	1.83		4	1.645
GOCC_I_BAND		1.7	1.73	1.62	1.53			4	1.645
REACTOME_NCAM_SIGNALING_FOR_NEURITE_OUT_GROWTH		1.68	1.95	1.56		2.06		4	1.8125
MEF2_02		1.66			1.76	2	2.34	4	1.94
GOBP_HEART_DEVELOPMENT		1.54	1.46			1.85	2.06	4	1.7275
GOBP_TISSUE_MORPHOGENESIS		1.49	1.39			1.86	2.1	4	1.71
GOBP_NEGATIVE_REGULATION_OF_CELL_POPULATION_PROLIFERATION		1.44	1.34			1.67	2.09	4	1.635
GOBP_NEGATIVE_REGULATION_OF_DEVELOPMENTAL_PROCESS		1.43	1.31			1.78	1.88	4	1.6
GOBP_VASCULATURE_DEVELOPMENT		1.39	1.42			1.83	2.5	4	1.785
GOBP_TUBE_MORPHOGENESIS		1.33	1.35			1.79	2.17	4	1.66
GOBP_CARDIAC_ATRIUM_DEVELOPMENT			1.91	2.01	1.74	1.93		4	1.8975
GOBP_TAXIS			1.45		1.5	1.75	1.99	4	1.6725
GNF2_IGFBP1	2.04	1.85			2.18			3	2.02333
ERWIN_COHEN_PBMC_TC_83_AGE_18_45YO_NAIVE_NOT_PREVIOUSLY_IMMUNIZED_24HR_DEG_CANONICAL_PATHWAY_MEMBERS_UP	1.98	1.85		2.08				3	1.97
GOCC_PLATELET_ALPHA_GRANULE	1.95		2.01			1.62		3	1.86
KRAS.AMP.LUNG_UP.V1_UP	1.9				2.17	1.86		3	1.97667
HOWARD_DENDRITIC_CELL_INACT_MONOV_INFLUENZA_A_INDONESIA_05_2005_H5N1_AGE_18_49YO_1DY_UP	1.88			1.45		1.62		3	1.65
KRAS.600_UP.V1_DN	1.87		1.79		1.71			3	1.79
GNF2_CDKN1C	1.84			2.18	2.1			3	2.04
GSE37533_PPARG1_FOXP3_VS_FOXP3_TRANSDUCED_CD4_TCELL_DN	1.81		1.49	1.57				3	1.62333
KRAS.KIDNEY_UP.V1_DN	1.8		1.8			1.65		3	1.75
HOWARD_MONOCYTE_INACT_MONOV_INFLUENZA_A_INDONESIA_05_2005_H5N1_AGE_18_49YO_1DY_UP	1.8		1.49	1.49				3	1.59333
GOMF_HORMONE_ACTIVITY	1.79		1.93			1.88		3	1.86667
RPS14_DN.V1_UP	1.79				1.77		2.49	3	2.01667
GSE19888_ADENOSINE_A3R_INH_VS_ACT_WITH_INHIBITOR_PRETREATMENT_IN_MAST_CELL_UP	1.79		1.53	1.45				3	1.59
LYMPHATIC	1.78		2.21			1.85		3	1.94667
GNF2_PTX3	1.78	2.18				1.95		3	1.97
MODULE_176	1.78				1.67	1.92		3	1.79
REACTOME_MOLECULES_ASSOCIATED_WITH_ELASTIC_FIBRES	1.77		1.8			2.04		3	1.87
GOBP_HOMOPHILIC_CELL_ADHESION_VIA_PLASMA_MEMBRANE_ADHESION_MOLECULES	1.76				1.66	2.57		3	1.99667
REACTOME_ELASTIC_FIBRE_FORMATION	1.74		1.83			2.14		3	1.90333
GSE37532_VISCERAL_ADIPOSE_TISSUE_VS_LN_DERIVED_TCONV_CD4_TCELL_DN	1.74	1.98			1.77			3	1.83
GSE40685_TREG_VS_FOXP3_KO_TREG_PRECURSOR_UP	1.74		1.62	1.55				3	1.63667
KEGG_CYTOKINE_CYTOKINE_RECEPTOR_INTERACTION	1.73				1.88		2.07	3	1.89333
NEUROENDOCRINE	1.73				1.97	1.83		3	1.84333
GOBP_VASCULAR_ASSOCIATED_SMOOTH_MUSCLE_CELL_PROLIFERATION	1.73		1.93			1.85		3	1.83667
MODULE_324	1.73		1.73			1.64		3	1.7
GSE42021_CD24HI_VS_CD24LOW_TREG_THYMUS_DN	1.73		1.47	1.58				3	1.59333
GOBP_NEGATIVE_REGULATION_OF_ENDOTHELIAL_CELL_PROLIFERATION	1.72	1.79				2.13		3	1.88
MODULE_201	1.72	1.72				1.84		3	1.76
REACTOME_RESPONSE_TO_ELEVATED_PLATELET_CYTOSOLIC_CA2	1.71		1.92		1.79			3	1.80667
GSE42021_CD24INT_VS_CD24LOW_TREG_THYMUS_DN	1.71			1.43			2.07	3	1.73667
GSE9946_LISTERIA_INF_MATURE_VS_PROSTAGLANDINE2_TREATED_MATURE_DC_DN	1.71				1.67	1.7		3	1.69333
MODULE_112	1.7				1.62	1.88		3	1.73333
ADVENTITIAL_FIBROBLAST	1.7				1.79	1.88		3	1.79
REACTOME_GPCR_LIGAND_BINDING	1.69				1.82	1.55		3	1.68667
GOBP_DETECTION_OF_STIMULUS	1.69				1.78	1.77		3	1.74667
GNF2_CEBPA	1.69	1.77				1.7		3	1.72
JNK_DN.V1_UP	1.68		1.68			1.72		3	1.69333
GNF2_RTN1	1.68			1.68		1.82		3	1.72667
MODULE_329	1.67	1.84				1.87		3	1.79333
MORF_IL9	1.66	1.98				1.75		3	1.79667
KEGG_DRUG_METABOLISM_CYTOCHROME_P450	1.66		2.05			2.04		3	1.91667
GOMF_PEPTIDASE_REGULATOR_ACTIVITY	1.65		1.64			1.66		3	1.65
GOBP_MULTI_MULTICELLULAR_ORGANISM_PROCESS	1.64		1.65			1.83		3	1.70667
ATF2_S_UP.V1_DN	1.64				1.94	1.72		3	1.76667
GSE42021_TREG_PLN_VS_TREG_PRECURSORS_THYMUS_DN	1.64			1.59			1.89	3	1.70667
GOBP_NEGATIVE_REGULATION_OF_SMOOTH_MUSCLE_CELL_PROLIFERATION	1.64		2.07			2.07		3	1.92667
GOBP_REGULATION_OF_VASOCONSTRICTION	1.63				2.03	1.69		3	1.78333
MODULE_387	1.63	1.72				1.83		3	1.72667
GOMF_ENDOPEPTIDASE_REGULATOR_ACTIVITY	1.62				1.61	1.74		3	1.65667
GSE21546_WT_VS_SAP1A_KO_DP_THYMOCYTES_UP	1.62			1.61			1.83	3	1.68667
GSE21927_SPLENIC_C26GM_TUMOROUS_VS_BONE_MARROW_MONOCYTES_UP	1.62		1.61			1.84		3	1.69
KRAS.KIDNEY_UP.V1_UP	1.62				1.89	2		3	1.83667
GOBP_SARCOMERE_ORGANIZATION	1.62	2.02			1.82			3	1.82
GOBP_REGULATION_OF_BLOOD_CIRCULATION	1.61				1.84	1.84		3	1.76333
REACTOME_CARDIAC_CONDUCTION	1.61	1.89			1.67			3	1.72333
GOMF_VOLTAGE_GATED_CHANNEL_ACTIVITY	1.6				2	1.88		3	1.82667
GSE13522_WT_VS_IFNG_KO_SKING_T_CRUZI_Y_STRAIN_INF_UP	1.6				2.16	1.71		3	1.82333
GOMF_ENDOPEPTIDASE_ACTIVITY	1.59					1.72	2.04	3	1.78333
GOMF_INTEGRIN_BINDING	1.59		1.74			2.27		3	1.86667
GOBP_POSITIVE_REGULATION_OF_ERK1_AND_ERK2_CASCADE	1.59					1.72	2.3	3	1.87
HP_HYPEREXTENSIBLE_SKIN	1.59				1.82	2.23		3	1.88
GOBP_NEGATIVE_REGULATION_OF_VASCULATURE_DEVELOPMENT	1.58	1.88				1.91		3	1.79
GOBP_REGULATION_OF_HEART_CONTRACTION	1.57				1.83	1.84		3	1.74667
GOBP_REGULATION_OF_MUSCLE_CONTRACTION	1.56				1.69	1.65		3	1.63333
REACTOME_PHASE_II_CONJUGATION_OF_COMPOUNDS	1.56		1.73			2.05		3	1.78
GSE13887_ACT_CD4_VS_NO_TREATED_CD4_TCELL_DN	1.56		1.91			1.97		3	1.81333
GOBP_REGULATION_OF_HEART_RATE	1.56				2	1.63		3	1.73
GOBP_REGULATION_OF_WOUND_HEALING	1.55				1.64	1.67		3	1.62
GSE35543_IN_VIVO_NTREG_VS_IN_VITRO_ITREG_UP	1.55		1.65			1.73		3	1.64333
GOMF_GATED_CHANNEL_ACTIVITY	1.54				1.62	2.1		3	1.75333
GOMF_VOLTAGE_GATED_MONOATOMIC_CATION_CHANNEL_ACTIVITY	1.54				1.98	1.82		3	1.78
GOMF_GROWTH_FACTOR_ACTIVITY	1.54	1.67				1.8		3	1.67
GOCC_ENDOCYTIC_VESICLE_MEMBRANE	1.53					1.55	1.83	3	1.63667
GOBP_STRIATED_MUSCLE_CONTRACTION	1.53	1.87				1.73		3	1.71
GSE4811_CLASSSICALY_ACTIVATED_VS_TYPE_2_ACTIVATED_MACROPHAGE_DN	1.52				1.67	1.83		3	1.67333
GOMF_MONOATOMIC_CATION_CHANNEL_ACTIVITY	1.5				1.61	2.11		3	1.74
GOBP_NEGATIVE_REGULATION_OF_PEPTIDASE_ACTIVITY	1.5		1.56				2.1	3	1.72
GOBP_AGING	1.5				1.91		2.02	3	1.81
REACTOME_REGULATION_OF_INSULIN_LIKE_GROWTH_FACTOR_IGF_TRANSPORT_AND_UPTAKE_BY_INSULIN_LIKE_GROWTH_FACTOR_BINDING_PROTEINS_IGFBPS	1.5		1.71			1.72		3	1.64333
GOBP_REGULATION_OF_BLOOD_PRESSURE	1.49		1.87			1.56		3	1.64
HP_HEART_BLOCK	1.49	1.88				1.64		3	1.67
GSE19923_E2A_KO_VS_HEB_AND_E2A_KO_DP_THYMOCYTE_DN	1.49				1.59	1.77		3	1.61667
GOMF_MOLECULAR_TRANSDUCER_ACTIVITY	1.48				1.75	1.95		3	1.72667
GOMF_PEPTIDASE_ACTIVITY	1.48					1.56	2.16	3	1.73333
SRF_Q5_01	1.48		1.77			1.81		3	1.68667
STTTCRNTTT_IRF_Q6	1.47			1.5		1.73		3	1.56667
GOBP_OLEFINIC_COMPOUND_METABOLIC_PROCESS	1.47					1.75	2.19	3	1.80333
REACTOME_BIOLOGICAL_OXIDATIONS	1.46		1.86			2.05		3	1.79
GOBP_ADENYLATE_CYCLASE_MODULATING_G_PROTEIN_COUPLED_RECEPTOR_SIGNALING_PATHWAY	1.46	1.65				1.69		3	1.6
MODULE_117	1.45					1.54	2.11	3	1.7
GOBP_POSITIVE_REGULATION_OF_MAPK_CASCADE	1.44					1.53	2.2	3	1.72333
AP3_Q6	1.44				1.57	1.57		3	1.52667
GOMF_SALT_TRANSMEMBRANE_TRANSPORTER_ACTIVITY	1.42				1.47	1.53		3	1.47333
GSE36826_WT_VS_IL1R_KO_SKIN_UP	1.42				1.69		2.28	3	1.79667
GSE2128_CTRL_VS_MIMETOPE_NEGATIVE_SELECTION_DP_THYMOCYTE_NOD_UP	1.42		1.7			1.52		3	1.54667
HP_MIDDLE_AGE_ONSET	1.42		1.58			1.6		3	1.53333
GSE18893_TCONV_VS_TREG_2H_TNF_STIM_DN	1.41		1.75		1.67			3	1.61
GOMF_SULFUR_COMPOUND_BINDING	1.4		1.53			2.01		3	1.64667
GSE24634_TEFF_VS_TCONV_DAY3_IN_CULTURE_DN	1.4		1.56		1.65			3	1.53667
GOMF_METAL_ION_TRANSMEMBRANE_TRANSPORTER_ACTIVITY	1.39				1.55	1.68		3	1.54
GOCC_PLASMA_MEMBRANE_PROTEIN_COMPLEX	1.39					1.79	2.11	3	1.76333
MEF2_03	1.38					1.51	2.04	3	1.64333
GATA1_04	1.38		1.76			2.02		3	1.72
NFKAPPAB65_01	1.37		1.72			1.55		3	1.54667
GOBP_INNATE_IMMUNE_RESPONSE	1.34				1.43		1.88	3	1.55
GOBP_NEGATIVE_REGULATION_OF_RESPONSE_TO_EXTERNAL_STIMULUS	1.34					1.51	2.24	3	1.69667
GOBP_INFLAMMATORY_RESPONSE	1.3					1.37	1.94	3	1.53667
GOBP_POSITIVE_REGULATION_OF_CELL_ADHESION	1.3					1.48	2.39	3	1.72333
MODULE_60	1.29		1.49				2.4	3	1.72667
GOBP_POSITIVE_REGULATION_OF_LOCOMOTION	1.28					1.62	2.64	3	1.84667
GNF2_CDH11		2.09	1.8			2.05		3	1.98
GOBP_REGULATION_OF_BMP_SIGNALING_PATHWAY		1.99			1.7	2.07		3	1.92
GOBP_CHONDROCYTE_DIFFERENTIATION		1.95	1.62			1.7		3	1.75667
GOBP_STRIATED_MUSCLE_TISSUE_DEVELOPMENT		1.94	1.69			2.1		3	1.91
MODULE_220		1.89				1.57	1.94	3	1.8
GOBP_RESPONSE_TO_BMP		1.86			1.77	2.18		3	1.93667
GOBP_CARTILAGE_DEVELOPMENT		1.85	1.43			1.81		3	1.69667
GOBP_CARDIAC_MUSCLE_TISSUE_MORPHOGENESIS		1.82	1.83			2.08		3	1.91
HP_LONG_TOE		1.81	1.78			2		3	1.86333
GSE46606_UNSTIM_VS_CD40L_IL2_IL5_3DAY_STIMULATED_IRF4_KO_BCELL_UP		1.79	1.96			1.7		3	1.81667
GOMF_POTASSIUM_ION_TRANSMEMBRANE_TRANSPORTER_ACTIVITY		1.74			1.99	1.66		3	1.79667
GOBP_REGULATION_OF_TRANSMEMBRANE_RECEPTOR_PROTEIN_SERINE_THREONINE_KINASE_SIGNALING_PATHWAY		1.71			1.75	1.96		3	1.80667
GOBP_SPINAL_CORD_DEVELOPMENT		1.71		1.55		1.76		3	1.67333
GOBP_REGULATION_OF_CHEMOTAXIS		1.67			1.62	1.67		3	1.65333
GOBP_CARDIAC_CHAMBER_MORPHOGENESIS		1.67		1.65		2.09		3	1.80333
HP_CARDIAC_CONDUCTION_ABNORMALITY		1.66			1.75	1.74		3	1.71667
FOXO4_02		1.61	1.6			1.79		3	1.66667
GOBP_NEURON_PROJECTION_GUIDANCE		1.6		1.59		2.06		3	1.75
GOBP_TRANSMEMBRANE_RECEPTOR_PROTEIN_SERINE_THREONINE_KINASE_SIGNALING_PATHWAY		1.58				1.89	2.22	3	1.89667
ESC_J1_UP_LATE.V1_UP		1.57	1.86			2.07		3	1.83333
GOBP_REGULATION_OF_DEVELOPMENTAL_GROWTH		1.53		1.22		1.76		3	1.50333
GOBP_CELLULAR_COMPONENT_MORPHOGENESIS		1.47				1.83	1.97	3	1.75667
GOBP_MORPHOGENESIS_OF_AN_EPITHELIUM		1.42				1.65	2.12	3	1.73
GOBP_POSITIVE_REGULATION_OF_CELL_DIFFERENTIATION		1.37				1.55	1.75	3	1.55667
GOBP_NEGATIVE_REGULATION_OF_MULTICELLULAR_ORGANISMAL_PROCESS		1.3			1.34		2.17	3	1.60333
GSE32986_UNSTIM_VS_GMCSF_AND_CURDLAN_LOWDOSE_STIM_DC_DN			2.17		1.51	1.7		3	1.79333
GOBP_CARDIAC_CONDUCTION_SYSTEM_DEVELOPMENT			2.04	1.82		2.2		3	2.02
LEF1_UP.V1_UP			1.9			1.89	1.95	3	1.91333
GSE19888_CTRL_VS_A3R_INHIBITOR_TREATED_MAST_CELL_DN			1.85		1.69	1.53		3	1.69
HP_ABNORMAL_PUPILLARY_FUNCTION			1.73	2.02	1.76			3	1.83667
YTAAYNGCT_UNKNOWN			1.71		1.63	1.67		3	1.67
BMI1_DN_MEL18_DN.V1_UP			1.71			1.54	2.03	3	1.76
GOBP_MUSCLE_CELL_DEVELOPMENT			1.7		1.55	1.91		3	1.72
EVI1_02			1.68		1.66	1.61		3	1.65
GOBP_REGULATION_OF_CELL_SUBSTRATE_ADHESION			1.63			1.76	2.03	3	1.80667
GOBP_CARDIAC_VENTRICLE_DEVELOPMENT			1.63	1.64		2.06		3	1.77667
GOBP_CENTRAL_NERVOUS_SYSTEM_NEURON_DIFFERENTIATION			1.61	1.4		1.9		3	1.63667
FREAC2_01			1.6			1.57	2.31	3	1.82667
GOBP_CELL_SUBSTRATE_ADHESION			1.58			1.8	2.24	3	1.87333
TGFB_UP.V1_UP			1.58			1.75	2.86	3	2.06333
GSE1460_INTRATHYMIC_T_PROGENITOR_VS_THYMIC_STROMAL_CELL_DN			1.57			1.7	2.06	3	1.77667
GSE35543_IN_VIVO_NTREG_VS_CONVERTED_EX_ITREG_DN			1.56		1.6	2.1		3	1.75333
GSE34156_UNTREATED_VS_6H_TLR1_TLR2_LIGAND_TREATED_MONOCYTE_UP			1.51			1.59	1.95	3	1.68333
LHX3_01			1.51		1.62	1.61		3	1.58
TGACATY_UNKNOWN			1.48		1.38	1.45		3	1.43667
GOBP_BLOOD_VESSEL_MORPHOGENESIS			1.47			1.83	2.15	3	1.81667
SRF_Q4			1.45			1.81	2.81	3	2.02333
GOBP_AXON_DEVELOPMENT			1.43			2.03	1.99	3	1.81667
MIR6867_5P			1.37			1.91	2.01	3	1.76333
GOBP_REGULATION_OF_CELL_ADHESION			1.36			1.44	2.83	3	1.87667
TGCCAAR_NF1_Q6			1.33		1.64		2.2	3	1.72333
GOBP_CELL_CELL_ADHESION			1.27			1.85	2.45	3	1.85667
HP_SUPRAVENTRICULAR_ARRHYTHMIA				1.86	1.85	1.72		3	1.81
GOBP_NERVOUS_SYSTEM_PROCESS					1.69	1.64	2.01	3	1.78
GOBP_INORGANIC_ION_HOMEOSTASIS					1.68	1.4	2.21	3	1.76333
GOBP_MONOATOMIC_CATION_TRANSPORT					1.68	1.63	2.56	3	1.95667
GOBP_REGULATION_OF_METAL_ION_TRANSPORT					1.62	1.61	2.39	3	1.87333
GOBP_INTRACELLULAR_MONOATOMIC_ION_HOMEOSTASIS					1.58	1.46	2.3	3	1.78
MIR29A_3P					1.51	1.56	1.93	3	1.66667
GOBP_MONOATOMIC_ION_HOMEOSTASIS					1.5	1.41	2.18	3	1.69667
MIR29B_3P_MIR29C_3P					1.48	1.55	1.97	3	1.66667
GOBP_MONOATOMIC_ION_TRANSMEMBRANE_TRANSPORT					1.46	1.59	2.15	3	1.73333
GOBP_POSITIVE_REGULATION_OF_TRANSPORT					1.36	1.41	2.41	3	1.72667
GOBP_SYNAPTIC_SIGNALING					1.35	1.73	2.17	3	1.75
REACTOME_COMPLEMENT_CASCADE	2.13				2.27			2	2.2
SOBOLEV_PBMC_PANDEMRIX_AGE_18_64YO_7DY_DN	2.01			1.82				2	1.915
GOCC_BLOOD_MICROPARTICLE	2				2.06			2	2.03
QUEREC_PBMC_YF_17D_VACCINE_AGE_18_45YO_7DY_UP	2			2.58				2	2.29
GOCC_PLATELET_ALPHA_GRANULE_LUMEN	1.97		2.09					2	2.03
GOBP_HUMORAL_IMMUNE_RESPONSE_MEDIATED_BY_CIRCULATING_IMMUNOGLOBULIN	1.97				2.29			2	2.13
QUEREC_PBMC_YF_17D_VACCINE_AGE_18_45YO_3DY_UP	1.97			2.67				2	2.32
TREM2_DENDRITIC	1.96						2.12	2	2.04
ERWIN_COHEN_BLOOD_VACCINE_TC_83_AGE_23_48YO_VACCINATED_VS_CONTROL_7DY_UP	1.94			2.39				2	2.165
KEGG_COMPLEMENT_AND_COAGULATION_CASCADES	1.89				2.02			2	1.955
REACTOME_PEPTIDE_LIGAND_BINDING_RECEPTORS	1.88				2.18			2	2.03
GNF2_SPI1	1.87		1.99					2	1.93
KEGG_INTESTINAL_IMMUNE_NETWORK_FOR_IGA_PRODUCTION	1.86					1.71		2	1.785
GOBP_CELL_CELL_SIGNALING_INVOLVED_IN_CARDIAC_CONDUCTION	1.86					2.06		2	1.96
ERWIN_COHEN_BLOOD_TC_83_AGE_23_48YO_VACCINATED_VS_CONTROL_2DY_UP	1.86			1.81				2	1.835
MESOTHELIAL	1.85				1.82			2	1.835
GOBP_ICOSANOID_METABOLIC_PROCESS	1.84					1.85		2	1.845
GOBP_COLLAGEN_CATABOLIC_PROCESS	1.84		1.88					2	1.86
GSE18791_UNSTIM_VS_NEWCATSLE_VIRUS_DC_10H_DN	1.84			1.79				2	1.815
HALLMARK_INTERFERON_GAMMA_RESPONSE	1.83						2.46	2	2.145
GOBP_COMPLEMENT_ACTIVATION	1.83				2.03			2	1.93
GOMF_CARBOXYPEPTIDASE_ACTIVITY	1.83					1.7		2	1.765
GOBP_GLUTATHIONE_METABOLIC_PROCESS	1.82		1.74					2	1.78
GOMF_SCAVENGER_RECEPTOR_ACTIVITY	1.81				1.92			2	1.865
MODULE_46	1.81				1.57			2	1.69
HP_REDUCED_SPERM_MOTILITY	1.8				1.8			2	1.8
MODULE_436	1.79					1.65		2	1.72
GOBP_POSITIVE_REGULATION_OF_VASCULAR_ASSOCIATED_SMOOTH_MUSCLE_CELL_PROLIFERATION	1.79					1.69		2	1.74
GOBP_SENSORY_PERCEPTION_OF_PAIN	1.78				1.72			2	1.75
GOBP_HUMORAL_IMMUNE_RESPONSE	1.78				1.98			2	1.88
GOBP_TRANSFORMING_GROWTH_FACTOR_BETA_PRODUCTION	1.78					1.78		2	1.78
HP_ABNORMALITY_OF_COMPLEMENT_SYSTEM	1.77				1.96			2	1.865
HOEK_NEUTROPHIL_2011_2012_TIV_ADULT_7DY_DN	1.77			1.87				2	1.82
GOBP_CELL_CELL_ADHESION_VIA_PLASMA_MEMBRANE_ADHESION_MOLECULES	1.76					2.42		2	2.09
GSE24634_IL4_VS_CTRL_TREATED_NAIVE_CD4_TCELL_DAY3_DN	1.76		1.5					2	1.63
GOBP_HETEROPHILIC_CELL_CELL_ADHESION_VIA_PLASMA_MEMBRANE_CELL_ADHESION_MOLECULES	1.76					1.73		2	1.745
GOCC_VOLTAGE_GATED_CALCIUM_CHANNEL_COMPLEX	1.75					1.92		2	1.835
GNF2_HPX	1.75				1.6			2	1.675
KRAS.300_UP.V1_DN	1.75		1.8					2	1.775
GSE13485_CTRL_VS_DAY7_YF17D_VACCINE_PBMC_DN	1.75			1.46				2	1.605
HALLMARK_INTERFERON_ALPHA_RESPONSE	1.74			1.6				2	1.67
MODULE_310	1.74					1.68		2	1.71
MODULE_76	1.73				2.02			2	1.875
KRAS.LUNG_UP.V1_DN	1.73		2.14					2	1.935
PATEL_SKIN_OF_BODY_ZOSTAVAX_AGE_70_93YO_VZV_CHALLENGE_3DY_UP	1.73	1.63						2	1.68
GOBP_DETECTION_OF_BIOTIC_STIMULUS	1.72				1.81			2	1.765
GSE21670_TGFB_VS_IL6_TREATED_CD4_TCELL_UP	1.71					1.88		2	1.795
REACTOME_INTERACTION_BETWEEN_L1_AND_ANKYRINS	1.71					1.98		2	1.845
GOCC_GOLGI_LUMEN	1.7					1.68		2	1.69
GOMF_MONOOXYGENASE_ACTIVITY	1.69		1.72					2	1.705
GSE21546_UNSTIM_VS_ANTI_CD3_STIM_SAP1A_KO_DP_THYMOCYTES_DN	1.69					1.82		2	1.755
GSE18791_CTRL_VS_NEWCASTLE_VIRUS_DC_8H_DN	1.69			1.9				2	1.795
MODULE_241	1.69				1.63			2	1.66
GOMF_CARGO_RECEPTOR_ACTIVITY	1.69				1.85			2	1.77
REACTOME_CLASS_A_1_RHODOPSIN_LIKE_RECEPTORS	1.68				1.84			2	1.76
GSE42021_TREG_PLN_VS_CD24INT_TREG_THYMUS_DN	1.68						2.02	2	1.85
REACTOME_INTERFERON_ALPHA_BETA_SIGNALING	1.68			1.99				2	1.835
GOBP_NEGATIVE_REGULATION_OF_RESPONSE_TO_WOUNDING	1.68					1.69		2	1.685
GOBP_ARACHIDONIC_ACID_METABOLIC_PROCESS	1.68					1.79		2	1.735
GOCC_CALCIUM_CHANNEL_COMPLEX	1.68					1.83		2	1.755
GOBP_RELEASE_OF_SEQUESTERED_CALCIUM_ION_INTO_CYTOSOL_BY_ENDOPLASMIC_RETICULUM	1.68				1.85			2	1.765
GSE13485_DAY3_VS_DAY7_YF17D_VACCINE_PBMC_DN	1.67			1.54				2	1.605
GSE42724_NAIVE_BCELL_VS_PLASMABLAST_UP	1.67			2.03				2	1.85
GOBP_REGULATION_OF_PHOSPHATIDYLINOSITOL_3_KINASE_SIGNALING	1.67					1.72		2	1.695
GOBP_CARDIAC_CONDUCTION	1.67					1.79		2	1.73
GOBP_CELL_COMMUNICATION_INVOLVED_IN_CARDIAC_CONDUCTION	1.67					1.89		2	1.78
GOMF_GLUTATHIONE_TRANSFERASE_ACTIVITY	1.67		1.95					2	1.81
GOMF_PROTEOGLYCAN_BINDING	1.67					2.08		2	1.875
GOBP_REGULATION_OF_HEART_RATE_BY_CARDIAC_CONDUCTION	1.67					1.86		2	1.765
KEGG_CELL_ADHESION_MOLECULES_CAMS	1.66					1.74		2	1.7
GSE19825_NAIVE_VS_DAY3_EFF_CD8_TCELL_UP	1.66					2.01		2	1.835
GSE18791_UNSTIM_VS_NEWCATSLE_VIRUS_DC_6H_DN	1.66			1.73				2	1.695
GOBP_B_CELL_MEDIATED_IMMUNITY	1.65				1.76			2	1.705
HOWARD_NEUTROPHIL_INACT_MONOV_INFLUENZA_A_INDONESIA_05_2005_H5N1_AGE_18_49YO_3DY_UP	1.65			1.59				2	1.62
GOCC_CORNIFIED_ENVELOPE	1.65		1.82					2	1.735
GOBP_SARCOPLASMIC_RETICULUM_CALCIUM_ION_TRANSPORT	1.65				1.83			2	1.74
GOBP_NEUTROPHIL_CHEMOTAXIS	1.64				1.7			2	1.67
GOBP_DETECTION_OF_STIMULUS_INVOLVED_IN_SENSORY_PERCEPTION	1.64				1.88			2	1.76
GSE16385_UNTREATED_VS_12H_ROSIGLITAZONE_TREATED_MACROPHAGE_UP	1.63					1.59		2	1.61
GOBP_ADENYLATE_CYCLASE_INHIBITING_G_PROTEIN_COUPLED_RECEPTOR_SIGNALING_PATHWAY	1.63				2.03			2	1.83
IL15_UP.V1_DN	1.63					1.73		2	1.68
HP_POOR_WOUND_HEALING	1.63	1.86						2	1.745
GOMF_VOLTAGE_GATED_CALCIUM_CHANNEL_ACTIVITY	1.63					1.81		2	1.72
REACTOME_DISEASES_ASSOCIATED_WITH_O_GLYCOSYLATION_OF_PROTEINS	1.62					1.67		2	1.645
GSE13485_PRE_VS_POST_YF17D_VACCINATION_PBMC_DN	1.62			1.59				2	1.605
GOBP_POSITIVE_REGULATION_OF_SMOOTH_MUSCLE_CELL_PROLIFERATION	1.62	1.71						2	1.665
GSE38697_LIGHT_ZONE_VS_DARK_ZONE_BCELL_DN	1.62					1.93		2	1.775
GOBP_REGULATION_OF_VIRAL_ENTRY_INTO_HOST_CELL	1.62				1.74			2	1.68
HP_SOFT_SKIN	1.62					1.95		2	1.785
PKCA_DN.V1_UP	1.61					1.58		2	1.595
GOMF_CALCIUM_ION_TRANSMEMBRANE_TRANSPORTER_ACTIVITY	1.6					1.91		2	1.755
GOBP_PHOSPHATIDYLINOSITOL_3_KINASE_SIGNALING	1.6					1.61		2	1.605
NOTCH_DN.V1_DN	1.6					1.67		2	1.635
SCHERER_PBMC_APSV_WETVAX_AGE_18_32YO_5_TO_7DY_UP	1.6						2.01	2	1.805
GSE37533_PPARG1_FOXP3_VS_PPARG2_FOXP3_TRANSDUCED_CD4_TCELL_PIOGLITAZONE_TREATED_DN	1.6			1.64				2	1.62
GSE18791_CTRL_VS_NEWCASTLE_VIRUS_DC_16H_DN	1.6			1.82				2	1.71
MORF_MAP3K14	1.6	1.77						2	1.685
GOBP_ACUTE_INFLAMMATORY_RESPONSE	1.6				1.92			2	1.76
IL2_UP.V1_DN	1.59					1.84		2	1.715
GSE13484_UNSTIM_VS_YF17D_VACCINE_STIM_PBMC_DN	1.59			1.57				2	1.58
GOBP_NEUROMUSCULAR_PROCESS	1.59	1.74						2	1.665
GOBP_UNSATURATED_FATTY_ACID_METABOLIC_PROCESS	1.59					1.66		2	1.625
ATM_DN.V1_UP	1.59				1.87			2	1.73
GOBP_APOPTOTIC_CELL_CLEARANCE	1.59					1.76		2	1.675
GOBP_ENDOTHELIAL_CELL_APOPTOTIC_PROCESS	1.59					2.01		2	1.8
GOBP_POSITIVE_REGULATION_OF_SYNAPTIC_TRANSMISSION	1.58					1.65		2	1.615
REACTOME_G_ALPHA_I_SIGNALLING_EVENTS	1.57				1.53			2	1.55
GSE9946_MATURE_STIMULATORY_VS_PROSTAGLANDINE2_TREATED_MATURE_DC_DN	1.57				1.69			2	1.63
GNF2_DNM1	1.57					2.3		2	1.935
KEGG_HYPERTROPHIC_CARDIOMYOPATHY_HCM	1.57					2.09		2	1.83
GOBP_REGULATION_OF_MONONUCLEAR_CELL_MIGRATION	1.56	1.64						2	1.6
GSE2405_0H_VS_3H_A_PHAGOCYTOPHILUM_STIM_NEUTROPHIL_DN	1.56					1.67		2	1.615
KEGG_ECM_RECEPTOR_INTERACTION	1.56					2.23		2	1.895
GAUCHER_PBMC_YF_VAX_STAMARIL_UNKNOWN_AGE_3DY_UP	1.55						2	2	1.775
GOCC_CATION_CHANNEL_COMPLEX	1.55					1.91		2	1.73
GSE25502_WT_VS_KLF13_KO_THYMIC_MEMORY_LIKE_CD8_TCELL_DN	1.55					1.73		2	1.64
REACTOME_INTEGRIN_CELL_SURFACE_INTERACTIONS	1.55					2.29		2	1.92
HP_SYNCOPE	1.55				1.72			2	1.635
REACTOME_CELL_SURFACE_INTERACTIONS_AT_THE_VASCULAR_WALL	1.54					1.75		2	1.645
MODULE_99	1.53					1.63		2	1.58
GSE18791_CTRL_VS_NEWCASTLE_VIRUS_DC_14H_DN	1.53			1.84				2	1.685
GSE1432_CTRL_VS_IFNG_6H_MICROGLIA_DN	1.53			1.42				2	1.475
GOBP_REGULATION_OF_LEUKOCYTE_MIGRATION	1.53						2.25	2	1.89
GSE22886_IL2_VS_IL15_STIM_NKCELL_UP	1.53					1.8		2	1.665
GSE13485_DAY1_VS_DAY7_YF17D_VACCINE_PBMC_DN	1.52			1.56				2	1.54
GOBP_CELL_RECOGNITION	1.52					1.74		2	1.63
GOBP_INOSITOL_LIPID_MEDIATED_SIGNALING	1.51				1.73			2	1.62
GOCC_ION_CHANNEL_COMPLEX	1.51					1.83		2	1.67
GSE18791_CTRL_VS_NEWCASTLE_VIRUS_DC_10H_DN	1.51			1.74				2	1.625
GOMF_G_PROTEIN_COUPLED_RECEPTOR_BINDING	1.51				1.67			2	1.59
GOBP_POSITIVE_REGULATION_OF_PEPTIDYL_TYROSINE_PHOSPHORYLATION	1.51					1.73		2	1.62
MORF_EPHA7	1.51	1.76						2	1.635
GSE40666_WT_VS_STAT4_KO_CD8_TCELL_UP	1.5					2.09		2	1.795
GSE28737_BCL6_HET_VS_BCL6_KO_MARGINAL_ZONE_BCELL_UP	1.49					1.8		2	1.645
LEF1_UP.V1_DN	1.49				1.6			2	1.545
GSE17974_IL4_AND_ANTI_IL12_VS_UNTREATED_1H_ACT_CD4_TCELL_UP	1.49					1.55		2	1.52
GSE1791_CTRL_VS_NEUROMEDINU_IN_T_CELL_LINE_12H_DN	1.49					1.63		2	1.56
GOBP_HEMOSTASIS	1.48						1.96	2	1.72
GOBP_RESPONSE_TO_TUMOR_NECROSIS_FACTOR	1.48						2.13	2	1.805
GSE19198_1H_VS_24H_IL21_TREATED_TCELL_DN	1.48		1.63					2	1.555
HOWARD_PBMC_INACT_MONOV_INFLUENZA_A_INDONESIA_05_2005_H5N1_AGE_19_39YO_AS03_ADJUVANT_VS_BUFFER_1DY_UP	1.48						1.97	2	1.725
GOBP_LEUKOCYTE_CHEMOTAXIS	1.48						1.83	2	1.655
GOBP_NEGATIVE_REGULATION_OF_ENDOPEPTIDASE_ACTIVITY	1.48					1.56		2	1.52
P53_DN.V1_DN	1.48					1.74		2	1.61
GSE41867_DAY6_VS_DAY15_LCMV_CLONE13_EFFECTOR_CD8_TCELL_DN	1.48					1.87		2	1.675
GOBP_SYNAPSE_ASSEMBLY	1.48					2.2		2	1.84
GOBP_SECOND_MESSENGER_MEDIATED_SIGNALING	1.47				1.68			2	1.575
GSE2706_R848_VS_R848_AND_LPS_2H_STIM_DC_DN	1.46			1.69				2	1.575
GSE32423_CTRL_VS_IL7_MEMORY_CD8_TCELL_UP	1.46					1.58		2	1.52
GSE3982_CTRL_VS_LPS_48H_DC_DN	1.46						2.29	2	1.875
GSE24972_WT_VS_IRF8_KO_MARGINAL_ZONE_SPLEEN_BCELL_DN	1.46					1.6		2	1.53
GOBP_SKIN_EPIDERMIS_DEVELOPMENT	1.46					1.63		2	1.545
EVI1_05	1.46				1.8			2	1.63
GSE14000_UNSTIM_VS_4H_LPS_DC_TRANSLATED_RNA_DN	1.45			1.39				2	1.42
GSE21670_STAT3_KO_VS_WT_CD4_TCELL_IL6_TREATED_DN	1.45				1.67			2	1.56
HALLMARK_COMPLEMENT	1.45						1.99	2	1.72
GSE6259_FLT3L_INDUCED_33D1_POS_DC_VS_CD4_TCELL_UP	1.45					1.59		2	1.52
GSE26290_CTRL_VS_AKT_INHIBITOR_TREATED_ANTI_CD3_AND_IL2_STIM_CD8_TCELL_UP	1.44					1.68		2	1.56
GSE21546_WT_VS_SAP1A_KO_AND_ELK1_KO_ANTI_CD3_STIM_DP_THYMOCYTES_UP	1.44					1.78		2	1.61
GSE21670_UNTREATED_VS_TGFB_TREATED_CD4_TCELL_DN	1.44		1.83					2	1.635
GSE22935_UNSTIM_VS_48H_MBOVIS_BCG_STIM_MACROPHAGE_UP	1.44					1.55		2	1.495
GSE2706_UNSTIM_VS_2H_LPS_AND_R848_DC_DN	1.43			1.88				2	1.655
HP_AUTOIMMUNITY	1.43					1.58		2	1.505
MODULE_44	1.42		1.56					2	1.49
GOCC_RECEPTOR_COMPLEX	1.41					1.77		2	1.59
GOBP_LEUKOCYTE_MIGRATION	1.41						1.99	2	1.7
GOBP_LYMPHOCYTE_MEDIATED_IMMUNITY	1.41				1.67			2	1.54
GSE24634_TEFF_VS_TCONV_DAY7_IN_CULTURE_DN	1.41		1.72					2	1.565
GSE19888_ADENOSINE_A3R_INH_VS_TCELL_MEMBRANES_ACT_MAST_CELL_UP	1.41			1.37				2	1.39
GSE19825_NAIVE_VS_IL2RAHIGH_DAY3_EFF_CD8_TCELL_UP	1.41					2		2	1.705
GOMF_PASSIVE_TRANSMEMBRANE_TRANSPORTER_ACTIVITY	1.4					1.84		2	1.62
GOBP_ACTIVATION_OF_IMMUNE_RESPONSE	1.39						1.85	2	1.62
STK33_SKM_UP	1.39						2.58	2	1.985
GSE2405_0H_VS_1.5H_A_PHAGOCYTOPHILUM_STIM_NEUTROPHIL_UP	1.39						1.88	2	1.635
GOBP_ERK1_AND_ERK2_CASCADE	1.38						2.55	2	1.965
GOBP_SYNAPSE_ORGANIZATION	1.37					1.84		2	1.605
GOBP_CALCIUM_ION_TRANSMEMBRANE_TRANSPORT	1.37					1.71		2	1.54
GOBP_CELL_CHEMOTAXIS	1.37				1.63			2	1.5
GSE2405_0H_VS_3H_A_PHAGOCYTOPHILUM_STIM_NEUTROPHIL_UP	1.37		1.87					2	1.62
GSE37534_UNTREATED_VS_PIOGLITAZONE_TREATED_CD4_TCELL_PPARG1_AND_FOXP3_TRASDUCED_DN	1.36			1.5				2	1.43
GOBP_NEGATIVE_REGULATION_OF_IMMUNE_SYSTEM_PROCESS	1.34				1.43			2	1.385
GOBP_LEUKOCYTE_MEDIATED_IMMUNITY	1.34				1.62			2	1.48
HOWARD_NEUTROPHIL_INACT_MONOV_INFLUENZA_A_INDONESIA_05_2005_H5N1_AGE_18_49YO_1DY_UP	1.34						1.99	2	1.665
MIR8068	1.33					1.62		2	1.475
GOMF_MONOATOMIC_ION_TRANSMEMBRANE_TRANSPORTER_ACTIVITY	1.27					1.59		2	1.43
GOBP_POSITIVE_REGULATION_OF_RESPONSE_TO_EXTERNAL_STIMULUS	1.27				1.45			2	1.36
KEGG_RIBOSOME		1.94	2.01					2	1.975
REACTOME_EUKARYOTIC_TRANSLATION_ELONGATION		1.86	2					2	1.93
GCM_TPT1		1.65	1.71					2	1.68
HARALAMBIEVA_PBMC_FLUARIX_AGE_50_74YO_CORR_WITH_28D_MEM_B_CELL_RESPONSE_AT_3DY_POSITIVE				1.27			2.16	2	1.715
MORF_TPT1		1.73	1.82					2	1.775
GOCC_CYTOSOLIC_RIBOSOME		1.79	2.1					2	1.945
REACTOME_SRP_DEPENDENT_COTRANSLATIONAL_PROTEIN_TARGETING_TO_MEMBRANE		1.66	1.87					2	1.765
GNF2_TPT1		1.71	1.91					2	1.81
GOBP_ODONTOGENESIS_OF_DENTIN_CONTAINING_TOOTH		2.08				1.89		2	1.985
GOBP_REGULATION_OF_ANIMAL_ORGAN_MORPHOGENESIS		1.97				1.85		2	1.91
CORDENONSI_YAP_CONSERVED_SIGNATURE		1.93				1.7		2	1.815
GOBP_CELLULAR_RESPONSE_TO_AMYLOID_BETA		1.91				1.85		2	1.88
GOBP_ENDOCARDIAL_CUSHION_FORMATION		1.88				1.82		2	1.85
GOBP_ODONTOGENESIS		1.87				1.8		2	1.835
GOBP_POSITIVE_REGULATION_OF_EPITHELIAL_CELL_APOPTOTIC_PROCESS		1.87				1.81		2	1.84
GOBP_REGULATION_OF_CARTILAGE_DEVELOPMENT		1.85				1.78		2	1.815
GOBP_REGULATION_OF_MORPHOGENESIS_OF_AN_EPITHELIUM		1.84				1.89		2	1.865
FOXJ2_02		1.83				1.59		2	1.71
GOBP_ORGAN_GROWTH		1.78				1.59		2	1.685
GOBP_REGULATION_OF_MYOBLAST_DIFFERENTIATION		1.78		1.82				2	1.8
GOBP_ENDOCARDIAL_CUSHION_DEVELOPMENT		1.77				1.96		2	1.865
GOMF_POTASSIUM_CHANNEL_ACTIVITY		1.77			1.96			2	1.865
GOBP_ENDOCHONDRAL_BONE_MORPHOGENESIS		1.77				1.81		2	1.79
TATA_01		1.76					2.53	2	2.145
HP_VENTRICULAR_TACHYCARDIA		1.76			1.85			2	1.805
GSE8921_UNSTIM_0H_VS_TLR1_2_STIM_MONOCYTE_24H_UP		1.75				1.83		2	1.79
GOBP_POSITIVE_REGULATION_OF_NEURON_DIFFERENTIATION		1.75				1.73		2	1.74
PBX1_02		1.75			1.75			2	1.75
GOBP_PATHWAY_RESTRICTED_SMAD_PROTEIN_PHOSPHORYLATION		1.74			1.93			2	1.835
REACTOME_SIGNALING_BY_PDGF		1.74				2.08		2	1.91
HP_ABNORMALITY_OF_HAND_JOINT_MOBILITY		1.74				1.89		2	1.815
GOMF_VOLTAGE_GATED_POTASSIUM_CHANNEL_ACTIVITY		1.73			1.86			2	1.795
GOBP_REGULATION_OF_OSTEOBLAST_DIFFERENTIATION		1.72				1.65		2	1.685
GSE41867_DAY8_VS_DAY15_LCMV_ARMSTRONG_EFFECTOR_CD8_TCELL_UP		1.72				1.6		2	1.66
HP_ABNORMAL_PUPIL_MORPHOLOGY		1.72				1.62		2	1.67
GOBP_MYOBLAST_FUSION		1.72		1.73				2	1.725
GOBP_HEART_MORPHOGENESIS		1.7				2.09		2	1.895
HP_BUNDLE_BRANCH_BLOCK		1.7			1.85			2	1.775
GOBP_MESONEPHROS_DEVELOPMENT		1.69				1.74		2	1.715
GOBP_NEGATIVE_REGULATION_OF_GROWTH		1.68				1.67		2	1.675
GOBP_CELL_SURFACE_RECEPTOR_SIGNALING_PATHWAY_INVOLVED_IN_HEART_DEVELOPMENT		1.64				1.67		2	1.655
GOBP_NEGATIVE_REGULATION_OF_EPITHELIAL_CELL_PROLIFERATION		1.62				2.11		2	1.865
GOBP_ARTERY_DEVELOPMENT		1.61				1.88		2	1.745
GOCC_SYNAPTIC_MEMBRANE		1.6				1.85		2	1.725
HNF6_Q6		1.58			1.63			2	1.605
GSE28237_FOLLICULAR_VS_LATE_GC_BCELL_UP		1.57				2.01		2	1.79
OCT1_02		1.56				1.86		2	1.71
GOBP_REGULATION_OF_CELLULAR_RESPONSE_TO_GROWTH_FACTOR_STIMULUS		1.53				1.96		2	1.745
GOBP_REGULATION_OF_GROWTH		1.48				1.6		2	1.54
GOMF_STRUCTURAL_MOLECULE_ACTIVITY		1.43	1.51					2	1.47
TATAAA_TATA_01		1.35					2.09	2	1.72
MODULE_6					1.5		2.87	2	2.185
EGFR_UP.V1_UP					1.54		2	2	1.77
GOBP_EPIDERMIS_DEVELOPMENT			1.41				2.48	2	1.945
MODULE_38			1.67				2.5	2	2.085
GOCC_VESICLE_LUMEN			1.55		1.51			2	1.53
GOBP_CELLULAR_RESPONSE_TO_NITROGEN_COMPOUND						1.38	1.9	2	1.64
KEGG_METABOLISM_OF_XENOBIOTICS_BY_CYTOCHROME_P450			2.11			2.16		2	2.135
GOBP_NEGATIVE_REGULATION_OF_SMOOTH_MUSCLE_CELL_MIGRATION			2.11			1.92		2	2.015
GSE22886_UNSTIM_VS_IL2_STIM_NKCELL_UP			2.02		1.78			2	1.9
GOBP_REGULATION_OF_SYSTEMIC_ARTERIAL_BLOOD_PRESSURE			2		1.65			2	1.825
ALVEOLAR_FIBROBLAST			2			1.76		2	1.88
GOMF_FIBRONECTIN_BINDING			1.99			1.93		2	1.96
GSE32986_UNSTIM_VS_CURDLAN_HIGHDOSE_STIM_DC_DN			1.97		1.7			2	1.835
GOCC_SARCOLEMMA			1.93			2.07		2	2
HP_PEDAL_EDEMA			1.91			1.74		2	1.825
GSE14415_INDUCED_TREG_VS_FOXP3_KO_INDUCED_TREG_IL2_CULTURE_DN			1.9		1.7			2	1.8
GOCC_T_TUBULE			1.9			1.88		2	1.89
GOBP_HORMONE_BIOSYNTHETIC_PROCESS			1.89			1.8		2	1.845
GSE2405_HEAT_KILLED_LYSATE_VS_LIVE_A_PHAGOCYTOPHILUM_STIM_NEUTROPHIL_24H_UP			1.86				2.3	2	2.08
ZAK_PBMC_MRKAD5_HIV_1_GAG_POL_NEF_AGE_20_50YO_AD5_NAB_TITERS_GT_200_VS_LTE_200_1DY_DN			1.86		1.59			2	1.725
GATA_Q6			1.83			1.72		2	1.775
GOBP_REGULATION_OF_CARDIOCYTE_DIFFERENTIATION			1.82			1.78		2	1.8
E12_Q6			1.8			1.45		2	1.625
GOBP_XENOBIOTIC_METABOLIC_PROCESS			1.8			2.05		2	1.925
GSE27241_CTRL_VS_DIGOXIN_TREATED_RORGT_KO_CD4_TCELL_IN_TH17_POLARIZING_CONDITIONS_DN			1.8			1.62		2	1.71
GSE2706_R848_VS_LPS_2H_STIM_DC_DN			1.79	1.64				2	1.715
FREAC4_01			1.78			1.91		2	1.845
GOMF_COLLAGEN_BINDING			1.77			2.09		2	1.93
GCM_AQP4			1.77			1.66		2	1.715
GSE26488_CTRL_VS_PEPTIDE_INJECTION_OT2_THYMOCYTE_DN			1.76				2.05	2	1.905
GOBP_FOREBRAIN_NEURON_DIFFERENTIATION			1.76			1.7		2	1.73
KEGG_FOCAL_ADHESION			1.75			1.95		2	1.85
GSE10240_IL17_VS_IL17_AND_IL22_STIM_PRIMARY_BRONCHIAL_EPITHELIAL_CELLS_DN			1.75			1.79		2	1.77
GOBP_BIOMINERAL_TISSUE_DEVELOPMENT			1.74			1.62		2	1.68
GOBP_SMOOTH_MUSCLE_CELL_MIGRATION			1.72			1.81		2	1.765
GOCC_LYSOSOMAL_LUMEN			1.69		1.61			2	1.65
GOBP_BASEMENT_MEMBRANE_ORGANIZATION			1.69			1.98		2	1.835
GOBP_MUSCLE_CELL_MIGRATION			1.68			1.8		2	1.74
GSE46606_UNSTIM_VS_CD40L_IL2_IL5_DAY3_STIMULATED_BCELL_UP			1.66			1.53		2	1.595
SRF_Q6			1.65			1.63		2	1.64
GSE39556_UNTREATED_VS_3H_POLYIC_INJ_MOUSE_CD8A_DC_DN			1.65			1.69		2	1.67
FOXO3_01			1.64			1.72		2	1.68
KRAS.DF.V1_DN			1.64	1.39				2	1.515
GOBP_EMBRYONIC_APPENDAGE_MORPHOGENESIS			1.64			1.68		2	1.66
MYOD_Q6_01			1.63			1.6		2	1.615
GSE19198_6H_VS_24H_IL21_TREATED_TCELL_UP			1.62				2.03	2	1.825
YATGNWAAT_OCT_C			1.62			1.5		2	1.56
ESC_V6.5_UP_LATE.V1_UP			1.62			2		2	1.81
HP_EMG_ABNORMALITY			1.6				1.85	2	1.725
GOBP_BONE_MINERALIZATION			1.6			1.58		2	1.59
GOBP_CELLULAR_RESPONSE_TO_XENOBIOTIC_STIMULUS			1.59			1.93		2	1.76
GOBP_MOLTING_CYCLE			1.59			1.62		2	1.605
GOBP_APPENDAGE_MORPHOGENESIS			1.59			1.86		2	1.725
GOMF_GROWTH_FACTOR_BINDING			1.58			1.78		2	1.68
NFKAPPAB_01			1.58			1.57		2	1.575
SRF_C			1.58				1.82	2	1.7
CSR_LATE_UP.V1_DN			1.58		2.02			2	1.8
MIR6511A_5P			1.58			1.76		2	1.67
MIR1910_3P			1.57			1.75		2	1.66
GOBP_POSITIVE_REGULATION_OF_CELL_SUBSTRATE_ADHESION			1.57			1.81		2	1.69
AML1_Q6			1.55			1.56		2	1.555
FLETCHER_PBMC_BCG_10W_INFANT_BCG_STIMULATED_VS_UNSTIMULATED_10W_DN			1.55				2.69	2	2.12
AML1_01			1.53			1.55		2	1.54
MIR6882_3P			1.53			1.61		2	1.57
GSE29949_CD8_NEG_DC_SPLEEN_VS_CD8_POS_DC_SPLEEN_UP			1.52			2		2	1.76
FREAC3_01			1.52			1.7		2	1.61
LMO2COM_02			1.51			1.64		2	1.575
HNF3B_01			1.51			1.81		2	1.66
FLETCHER_PBMC_BCG_10W_INFANT_PPD_STIMULATED_VS_UNSTIMULATED_10W_DN			1.51				2.62	2	2.065
MIR5682			1.5			1.61		2	1.555
GOBP_REGULATION_OF_VASCULATURE_DEVELOPMENT			1.5			1.77		2	1.635
MODULE_129			1.5				1.87	2	1.685
GSE23321_CENTRAL_MEMORY_VS_NAIVE_CD8_TCELL_DN			1.5			1.88		2	1.69
TGAYRTCA_ATF3_Q6			1.49				2.04	2	1.765
EVI1_04			1.49			1.62		2	1.555
GSE5589_WT_VS_IL6_KO_LPS_AND_IL6_STIM_MACROPHAGE_45MIN_DN			1.48			1.57		2	1.525
GSE14769_UNSTIM_VS_80MIN_LPS_BMDM_DN			1.48				2.19	2	1.835
FOXO1_01			1.46			1.48		2	1.47
GSE21927_SPLEEN_C57BL6_VS_EL4_TUMOR_BALBC_MONOCYTES_UP			1.44		1.57			2	1.505
STK33_UP			1.42				2.59	2	2.005
MIR4251			1.41			1.61		2	1.51
TGGTGCT_MIR29A_MIR29B_MIR29C			1.4			1.47		2	1.435
GOBP_CANONICAL_WNT_SIGNALING_PATHWAY			1.37			1.6		2	1.485
GOBP_EMBRYONIC_MORPHOGENESIS			1.36			1.76		2	1.56
GOBP_CYTOKINE_PRODUCTION			1.33				1.93	2	1.63
TAATTA_CHX10_01			1.32			1.42		2	1.37
GOBP_CELL_CELL_SIGNALING_BY_WNT			1.31			1.45		2	1.38
GOBP_REGULATION_OF_ACTION_POTENTIAL				2.08	1.81			2	1.945
GOBP_ATRIAL_SEPTUM_DEVELOPMENT				2.01		1.81		2	1.91
GOBP_HEART_VALVE_MORPHOGENESIS				1.93		2.03		2	1.98
GOBP_VENTRICULAR_CARDIAC_MUSCLE_TISSUE_DEVELOPMENT				1.92		1.94		2	1.93
GOBP_AORTIC_VALVE_MORPHOGENESIS				1.92		1.96		2	1.94
GOBP_NEURON_RECOGNITION				1.88		2.11		2	1.995
GOBP_NEURON_PROJECTION_EXTENSION_INVOLVED_IN_NEURON_PROJECTION_GUIDANCE				1.86		1.7		2	1.78
GOBP_CELL_DIFFERENTIATION_IN_SPINAL_CORD				1.86		1.72		2	1.79
GOBP_ATRIOVENTRICULAR_VALVE_DEVELOPMENT				1.85		1.79		2	1.82
GOBP_AXON_EXTENSION				1.81		1.93		2	1.87
PERICYTE				1.78		1.8		2	1.79
GOMF_FRIZZLED_BINDING				1.78		1.79		2	1.785
GOBP_HEART_VALVE_DEVELOPMENT				1.77		1.98		2	1.875
GOBP_NEGATIVE_REGULATION_OF_AXON_EXTENSION				1.76		1.83		2	1.795
GOBP_VENTRICULAR_SEPTUM_DEVELOPMENT				1.75		2.14		2	1.945
GOBP_CELL_FATE_DETERMINATION				1.75		2.24		2	1.995
GOBP_NEGATIVE_CHEMOTAXIS				1.75		2.07		2	1.91
GOBP_VENTRICULAR_CARDIAC_MUSCLE_TISSUE_MORPHOGENESIS				1.74		1.86		2	1.8
GOBP_VENTRICULAR_SEPTUM_MORPHOGENESIS				1.74		2.11		2	1.925
KEGG_HEDGEHOG_SIGNALING_PATHWAY				1.73		1.76		2	1.745
GOBP_NEGATIVE_REGULATION_OF_CHEMOTAXIS				1.68		1.71		2	1.695
GOBP_CARDIAC_SEPTUM_DEVELOPMENT				1.66		2.18		2	1.92
GOBP_CARDIAC_SEPTUM_MORPHOGENESIS				1.65		2.12		2	1.885
GOBP_ROOF_OF_MOUTH_DEVELOPMENT				1.63		1.98		2	1.805
GOBP_POST_EMBRYONIC_DEVELOPMENT				1.58		1.67		2	1.625
MIR4772_3P				1.57		1.69		2	1.63
GOBP_SKELETAL_MUSCLE_ORGAN_DEVELOPMENT				1.55		1.78		2	1.665
GOBP_POSITIVE_REGULATION_OF_HEART_GROWTH				1.55		1.7		2	1.625
GOBP_REGULATION_OF_EXTENT_OF_CELL_GROWTH				1.54		2.01		2	1.775
GOBP_CARDIAC_CHAMBER_DEVELOPMENT				1.53		2.06		2	1.795
GOBP_NEURON_PROJECTION_EXTENSION				1.52		1.89		2	1.705
GOBP_CELL_FATE_COMMITMENT				1.51		1.82		2	1.665
GOBP_STEM_CELL_DEVELOPMENT				1.51		1.72		2	1.615
HP_ABNORMAL_EKG				1.49	1.99			2	1.74
GOBP_SENSORY_SYSTEM_DEVELOPMENT				1.46		1.77		2	1.615
MIR6868_3P				1.44		1.56		2	1.5
GSE46606_IRF4HIGH_VS_IRF4MID_CD40L_IL2_IL5_DAY1_STIMULATED_BCELL_DN				1.43		1.58		2	1.505
MIR5692B_MIR5692C				1.41		1.66		2	1.535
MIR12119				1.39		1.59		2	1.49
IRF1_01				1.39		1.82		2	1.605
GOBP_SENSORY_ORGAN_DEVELOPMENT				1.37		1.88		2	1.625
MIR1252_3P				1.36		1.84		2	1.6
MIR144_3P				1.34		1.57		2	1.455
AAAYWAACM_HFH4_01				1.3		1.9		2	1.6
MIR518A_5P_MIR527				1.29		1.67		2	1.48
ACTTTAT_MIR1425P				1.23		1.51		2	1.37
MIR7_2_3P				1.19		1.59		2	1.39
MIR7_1_3P				1.19		1.61		2	1.4
MIR137_3P				1.18		1.54		2	1.36
GOBP_CELL_MORPHOGENESIS_INVOLVED_IN_DIFFERENTIATION				1.15		1.83		2	1.49
GSE29618_MONOCYTE_VS_MDC_DAY7_FLU_VACCINE_UP					1.59		1.92	2	1.755
MODULE_63					1.93	1.9		2	1.915
ATF2_UP.V1_DN					2	1.63		2	1.815
GOMF_PEPTIDE_BINDING					1.72	1.72		2	1.72
GSE9946_MATURE_STIMULATORY_VS_LISTERIA_INF_MATURE_DC_DN					2.17	1.7		2	1.935
GOBP_SIGNALING_RECEPTOR_LIGAND_PRECURSOR_PROCESSING					1.99	1.79		2	1.89
MIR7850_5P					1.93	1.7		2	1.815
EVI1_03					1.89	1.82		2	1.855
GOBP_NEGATIVE_REGULATION_OF_CELL_JUNCTION_ASSEMBLY					1.89	1.94		2	1.915
GSE11961_FOLLICULAR_BCELL_VS_MEMORY_BCELL_DAY40_DN					1.87	1.95		2	1.91
GOMF_CORECEPTOR_ACTIVITY					1.86	1.95		2	1.905
GATA6_01					1.83	1.51		2	1.67
GNF2_RAB3A					1.82	1.92		2	1.87
GOMF_AMYLOID_BETA_BINDING					1.8	1.8		2	1.8
HP_ABNORMAL_CARDIAC_VENTRICULAR_FUNCTION					1.79	1.57		2	1.68
GSE13485_DAY7_VS_DAY21_YF17D_VACCINE_PBMC_DN					1.79	1.9		2	1.845
GSE13485_DAY3_VS_DAY21_YF17D_VACCINE_PBMC_DN					1.79	1.9		2	1.845
GOBP_GLOMERULUS_DEVELOPMENT					1.78	1.9		2	1.84
HP_ABNORMAL_RIGHT_VENTRICLE_MORPHOLOGY					1.77	1.76		2	1.765
GSE13547_CTRL_VS_ANTI_IGM_STIM_ZFX_KO_BCELL_12H_DN					1.77	1.77		2	1.77
HOWARD_PBMC_INACT_MONOV_INFLUENZA_A_INDONESIA_05_2005_H5N1_AGE_19_39YO_AS03_ADJUVANT_VS_BUFFER_1DY_DN					1.76	1.69		2	1.725
GOBP_IMPORT_INTO_CELL					1.75	1.66		2	1.705
GOBP_RESPONSE_TO_MECHANICAL_STIMULUS					1.75	1.84		2	1.795
MIR6871_3P					1.74	1.89		2	1.815
GOBP_IMPORT_ACROSS_PLASMA_MEMBRANE					1.74	1.55		2	1.645
MIR4329					1.74	1.86		2	1.8
GOBP_MEMBRANE_DEPOLARIZATION					1.73	1.67		2	1.7
GOMF_AMIDE_BINDING					1.72	1.6		2	1.66
GOBP_REGULATION_OF_CALCIUM_ION_TRANSPORT					1.72	1.71		2	1.715
GSE17974_CTRL_VS_ACT_IL4_AND_ANTI_IL12_24H_CD4_TCELL_UP					1.71	1.52		2	1.615
REACTOME_DISEASES_OF_GLYCOSYLATION					1.7	1.62		2	1.66
GSE36476_YOUNG_VS_OLD_DONOR_MEMORY_CD4_TCELL_72H_TSST_ACT_DN					1.69	1.69		2	1.69
GOBP_POTASSIUM_ION_TRANSPORT					1.69	1.77		2	1.73
GOBP_VASCULAR_PROCESS_IN_CIRCULATORY_SYSTEM					1.68	1.62		2	1.65
GOBP_CELLULAR_RESPONSE_TO_TOXIC_SUBSTANCE					1.65	1.81		2	1.73
MODULE_19					1.64	1.76		2	1.7
TGGNNNNNNKCCAR_UNKNOWN					1.63		2.01	2	1.82
MEIS1BHOXA9_01					1.63	1.63		2	1.63
MIR577					1.62	1.67		2	1.645
GSE39556_UNTREATED_VS_3H_POLYIC_INJ_MOUSE_NK_CELL_DN					1.6	1.58		2	1.59
GSE30083_SP2_VS_SP3_THYMOCYTE_UP					1.6	1.57		2	1.585
GATA1_05					1.59	1.67		2	1.63
MIR7157_5P					1.59	1.65		2	1.62
GOBP_CALCIUM_ION_HOMEOSTASIS					1.58	1.53		2	1.555
MIR488_3P					1.58	1.54		2	1.56
GSE37532_TREG_VS_TCONV_PPARG_KO_CD4_TCELL_FROM_VISCERAL_ADIPOSE_TISSUE_DN					1.58	1.54		2	1.56
GOMF_MONOATOMIC_CATION_TRANSMEMBRANE_TRANSPORTER_ACTIVITY					1.57	1.63		2	1.6
MIR511_5P					1.57	1.62		2	1.595
GOBP_SENSORY_PERCEPTION_OF_MECHANICAL_STIMULUS					1.57	1.83		2	1.7
GOBP_CALCIUM_ION_TRANSMEMBRANE_IMPORT_INTO_CYTOSOL					1.54	1.67		2	1.605
MIR4652_3P					1.51	1.62		2	1.565
GOBP_CELLULAR_HOMEOSTASIS					1.48		1.91	2	1.695
GOBP_POSITIVE_REGULATION_OF_INTRACELLULAR_SIGNAL_TRANSDUCTION					1.44		2.21	2	1.825
GOBP_REGULATION_OF_CELL_GROWTH					1.42	1.61		2	1.515
GOBP_CHEMICAL_HOMEOSTASIS					1.4		2.07	2	1.735
GOBP_REGULATION_OF_LOCOMOTION					1.38		2.58	2	1.98
GOBP_REGULATION_OF_RESPONSE_TO_EXTERNAL_STIMULUS					1.38		2.35	2	1.865
GOBP_SUPRAMOLECULAR_FIBER_ORGANIZATION					1.35		2.72	2	2.035
GOBP_EPITHELIAL_CELL_PROLIFERATION						1.93	2.36	2	2.145
GOBP_RESPONSE_TO_TRANSFORMING_GROWTH_FACTOR_BETA						1.9	2.16	2	2.03
GOBP_CELL_MATRIX_ADHESION						1.88	1.96	2	1.92
GOBP_RESPIRATORY_SYSTEM_DEVELOPMENT						1.79	1.95	2	1.87
GOBP_CELL_JUNCTION_ORGANIZATION						1.78	1.96	2	1.87
GOBP_RESPONSE_TO_GROWTH_FACTOR						1.75	2.39	2	2.07
GSE2935_UV_INACTIVATED_VS_LIVE_SENDAI_VIRUS_INF_MACROPHAGE_UP						1.69	2.1	2	1.895
CYCLIN_D1_KE_.V1_DN						1.67	2	2	1.835
GOBP_REGULATION_OF_RESPONSE_TO_WOUNDING						1.67	2.49	2	2.08
GOBP_REGULATION_OF_HORMONE_LEVELS						1.63	2.02	2	1.825
GOBP_REGULATION_OF_PEPTIDYL_TYROSINE_PHOSPHORYLATION						1.6	2.24	2	1.92
GSE360_DC_VS_MAC_T_GONDII_UP						1.59	1.94	2	1.765
GSE17721_PAM3CSK4_VS_GADIQUIMOD_1H_BMDC_UP						1.58	2.31	2	1.945
GSE4748_CTRL_VS_LPS_STIM_DC_3H_UP						1.58	2.63	2	2.105
GOBP_REGULATION_OF_TRANS_SYNAPTIC_SIGNALING						1.57	1.86	2	1.715
GSE40068_CXCR5POS_BCL6POS_TFH_VS_CXCR5NEG_BCL6NEG_CD4_TCELL_DN						1.57	1.78	2	1.675
CACCCBINDINGFACTOR_Q6						1.54	1.94	2	1.74
MIR6124						1.53	1.92	2	1.725
GSE37605_FOXP3_FUSION_GFP_VS_IRES_GFP_TREG_C57BL6_UP						1.53	2.63	2	2.08
GOBP_AMEBOIDAL_TYPE_CELL_MIGRATION						1.52	2.11	2	1.815
RGAANNTTC_HSF1_01						1.52	2.16	2	1.84
GSE1460_INTRATHYMIC_T_PROGENITOR_VS_CD4_THYMOCYTE_DN						1.52	2.05	2	1.785
YTATTTTNR_MEF2_02						1.51	2.14	2	1.825
GSE19401_UNSTIM_VS_RETINOIC_ACID_AND_PAM2CSK4_STIM_FOLLICULAR_DC_DN						1.51	2.16	2	1.835
STK33_NOMO_UP						1.49	2.49	2	1.99
GOCC_ENDOCYTIC_VESICLE						1.48	2.14	2	1.81
GOBP_TISSUE_MIGRATION						1.47	2.1	2	1.785
CTGCAGY_UNKNOWN						1.45	1.92	2	1.685
GOBP_WOUND_HEALING						1.45	2.68	2	2.065
GOBP_BEHAVIOR						1.42	2.14	2	1.78
MIR106A_5P						1.41	1.97	2	1.69
CAGGTA_AREB6_01						1.39	2.02	2	1.705
GOBP_ENDOCYTOSIS						1.39	1.91	2	1.65
MIR20B_5P						1.38	1.91	2	1.645
GOBP_ACTIN_FILAMENT_BASED_PROCESS						1.38	2.4	2	1.89
MIR93_5P						1.37	1.89	2	1.63
MIR20A_5P						1.36	1.9	2	1.63
MIR519D_3P						1.36	1.89	2	1.625
KEGG_SYSTEMIC_LUPUS_ERYTHEMATOSUS	2.06							1	2.06
IGSF21_DENDRITIC	2.06							1	2.06
MATSUMIYA_PBMC_MODIFIED_VACCINIA_ANKARA_VACCINE_AGE_18_55YO_2DY_UP	2.02							1	2.02
MODULE_130	1.99							1	1.99
GOBP_G_PROTEIN_COUPLED_RECEPTOR_SIGNALING_PATHWAY_COUPLED_TO_CYCLIC_NUCLEOTIDE_SECOND_MESSENGER	1.95							1	1.95
GOBP_ICOSANOID_BIOSYNTHETIC_PROCESS	1.95							1	1.95
MODULE_107	1.94							1	1.94
MODULE_208	1.93							1	1.93
MODULE_345	1.93							1	1.93
GOMF_CHEMOKINE_ACTIVITY	1.92							1	1.92
GOBP_COMPLEMENT_ACTIVATION_CLASSICAL_PATHWAY	1.9							1	1.9
ERWIN_COHEN_PBMC_TC_83_AGE_18_45YO_RESPONDERS_PREVIOUSLY_IMMUNIZED_24HR_DEG_CANONICAL_PATHWAY_MEMBERS_UP	1.9							1	1.9
SCHERER_PBMC_APSV_WETVAX_AGE_18_40YO_JOINT_TO_VACCINIA_AND_YELLOW_FEVER_UP	1.9							1	1.9
REACTOME_CHEMOKINE_RECEPTORS_BIND_CHEMOKINES	1.89							1	1.89
MODULE_292	1.89							1	1.89
MODULE_209	1.89							1	1.89
HOEK_NEUTROPHIL_2011_2012_TIV_ADULT_1DY_UP	1.89							1	1.89
SCHERER_PBMC_YF_VAX_AGE_18_40YO_JOINT_TO_VACCINIA_AND_YELLOW_FEVER_UP	1.89							1	1.89
GOBP_NEGATIVE_REGULATION_OF_WOUND_HEALING	1.88							1	1.88
MODULE_263	1.88							1	1.88
MODULE_172	1.85							1	1.85
LI_PBMC_MENACTRA_AGE_18_45YO_CORRELATED_WITH_ANTI_POLYSACCHARIDE_ANTIBODY_3DY_POSITIVE	1.85							1	1.85
MUCOUS	1.85							1	1.85
GOBP_LEUKOTRIENE_METABOLIC_PROCESS	1.84							1	1.84
KEGG_ALLOGRAFT_REJECTION	1.83							1	1.83
REACTOME_PEPTIDE_HORMONE_METABOLISM	1.83							1	1.83
GOMF_SERINE_HYDROLASE_ACTIVITY	1.83							1	1.83
MODULE_171	1.83							1	1.83
GOBP_SODIUM_ION_HOMEOSTASIS	1.83							1	1.83
GOBP_NEGATIVE_REGULATION_OF_COAGULATION	1.82							1	1.82
GOBP_REGULATION_OF_SYNAPTIC_TRANSMISSION_GLUTAMATERGIC	1.82							1	1.82
NAKAYA_PBMC_FLUAD_MALE_AGE_14_27YO_1D_POSTBOOST_VS_0D_PREIMM_MF59_ADJUVANTED_1DY_ATIV_UP	1.82							1	1.82
GOMF_CYTOKINE_ACTIVITY	1.81							1	1.81
GOBP_DETECTION_OF_CHEMICAL_STIMULUS	1.81							1	1.81
HOWARD_T_CELL_INACT_MONOV_INFLUENZA_A_INDONESIA_05_2005_H5N1_AGE_18_49YO_1DY_UP	1.8							1	1.8
GOBP_RENAL_TUBULAR_SECRETION	1.78							1	1.78
GNF2_CYP2B6	1.78							1	1.78
HALLMARK_KRAS_SIGNALING_DN	1.77							1	1.77
HP_ABDOMINAL_AORTIC_ANEURYSM	1.76							1	1.76
GOBP_SYNAPTIC_TRANSMISSION_GLUTAMATERGIC	1.76							1	1.76
GOBP_SPERM_MOTILITY	1.76							1	1.76
HP_UVEITIS	1.76							1	1.76
GSE21546_UNSTIM_VS_ANTI_CD3_STIM_ELK1_KO_DP_THYMOCYTES_UP	1.76							1	1.76
GOBP_POSITIVE_REGULATION_OF_PHOSPHATIDYLINOSITOL_3_KINASE_SIGNALING	1.74							1	1.74
GSE13485_CTRL_VS_DAY3_YF17D_VACCINE_PBMC_DN	1.74							1	1.74
GOMF_THREONINE_TYPE_PEPTIDASE_ACTIVITY	1.74							1	1.74
FLETCHER_PBMC_BCG_10W_INFANT_BCG_STIMULATED_VS_UNSTIMULATED_10W_UP	1.73							1	1.73
GSE19198_1H_VS_6H_IL21_TREATED_TCELL_UP	1.72							1	1.72
GSE37533_PPARG2_FOXP3_VS_FOXP3_TRANSDUCED_CD4_TCELL_DN	1.72							1	1.72
GSE42021_CD24HI_VS_CD24INT_TREG_THYMUS_DN	1.72							1	1.72
REACTOME_OTHER_INTERLEUKIN_SIGNALING	1.72							1	1.72
GOBP_RESPONSE_TO_TYPE_II_INTERFERON	1.72							1	1.72
MODULE_562	1.72							1	1.72
GSE13887_RESTING_VS_NO_TREATED_CD4_TCELL_UP	1.71							1	1.71
GOBP_REGULATION_OF_FILOPODIUM_ASSEMBLY	1.71							1	1.71
GOBP_POSITIVE_REGULATION_OF_SYNAPTIC_TRANSMISSION_GLUTAMATERGIC	1.71							1	1.71
GOBP_REGULATION_OF_MACROPHAGE_DIFFERENTIATION	1.71							1	1.71
GOBP_POSITIVE_REGULATION_OF_FILOPODIUM_ASSEMBLY	1.71							1	1.71
LI_PBMC_MENACTRA_AGE_18_45YO_CORRELATED_WITH_ANTI_DT_ANTIBODY_3DY_POSITIVE	1.71							1	1.71
GOMF_TUMOR_NECROSIS_FACTOR_RECEPTOR_SUPERFAMILY_BINDING	1.7							1	1.7
ZAK_PBMC_MRKAD5_HIV_1_GAG_POL_NEF_AGE_20_50YO_3DY_UP	1.7							1	1.7
REACTOME_ACTIVATION_OF_MATRIX_METALLOPROTEINASES	1.7							1	1.7
GOMF_CHEMOKINE_RECEPTOR_BINDING	1.7							1	1.7
ALK_DN.V1_DN	1.7							1	1.7
GOBP_PROSTANOID_BIOSYNTHETIC_PROCESS	1.7							1	1.7
GOCC_MHC_PROTEIN_COMPLEX	1.7							1	1.7
GOBP_PHYSIOLOGICAL_CARDIAC_MUSCLE_HYPERTROPHY	1.7							1	1.7
GOBP_RESPONSE_TO_CHEMOKINE	1.7							1	1.7
GSE24634_IL4_VS_CTRL_TREATED_NAIVE_CD4_TCELL_DAY5_DN	1.69							1	1.69
GSE45365_CD8A_DC_VS_CD11B_DC_IFNAR_KO_MCMV_INFECTION_DN	1.69							1	1.69
HP_OSTEOARTHRITIS	1.69							1	1.69
GOBP_MONOAMINE_TRANSPORT	1.69							1	1.69
MIR377_5P	1.69							1	1.69
HP_JOINT_SWELLING	1.69							1	1.69
GNF2_HPN	1.69							1	1.69
MODULE_109	1.69							1	1.69
GOBP_POSITIVE_REGULATION_OF_MYELOID_LEUKOCYTE_DIFFERENTIATION	1.69							1	1.69
HP_FOCAL_CLONIC_SEIZURE	1.69							1	1.69
REACTOME_SMOOTH_MUSCLE_CONTRACTION	1.69							1	1.69
GOBP_POSITIVE_REGULATION_OF_LEUKOCYTE_MIGRATION	1.68							1	1.68
GNF2_LCAT	1.68							1	1.68
GSE2706_2H_VS_8H_R848_STIM_DC_DN	1.68							1	1.68
GSE23502_BM_VS_COLON_TUMOR_HDC_KO_MYELOID_DERIVED_SUPPRESSOR_CELL_UP	1.68							1	1.68
HP_ABNORMAL_SPERM_MOTILITY	1.68							1	1.68
REACTOME_IMMUNOREGULATORY_INTERACTIONS_BETWEEN_A_LYMPHOID_AND_A_NON_LYMPHOID_CELL	1.68							1	1.68
GOBP_FIBRINOLYSIS	1.68							1	1.68
GOMF_OXIDOREDUCTASE_ACTIVITY_ACTING_ON_PAIRED_DONORS_WITH_INCORPORATION_OR_REDUCTION_OF_MOLECULAR_OXYGEN_REDUCED_FLAVIN_OR_FLAVOPROTEIN_AS_ONE_DONOR_AND_INCORPORATION_OF_ONE_ATOM_OF_OXYGEN	1.68							1	1.68
HP_MENINGITIS	1.68							1	1.68
GOMF_MHC_PROTEIN_COMPLEX_BINDING	1.68							1	1.68
KEGG_TYPE_I_DIABETES_MELLITUS	1.68							1	1.68
MODULE_174	1.67							1	1.67
ATM_DN.V1_DN	1.67							1	1.67
GSE19888_ADENOSINE_A3R_INH_PRETREAT_AND_ACT_BY_A3R_VS_TCELL_MEMBRANES_ACT_MAST_CELL_UP	1.67							1	1.67
GSE18791_UNSTIM_VS_NEWCATSLE_VIRUS_DC_18H_DN	1.67							1	1.67
GOBP_PROSTANOID_METABOLIC_PROCESS	1.67							1	1.67
GOBP_REGULATION_OF_CARDIAC_CONDUCTION	1.67							1	1.67
MODULE_108	1.67							1	1.67
FRANCO_BLOOD_SANOFI_PASTEUR_SA_INACTIVATED_INFLUENZA_VACCINE_CORRELATED_WITH_ANTIBODY_RESPONSE_AGE_18_40YO_1DY_POSITIVE	1.66							1	1.66
GSE42021_TREG_PLN_VS_CD24LO_TREG_THYMUS_DN	1.66							1	1.66
GOBP_CILIUM_OR_FLAGELLUM_DEPENDENT_CELL_MOTILITY	1.66							1	1.66
FULLER_PBMC_F_TULARENSIS_VACCINE_LVS_AGE_22_54YO_18HR_UP	1.66							1	1.66
REACTOME_ACYL_CHAIN_REMODELLING_OF_PE	1.66							1	1.66
GSE17974_IL4_AND_ANTI_IL12_VS_UNTREATED_24H_ACT_CD4_TCELL_DN	1.65							1	1.65
GSE42021_CD24HI_VS_CD24LOW_TCONV_THYMUS_DN	1.65							1	1.65
GOMF_SPECTRIN_BINDING	1.65							1	1.65
GOBP_POSITIVE_REGULATION_OF_SMOOTH_MUSCLE_CONTRACTION	1.65							1	1.65
HP_SYSTEMIC_LUPUS_ERYTHEMATOSUS	1.65							1	1.65
GOBP_ANTIGEN_PROCESSING_AND_PRESENTATION_OF_EXOGENOUS_PEPTIDE_ANTIGEN_VIA_MHC_CLASS_II	1.65							1	1.65
GOMF_ANTIGEN_BINDING	1.65							1	1.65
NAKAYA_PBMC_FLUMIST_AGE_18_50YO_3DY_IFN_SUBSET_UP	1.65							1	1.65
CILIATED	1.64							1	1.64
KRAS.PROSTATE_UP.V1_DN	1.64							1	1.64
GSE43863_NAIVE_VS_TFH_CD4_EFF_TCELL_D6_LCMV_DN	1.64							1	1.64
GSE43863_NAIVE_VS_MEMORY_TH1_CD4_TCELL_D150_LCMV_UP	1.64							1	1.64
GOBP_LYMPHOCYTE_MIGRATION	1.64							1	1.64
GOBP_REGULATION_OF_CARDIAC_MUSCLE_CONTRACTION_BY_CALCIUM_ION_SIGNALING	1.64							1	1.64
GOBP_ANTIGEN_PROCESSING_AND_PRESENTATION_OF_PEPTIDE_OR_POLYSACCHARIDE_ANTIGEN_VIA_MHC_CLASS_II	1.64							1	1.64
NATURAL_KILLER	1.64							1	1.64
GOBP_POSITIVE_REGULATION_OF_INTERLEUKIN_1_PRODUCTION	1.64							1	1.64
GOMF_TUMOR_NECROSIS_FACTOR_RECEPTOR_BINDING	1.64							1	1.64
REACTOME_INTERFERON_GAMMA_SIGNALING	1.63							1	1.63
GOBP_MACROPHAGE_MIGRATION	1.63							1	1.63
GOBP_INTERLEUKIN_12_PRODUCTION	1.63							1	1.63
GSE37532_TREG_VS_TCONV_CD4_TCELL_FROM_VISCERAL_ADIPOSE_TISSUE_UP	1.63							1	1.63
HP_ABNORMALITY_OF_RENAL_EXCRETION	1.63							1	1.63
MODULE_291	1.63							1	1.63
GOBP_T_CELL_MIGRATION	1.63							1	1.63
HALLMARK_INFLAMMATORY_RESPONSE	1.62							1	1.62
HOWARD_NK_CELL_INACT_MONOV_INFLUENZA_A_INDONESIA_05_2005_H5N1_AGE_18_49YO_28DY_DN	1.62							1	1.62
MIR6086	1.62							1	1.62
GOBP_POSITIVE_REGULATION_OF_MACROPHAGE_MIGRATION	1.62							1	1.62
FULLER_PBMC_F_TULARENSIS_VACCINE_LVS_AGE_22_54YO_192HR_UP	1.62							1	1.62
GOBP_CATECHOLAMINE_SECRETION	1.62							1	1.62
GOCC_LUMENAL_SIDE_OF_ENDOPLASMIC_RETICULUM_MEMBRANE	1.62							1	1.62
MACROPHAGE	1.61							1	1.61
GOMF_METALLOEXOPEPTIDASE_ACTIVITY	1.61							1	1.61
GSE22601_IMMATURE_CD4_SINGLE_POSITIVE_VS_DOUBLE_POSITIVE_THYMOCYTE_UP	1.61							1	1.61
GOBP_ANTIGEN_PROCESSING_AND_PRESENTATION_OF_EXOGENOUS_PEPTIDE_ANTIGEN	1.61							1	1.61
MODULE_199	1.61							1	1.61
FULLER_PBMC_F_TULARENSIS_VACCINE_LVS_AGE_22_54YO_48HR_UP	1.61							1	1.61
MODULE_157	1.6							1	1.6
GSE1432_CTRL_VS_IFNG_24H_MICROGLIA_DN	1.6							1	1.6
FLETCHER_PBMC_BCG_10W_INFANT_PPD_STIMULATED_VS_UNSTIMULATED_10W_UP	1.6							1	1.6
REACTOME_ARACHIDONIC_ACID_METABOLISM	1.6							1	1.6
GNF2_GSTM1	1.6							1	1.6
GOBP_AXONEME_ASSEMBLY	1.6							1	1.6
KEGG_ARACHIDONIC_ACID_METABOLISM	1.6							1	1.6
GOMF_CYSTEINE_TYPE_ENDOPEPTIDASE_REGULATOR_ACTIVITY_INVOLVED_IN_APOPTOTIC_PROCESS	1.6							1	1.6
GOBP_CELLULAR_RESPONSE_TO_TYPE_II_INTERFERON	1.59							1	1.59
GOBP_CILIUM_MOVEMENT	1.59							1	1.59
GOBP_CATECHOL_CONTAINING_COMPOUND_METABOLIC_PROCESS	1.59							1	1.59
GSE32034_UNTREATED_VS_ROSIGLIZATONE_TREATED_LY6C_LOW_MONOCYTE_DN	1.58							1	1.58
GSE41978_ID2_KO_VS_BIM_KO_KLRG1_LOW_EFFECTOR_CD8_TCELL_UP	1.58							1	1.58
GSE13522_CTRL_VS_T_CRUZI_Y_STRAIN_INF_SKIN_129_MOUSE_UP	1.58							1	1.58
MEL18_DN.V1_DN	1.58							1	1.58
CTIP_DN.V1_UP	1.58							1	1.58
GOBP_GRANULOCYTE_CHEMOTAXIS	1.57							1	1.57
GOBP_INTERLEUKIN_1_PRODUCTION	1.57							1	1.57
MODULE_165	1.57							1	1.57
MIR6793_5P	1.57							1	1.57
MODULE_138	1.57							1	1.57
GSE2770_TGFB_AND_IL4_ACT_VS_ACT_CD4_TCELL_2H_DN	1.56							1	1.56
GOMF_EXOPEPTIDASE_ACTIVITY	1.56							1	1.56
GSE11961_GERMINAL_CENTER_BCELL_DAY7_VS_MEMORY_BCELL_DAY40_DN	1.55							1	1.55
GSE14000_UNSTIM_VS_4H_LPS_DC_DN	1.55							1	1.55
GSE43863_NAIVE_VS_TH1_EFF_CD4_TCELL_D6_LCMV_DN	1.55							1	1.55
GSE2706_UNSTIM_VS_8H_R848_DC_DN	1.55							1	1.55
GOBP_CELLULAR_RESPONSE_TO_CALCIUM_ION	1.55							1	1.55
GOBP_REGULATION_OF_BIOLOGICAL_PROCESS_INVOLVED_IN_SYMBIOTIC_INTERACTION	1.55							1	1.55
GSE22886_CTRL_VS_LPS_24H_DC_DN	1.54							1	1.54
ALK_DN.V1_UP	1.54							1	1.54
GSE18791_UNSTIM_VS_NEWCATSLE_VIRUS_DC_1H_UP	1.53							1	1.53
GSE7509_UNSTIM_VS_IFNA_STIM_IMMATURE_DC_DN	1.53							1	1.53
GSE34156_TLR1_TLR2_LIGAND_VS_NOD2_AND_TLR1_TLR2_LIGAND_6H_TREATED_MONOCYTE_DN	1.53							1	1.53
GOCC_AXONEME	1.53							1	1.53
GSE45365_NK_CELL_VS_CD11B_DC_UP	1.53							1	1.53
GSE13522_CTRL_VS_T_CRUZI_BRAZIL_STRAIN_INF_SKIN_UP	1.53							1	1.53
GSE14413_UNSTIM_VS_IFNB_STIM_RAW264_CELLS_DN	1.53							1	1.53
GOCC_EXTERNAL_SIDE_OF_PLASMA_MEMBRANE	1.52							1	1.52
GSE22140_GERMFREE_VS_SPF_MOUSE_CD4_TCELL_UP	1.52							1	1.52
GSE37533_PPARG1_FOXP3_VS_FOXP3_TRANSDUCED_CD4_TCELL_PIOGLITAZONE_TREATED_UP	1.52							1	1.52
GOBP_MONONUCLEAR_CELL_MIGRATION	1.52							1	1.52
GSE7348_UNSTIM_VS_LPS_STIM_MACROPHAGE_DN	1.52							1	1.52
GSE22025_UNTREATED_VS_TGFB1_AND_PROGESTERONE_TREATED_CD4_TCELL_DN	1.52							1	1.52
GNF2_TST	1.52							1	1.52
GSE46606_IRF4HIGH_VS_WT_CD40L_IL2_IL5_DAY3_STIMULATED_BCELL_DN	1.51							1	1.51
GOBP_CALCIUM_MEDIATED_SIGNALING	1.51							1	1.51
GSE40685_TREG_VS_FOXP3_KO_TREG_PRECURSOR_DN	1.51							1	1.51
GSE42021_CD24HI_VS_CD24INT_TCONV_THYMUS_DN	1.51							1	1.51
PRC1_BMI_UP.V1_DN	1.51							1	1.51
GSE7218_IGM_VS_IGG_SIGNAL_THGOUGH_ANTIGEN_BCELL_DN	1.51							1	1.51
GSE20727_ROS_INH_VS_ROS_INH_AND_DNFB_ALLERGEN_TREATED_DC_DN	1.51							1	1.51
GSE41867_DAY6_VS_DAY15_LCMV_CLONE13_EFFECTOR_CD8_TCELL_UP	1.51							1	1.51
GSE21927_SPLEEN_C57BL6_VS_4T1_TUMOR_BALBC_MONOCYTES_DN	1.5							1	1.5
GSE18281_CORTICAL_THYMOCYTE_VS_WHOLE_CORTEX_THYMUS_UP	1.5							1	1.5
GSE15659_TREG_VS_TCONV_DN	1.5							1	1.5
GSE3400_UNTREATED_VS_IFNB_TREATED_MEF_DN	1.5							1	1.5
GSE6090_UNSTIM_VS_DC_SIGN_STIM_DC_DN	1.5							1	1.5
GSE9960_GRAM_NEG_VS_GRAM_NEG_AND_POS_SEPSIS_PBMC_UP	1.49							1	1.49
HP_PRENATAL_MATERNAL_ABNORMALITY	1.49							1	1.49
GOCC_NEURON_SPINE	1.49							1	1.49
EN1_01	1.49							1	1.49
GARCIA_PINERES_PBMC_HPV_16_L1_VLP_AGE_18_25YO_STIMULATED_VS_UNSTIMULATED_0DY_VACCINATION_INDEPENDENT_UP	1.48							1	1.48
GSE9960_GRAM_NEG_VS_GRAM_POS_SEPSIS_PBMC_UP	1.48							1	1.48
GSE1460_DP_THYMOCYTE_VS_NAIVE_CD4_TCELL_CORD_BLOOD_DN	1.48							1	1.48
GSE4142_PLASMA_CELL_VS_MEMORY_BCELL_UP	1.48							1	1.48
HALLMARK_IL6_JAK_STAT3_SIGNALING	1.48							1	1.48
GSE29614_CTRL_VS_TIV_FLU_VACCINE_PBMC_2007_UP	1.48							1	1.48
GOBP_RENAL_SYSTEM_PROCESS	1.48							1	1.48
GAUCHER_PBMC_YF_VAX_STAMARIL_UNKNOWN_AGE_7DY_UP	1.47							1	1.47
GSE1432_1H_VS_24H_IFNG_MICROGLIA_DN	1.47							1	1.47
GSE1112_HY_CD8AB_VS_HY_CD8AA_THYMOCYTE_RTOC_CULTURE_UP	1.47							1	1.47
GOBP_RESPONSE_TO_CALCIUM_ION	1.47							1	1.47
GSE14000_UNSTIM_VS_16H_LPS_DC_TRANSLATED_RNA_DN	1.47							1	1.47
GSE43863_NAIVE_VS_LY6C_LOW_CXCR5NEG_CD4_EFF_TCELL_D6_LCMV_UP	1.47							1	1.47
GSE34156_UNTREATED_VS_6H_NOD2_LIGAND_TREATED_MONOCYTE_DN	1.46							1	1.46
GSE26488_CTRL_VS_PEPTIDE_INJECTION_HDAC7_DELTAP_TG_OT2_THYMOCYTE_UP	1.46							1	1.46
GSE22589_HEALTHY_VS_HIV_INFECTED_DC_DN	1.46							1	1.46
BMI1_DN_MEL18_DN.V1_DN	1.46							1	1.46
GSE19888_CTRL_VS_TCELL_MEMBRANES_ACT_MAST_CELL_PRETREAT_A3R_INH_DN	1.45							1	1.45
GOBP_REGULATION_OF_NEUROTRANSMITTER_LEVELS	1.45							1	1.45
HALLMARK_ALLOGRAFT_REJECTION	1.45							1	1.45
GSE17974_IL4_AND_ANTI_IL12_VS_UNTREATED_48H_ACT_CD4_TCELL_DN	1.45							1	1.45
GSE46606_DAY1_VS_DAY3_CD40L_IL2_IL5_STIMULATED_IRF4_KO_BCELL_UP	1.45							1	1.45
GOBP_GRANULOCYTE_MIGRATION	1.45							1	1.45
TEF1_Q6	1.44							1	1.44
GSE21670_UNTREATED_VS_IL6_TREATED_STAT3_KO_CD4_TCELL_UP	1.44							1	1.44
GOBP_POSITIVE_REGULATION_OF_CHEMOTAXIS	1.44							1	1.44
GSE24081_CONTROLLER_VS_PROGRESSOR_HIV_SPECIFIC_CD8_TCELL_DN	1.44							1	1.44
GSE2770_IL12_AND_TGFB_VS_IL4_TREATED_ACT_CD4_TCELL_48H_DN	1.44							1	1.44
GSE8921_UNSTIM_0H_VS_TLR1_2_STIM_MONOCYTE_3H_DN	1.44							1	1.44
GSE360_HIGH_DOSE_B_MALAYI_VS_M_TUBERCULOSIS_DC_DN	1.43							1	1.43
GOBP_CELLULAR_RESPONSE_TO_MOLECULE_OF_BACTERIAL_ORIGIN	1.43							1	1.43
GSE360_CTRL_VS_M_TUBERCULOSIS_DC_DN	1.42							1	1.42
GSE22196_HEALTHY_VS_OBESE_MOUSE_SKIN_GAMMADELTA_TCELL_UP	1.42							1	1.42
GSE3982_MEMORY_CD4_TCELL_VS_TH2_UP	1.42							1	1.42
GSE41978_WT_VS_ID2_KO_KLRG1_LOW_EFFECTOR_CD8_TCELL_UP	1.42							1	1.42
GSE10463_CD40L_AND_VA347_VS_CD40L_IN_DC_DN	1.42							1	1.42
GSE17721_CPG_VS_GARDIQUIMOD_12H_BMDC_UP	1.41							1	1.41
GSE10325_CD4_TCELL_VS_LUPUS_CD4_TCELL_DN	1.41							1	1.41
GSE2585_CTEC_VS_THYMIC_DC_DN	1.41							1	1.41
GAUCHER_PBMC_YF_VAX_STAMARIL_UNKNOWN_AGE_10DY_UP	1.4							1	1.4
GOBP_INNATE_IMMUNE_RESPONSE_ACTIVATING_SIGNALING_PATHWAY	1.4							1	1.4
GSE30083_SP1_VS_SP2_THYMOCYTE_DN	1.4							1	1.4
GSE17721_CTRL_VS_POLYIC_4H_BMDC_DN	1.39							1	1.39
GSE24634_TEFF_VS_TCONV_DAY5_IN_CULTURE_DN	1.39							1	1.39
GSE22140_GERMFREE_VS_SPF_ARTHRITIC_MOUSE_CD4_TCELL_UP	1.38							1	1.38
GOBP_RESPONSE_TO_BACTERIUM	1.37							1	1.37
GSE22140_GERMFREE_VS_SPF_ARTHRITIC_MOUSE_CD4_TCELL_DN	1.37							1	1.37
MODULE_95	1.35							1	1.35
HP_YOUNG_ADULT_ONSET	1.35							1	1.35
GOBP_REGULATION_OF_BODY_FLUID_LEVELS	1.35							1	1.35
REACTOME_SIGNALING_BY_GPCR	1.34							1	1.34
MODULE_163	1.34							1	1.34
GOBP_POSITIVE_REGULATION_OF_IMMUNE_RESPONSE	1.32							1	1.32
MODULE_23	1.3							1	1.3
GOCC_PRERIBOSOME				1.58				1	1.58
REACTOME_NONSENSE_MEDIATED_DECAY_NMD			1.57					1	1.57
GOBP_NEGATIVE_REGULATION_OF_PHOSPHORUS_METABOLIC_PROCESS							2.15	1	2.15
GOBP_NEGATIVE_REGULATION_OF_PHOSPHORYLATION							1.92	1	1.92
GSE42021_TCONV_PLN_VS_TREG_PRECURSORS_THYMUS_UP							1.86	1	1.86
NAKAYA_PBMC_FLUARIX_FLUVIRIN_AGE_18_50YO_CORRELATED_WITH_HAI_28DY_RESPONSE_AT_3DY_NEGATIVE				1.3				1	1.3
REACTOME_RESPONSE_OF_EIF2AK4_GCN2_TO_AMINO_ACID_DEFICIENCY			1.96					1	1.96
GOCC_CYTOSOLIC_LARGE_RIBOSOMAL_SUBUNIT			1.83					1	1.83
GNF2_GLTSCR2			1.7					1	1.7
MODULE_29		1.74						1	1.74
REACTOME_SARS_COV_1_MODULATES_HOST_TRANSLATION_MACHINERY		1.71						1	1.71
MORF_JUND			1.69					1	1.69
REACTOME_REGULATION_OF_EXPRESSION_OF_SLITS_AND_ROBOS			1.52					1	1.52
REACTOME_SELENOAMINO_ACID_METABOLISM			1.5					1	1.5
GOCC_CYTOSOLIC_SMALL_RIBOSOMAL_SUBUNIT			1.8					1	1.8
REACTOME_CELLULAR_RESPONSE_TO_STARVATION			1.9					1	1.9
IL15_UP.V1_UP							2.31	1	2.31
IL2_UP.V1_UP							2.32	1	2.32
GOBP_CARDIAC_EPITHELIAL_TO_MESENCHYMAL_TRANSITION						1.82		1	1.82
REACTOME_SARS_COV_1_HOST_INTERACTIONS			1.61					1	1.61
GCM_RAB10				1.6				1	1.6
CYCLIN_D1_KE_.V1_UP							2.51	1	2.51
GSE9988_ANTI_TREM1_VS_LOW_LPS_MONOCYTE_UP							2.47	1	2.47
GSE9988_ANTI_TREM1_VS_LPS_MONOCYTE_UP							2.7	1	2.7
GSE9988_ANTI_TREM1_VS_VEHICLE_TREATED_MONOCYTES_UP							1.94	1	1.94
GSE369_PRE_VS_POST_IL6_INJECTION_IFNG_WT_LIVER_DN			1.42					1	1.42
REACTOME_RUNX1_REGULATES_GENES_INVOLVED_IN_MEGAKARYOCYTE_DIFFERENTIATION_AND_PLATELET_FUNCTION		1.95						1	1.95
CAGNWMCNNNGAC_UNKNOWN		1.93						1	1.93
REACTOME_ACTIVATED_PKN1_STIMULATES_TRANSCRIPTION_OF_AR_ANDROGEN_RECEPTOR_REGULATED_GENES_KLK2_AND_KLK3		1.92						1	1.92
GOBP_COLLAGEN_BIOSYNTHETIC_PROCESS		1.91						1	1.91
NRSF_01		1.91						1	1.91
KEGG_TGF_BETA_SIGNALING_PATHWAY		1.9						1	1.9
MIR6753_5P		1.89						1	1.89
REACTOME_SIRT1_NEGATIVELY_REGULATES_RRNA_EXPRESSION		1.88						1	1.88
REACTOME_DNA_METHYLATION		1.86						1	1.86
GOBP_NEGATIVE_REGULATION_OF_CARTILAGE_DEVELOPMENT		1.85						1	1.85
GOCC_A_BAND		1.83						1	1.83
GOBP_ACTIVIN_RECEPTOR_SIGNALING_PATHWAY		1.83						1	1.83
GOBP_TRABECULA_MORPHOGENESIS		1.82						1	1.82
HP_SHORT_PHALANX_OF_THE_THUMB		1.82						1	1.82
REACTOME_ERCC6_CSB_AND_EHMT2_G9A_POSITIVELY_REGULATE_RRNA_EXPRESSION		1.81						1	1.81
MORF_ZNF10		1.81						1	1.81
REACTOME_RECOGNITION_AND_ASSOCIATION_OF_DNA_GLYCOSYLASE_WITH_SITE_CONTAINING_AN_AFFECTED_PURINE		1.8						1	1.8
GOBP_POSITIVE_REGULATION_OF_RELEASE_OF_SEQUESTERED_CALCIUM_ION_INTO_CYTOSOL		1.8						1	1.8
GOMF_STRUCTURAL_CONSTITUENT_OF_CHROMATIN		1.8						1	1.8
HP_ABNORMAL_PULMONARY_VALVE_MORPHOLOGY		1.8						1	1.8
GOBP_NEGATIVE_REGULATION_OF_OSTEOBLAST_DIFFERENTIATION		1.79						1	1.79
MORF_FRK		1.79						1	1.79
GOBP_MULTICELLULAR_ORGANISMAL_MOVEMENT		1.78						1	1.78
GNF2_MMP1		1.78						1	1.78
REACTOME_POTASSIUM_CHANNELS		1.78						1	1.78
HP_SUBARACHNOID_HEMORRHAGE		1.78						1	1.78
MORF_LCAT		1.77						1	1.77
REACTOME_PRC2_METHYLATES_HISTONES_AND_DNA		1.77						1	1.77
GOBP_REGULATION_OF_CHONDROCYTE_DIFFERENTIATION		1.77						1	1.77
GOBP_NEGATIVE_REGULATION_OF_CHONDROCYTE_DIFFERENTIATION		1.77						1	1.77
KRCTCNNNNMANAGC_UNKNOWN		1.76						1	1.76
GOBP_HEART_TRABECULA_MORPHOGENESIS		1.75						1	1.75
REACTOME_INHIBITION_OF_DNA_RECOMBINATION_AT_TELOMERE		1.75						1	1.75
GOBP_REGULATION_OF_COLLAGEN_METABOLIC_PROCESS		1.75						1	1.75
HP_ABSENT_TOE		1.74						1	1.74
REACTOME_ASSEMBLY_OF_THE_ORC_COMPLEX_AT_THE_ORIGIN_OF_REPLICATION		1.74						1	1.74
REACTOME_GABA_RECEPTOR_ACTIVATION		1.74						1	1.74
GOBP_POSITIVE_REGULATION_OF_RECEPTOR_MEDIATED_ENDOCYTOSIS		1.74						1	1.74
REACTOME_CARBOXYTERMINAL_POST_TRANSLATIONAL_MODIFICATIONS_OF_TUBULIN		1.74						1	1.74
REACTOME_HDACS_DEACETYLATE_HISTONES		1.73						1	1.73
REACTOME_RHO_GTPASES_ACTIVATE_PKNS		1.73						1	1.73
MORF_DCC		1.73						1	1.73
HP_ECCHYMOSIS		1.73						1	1.73
HP_BROAD_TOE		1.72						1	1.72
MORF_WNT1		1.71						1	1.71
REACTOME_BASE_EXCISION_REPAIR_AP_SITE_FORMATION		1.71						1	1.71
HP_LIPOATROPHY		1.7						1	1.7
GSE23502_WT_VS_HDC_KO_MYELOID_DERIVED_SUPPRESSOR_CELL_COLON_TUMOR_DN		1.69						1	1.69
GOBP_NON_CANONICAL_WNT_SIGNALING_PATHWAY		1.68						1	1.68
GSE18791_UNSTIM_VS_NEWCATSLE_VIRUS_DC_2H_UP		1.65						1	1.65
HP_ABNORMAL_1ST_METACARPAL_MORPHOLOGY		1.65						1	1.65
HP_HEPATOBLASTOMA		1.65						1	1.65
GSE3720_UNSTIM_VS_PMA_STIM_VD1_GAMMADELTA_TCELL_DN		1.65						1	1.65
REACTOME_HCMV_EARLY_EVENTS		1.63						1	1.63
HP_SHORT_TOE		1.61						1	1.61
GOBP_ANIMAL_ORGAN_MORPHOGENESIS		1.57						1	1.57
HP_ABNORMALITY_OF_THE_HALLUX		1.55						1	1.55
MIR4307		1.44						1	1.44
GSE18281_CORTICAL_VS_MEDULLARY_THYMOCYTE_UP							2.6	1	2.6
HALLMARK_KRAS_SIGNALING_UP							2.39	1	2.39
MIR2861						1.87		1	1.87
NEUTROPHIL					1.65			1	1.65
GSE9988_LOW_LPS_VS_VEHICLE_TREATED_MONOCYTE_UP							2.15	1	2.15
GOBP_EPIDERMAL_CELL_DIFFERENTIATION							1.93	1	1.93
GSE9988_LOW_LPS_VS_CTRL_TREATED_MONOCYTE_UP							2.2	1	2.2
GOBP_DEFENSE_RESPONSE_TO_BACTERIUM					1.68			1	1.68
GOBP_NEGATIVE_REGULATION_OF_CELL_CELL_ADHESION							2.01	1	2.01
ERBB2_UP.V1_UP							1.88	1	1.88
GOBP_POSITIVE_REGULATION_OF_PEPTIDE_SECRETION					1.61			1	1.61
MODULE_24					1.69			1	1.69
REACTOME_AMINO_ACID_TRANSPORT_ACROSS_THE_PLASMA_MEMBRANE					1.83			1	1.83
GSE45365_NK_CELL_VS_CD11B_DC_DN							2.28	1	2.28
GSE30083_SP2_VS_SP4_THYMOCYTE_DN							2.01	1	2.01
REACTOME_INNATE_IMMUNE_SYSTEM							2.2	1	2.2
NFE2L2.V2						1.45		1	1.45
GOBP_MONOCARBOXYLIC_ACID_METABOLIC_PROCESS						1.41		1	1.41
GSE7219_UNSTIM_VS_LPS_AND_ANTI_CD40_STIM_NIK_NFKB2_KO_DC_DN							1.92	1	1.92
GSE24634_IL4_VS_CTRL_TREATED_NAIVE_CD4_TCELL_DAY10_DN							1.91	1	1.91
GSE27241_WT_VS_RORGT_KO_TH17_POLARIZED_CD4_TCELL_TREATED_WITH_DIGOXIN_DN							2.21	1	2.21
GSE6269_FLU_VS_STREP_PNEUMO_INF_PBMC_UP				1.44				1	1.44
GOBP_RESPONSE_TO_EXTRACELLULAR_STIMULUS							2.32	1	2.32
GOBP_EPITHELIAL_CELL_DIFFERENTIATION							2.18	1	2.18
MIR765						1.73		1	1.73
GSE3920_UNTREATED_VS_IFNG_TREATED_ENDOTHELIAL_CELL_UP							2.16	1	2.16
MEK_UP.V1_UP							2.17	1	2.17
HALLMARK_P53_PATHWAY							2.14	1	2.14
GOBP_AMIDE_TRANSPORT							2.22	1	2.22
GSE29618_MONOCYTE_VS_PDC_UP							2.13	1	2.13
GOBP_RESPONSE_TO_XENOBIOTIC_STIMULUS						1.65		1	1.65
GOBP_REGULATION_OF_CELL_CELL_ADHESION							2.4	1	2.4
GOBP_SECRETION							2.08	1	2.08
HALLMARK_TNFA_SIGNALING_VIA_NFKB							2.96	1	2.96
REACTOME_NEUTROPHIL_DEGRANULATION							1.87	1	1.87
GOBP_RESPONSE_TO_LIPID							1.82	1	1.82
GOBP_CELLULAR_RESPONSE_TO_EXTERNAL_STIMULUS							2.03	1	2.03
GOBP_REGULATION_OF_SECRETION							2.06	1	2.06
GSE21360_PRIMARY_VS_TERTIARY_MEMORY_CD8_TCELL_DN							2.19	1	2.19
GOBP_RESPONSE_TO_CYTOKINE							2.37	1	2.37
GOBP_REGULATION_OF_HYDROLASE_ACTIVITY							2.26	1	2.26
HP_ABNORMALITY_OF_SKIN_PHYSIOLOGY							1.86	1	1.86
THAKAR_PBMC_INACTIVATED_INFLUENZA_AGE_21_30YO_RESPONDERS_28DY_DN							1.85	1	1.85
GOBP_POSITIVE_REGULATION_OF_PHOSPHORYLATION							1.85	1	1.85
GOBP_RESPONSE_TO_ORGANIC_CYCLIC_COMPOUND							2.26	1	2.26
GOBP_CELLULAR_RESPONSE_TO_ORGANIC_CYCLIC_COMPOUND							2.13	1	2.13
GOCC_SECRETORY_GRANULE							1.98	1	1.98
GOBP_RESPONSE_TO_HORMONE							1.93	1	1.93
GOBP_REGULATION_OF_IMMUNE_RESPONSE							2.27	1	2.27
GOBP_POSITIVE_REGULATION_OF_IMMUNE_SYSTEM_PROCESS							2.49	1	2.49
GOBP_RESPONSE_TO_NITROGEN_COMPOUND							1.91	1	1.91
HP_INTRINSIC_HAND_MUSCLE_ATROPHY			2.03					1	2.03
GOCC_ACTIN_FILAMENT_BUNDLE			2.02					1	2.02
HP_STEPPAGE_GAIT			2.02					1	2.02
GOBP_KERATINIZATION			1.99					1	1.99
HP_CORNEAL_EROSION			1.98					1	1.98
GSE29618_PRE_VS_DAY7_FLU_VACCINE_PDC_UP			1.97					1	1.97
GOBP_CARDIAC_ATRIUM_MORPHOGENESIS			1.96					1	1.96
HP_DISTAL_LOWER_LIMB_AMYOTROPHY			1.96					1	1.96
HP_DISTAL_UPPER_LIMB_MUSCLE_WEAKNESS			1.94					1	1.94
MIR6841_5P			1.94					1	1.94
HP_HYPOREFLEXIA_OF_LOWER_LIMBS			1.88					1	1.88
HP_ISCHEMIC_STROKE			1.88					1	1.88
HP_IMPAIRED_TEMPERATURE_SENSATION			1.87					1	1.87
HP_LOWER_LIMB_AMYOTROPHY			1.86					1	1.86
RB_DN.V1_DN			1.85					1	1.85
MIR6771_3P			1.84					1	1.84
GSE28737_FOLLICULAR_VS_MARGINAL_ZONE_BCELL_DN			1.84					1	1.84
REACTOME_CELL_EXTRACELLULAR_MATRIX_INTERACTIONS			1.84					1	1.84
GSE29164_UNTREATED_VS_CD8_TCELL_TREATED_MELANOMA_DAY7_DN			1.83					1	1.83
GSE26156_DOUBLE_POSITIVE_VS_CD4_SINGLE_POSITIVE_THYMOCYTE_UP			1.83					1	1.83
GOMF_PROTEIN_TYROSINE_KINASE_ACTIVATOR_ACTIVITY			1.83					1	1.83
REACTOME_FORMATION_OF_THE_CORNIFIED_ENVELOPE			1.83					1	1.83
HP_ABNORMAL_MUSCLE_FIBER_PROTEIN_EXPRESSION			1.83					1	1.83
HP_DISTAL_UPPER_LIMB_AMYOTROPHY			1.82					1	1.82
GOBP_NEUROMUSCULAR_PROCESS_CONTROLLING_BALANCE			1.82					1	1.82
HP_FOLLICULAR_HYPERKERATOSIS			1.82					1	1.82
SP1_Q2_01			1.81					1	1.81
GSE16450_IMMATURE_VS_MATURE_NEURON_CELL_LINE_UP			1.81					1	1.81
HP_ANONYCHIA			1.81					1	1.81
KRAS.50_UP.V1_DN			1.81					1	1.81
REACTOME_SARS_COV_1_TARGETS_HOST_INTRACELLULAR_SIGNALLING_AND_REGULATORY_PATHWAYS			1.81					1	1.81
GSE19888_ADENOSINE_A3R_INH_PRETREAT_AND_ACT_BY_A3R_VS_A3R_INH_AND_TCELL_MEMBRANES_ACT_MAST_CELL_UP			1.8					1	1.8
GSE24634_NAIVE_CD4_TCELL_VS_DAY3_IL4_CONV_TREG_UP			1.8					1	1.8
GOBP_POSITIVE_REGULATION_OF_EXTRINSIC_APOPTOTIC_SIGNALING_PATHWAY			1.79					1	1.79
HP_UPPER_LIMB_AMYOTROPHY			1.78					1	1.78
GSE9946_IMMATURE_VS_PROSTAGLANDINE2_TREATED_MATURE_DC_UP			1.78					1	1.78
GOCC_ACTOMYOSIN			1.77					1	1.77
GOBP_REGULATION_OF_HORMONE_BIOSYNTHETIC_PROCESS			1.76					1	1.76
MODULE_522			1.76					1	1.76
GOBP_PRODUCTION_OF_MOLECULAR_MEDIATOR_INVOLVED_IN_INFLAMMATORY_RESPONSE			1.75					1	1.75
GSE9316_IL6_KO_VS_IFNG_KO_INVIVO_EXPANDED_CD4_TCELL_UP			1.74					1	1.74
GOCC_AUTOPHAGOSOME			1.73					1	1.73
GSE4142_NAIVE_VS_GC_BCELL_UP			1.73					1	1.73
GSE29949_CD8_POS_DC_SPLEEN_VS_MONOCYTE_BONE_MARROW_UP			1.73					1	1.73
GSE22886_TH1_VS_TH2_48H_ACT_UP			1.73					1	1.73
GOBP_MUSCLE_ADAPTATION			1.73					1	1.73
HP_SLOWLY_PROGRESSIVE			1.72					1	1.72
KEGG_LYSOSOME			1.71					1	1.71
HP_RAPIDLY_PROGRESSIVE			1.71					1	1.71
GSE15930_NAIVE_VS_72H_IN_VITRO_STIM_IFNAB_CD8_TCELL_UP			1.7					1	1.7
GSE2405_0H_VS_6H_A_PHAGOCYTOPHILUM_STIM_NEUTROPHIL_DN			1.7					1	1.7
GOBP_MACROPHAGE_CYTOKINE_PRODUCTION			1.7					1	1.7
HP_CAROTID_ARTERY_DILATATION			1.7					1	1.7
GOCC_VACUOLAR_LUMEN			1.69					1	1.69
GSE360_L_MAJOR_VS_T_GONDII_DC_DN			1.69					1	1.69
GSE43863_NAIVE_VS_MEMORY_TFH_CD4_TCELL_D150_LCMV_UP			1.67					1	1.67
GSE2770_TGFB_AND_IL4_VS_IL4_TREATED_ACT_CD4_TCELL_2H_UP			1.67					1	1.67
GSE12845_IGD_NEG_BLOOD_VS_PRE_GC_TONSIL_BCELL_UP			1.66					1	1.66
GOBP_REGULATION_OF_CELL_KILLING			1.66					1	1.66
GOBP_NEURON_PROJECTION_REGENERATION			1.66					1	1.66
REACTOME_FOXO_MEDIATED_TRANSCRIPTION			1.66					1	1.66
MIR637			1.66					1	1.66
GSE12845_IGD_NEG_BLOOD_VS_DARKZONE_GC_TONSIL_BCELL_UP			1.65					1	1.65
GSE13306_TREG_VS_TCONV_UP			1.65					1	1.65
GSE21360_NAIVE_VS_PRIMARY_MEMORY_CD8_TCELL_DN			1.64					1	1.64
GSE27859_DC_VS_CD11C_INT_F480_INT_DC_UP			1.63					1	1.63
GSE29618_PRE_VS_DAY7_POST_TIV_FLU_VACCINE_BCELL_UP			1.63					1	1.63
GSE17721_0.5H_VS_24H_CPG_BMDC_DN			1.62					1	1.62
GSE4142_NAIVE_BCELL_VS_PLASMA_CELL_UP			1.62					1	1.62
HP_ABNORMALITY_OF_THE_PLANTAR_SKIN_OF_FOOT			1.61					1	1.61
GOCC_LATE_ENDOSOME			1.61					1	1.61
GOBP_CELL_SUBSTRATE_JUNCTION_ORGANIZATION			1.61					1	1.61
GSE24574_BCL6_HIGH_TFH_VS_TFH_CD4_TCELL_DN			1.6					1	1.6
GSE3982_MAC_VS_TH2_UP			1.6					1	1.6
MIR762			1.6					1	1.6
GSE19198_1H_VS_24H_IL21_TREATED_TCELL_UP			1.6					1	1.6
GSE20715_0H_VS_24H_OZONE_LUNG_UP			1.6					1	1.6
GSE17721_CTRL_VS_GARDIQUIMOD_4H_BMDC_DN			1.6					1	1.6
FAC1_01			1.59					1	1.59
SMAD3_Q6			1.59					1	1.59
HP_PLANTAR_HYPERKERATOSIS			1.58					1	1.58
CSR_EARLY_UP.V1_DN			1.58					1	1.58
GSE22886_IGM_MEMORY_BCELL_VS_BM_PLASMA_CELL_DN			1.58					1	1.58
GSE15930_NAIVE_VS_24H_IN_VITRO_STIM_CD8_TCELL_UP			1.58					1	1.58
GSE24814_STAT5_KO_VS_WT_PRE_BCELL_UP			1.57					1	1.57
GSE40274_CTRL_VS_FOXP3_TRANSDUCED_ACTIVATED_CD4_TCELL_DN			1.57					1	1.57
GSE9006_HEALTHY_VS_TYPE_1_DIABETES_PBMC_4MONTH_POST_DX_DN			1.57					1	1.57
GSE24634_NAIVE_CD4_TCELL_VS_DAY5_IL4_CONV_TREG_UP			1.57					1	1.57
GSE15930_NAIVE_VS_72H_IN_VITRO_STIM_IL12_CD8_TCELL_UP			1.57					1	1.57
GOCC_CELL_SUBSTRATE_JUNCTION			1.56					1	1.56
GOBP_VACUOLE_ORGANIZATION			1.56					1	1.56
GOBP_STEROID_BIOSYNTHETIC_PROCESS			1.55					1	1.55
MIR5001_5P			1.55					1	1.55
GSE21546_WT_VS_SAP1A_KO_AND_ELK1_KO_DP_THYMOCYTES_DN			1.55					1	1.55
MIER1_TARGET_GENES			1.54					1	1.54
GSE20715_WT_VS_TLR4_KO_48H_OZONE_LUNG_UP			1.54					1	1.54
GSE21063_WT_VS_NFATC1_KO_BCELL_UP			1.54					1	1.54
GSE5589_LPS_VS_LPS_AND_IL6_STIM_IL6_KO_MACROPHAGE_45MIN_UP			1.53					1	1.53
GSE45739_NRAS_KO_VS_WT_ACD3_ACD28_STIM_CD4_TCELL_DN			1.53					1	1.53
GSE19888_CTRL_VS_TCELL_MEMBRANES_ACT_MAST_CELL_PRETREAT_A3R_INH_UP			1.53					1	1.53
GSE46606_UNSTIM_VS_CD40L_IL2_IL5_1DAY_STIMULATED_IRF4HIGH_SORTED_BCELL_UP			1.52					1	1.52
GSE5542_IFNG_VS_IFNA_TREATED_EPITHELIAL_CELLS_6H_DN			1.5					1	1.5
GSE36476_CTRL_VS_TSST_ACT_72H_MEMORY_CD4_TCELL_OLD_UP			1.49					1	1.49
WGGAATGY_TEF1_Q6			1.48					1	1.48
GSE21033_1H_VS_12H_POLYIC_STIM_DC_UP			1.48					1	1.48
GSE9037_WT_VS_IRAK4_KO_BMDM_UP			1.48					1	1.48
GOCC_RECYCLING_ENDOSOME			1.47					1	1.47
DBP_Q6			1.47					1	1.47
GSE5542_IFNG_VS_IFNA_TREATED_EPITHELIAL_CELLS_24H_DN			1.46					1	1.46
GSE40666_WT_VS_STAT4_KO_CD8_TCELL_WITH_IFNA_STIM_90MIN_UP			1.46					1	1.46
GSE7831_1H_VS_4H_CPG_STIM_PDC_UP			1.44					1	1.44
MIR6783_3P			1.44					1	1.44
PAX2_02			1.43					1	1.43
PLATELET_MEGAKARYOCYTE			1.42					1	1.42
GSE17721_0.5H_VS_24H_LPS_BMDC_DN			1.42					1	1.42
GSE15930_NAIVE_VS_48H_IN_VITRO_STIM_IL12_CD8_TCELL_UP			1.42					1	1.42
HP_PACE_OF_PROGRESSION			1.38					1	1.38
HARALAMBIEVA_PBMC_M_M_R_II_AGE_11_22YO_VACCINATED_VS_UNVACCINATED_7YR_UP			1.37					1	1.37
HP_LIMITATION_OF_JOINT_MOBILITY			1.36					1	1.36
TTANTCA_UNKNOWN			1.32					1	1.32
HP_ADULT_ONSET			1.26					1	1.26
GOMF_SOLUTE_MONOATOMIC_CATION_SYMPORTER_ACTIVITY					1.67			1	1.67
PRC2_EZH2_UP.V1_UP							2.42	1	2.42
GOBP_REGULATION_OF_NERVOUS_SYSTEM_DEVELOPMENT						1.57		1	1.57
GOBP_REGULATION_OF_KINASE_ACTIVITY							2.07	1	2.07
REACTOME_WNT_LIGAND_BIOGENESIS_AND_TRAFFICKING				2.18				1	2.18
GOBP_NEGATIVE_REGULATION_OF_MYOBLAST_DIFFERENTIATION				2.1				1	2.1
HP_SUICIDAL_IDEATION				2.08				1	2.08
GSE18791_CTRL_VS_NEWCASTLE_VIRUS_DC_4H_DN				2.07				1	2.07
GSE18791_CTRL_VS_NEWCASTLE_VIRUS_DC_6H_DN				2				1	2
REACTOME_STRIATED_MUSCLE_CONTRACTION				1.89				1	1.89
GSE21360_NAIVE_VS_QUATERNARY_MEMORY_CD8_TCELL_UP				1.86				1	1.86
GOBP_NEGATIVE_REGULATION_OF_AXON_EXTENSION_INVOLVED_IN_AXON_GUIDANCE				1.86				1	1.86
GOBP_STRIATED_MUSCLE_ADAPTATION				1.85				1	1.85
GOBP_REGULATION_OF_CARDIAC_MUSCLE_CELL_ACTION_POTENTIAL				1.83				1	1.83
MIR4423_3P				1.82				1	1.82
MIR3138				1.81				1	1.81
MIR21_5P				1.81				1	1.81
GOBP_MYOBLAST_DIFFERENTIATION				1.79				1	1.79
MIR590_5P				1.76				1	1.76
REACTOME_IRS_MEDIATED_SIGNALLING				1.76				1	1.76
MIR6872_3P				1.75				1	1.75
REACTOME_INSULIN_RECEPTOR_SIGNALLING_CASCADE				1.74				1	1.74
GCM_HBP1				1.74				1	1.74
GSE18791_CTRL_VS_NEWCASTLE_VIRUS_DC_12H_DN				1.73				1	1.73
MIR27B_5P				1.72				1	1.72
GSE3920_IFNA_VS_IFNG_TREATED_ENDOTHELIAL_CELL_UP				1.71				1	1.71
GSE21360_NAIVE_VS_QUATERNARY_MEMORY_CD8_TCELL_DN				1.71				1	1.71
GOBP_FOREBRAIN_CELL_MIGRATION				1.68				1	1.68
GOBP_SKELETAL_MUSCLE_CELL_DIFFERENTIATION				1.68				1	1.68
GOBP_SECONDARY_PALATE_DEVELOPMENT				1.68				1	1.68
GSE18791_CTRL_VS_NEWCASTLE_VIRUS_DC_2H_DN				1.67				1	1.67
GSE33424_CD161_INT_VS_NEG_CD8_TCELL_UP				1.67				1	1.67
GOBP_NEURAL_RETINA_DEVELOPMENT				1.67				1	1.67
REACTOME_SIGNALING_BY_TYPE_1_INSULIN_LIKE_GROWTH_FACTOR_1_RECEPTOR_IGF1R				1.65				1	1.65
MIR3142				1.63				1	1.63
GCM_ERBB2IP				1.61				1	1.61
MIR1245B_5P				1.61				1	1.61
GSE2706_UNSTIM_VS_2H_LPS_DC_DN				1.57				1	1.57
GSE21063_CTRL_VS_ANTI_IGM_STIM_BCELL_NFATC1_KO_3H_DN				1.55				1	1.55
MIR4678				1.55				1	1.55
GOBP_RESPONSE_TO_ALKALOID				1.54				1	1.54
MIR6818_3P				1.53				1	1.53
GSE20754_WT_VS_TCF1_KO_MEMORY_CD8_TCELL_UP				1.53				1	1.53
MIR302B_5P				1.52				1	1.52
MIR302D_5P				1.52				1	1.52
GOBP_PLASMA_MEMBRANE_ORGANIZATION				1.52				1	1.52
ATACTGT_MIR144				1.49				1	1.49
TGFB_UP.V1_DN				1.49				1	1.49
GSE7548_NAIVE_VS_DAY7_PCC_IMMUNIZATION_CD4_TCELL_DN				1.47				1	1.47
GOBP_CARDIAC_MUSCLE_CELL_DIFFERENTIATION				1.46				1	1.46
MIR1264				1.46				1	1.46
MIR122B_3P				1.46				1	1.46
GSE13485_DAY7_VS_DAY21_YF17D_VACCINE_PBMC_UP				1.45				1	1.45
MIR6740_3P				1.44				1	1.44
MIR548I				1.43				1	1.43
CAGTGTT_MIR141_MIR200A				1.41				1	1.41
GSE21546_ELK1_KO_VS_SAP1A_KO_AND_ELK1_KO_DP_THYMOCYTES_UP				1.39				1	1.39
MIR548AS_5P				1.37				1	1.37
MIR142_5P				1.37				1	1.37
MIR5590_3P				1.37				1	1.37
GSE2706_UNSTIM_VS_2H_R848_DC_DN				1.37				1	1.37
MIR548AR_5P				1.36				1	1.36
MIR559				1.36				1	1.36
MIR548AK_MIR548AM_5P_MIR548C_5P_MIR548H_5P_MIR548O_5P_MIR548AU_5P				1.36				1	1.36
MIR545_5P				1.36				1	1.36
MIR548AP_5P_MIR548J_5P				1.36				1	1.36
GSE17721_CTRL_VS_PAM3CSK4_4H_BMDC_DN				1.36				1	1.36
MIR548O_5P_MIR548W				1.35				1	1.35
MIR32_3P				1.35				1	1.35
MIR548AB				1.35				1	1.35
MIR548BB_5P				1.33				1	1.33
MIR548A_5P				1.33				1	1.33
MIR548AD_5P_MIR548AE_5P_MIR548AY_5P_MIR548B_5P_MIR548D_5P				1.33				1	1.33
MIR548Y				1.32				1	1.32
MIR7154_5P				1.32				1	1.32
MIR656_3P				1.29				1	1.29
MIR548AQ_5P				1.29				1	1.29
MIR141_3P				1.26				1	1.26
AGCACTT_MIR93_MIR302A_MIR302B_MIR302C_MIR302D_MIR372_MIR373_MIR520E_MIR520A_MIR526B_MIR520B_MIR520C_MIR520D				1.26				1	1.26
MIR95_5P				1.25				1	1.25
MIR497_5P				1.2				1	1.2
MIR548BB_3P				1.19				1	1.19
MIR148A_3P				1.18				1	1.18
MIR548H_3P_MIR548Z				1.17				1	1.17
MIR424_5P				1.16				1	1.16
MIR548AZ_3P				1.16				1	1.16
MIR548E_3P				1.15				1	1.15
MIR548D_3P				1.15				1	1.15
MODULE_210						1.76		1	1.76
GOBP_NEUROPEPTIDE_SIGNALING_PATHWAY						1.8		1	1.8
HOEK_NK_CELL_2011_2012_TIV_3D_VS_0DY_ADULT_3D_DN					1.54			1	1.54
GOBP_POSITIVE_REGULATION_OF_LIPID_LOCALIZATION						1.74		1	1.74
GOMF_CARBOHYDRATE_BINDING					1.63			1	1.63
GSE10325_LUPUS_CD4_TCELL_VS_LUPUS_MYELOID_DN							1.9	1	1.9
GOBP_DEFENSE_RESPONSE_TO_GRAM_NEGATIVE_BACTERIUM					1.75			1	1.75
GOBP_POSITIVE_REGULATION_OF_LIPID_TRANSPORT						1.77		1	1.77
GSE8835_HEALTHY_VS_CLL_CD8_TCELL_DN						1.7		1	1.7
GOCC_PROTEIN_COMPLEX_INVOLVED_IN_CELL_ADHESION						1.8		1	1.8
GOBP_NEGATIVE_REGULATION_OF_LYMPHOCYTE_MEDIATED_IMMUNITY					1.86			1	1.86
GOMF_CYTOKINE_BINDING						1.79		1	1.79
GOMF_MONOCARBOXYLIC_ACID_BINDING						1.79		1	1.79
GOCC_SPECIFIC_GRANULE							1.98	1	1.98
KEGG_DRUG_METABOLISM_OTHER_ENZYMES						1.82		1	1.82
REACTOME_DRUG_ADME						2.01		1	2.01
GOBP_MYELOID_LEUKOCYTE_MIGRATION							1.93	1	1.93
GSE22886_NAIVE_BCELL_VS_MONOCYTE_DN							1.89	1	1.89
GOBP_IMMUNE_EFFECTOR_PROCESS					1.51			1	1.51
GOBP_NEGATIVE_REGULATION_OF_IMMUNE_EFFECTOR_PROCESS					1.76			1	1.76
GOBP_LEUKOCYTE_CELL_CELL_ADHESION							2.22	1	2.22
GSE10325_BCELL_VS_MYELOID_DN							2.05	1	2.05
GSE3039_NKT_CELL_VS_B2_BCELL_DN							1.94	1	1.94
GOBP_REGULATION_OF_LEUKOCYTE_PROLIFERATION							2.07	1	2.07
GOBP_ADAPTIVE_IMMUNE_RESPONSE					1.48			1	1.48
GSE29164_UNTREATED_VS_CD8_TCELL_TREATED_MELANOMA_DAY7_UP							2.09	1	2.09
GSE13411_NAIVE_VS_SWITCHED_MEMORY_BCELL_UP						1.66		1	1.66
GOBP_NEGATIVE_REGULATION_OF_CELL_ACTIVATION							2.1	1	2.1
GSE26495_NAIVE_VS_PD1HIGH_CD8_TCELL_UP						1.62		1	1.62
GOBP_ANTIGEN_PROCESSING_AND_PRESENTATION							2.1	1	2.1
GOCC_TRANSPORT_VESICLE_MEMBRANE							2	1	2
GOBP_POSITIVE_REGULATION_OF_CELL_CELL_ADHESION							2	1	2
GOBP_REGULATION_OF_T_CELL_ACTIVATION							2.01	1	2.01
GOBP_ADAPTIVE_IMMUNE_RESPONSE_BASED_ON_SOMATIC_RECOMBINATION_OF_IMMUNE_RECEPTORS_BUILT_FROM_IMMUNOGLOBULIN_SUPERFAMILY_DOMAINS					1.58			1	1.58
GSE3982_DC_VS_BCELL_UP							1.94	1	1.94
GOBP_LEUKOCYTE_PROLIFERATION							1.98	1	1.98
GOBP_REGULATION_OF_CELL_ACTIVATION							2.43	1	2.43
GOCC_COATED_VESICLE							2.11	1	2.11
GOBP_T_CELL_ACTIVATION							2.41	1	2.41
GOBP_NEGATIVE_REGULATION_OF_CELL_ADHESION							2.15	1	2.15
GOMF_ENZYME_INHIBITOR_ACTIVITY							2.14	1	2.14
GOBP_POSITIVE_REGULATION_OF_I_KAPPAB_KINASE_NF_KAPPAB_SIGNALING					1.77			1	1.77
GOBP_HORMONE_METABOLIC_PROCESS						2.1		1	2.1
GOBP_POSITIVE_REGULATION_OF_CELL_ACTIVATION							1.95	1	1.95
AP1_01							2.46	1	2.46
GOBP_LEUKOCYTE_DIFFERENTIATION							2.38	1	2.38
GOBP_NEGATIVE_REGULATION_OF_PROTEOLYSIS							1.91	1	1.91
GOBP_LYMPHOCYTE_ACTIVATION							2.06	1	2.06
GOBP_REGULATION_OF_LYMPHOCYTE_ACTIVATION							1.99	1	1.99
GOBP_POSITIVE_REGULATION_OF_PATHWAY_RESTRICTED_SMAD_PROTEIN_PHOSPHORYLATION					2.03			1	2.03
GOBP_REGULATION_OF_SYSTEMIC_ARTERIAL_BLOOD_PRESSURE_BY_HORMONE					2.03			1	2.03
GOBP_L_AMINO_ACID_TRANSPORT					2.01			1	2.01
HP_ATYPICAL_ABSENCE_SEIZURE					1.98			1	1.98
GOMF_L_AMINO_ACID_TRANSMEMBRANE_TRANSPORTER_ACTIVITY					1.98			1	1.98
GOBP_NITRIC_OXIDE_MEDIATED_SIGNAL_TRANSDUCTION					1.97			1	1.97
GOMF_AMINO_ACID_TRANSMEMBRANE_TRANSPORTER_ACTIVITY					1.96			1	1.96
GOBP_AMINO_ACID_IMPORT_ACROSS_PLASMA_MEMBRANE					1.96			1	1.96
GOBP_PHOSPHOLIPASE_C_ACTIVATING_G_PROTEIN_COUPLED_RECEPTOR_SIGNALING_PATHWAY					1.96			1	1.96
HP_BILATERAL_TONIC_CLONIC_SEIZURE_WITH_FOCAL_ONSET					1.94			1	1.94
GOBP_AMYLOID_BETA_CLEARANCE					1.91			1	1.91
GOBP_NEUTRAL_AMINO_ACID_TRANSPORT					1.9			1	1.9
HP_BILATERAL_PTOSIS					1.9			1	1.9
GOBP_NEGATIVE_REGULATION_OF_T_CELL_PROLIFERATION					1.9			1	1.9
HP_ABNORMAL_T_WAVE					1.9			1	1.9
GOBP_ENDOCRINE_PROCESS					1.89			1	1.89
GOMF_NEUTRAL_L_AMINO_ACID_TRANSMEMBRANE_TRANSPORTER_ACTIVITY					1.89			1	1.89
HP_ABNORMAL_HAND_BONE_OSSIFICATION					1.89			1	1.89
MORF_KDR					1.88			1	1.88
GSE1925_3H_VS_24H_IFNG_STIM_MACROPHAGE_UP					1.88			1	1.88
GOCC_PROTEIN_LIPID_COMPLEX					1.88			1	1.88
GOBP_MODIFIED_AMINO_ACID_TRANSPORT					1.87			1	1.87
GOBP_POSITIVE_REGULATION_OF_TRANSMEMBRANE_RECEPTOR_PROTEIN_SERINE_THREONINE_KINASE_SIGNALING_PATHWAY					1.86			1	1.86
GOBP_REGULATION_OF_SYSTEMIC_ARTERIAL_BLOOD_PRESSURE_MEDIATED_BY_A_CHEMICAL_SIGNAL					1.85			1	1.85
HP_VENTRICULAR_HYPERTROPHY					1.84			1	1.84
GOBP_POSITIVE_REGULATION_OF_RHO_PROTEIN_SIGNAL_TRANSDUCTION					1.84			1	1.84
GOBP_AMYLOID_BETA_METABOLIC_PROCESS					1.84			1	1.84
GOBP_POSITIVE_REGULATION_OF_CYTOSOLIC_CALCIUM_ION_CONCENTRATION					1.83			1	1.83
GOBP_AMINO_ACID_TRANSMEMBRANE_TRANSPORT					1.83			1	1.83
GSE25087_FETAL_VS_ADULT_TCONV_DN					1.83			1	1.83
HP_SCOTOMA					1.82			1	1.82
GOBP_AMINO_ACID_TRANSPORT					1.81			1	1.81
GOBP_POSITIVE_REGULATION_OF_PHAGOCYTOSIS					1.81			1	1.81
KEGG_OLFACTORY_TRANSDUCTION					1.81			1	1.81
GOBP_MEMBRANE_REPOLARIZATION					1.81			1	1.81
GOBP_VASOCONSTRICTION					1.8			1	1.8
GSE16385_MONOCYTE_VS_12H_ROSIGLITAZONE_TREATED_MACROPHAGE_UP					1.79			1	1.79
REACTOME_METABOLISM_OF_FAT_SOLUBLE_VITAMINS					1.79			1	1.79
HP_YELLOW_WHITE_LESIONS_OF_THE_RETINA					1.78			1	1.78
MIR4711_3P					1.78			1	1.78
HP_VENTRICULAR_ARRHYTHMIA					1.77			1	1.77
GOBP_REGULATION_OF_RELEASE_OF_SEQUESTERED_CALCIUM_ION_INTO_CYTOSOL					1.76			1	1.76
GOBP_AMYLOID_FIBRIL_FORMATION					1.76			1	1.76
MIR6749_3P					1.76			1	1.76
MEIS1AHOXA9_01					1.75			1	1.75
GSE21379_TFH_VS_NON_TFH_CD4_TCELL_DN					1.75			1	1.75
GSE18804_SPLEEN_MACROPHAGE_VS_COLON_TUMORAL_MACROPHAGE_DN					1.75			1	1.75
GOBP_POSITIVE_REGULATION_OF_WOUND_HEALING					1.75			1	1.75
GOBP_CARDIAC_MUSCLE_CELL_CONTRACTION					1.75			1	1.75
MIR6804_3P					1.75			1	1.75
REACTOME_TRANSPORT_OF_INORGANIC_CATIONS_ANIONS_AND_AMINO_ACIDS_OLIGOPEPTIDES					1.74			1	1.74
GOBP_REGULATION_OF_BONE_MINERALIZATION					1.74			1	1.74
CEBPB_02					1.73			1	1.73
MIR5579_5P					1.73			1	1.73
HP_ABNORMAL_LEFT_VENTRICULAR_EJECTION_FRACTION					1.73			1	1.73
GOMF_PEPTIDE_HORMONE_BINDING					1.73			1	1.73
PR_01					1.73			1	1.73
MIR1294					1.72			1	1.72
GOBP_POSITIVE_REGULATION_OF_RESPONSE_TO_WOUNDING					1.72			1	1.72
GOBP_AMINE_METABOLIC_PROCESS					1.72			1	1.72
HP_ABNORMALITY_OF_CARPAL_BONE_OSSIFICATION					1.72			1	1.72
CTCAAGA_MIR526B					1.72			1	1.72
MIR3928_5P					1.72			1	1.72
GOBP_RESPONSE_TO_STARVATION					1.66			1	1.66
HP_ABNORMAL_SACCADIC_EYE_MOVEMENTS					1.66			1	1.66
GOCC_PERIKARYON					1.66			1	1.66
GOBP_ORGANIC_ACID_TRANSMEMBRANE_TRANSPORT					1.66			1	1.66
GOMF_PROTEASE_BINDING					1.65			1	1.65
HNF1_Q6					1.65			1	1.65
MIR6806_3P					1.65			1	1.65
MIR3121_5P					1.65			1	1.65
MIR3912_5P					1.65			1	1.65
MORF_PTPRB					1.64			1	1.64
MIR9986					1.63			1	1.63
GOBP_REGULATION_OF_CATION_CHANNEL_ACTIVITY					1.63			1	1.63
NKX61_01					1.62			1	1.62
HP_VERTIGO					1.62			1	1.62
YTAATTAA_LHX3_01					1.62			1	1.62
REACTOME_DISEASES_OF_METABOLISM					1.61			1	1.61
GOBP_POSITIVE_REGULATION_OF_AUTOPHAGY					1.61			1	1.61
GSE41176_WT_VS_TAK1_KO_ANTI_IGM_STIM_BCELL_1H_DN					1.61			1	1.61
GOBP_REGULATION_OF_LEUKOCYTE_CHEMOTAXIS					1.6			1	1.6
OCT1_07					1.6			1	1.6
GSE37336_LY6C_POS_VS_NEG_NAIVE_CD4_TCELL_UP					1.6			1	1.6
GSE29949_MICROGLIA_VS_DC_BRAIN_DN					1.59			1	1.59
GSE28408_LY6G_POS_VS_NEG_DC_UP					1.59			1	1.59
REACTOME_SLC_MEDIATED_TRANSMEMBRANE_TRANSPORT					1.58			1	1.58
HP_TACHYCARDIA					1.58			1	1.58
GSE21774_CD62L_POS_CD56_BRIGHT_VS_CD62L_NEG_CD56_DIM_NK_CELL_UP					1.57			1	1.57
GOBP_I_KAPPAB_KINASE_NF_KAPPAB_SIGNALING					1.55			1	1.55
GOBP_POSITIVE_REGULATION_OF_NF_KAPPAB_TRANSCRIPTION_FACTOR_ACTIVITY					1.53			1	1.53
HP_ABNORMAL_URINE_CYTOLOGY					1.53			1	1.53
GSE37301_RAG2_KO_VS_RAG2_AND_ETS1_KO_NK_CELL_UP					1.52			1	1.52
MIR3921					1.52			1	1.52
GOBP_REGULATION_OF_MONOATOMIC_CATION_TRANSMEMBRANE_TRANSPORT					1.5			1	1.5
HP_EEG_WITH_GENERALIZED_EPILEPTIFORM_DISCHARGES					1.49			1	1.49
GOBP_DIGESTIVE_TRACT_MORPHOGENESIS						1.85		1	1.85
GOBP_SKIN_DEVELOPMENT							2.27	1	2.27
REACTOME_SIGNALING_BY_NUCLEAR_RECEPTORS							2.05	1	2.05
GOBP_EXPORT_FROM_CELL							2.14	1	2.14
KEGG_PENTOSE_AND_GLUCURONATE_INTERCONVERSIONS						2.26		1	2.26
GOMF_RETINOIC_ACID_BINDING						2.26		1	2.26
GOBP_URONIC_ACID_METABOLIC_PROCESS						2.24		1	2.24
KEGG_STEROID_HORMONE_BIOSYNTHESIS						2.23		1	2.23
KEGG_RETINOL_METABOLISM						2.19		1	2.19
GOBP_REGULATION_OF_EXTRACELLULAR_MATRIX_ORGANIZATION						2.19		1	2.19
GOCC_POSTSYNAPTIC_DENSITY_MEMBRANE						2.17		1	2.17
MIR4667_5P						2.16		1	2.16
KEGG_PORPHYRIN_AND_CHLOROPHYLL_METABOLISM						2.15		1	2.15
MIR6839_3P						2.15		1	2.15
REACTOME_NON_INTEGRIN_MEMBRANE_ECM_INTERACTIONS						2.14		1	2.14
GOCC_POSTSYNAPTIC_SPECIALIZATION_MEMBRANE						2.12		1	2.12
GOMF_GLUCURONOSYLTRANSFERASE_ACTIVITY						2.12		1	2.12
MIR1269A_MIR1269B						2.12		1	2.12
KEGG_DILATED_CARDIOMYOPATHY						2.11		1	2.11
HP_ULNAR_DEVIATION_OF_THE_HAND_OR_OF_FINGERS_OF_THE_HAND						2.11		1	2.11
GOBP_THYROID_HORMONE_METABOLIC_PROCESS						2.1		1	2.1
MIR4802_5P						2.09		1	2.09
MIR1843						2.09		1	2.09
GOBP_EPIDERMIS_MORPHOGENESIS						2.08		1	2.08
GOBP_ENDOCARDIAL_CUSHION_MORPHOGENESIS						2.07		1	2.07
GOBP_SEMI_LUNAR_VALVE_DEVELOPMENT						2.07		1	2.07
MIR4740_5P						2.07		1	2.07
MIR8089						2.07		1	2.07
GOBP_REGULATION_OF_AXONOGENESIS						2.06		1	2.06
REACTOME_NCAM1_INTERACTIONS						2.05		1	2.05
MIR4529_3P						2.05		1	2.05
GOMF_LIGAND_GATED_MONOATOMIC_ION_CHANNEL_ACTIVITY						2.04		1	2.04
MIR4772_5P						2.04		1	2.04
GOBP_NEPHRON_DEVELOPMENT						2.03		1	2.03
GOBP_EMBRYONIC_EYE_MORPHOGENESIS						2.01		1	2.01
MIR4700_5P						2.01		1	2.01
REACTOME_SYNDECAN_INTERACTIONS						2		1	2
GOMF_ISOPRENOID_BINDING						2		1	2
GOBP_PROSTATE_GLAND_MORPHOGENESIS						2		1	2
GOBP_MESENCHYME_MORPHOGENESIS						2		1	2
GOBP_RENAL_SYSTEM_DEVELOPMENT						2		1	2
GOBP_PRESYNAPSE_ORGANIZATION						2		1	2
HALLMARK_HEDGEHOG_SIGNALING						1.99		1	1.99
GOBP_OUTFLOW_TRACT_MORPHOGENESIS						1.99		1	1.99
GOBP_UROGENITAL_SYSTEM_DEVELOPMENT						1.98		1	1.98
GOBP_GLAND_MORPHOGENESIS						1.98		1	1.98
GOBP_CELL_JUNCTION_ASSEMBLY						1.98		1	1.98
GOMF_LIGAND_GATED_MONOATOMIC_CATION_CHANNEL_ACTIVITY						1.98		1	1.98
MIR1233_3P						1.98		1	1.98
GOBP_CALCIUM_DEPENDENT_CELL_CELL_ADHESION_VIA_PLASMA_MEMBRANE_CELL_ADHESION_MOLECULES						1.98		1	1.98
GOBP_DETECTION_OF_MECHANICAL_STIMULUS						1.97		1	1.97
GOBP_MEMBRANE_DEPOLARIZATION_DURING_ACTION_POTENTIAL						1.97		1	1.97
GOBP_OUTFLOW_TRACT_SEPTUM_MORPHOGENESIS						1.97		1	1.97
GOBP_VASCULAR_ENDOTHELIAL_CELL_PROLIFERATION						1.97		1	1.97
GOBP_POSITIVE_REGULATION_OF_STRIATED_MUSCLE_CELL_DIFFERENTIATION						1.96		1	1.96
GOBP_PULMONARY_VALVE_MORPHOGENESIS						1.96		1	1.96
GOBP_REGULATION_OF_CHOLESTEROL_EFFLUX						1.96		1	1.96
MIR15B_3P						1.96		1	1.96
MIR15A_3P						1.96		1	1.96
HP_SLENDER_FINGER						1.95		1	1.95
GOBP_NEGATIVE_REGULATION_OF_AXONOGENESIS						1.95		1	1.95
GOBP_MYOTUBE_DIFFERENTIATION						1.95		1	1.95
GOBP_THYROID_HORMONE_GENERATION						1.94		1	1.94
GSE13522_CTRL_VS_T_CRUZI_BRAZIL_STRAIN_INF_SKIN_DN						1.94		1	1.94
GOBP_NEUROEPITHELIAL_CELL_DIFFERENTIATION						1.94		1	1.94
GOBP_PULMONARY_VALVE_DEVELOPMENT						1.93		1	1.93
GOBP_ENDOTHELIAL_CELL_PROLIFERATION						1.93		1	1.93
GOBP_PROSTATE_GLAND_DEVELOPMENT						1.93		1	1.93
HP_LUMBAR_HYPERLORDOSIS						1.93		1	1.93
GOBP_DEVELOPMENTAL_GROWTH_INVOLVED_IN_MORPHOGENESIS						1.92		1	1.92
GOBP_NEGATIVE_REGULATION_OF_CELL_DEVELOPMENT						1.92		1	1.92
GOBP_POSITIVE_REGULATION_OF_MUSCLE_CELL_DIFFERENTIATION						1.92		1	1.92
GOBP_DETECTION_OF_MECHANICAL_STIMULUS_INVOLVED_IN_SENSORY_PERCEPTION						1.92		1	1.92
MODULE_330						1.92		1	1.92
PRC2_EED_DN.V1_UP						1.92		1	1.92
GOBP_DEVELOPMENT_OF_PRIMARY_FEMALE_SEXUAL_CHARACTERISTICS						1.92		1	1.92
GOBP_RENAL_TUBULE_DEVELOPMENT						1.91		1	1.91
HP_BROAD_LONG_BONES						1.91		1	1.91
HALLMARK_ANGIOGENESIS						1.9		1	1.9
GOBP_BONE_DEVELOPMENT						1.9		1	1.9
GOBP_FORMATION_OF_PRIMARY_GERM_LAYER						1.9		1	1.9
GOBP_REGULATION_OF_EPITHELIAL_CELL_APOPTOTIC_PROCESS						1.9		1	1.9
HP_THICK_NASAL_ALAE						1.9		1	1.9
GOBP_AORTA_DEVELOPMENT						1.9		1	1.9
KEGG_ARRHYTHMOGENIC_RIGHT_VENTRICULAR_CARDIOMYOPATHY_ARVC						1.89		1	1.89
GOBP_NEGATIVE_REGULATION_OF_NEURON_PROJECTION_DEVELOPMENT						1.89		1	1.89
GOBP_DIENCEPHALON_DEVELOPMENT						1.89		1	1.89
FOXD3_01						1.89		1	1.89
MIR498_3P						1.89		1	1.89
MIR6769B_5P						1.89		1	1.89
GOBP_REGULATION_OF_STRIATED_MUSCLE_CELL_DIFFERENTIATION						1.88		1	1.88
GOBP_EMBRYO_IMPLANTATION						1.88		1	1.88
GOBP_GASTRULATION						1.88		1	1.88
GOBP_RETINOIC_ACID_METABOLIC_PROCESS						1.87		1	1.87
GOBP_SKELETAL_SYSTEM_DEVELOPMENT						1.87		1	1.87
GOBP_POSITIVE_REGULATION_OF_SMOOTH_MUSCLE_CELL_MIGRATION						1.87		1	1.87
MIR4498						1.87		1	1.87
GSE13522_CTRL_VS_T_CRUZI_Y_STRAIN_INF_SKIN_BALBC_MOUSE_DN						1.87		1	1.87
REACTOME_PARACETAMOL_ADME						1.87		1	1.87
GOBP_SENSORY_ORGAN_MORPHOGENESIS						1.86		1	1.86
GOBP_NEGATIVE_REGULATION_OF_NERVOUS_SYSTEM_DEVELOPMENT						1.86		1	1.86
GOBP_APPENDAGE_DEVELOPMENT						1.86		1	1.86
GOBP_TISSUE_REMODELING						1.86		1	1.86
GOBP_SKELETAL_SYSTEM_MORPHOGENESIS						1.86		1	1.86
MIR515_3P						1.86		1	1.86
AAGCAAT_MIR137						1.86		1	1.86
MIR4677_5P						1.86		1	1.86
GOBP_CARDIAC_RIGHT_VENTRICLE_MORPHOGENESIS						1.86		1	1.86
GOCC_NEUROMUSCULAR_JUNCTION						1.86		1	1.86
GOMF_CHEMOREPELLENT_ACTIVITY						1.86		1	1.86
GOBP_EXTRACELLULAR_MATRIX_ASSEMBLY						1.86		1	1.86
TCCAGAG_MIR518C						1.86		1	1.86
GOBP_MESONEPHRIC_TUBULE_MORPHOGENESIS						1.85		1	1.85
GOBP_INTEGRIN_MEDIATED_SIGNALING_PATHWAY						1.85		1	1.85
HP_BROAD_FINGER						1.85		1	1.85
MIR5586_3P						1.85		1	1.85
HP_NARROW_NASAL_BRIDGE						1.85		1	1.85
GOBP_OVULATION_CYCLE						1.85		1	1.85
GOBP_REGULATION_OF_MUSCLE_CELL_DIFFERENTIATION						1.84		1	1.84
GOBP_DEVELOPMENTAL_CELL_GROWTH						1.84		1	1.84
GOCC_POSTSYNAPTIC_MEMBRANE						1.84		1	1.84
GOBP_REGULATION_OF_CELL_JUNCTION_ASSEMBLY						1.84		1	1.84
HP_BRADYCARDIA						1.84		1	1.84
HP_SHORT_PHILTRUM						1.84		1	1.84
GOBP_MESENCHYME_DEVELOPMENT						1.84		1	1.84
GOBP_REGULATION_OF_ANATOMICAL_STRUCTURE_MORPHOGENESIS						1.84		1	1.84
COMP1_01						1.84		1	1.84
GSE34205_RSV_VS_FLU_INF_INFANT_PBMC_UP						1.84		1	1.84
GSE19825_NAIVE_VS_IL2RALOW_DAY3_EFF_CD8_TCELL_UP						1.84		1	1.84
HP_ABSENT_FINGERNAIL						1.84		1	1.84
GOBP_OVULATION_CYCLE_PROCESS						1.84		1	1.84
GOBP_LUNG_MORPHOGENESIS						1.84		1	1.84
GOBP_ENDODERMAL_CELL_DIFFERENTIATION						1.84		1	1.84
GOBP_EPITHELIAL_TUBE_BRANCHING_INVOLVED_IN_LUNG_MORPHOGENESIS						1.84		1	1.84
GOBP_ANIMAL_ORGAN_MATURATION						1.83		1	1.83
HP_ABNORMAL_ATRIOVENTRICULAR_VALVE_MORPHOLOGY						1.83		1	1.83
GOMF_ORGANIC_ACID_BINDING						1.83		1	1.83
GSE13485_DAY1_VS_DAY7_YF17D_VACCINE_PBMC_UP						1.83		1	1.83
GOBP_EMBRYONIC_CAMERA_TYPE_EYE_MORPHOGENESIS						1.83		1	1.83
GOBP_MOLTING_CYCLE_PROCESS						1.83		1	1.83
GOBP_BONE_MORPHOGENESIS						1.83		1	1.83
HP_ARACHNODACTYLY						1.83		1	1.83
GOBP_DIGESTIVE_SYSTEM_DEVELOPMENT						1.83		1	1.83
REACTOME_CYTOCHROME_P450_ARRANGED_BY_SUBSTRATE_TYPE						1.83		1	1.83
REACTOME_A_TETRASACCHARIDE_LINKER_SEQUENCE_IS_REQUIRED_FOR_GAG_SYNTHESIS						1.83		1	1.83
GOBP_REGULATION_OF_HORMONE_METABOLIC_PROCESS						1.83		1	1.83
HP_PES_VALGUS						1.83		1	1.83
GOBP_MESENCHYMAL_CELL_PROLIFERATION						1.83		1	1.83
HP_ABNORMAL_MORPHOLOGY_OF_THE_CHOROIDAL_VASCULATURE						1.82		1	1.82
GOBP_FEMALE_SEX_DIFFERENTIATION						1.82		1	1.82
GOBP_REGULATION_OF_NEURON_PROJECTION_DEVELOPMENT						1.82		1	1.82
MIR588						1.82		1	1.82
MIR4701_5P						1.82		1	1.82
MODULE_455						1.82		1	1.82
GOBP_NEGATIVE_REGULATION_OF_DEVELOPMENTAL_GROWTH						1.82		1	1.82
GOBP_ANIMAL_ORGAN_FORMATION						1.82		1	1.82
GSE36392_EOSINOPHIL_VS_MAC_IL25_TREATED_LUNG_UP						1.82		1	1.82
GOBP_REGULATION_OF_ANIMAL_ORGAN_FORMATION						1.82		1	1.82
MIR644A						1.82		1	1.82
GOBP_REGULATION_OF_NON_CANONICAL_WNT_SIGNALING_PATHWAY						1.82		1	1.82
GOBP_EYE_MORPHOGENESIS						1.81		1	1.81
GOBP_MESENCHYMAL_CELL_DIFFERENTIATION						1.81		1	1.81
MIR93_3P						1.81		1	1.81
AAANWWTGC_UNKNOWN						1.81		1	1.81
GSE25123_WT_VS_PPARG_KO_MACROPHAGE_ROSIGLITAZONE_STIM_UP						1.81		1	1.81
MIR6862_3P						1.81		1	1.81
GOBP_ENTEROENDOCRINE_CELL_DIFFERENTIATION						1.81		1	1.81
GOCC_INTERCALATED_DISC						1.81		1	1.81
MIR4524B_3P						1.81		1	1.81
GOBP_ENDODERM_FORMATION						1.8		1	1.8
GOBP_REGULATION_OF_CELL_SIZE						1.8		1	1.8
MIR4524B_5P						1.8		1	1.8
GOBP_POSITIVE_REGULATION_OF_ANIMAL_ORGAN_MORPHOGENESIS						1.8		1	1.8
GOBP_CARDIAC_MUSCLE_CELL_ACTION_POTENTIAL						1.8		1	1.8
GOBP_EMBRYONIC_HINDLIMB_MORPHOGENESIS						1.8		1	1.8
MIR519E_3P						1.8		1	1.8
GOBP_POSITIVE_REGULATION_OF_CHOLESTEROL_EFFLUX						1.8		1	1.8
GOBP_NEURAL_CREST_CELL_DIFFERENTIATION						1.8		1	1.8
GSE41176_UNSTIM_VS_ANTI_IGM_STIM_TAK1_KO_BCELL_3H_DN						1.8		1	1.8
HP_EARLY_YOUNG_ADULT_ONSET						1.8		1	1.8
HP_ABNORMAL_ASCENDING_AORTA_MORPHOLOGY						1.8		1	1.8
GOBP_KIDNEY_EPITHELIUM_DEVELOPMENT						1.79		1	1.79
MIR4524A_5P						1.79		1	1.79
HNF1_01						1.79		1	1.79
GOBP_LENS_DEVELOPMENT_IN_CAMERA_TYPE_EYE						1.79		1	1.79
GOBP_ARTERY_MORPHOGENESIS						1.79		1	1.79
GOBP_CHONDROITIN_SULFATE_PROTEOGLYCAN_METABOLIC_PROCESS						1.79		1	1.79
GOBP_POSITIVE_REGULATION_OF_STEROL_TRANSPORT						1.79		1	1.79
MIR33B_3P						1.79		1	1.79
GOBP_TYPE_B_PANCREATIC_CELL_DIFFERENTIATION						1.79		1	1.79
GOBP_REGULATION_OF_MACROPHAGE_DERIVED_FOAM_CELL_DIFFERENTIATION						1.79		1	1.79
GOBP_POSITIVE_REGULATION_OF_BMP_SIGNALING_PATHWAY						1.79		1	1.79
HFH4_01						1.78		1	1.78
GSE19888_ADENOSINE_A3R_INH_VS_ACT_WITH_INHIBITOR_PRETREATMENT_IN_MAST_CELL_DN						1.78		1	1.78
GSE37301_LYMPHOID_PRIMED_MPP_VS_CD4_TCELL_UP						1.78		1	1.78
REACTOME_CLASS_B_2_SECRETIN_FAMILY_RECEPTORS						1.78		1	1.78
HP_ECTOPIA_LENTIS						1.78		1	1.78
HP_FOOT_JOINT_CONTRACTURE						1.78		1	1.78
GOBP_PHENOL_CONTAINING_COMPOUND_METABOLIC_PROCESS						1.78		1	1.78
JAK2_DN.V1_UP						1.78		1	1.78
GOBP_CARDIAC_MUSCLE_CELL_ACTION_POTENTIAL_INVOLVED_IN_CONTRACTION						1.78		1	1.78
GOBP_REGULATION_OF_MUSCLE_TISSUE_DEVELOPMENT						1.78		1	1.78
GSE13522_WT_VS_IFNG_KO_SKIN_UP						1.78		1	1.78
MODULE_146						1.78		1	1.78
GOBP_BENZENE_CONTAINING_COMPOUND_METABOLIC_PROCESS						1.78		1	1.78
GOBP_NEGATIVE_REGULATION_OF_CELL_PROJECTION_ORGANIZATION						1.77		1	1.77
GOBP_CELL_PART_MORPHOGENESIS						1.77		1	1.77
GOBP_HEART_FORMATION						1.77		1	1.77
GOBP_POSITIVE_REGULATION_OF_EPITHELIAL_CELL_PROLIFERATION						1.77		1	1.77
RP58_01						1.77		1	1.77
GSE9509_LPS_VS_LPS_AND_IL10_STIM_IL10_KO_MACROPHAGE_20MIN_UP						1.77		1	1.77
GOBP_NEGATIVE_REGULATION_OF_CELLULAR_RESPONSE_TO_GROWTH_FACTOR_STIMULUS						1.77		1	1.77
MORF_IFNA1						1.77		1	1.77
GSE19888_CTRL_VS_A3R_ACT_TREATED_MAST_CELL_PRETREATED_WITH_A3R_INH_UP						1.77		1	1.77
GOBP_LUNG_ALVEOLUS_DEVELOPMENT						1.77		1	1.77
GOBP_CELL_PROLIFERATION_INVOLVED_IN_KIDNEY_DEVELOPMENT						1.77		1	1.77
HP_CORTICAL_DYSPLASIA						1.77		1	1.77
MIR10525_3P						1.77		1	1.77
GOBP_LONG_CHAIN_FATTY_ACID_METABOLIC_PROCESS						1.77		1	1.77
GOBP_FOAM_CELL_DIFFERENTIATION						1.77		1	1.77
GOBP_PROTEOGLYCAN_METABOLIC_PROCESS						1.77		1	1.77
HP_OSTEOLYSIS_INVOLVING_BONES_OF_THE_UPPER_LIMBS						1.77		1	1.77
REACTOME_LAMININ_INTERACTIONS						1.77		1	1.77
GOBP_EMBRYONIC_DIGESTIVE_TRACT_DEVELOPMENT						1.77		1	1.77
MIR8058						1.77		1	1.77
HP_THORACIC_AORTIC_ANEURYSM						1.76		1	1.76
GOBP_NEGATIVE_REGULATION_OF_CELL_GROWTH						1.76		1	1.76
GOBP_REGULATION_OF_CELLULAR_RESPONSE_TO_TRANSFORMING_GROWTH_FACTOR_BETA_STIMULUS						1.76		1	1.76
GSE41176_WT_VS_TAK1_KO_UNSTIM_BCELL_DN						1.76		1	1.76
GSE45365_BCELL_VS_CD8_TCELL_UP						1.76		1	1.76
HP_SCAPULAR_WINGING						1.76		1	1.76
GOBP_DETOXIFICATION						1.76		1	1.76
BRCA1_DN.V1_UP						1.76		1	1.76
REACTOME_PHASE_I_FUNCTIONALIZATION_OF_COMPOUNDS						1.76		1	1.76
GOBP_SMOOTH_MUSCLE_CELL_DIFFERENTIATION						1.76		1	1.76
HP_SHORT_FOOT						1.76		1	1.76
GOBP_XENOBIOTIC_CATABOLIC_PROCESS						1.76		1	1.76
GOBP_OSTEOBLAST_PROLIFERATION						1.76		1	1.76
GOBP_MORPHOGENESIS_OF_A_BRANCHING_STRUCTURE						1.75		1	1.75
MIR6881_3P						1.75		1	1.75
GSE28737_WT_VS_BCL6_KO_MARGINAL_ZONE_BCELL_UP						1.75		1	1.75
GSE6092_UNSTIM_VS_IFNG_STIM_AND_B_BURGDORFERI_INF_ENDOTHELIAL_CELL_DN						1.75		1	1.75
GSE1432_1H_VS_24H_IFNG_MICROGLIA_UP						1.75		1	1.75
GSE22935_WT_VS_MYD88_KO_MACROPHAGE_DN						1.75		1	1.75
GOBP_REGULATION_OF_SYNAPSE_ASSEMBLY						1.75		1	1.75
GOBP_POSITIVE_REGULATION_OF_WNT_SIGNALING_PATHWAY						1.75		1	1.75
HP_EMG_MYOPATHIC_ABNORMALITIES						1.75		1	1.75
HP_ABNORMAL_ACETABULUM_MORPHOLOGY						1.75		1	1.75
GOBP_HINDLIMB_MORPHOGENESIS						1.75		1	1.75
GOMF_EXTRACELLULAR_MATRIX_BINDING						1.75		1	1.75
GOCC_MAIN_AXON						1.75		1	1.75
GOCC_CIS_GOLGI_NETWORK						1.75		1	1.75
GOBP_STEROID_HORMONE_BIOSYNTHETIC_PROCESS						1.75		1	1.75
GOBP_NEPHRON_MORPHOGENESIS						1.75		1	1.75
GOBP_EXTRACELLULAR_MATRIX_DISASSEMBLY						1.75		1	1.75
MODULE_316						1.75		1	1.75
GOBP_NEPHRON_EPITHELIUM_DEVELOPMENT						1.74		1	1.74
REACTOME_ION_CHANNEL_TRANSPORT						1.74		1	1.74
GOBP_NEGATIVE_REGULATION_OF_TRANSMEMBRANE_RECEPTOR_PROTEIN_SERINE_THREONINE_KINASE_SIGNALING_PATHWAY						1.74		1	1.74
HP_LIMITED_HIP_MOVEMENT						1.74		1	1.74
HP_ARTERIOSCLEROSIS						1.74		1	1.74
GOBP_CARDIAC_MUSCLE_CONTRACTION						1.74		1	1.74
GOBP_POSITIVE_REGULATION_OF_ORGAN_GROWTH						1.74		1	1.74
HP_LIMB_MYOCLONUS						1.74		1	1.74
GOBP_REGULATION_OF_MEMBRANE_LIPID_DISTRIBUTION						1.74		1	1.74
GOBP_REGULATION_OF_B_CELL_DIFFERENTIATION						1.74		1	1.74
MIR609						1.74		1	1.74
GOBP_TRANSFORMING_GROWTH_FACTOR_BETA_RECEPTOR_SIGNALING_PATHWAY						1.73		1	1.73
GOBP_REPRODUCTIVE_SYSTEM_DEVELOPMENT						1.73		1	1.73
HP_MITRAL_VALVE_PROLAPSE						1.73		1	1.73
STAT5A_03						1.73		1	1.73
GSE40274_CTRL_VS_FOXP3_AND_SATB1_TRANSDUCED_ACTIVATED_CD4_TCELL_DN						1.73		1	1.73
MIR4468						1.73		1	1.73
HP_BROAD_PHALANGES_OF_THE_HAND						1.73		1	1.73
GOBP_REGULATION_OF_OSTEOBLAST_PROLIFERATION						1.73		1	1.73
GOBP_CELL_ADHESION_MEDIATED_BY_INTEGRIN						1.73		1	1.73
HP_ABNORMALITY_OF_THE_HUMERORADIAL_JOINT						1.73		1	1.73
GOBP_NEGATIVE_REGULATION_OF_CELL_DIFFERENTIATION						1.72		1	1.72
TAL1BETAE47_01						1.72		1	1.72
MIR4649_3P						1.72		1	1.72
MIR5689						1.72		1	1.72
HP_ABNORMAL_HELIX_MORPHOLOGY						1.72		1	1.72
MIR16_1_3P						1.72		1	1.72
MODULE_481						1.72		1	1.72
GSE26559_TCF1_KO_VS_WT_LIN_NEG_CELL_DN						1.72		1	1.72
GSE17974_IL4_AND_ANTI_IL12_VS_UNTREATED_2H_ACT_CD4_TCELL_DN						1.72		1	1.72
GOCC_CILIARY_MEMBRANE						1.72		1	1.72
GOBP_AORTA_MORPHOGENESIS						1.72		1	1.72
GOBP_PIGMENT_METABOLIC_PROCESS						1.72		1	1.72
GOBP_DEVELOPMENTAL_INDUCTION						1.72		1	1.72
CAHOY_NEURONAL						1.72		1	1.72
GOMF_OXIDOREDUCTASE_ACTIVITY_ACTING_ON_PAIRED_DONORS_WITH_INCORPORATION_OR_REDUCTION_OF_MOLECULAR_OXYGEN						1.71		1	1.71
MIR130B_5P						1.71		1	1.71
GSE7764_IL15_TREATED_VS_CTRL_NK_CELL_24H_DN						1.71		1	1.71
MIR4297						1.71		1	1.71
KRAS.BREAST_UP.V1_DN						1.71		1	1.71
GOBP_TERTIARY_ALCOHOL_METABOLIC_PROCESS						1.71		1	1.71
MIR4656						1.71		1	1.71
GSE19888_CTRL_VS_A3R_ACTIVATION_MAST_CELL_DN						1.71		1	1.71
GSE13762_CTRL_VS_125_VITAMIND_DAY5_DC_UP						1.71		1	1.71
MIR6822_3P						1.71		1	1.71
GSE9509_10MIN_VS_30MIN_LPS_STIM_IL10_KO_MACROPHAGE_DN						1.7		1	1.7
GOBP_POSITIVE_REGULATION_OF_AXONOGENESIS						1.7		1	1.7
GOBP_POSITIVE_REGULATION_OF_CALCIUM_ION_TRANSPORT						1.7		1	1.7
GGGACCA_MIR133A_MIR133B						1.7		1	1.7
GOBP_ENDOCRINE_SYSTEM_DEVELOPMENT						1.7		1	1.7
MSX1_01						1.7		1	1.7
GSE29949_CD8_NEG_DC_SPLEEN_VS_DC_BRAIN_UP						1.7		1	1.7
GSE45739_UNSTIM_VS_ACD3_ACD28_STIM_NRAS_KO_CD4_TCELL_DN						1.7		1	1.7
GSE40666_UNTREATED_VS_IFNA_STIM_STAT1_KO_CD8_TCELL_90MIN_UP						1.7		1	1.7
GOBP_EAR_MORPHOGENESIS						1.7		1	1.7
HP_ABNORMAL_SCLERA_MORPHOLOGY						1.7		1	1.7
GOBP_FIBROBLAST_GROWTH_FACTOR_RECEPTOR_SIGNALING_PATHWAY						1.7		1	1.7
GOBP_DETECTION_OF_ABIOTIC_STIMULUS						1.7		1	1.7
GOBP_VASCULAR_TRANSPORT						1.7		1	1.7
MODULE_544						1.7		1	1.7
REACTOME_HEPARAN_SULFATE_HEPARIN_HS_GAG_METABOLISM						1.7		1	1.7
GOBP_SEX_DIFFERENTIATION						1.69		1	1.69
MIR452_5P						1.69		1	1.69
MIR374B_5P						1.69		1	1.69
MIR1275						1.69		1	1.69
MIR3680_3P						1.69		1	1.69
GSE19198_CTRL_VS_IL21_TREATED_TCELL_1H_DN						1.69		1	1.69
GSE20715_0H_VS_48H_OZONE_TLR4_KO_LUNG_UP						1.69		1	1.69
GOMF_TETRAPYRROLE_BINDING						1.69		1	1.69
GOBP_NEURON_MIGRATION						1.69		1	1.69
TAL1ALPHAE47_01						1.69		1	1.69
MIR3978						1.69		1	1.69
MIR3187_3P						1.69		1	1.69
GSE21774_CD56_BRIGHT_VS_DIM_CD62L_POSITIVE_NK_CELL_UP						1.69		1	1.69
MIR30C_1_3P						1.69		1	1.69
MIR4786_3P						1.69		1	1.69
MIR6780A_3P						1.69		1	1.69
GSE12963_UNINF_VS_ENV_AND_NEF_AND_VPR_DEFICIENT_HIV1_INF_CD4_TCELL_UP						1.69		1	1.69
GSE13485_DAY1_VS_DAY3_YF17D_VACCINE_PBMC_UP						1.69		1	1.69
NME2_TARGET_GENES						1.69		1	1.69
HP_APLASIA_HYPOPLASIA_OF_THE_FIBULA						1.69		1	1.69
GOMF_HORMONE_BINDING						1.69		1	1.69
GOBP_ENDOCRINE_PANCREAS_DEVELOPMENT						1.69		1	1.69
HP_LOW_HANGING_COLUMELLA						1.69		1	1.69
GOBP_MAMMARY_GLAND_EPITHELIAL_CELL_DIFFERENTIATION						1.69		1	1.69
GOBP_ENDODERM_DEVELOPMENT						1.69		1	1.69
GOBP_PANCREAS_DEVELOPMENT						1.68		1	1.68
GOBP_EMBRYONIC_ORGAN_MORPHOGENESIS						1.68		1	1.68
AFP1_Q6						1.68		1	1.68
MIR374A_5P						1.68		1	1.68
GOBP_RESPONSE_TO_FIBROBLAST_GROWTH_FACTOR						1.68		1	1.68
GOBP_RETINA_DEVELOPMENT_IN_CAMERA_TYPE_EYE						1.68		1	1.68
GOBP_EAR_DEVELOPMENT						1.68		1	1.68
GSE40274_HELIOS_VS_FOXP3_AND_HELIOS_TRANSDUCED_ACTIVATED_CD4_TCELL_UP						1.68		1	1.68
GOBP_COLUMNAR_CUBOIDAL_EPITHELIAL_CELL_DIFFERENTIATION						1.68		1	1.68
GOBP_BRANCHING_MORPHOGENESIS_OF_AN_EPITHELIAL_TUBE						1.68		1	1.68
GSE9960_HEALTHY_VS_GRAM_NEG_AND_POS_SEPSIS_PBMC_UP						1.68		1	1.68
GOBP_REGULATION_OF_FIBROBLAST_PROLIFERATION						1.68		1	1.68
HP_BLUE_SCLERAE						1.68		1	1.68
MIR10395_3P						1.68		1	1.68
RGTTAMWNATT_HNF1_01						1.68		1	1.68
GOBP_REGULATION_OF_COAGULATION						1.68		1	1.68
GOBP_FAT_SOLUBLE_VITAMIN_METABOLIC_PROCESS						1.68		1	1.68
MIR200C_5P						1.68		1	1.68
GOBP_DEVELOPMENT_OF_PRIMARY_SEXUAL_CHARACTERISTICS						1.67		1	1.67
GOBP_OSSIFICATION						1.67		1	1.67
TAL1BETAITF2_01						1.67		1	1.67
HNF3_Q6						1.67		1	1.67
GSE21063_CTRL_VS_ANTI_IGM_STIM_BCELL_8H_UP						1.67		1	1.67
HP_ABNORMAL_ATRIOVENTRICULAR_CONDUCTION						1.67		1	1.67
GSE10325_CD4_TCELL_VS_BCELL_DN						1.67		1	1.67
GOBP_EPITHELIAL_CELL_APOPTOTIC_PROCESS						1.67		1	1.67
MIR6507_3P						1.67		1	1.67
MIR6715A_3P						1.67		1	1.67
HP_TRANSIENT_ISCHEMIC_ATTACK						1.67		1	1.67
GOBP_REGULATION_OF_PHOSPHATIDYLINOSITOL_3_KINASE_ACTIVITY						1.67		1	1.67
MYOD_Q6						1.66		1	1.66
HP_DELAYED_ERUPTION_OF_TEETH						1.66		1	1.66
MIR8064						1.66		1	1.66
KEGG_AXON_GUIDANCE						1.66		1	1.66
GOBP_INNER_EAR_MORPHOGENESIS						1.66		1	1.66
MIR744_3P						1.66		1	1.66
MIR185_3P						1.66		1	1.66
MIR6759_3P						1.66		1	1.66
GOBP_MYOTUBE_CELL_DEVELOPMENT						1.66		1	1.66
GOBP_GLAND_DEVELOPMENT						1.65		1	1.65
AAAYRNCTG_UNKNOWN						1.65		1	1.65
HSF1_01						1.65		1	1.65
MIR335_3P						1.65		1	1.65
GSE21360_PRIMARY_VS_QUATERNARY_MEMORY_CD8_TCELL_UP						1.65		1	1.65
MIR597_3P						1.65		1	1.65
RAF_UP.V1_DN						1.65		1	1.65
MIR4314						1.65		1	1.65
GSE13411_NAIVE_VS_MEMORY_BCELL_UP						1.65		1	1.65
GOBP_CAMERA_TYPE_EYE_MORPHOGENESIS						1.65		1	1.65
CTIP_DN.V1_DN						1.65		1	1.65
HP_ABNORMAL_SUBARACHNOID_SPACE_MORPHOLOGY						1.65		1	1.65
PDGF_UP.V1_DN						1.65		1	1.65
GSE17974_CTRL_VS_ACT_IL4_AND_ANTI_IL12_0.5H_CD4_TCELL_UP						1.65		1	1.65
HP_ADDUCTED_THUMB						1.65		1	1.65
GCM_MAPK10						1.65		1	1.65
HP_BROAD_THUMB						1.65		1	1.65
HP_ABNORMAL_MUSCLE_FIBER_TYPE_DISTRIBUTION						1.65		1	1.65
GOBP_TYROSINE_PHOSPHORYLATION_OF_STAT_PROTEIN						1.65		1	1.65
HP_ABNORMALITY_OF_THE_SHOULDER_GIRDLE_MUSCULATURE						1.65		1	1.65
GSE7460_TREG_VS_TCONV_ACT_WITH_TGFB_UP						1.64		1	1.64
GOBP_REGULATION_OF_EPITHELIAL_CELL_MIGRATION						1.64		1	1.64
HP_LONG_FINGERS						1.64		1	1.64
GSE41867_DAY6_VS_DAY15_LCMV_ARMSTRONG_EFFECTOR_CD8_TCELL_UP						1.64		1	1.64
GSE16385_IFNG_TNF_VS_ROSIGLITAZONE_STIM_MACROPHAGE_DN						1.64		1	1.64
REACTOME_VISUAL_PHOTOTRANSDUCTION						1.64		1	1.64
HP_THIN_SKIN						1.64		1	1.64
GOBP_REGULATION_OF_ENDOTHELIAL_CELL_MIGRATION						1.64		1	1.64
HP_CUTIS_LAXA						1.64		1	1.64
IL21_UP.V1_DN						1.64		1	1.64
MIR3144_3P						1.64		1	1.64
MIR4266						1.64		1	1.64
MIR4450						1.64		1	1.64
SS18_SSX1_FUSION_UNIPROT_Q8IZH1_UNREVIEWED_TARGET_GENES						1.63		1	1.63
MIR892C_3P						1.63		1	1.63
GSE3982_NKCELL_VS_TH2_UP						1.63		1	1.63
GOBP_EPITHELIAL_TUBE_MORPHOGENESIS						1.63		1	1.63
GOBP_REGULATION_OF_NEUROGENESIS						1.63		1	1.63
MIR518C_5P						1.63		1	1.63
GOBP_TUBE_FORMATION						1.63		1	1.63
GSE41867_LCMV_ARMSTRONG_VS_CLONE13_DAY15_EFFECTOR_CD8_TCELL_DN						1.63		1	1.63
MTOR_UP.V1_DN						1.63		1	1.63
REACTOME_SENSORY_PERCEPTION						1.63		1	1.63
MIR376A_3P_MIR376B_3P						1.63		1	1.63
GSE16385_IFNG_TNF_VS_IL4_STIM_MACROPHAGE_DN						1.63		1	1.63
GSE2770_TGFB_AND_IL4_VS_TGFB_AND_IL12_TREATED_ACT_CD4_TCELL_2H_UP						1.63		1	1.63
MIR3120_5P						1.63		1	1.63
GOBP_INORGANIC_ION_IMPORT_ACROSS_PLASMA_MEMBRANE						1.63		1	1.63
GOMF_SMAD_BINDING						1.63		1	1.63
GOBP_MESENCHYMAL_CELL_MIGRATION						1.63		1	1.63
GSE13522_WT_VS_IFNG_KO_SKIN_DN						1.63		1	1.63
GOCC_AXON						1.62		1	1.62
ATATGCA_MIR448						1.62		1	1.62
GOBP_RESPONSE_TO_TOXIC_SUBSTANCE						1.62		1	1.62
MIR4676_3P						1.62		1	1.62
GSE34515_CD16_POS_MONOCYTE_VS_DC_DN						1.62		1	1.62
GOBP_CARDIOCYTE_DIFFERENTIATION						1.62		1	1.62
REACTOME_SIGNALING_BY_TGFB_FAMILY_MEMBERS						1.62		1	1.62
GOBP_REGULATION_OF_STEROID_METABOLIC_PROCESS						1.62		1	1.62
MIR6501_3P						1.62		1	1.62
GSE6259_FLT3L_INDUCED_DEC205_POS_DC_VS_BCELL_UP						1.62		1	1.62
REACTOME_STIMULI_SENSING_CHANNELS						1.62		1	1.62
GOBP_POSITIVE_REGULATION_OF_CANONICAL_WNT_SIGNALING_PATHWAY						1.62		1	1.62
GSE21927_EL4_VS_MCA203_TUMOR_MONOCYTES_UP						1.62		1	1.62
MIR148B_5P						1.62		1	1.62
GSE19772_CTRL_VS_HCMV_INF_MONOCYTES_DN						1.62		1	1.62
HP_JOINT_CONTRACTURE_OF_THE_HAND						1.61		1	1.61
MIR1283						1.61		1	1.61
MIR548F_5P						1.61		1	1.61
COREBINDINGFACTOR_Q6						1.61		1	1.61
PITX2_Q2						1.61		1	1.61
HP_BULBOUS_NOSE						1.61		1	1.61
ATACCTC_MIR202						1.61		1	1.61
HP_ABNORMAL_CHEEK_MORPHOLOGY						1.61		1	1.61
GSE19941_UNSTIM_VS_LPS_AND_IL10_STIM_IL10_KO_MACROPHAGE_UP						1.61		1	1.61
HP_EPILEPTIC_ENCEPHALOPATHY						1.61		1	1.61
HP_SMALL_HAND						1.61		1	1.61
MIR6768_5P						1.61		1	1.61
GOBP_DEVELOPMENTAL_GROWTH						1.6		1	1.6
STAT6_01						1.6		1	1.6
MIR4755_5P						1.6		1	1.6
GSE19941_UNSTIM_VS_LPS_STIM_IL10_KO_MACROPHAGE_UP						1.6		1	1.6
GOBP_STEM_CELL_DIFFERENTIATION						1.6		1	1.6
GSE21774_CD62L_POS_CD56_BRIGHT_VS_CD62L_NEG_CD56_DIM_NK_CELL_DN						1.6		1	1.6
HP_ABNORMAL_PHALANGEAL_JOINT_MORPHOLOGY_OF_THE_HAND						1.6		1	1.6
HP_IMPULSIVITY						1.6		1	1.6
E47_02						1.6		1	1.6
GSE12392_WT_VS_IFNB_KO_CD8A_NEG_SPLEEN_DC_DN						1.6		1	1.6
GSE14699_NAIVE_VS_DELETIONAL_TOLERANCE_CD8_TCELL_UP						1.6		1	1.6
HP_SUPERNUMERARY_TOOTH						1.6		1	1.6
HP_APLASIA_HYPOPLASIA_OF_THE_PHALANGES_OF_THE_HAND						1.6		1	1.6
HP_AORTIC_ANEURYSM						1.6		1	1.6
MIR9902						1.59		1	1.59
MIR944						1.59		1	1.59
MIR4492						1.59		1	1.59
MIR450B_5P						1.59		1	1.59
GOCC_TRANSPORTER_COMPLEX						1.59		1	1.59
MIR875_3P						1.59		1	1.59
MIR5003_3P						1.59		1	1.59
VDR_Q3						1.59		1	1.59
MIR6128						1.59		1	1.59
HALLMARK_HYPOXIA						1.59		1	1.59
HP_ABNORMALLY_LAX_OR_HYPEREXTENSIBLE_SKIN						1.59		1	1.59
FOXO4_01						1.59		1	1.59
GSE13485_PRE_VS_POST_YF17D_VACCINATION_PBMC_UP						1.59		1	1.59
HALLMARK_UV_RESPONSE_DN						1.59		1	1.59
[truncated: 416 more rows]

## Sheet: negatively-associated signature
	Normalized Enrichment Score (NES) for gene signatures negatively associated with DTC (nominal p-value < 0.05) Nominal p-value and NES were calculated using GSEA software
	PC9_DOWN	HCC827_DOWN	HCC4006_DOWN	H3255_DOWN	H1975_DOWN	HCC2935_DOWN	PDX-EGFR_DOWN	shared by (out of 7)	Mean NES
GNF2_CCNA2	-3.65495	-3.17	-3.18	-2.71	-3.45	-4.02	-4.64	7	-3.54642
HOWARD_NK_CELL_INACT_MONOV_INFLUENZA_A_INDONESIA_05_2005_H5N1_AGE_18_49YO_3DY_UP	-3.61972	-3.53	-3.23	-2.79	-3.47	-3.91	-4	7	-3.5071
GNF2_CDC20	-3.77836	-3.13	-3.08	-2.6	-3.32	-3.73	-4.42	7	-3.43691
GNF2_CCNB2	-3.52994	-3.02	-3.06	-2.7	-3.34	-3.82	-4.54	7	-3.42999
MODULE_54	-3	-2.63	-3.19	-2.57	-3.44	-4.14	-5.02	7	-3.42714
GSE15750_DAY6_VS_DAY10_TRAF6KO_EFF_CD8_TCELL_UP	-3.18391	-3.18	-3.26	-2.61	-3.32	-3.74	-4.6	7	-3.41342
GNF2_CDC2	-3.44124	-3.05	-3.07	-2.67	-3.33	-3.9	-4.34	7	-3.40018
GNF2_PCNA	-3.70878	-2.96	-3.09	-2.62	-3.27	-3.89	-4.19	7	-3.38983
GSE15750_DAY6_VS_DAY10_EFF_CD8_TCELL_UP	-3.34213	-2.81	-3.26	-2.61	-3.41	-3.76	-4.42	7	-3.37316
GNF2_HMMR	-3.61117	-3.04	-3.04	-2.58	-3.22	-3.79	-4.26	7	-3.36302
GNF2_RRM1	-3.8746	-2.9	-3.09	-2.43	-3.24	-3.74	-4.21	7	-3.35494
GNF2_CENPF	-3.44247	-3.08	-3.1	-2.6	-3.35	-3.8	-4.09	7	-3.35178
GNF2_MCM4	-3.7173	-2.9	-3.01	-2.52	-3.17	-3.74	-4.08	7	-3.30533
HALLMARK_E2F_TARGETS	-3.2	-2.84	-3.09	-2.34	-3.09	-4.01	-4.35	7	-3.27429
GNF2_SMC4L1	-3.70622	-2.81	-2.98	-2.31	-3	-3.8	-4.17	7	-3.25375
GSE36476_CTRL_VS_TSST_ACT_40H_MEMORY_CD4_TCELL_YOUNG_DN	-3.50966	-2.69	-2.98	-2.31	-2.92	-3.83	-4.34	7	-3.22567
GNF2_BUB1B	-3.62555	-2.92	-2.97	-2.44	-3.14	-3.51	-3.96	7	-3.22365
GSE30962_PRIMARY_VS_SECONDARY_ACUTE_LCMV_INF_CD8_TCELL_UP	-2.95749	-2.9	-3.18	-2.49	-3.14	-3.61	-4.28	7	-3.2225
GSE36476_CTRL_VS_TSST_ACT_72H_MEMORY_CD4_TCELL_YOUNG_DN	-3.40534	-2.38	-2.92	-2.51	-2.91	-3.68	-4.74	7	-3.22076
GNF2_RRM2	-3.54116	-2.96	-2.9	-2.56	-3.1	-3.59	-3.76	7	-3.20159
GNF2_ESPL1	-3.52308	-2.95	-2.76	-2.47	-3.07	-3.46	-4.04	7	-3.18187
GSE13547_CTRL_VS_ANTI_IGM_STIM_BCELL_12H_UP	-2.54025	-2.85	-3.24	-2.55	-3.14	-3.58	-4.28	7	-3.16861
HSD17B8_TARGET_GENES	-3	-2.32	-3.19	-2.2	-3.17	-3.5	-4.73	7	-3.15857
GSE36476_CTRL_VS_TSST_ACT_40H_MEMORY_CD4_TCELL_OLD_DN	-3.37004	-2.69	-2.91	-2.29	-2.69	-3.6	-4.42	7	-3.13858
VAN_DEN_BIGGELAAR_PBMC_PREVNAR_9MO_INFANT_STIMULATED_VS_UNSTIMULATED_9MO_UP	-2.79014	-2.83	-3.21	-2.53	-2.87	-3.62	-4.1	7	-3.13573
GNF2_TTK	-3.38823	-2.63	-2.91	-2.47	-3	-3.61	-3.94	7	-3.13546
HALLMARK_G2M_CHECKPOINT	-3.23	-2.73	-2.98	-2.13	-2.77	-3.56	-4.53	7	-3.13286
GNF2_CENPE	-3.32398	-2.83	-2.9	-2.53	-3.03	-3.53	-3.76	7	-3.12914
GNF2_CKS2	-3.30212	-2.59	-2.97	-2.44	-3.02	-3.58	-3.93	7	-3.11887
GSE14415_NATURAL_TREG_VS_TCONV_DN	-2.72427	-2.77	-3.13	-2.48	-2.99	-3.57	-4.11	7	-3.11061
GSE21063_WT_VS_NFATC1_KO_8H_ANTI_IGM_STIM_BCELL_UP	-3.26742	-2.59	-3.05	-2.38	-2.79	-3.51	-4.17	7	-3.1082
GSE24634_TEFF_VS_TCONV_DAY7_IN_CULTURE_UP	-2.75013	-2.79	-2.96	-2.29	-2.91	-3.4	-4.5	7	-3.08573
GNF2_RFC4	-3.46112	-2.59	-2.79	-2.34	-2.85	-3.53	-3.99	7	-3.07873
GNF2_FEN1	-3.21083	-2.7	-2.83	-2.41	-3.04	-3.5	-3.82	7	-3.07298
GSE39556_CD8A_DC_VS_NK_CELL_MOUSE_3H_POST_POLYIC_INJ_UP	-2.78234	-2.36	-3.01	-2.44	-2.79	-3.55	-4.56	7	-3.07033
GSE14415_INDUCED_VS_NATURAL_TREG_DN	-2.61861	-2.68	-2.99	-2.44	-2.97	-3.65	-3.78	7	-3.01837
GOLDRATH_EFF_VS_MEMORY_CD8_TCELL_UP	-2.7648	-2.4	-2.99	-2.43	-2.74	-3.29	-4.29	7	-2.9864
GSE36476_CTRL_VS_TSST_ACT_72H_MEMORY_CD4_TCELL_OLD_DN	-3.06852	-2.2	-2.91	-2.3	-2.68	-3.27	-4.38	7	-2.97265
GSE24634_TREG_VS_TCONV_POST_DAY7_IL4_CONVERSION_UP	-2.32935	-2.66	-2.96	-2.36	-2.7	-3.36	-4.41	7	-2.96848
GNF2_MKI67	-3.15647	-2.83	-2.71	-2.41	-2.81	-3.16	-3.67	7	-2.96378
GNF2_SMC2L1	-3.12576	-2.68	-2.72	-2.43	-2.9	-3.35	-3.48	7	-2.95511
GSE25088_WT_VS_STAT6_KO_MACROPHAGE_IL4_STIM_DN	-2.55052	-2.53	-2.94	-2.26	-2.78	-3.12	-4.39	7	-2.93865
GSE14415_TCONV_VS_FOXP3_KO_INDUCED_TREG_DN	-2.8366	-2.45	-2.87	-2.24	-2.82	-3.38	-3.64	7	-2.89094
GSE10239_NAIVE_VS_DAY4.5_EFF_CD8_TCELL_DN	-3.17162	-2.5	-2.8	-2.03	-2.57	-3.13	-4.03	7	-2.89023
GNF2_H2AFX	-3.04956	-2.65	-2.68	-2.27	-2.93	-3.34	-3.3	7	-2.88851
GNF2_BUB1	-3.17368	-2.66	-2.59	-2.33	-2.89	-3.28	-3.22	7	-2.87767
GSE18893_TCONV_VS_TREG_24H_TNF_STIM_UP	-3.39489	-1.94	-2.73	-2.24	-2.7	-3.38	-3.7	7	-2.86927
PROLIFERATING_NK_T	-2.71	-2.47	-2.72	-2.32	-2.68	-3.44	-3.74	7	-2.86857
GSE33292_WT_VS_TCF1_KO_DN3_THYMOCYTE_DN	-2.95866	-2.29	-2.82	-2.28	-2.57	-3.29	-3.85	7	-2.86552
GNF2_CKS1B	-3.28625	-2.55	-2.6	-2.14	-2.65	-3.04	-3.68	7	-2.84946
GSE14415_INDUCED_TREG_VS_TCONV_UP	-3.19703	-2.01	-2.7	-2.25	-2.79	-3.18	-3.75	7	-2.83958
GSE37532_WT_VS_PPARG_KO_VISCERAL_ADIPOSE_TISSUE_TREG_UP	-2.50269	-2.4	-2.89	-2.15	-2.72	-3.32	-3.86	7	-2.83467
GOBP_CHROMOSOME_ORGANIZATION	-3	-1.68	-2.89	-1.85	-2.59	-3.25	-4.56	7	-2.83143
GSE27241_WT_VS_RORGT_KO_TH17_POLARIZED_CD4_TCELL_UP	-2.63882	-2.46	-2.99	-2.38	-2.89	-3.39	-3.02	7	-2.82412
GOLDRATH_NAIVE_VS_EFF_CD8_TCELL_DN	-2.50865	-2.39	-2.9	-2.42	-2.52	-3.06	-3.78	7	-2.79695
GOBP_DNA_TEMPLATED_DNA_REPLICATION	-2.92438	-2.37	-2.88	-2.09	-2.88	-3.39	-3.03	7	-2.79491
GSE5679_CTRL_VS_PPARG_LIGAND_ROSIGLITAZONE_TREATED_DC_UP	-3.22468	-2.32	-2.72	-1.89	-2.76	-3.33	-3.22	7	-2.78067
GOBP_NUCLEAR_CHROMOSOME_SEGREGATION	-3	-1.87	-2.86	-1.97	-2.61	-3.1	-4.04	7	-2.77857
REACTOME_CELL_CYCLE_MITOTIC	-3	-1.5	-2.77	-1.84	-2.53	-3.3	-4.49	7	-2.77571
GNF2_RFC3	-3.05729	-2.31	-2.6	-2.13	-2.66	-3.26	-3.38	7	-2.77104
GSE13547_CTRL_VS_ANTI_IGM_STIM_BCELL_2H_UP	-2.11758	-2.9	-2.82	-2.13	-2.8	-2.89	-3.69	7	-2.76394
GSE39110_DAY3_VS_DAY6_POST_IMMUNIZATION_CD8_TCELL_DN	-2.40898	-2.13	-2.99	-2.25	-2.95	-3	-3.54	7	-2.75271
GSE40274_CTRL_VS_EOS_TRANSDUCED_ACTIVATED_CD4_TCELL_UP	-2.46414	-2.49	-2.99	-2.24	-2.6	-3.37	-3.09	7	-2.74916
GSE13547_2H_VS_12_H_ANTI_IGM_STIM_BCELL_DN	-2.65359	-2.09	-2.58	-2.08	-2.8	-3.14	-3.89	7	-2.74766
MODULE_158	-3.04134	-2.18	-2.54	-2.28	-2.7	-3.37	-3.05	7	-2.73733
GOBP_CHROMOSOME_SEGREGATION	-3	-1.71	-2.82	-1.81	-2.49	-3.04	-4.19	7	-2.72286
MODULE_125	-3.00322	-2.22	-2.58	-2.22	-2.68	-3.34	-2.99	7	-2.71903
GOBP_REGULATION_OF_DNA_TEMPLATED_DNA_REPLICATION	-3.0059	-2.08	-2.79	-2.18	-2.76	-3.31	-2.83	7	-2.70799
MODULE_57	-3.29881	-2.86	-2.63	-2.08	-2.43	-2.96	-2.67	7	-2.70412
QI_PBMC_ZOSTAVAX_AGE_50_75YO_CORRELATED_WITH_28D_PEAK_T_CELL_RESPONSE_14DY_NEGATIVE	-3.06028	-2.2	-2.57	-2.16	-2.58	-3.19	-3.01	7	-2.68147
GOBP_SISTER_CHROMATID_SEGREGATION	-2.80069	-2.16	-2.74	-1.85	-2.48	-3.04	-3.66	7	-2.67581
GSE2405_S_AUREUS_VS_UNTREATED_NEUTROPHIL_DN	-2.34889	-2.3	-2.73	-2.22	-2.52	-2.92	-3.68	7	-2.67413
GOBP_MITOTIC_SISTER_CHROMATID_SEGREGATION	-2.62457	-2.15	-2.76	-1.96	-2.52	-3.03	-3.61	7	-2.66494
GSE12845_IGD_POS_BLOOD_VS_PRE_GC_TONSIL_BCELL_DN	-2.59612	-2.41	-2.65	-2.14	-2.35	-2.98	-3.51	7	-2.6623
GSE28726_NAIVE_CD4_TCELL_VS_NAIVE_VA24NEG_NKTCELL_UP	-2.65153	-2.43	-2.58	-1.92	-2	-3.12	-3.93	7	-2.66165
MODULE_403	-2.86115	-2.62	-2.57	-2.18	-2.59	-2.85	-2.88	7	-2.65016
GSE5679_CTRL_VS_RARA_AGONIST_AM580_TREATED_DC_UP	-3.20204	-2.17	-2.68	-1.69	-2.59	-2.89	-3.27	7	-2.64172
GNF2_MCM5	-3.22795	-2.22	-2.48	-1.9	-2.43	-3.23	-2.88	7	-2.62399
GSE35543_IN_VITRO_ITREG_VS_CONVERTED_EX_ITREG_UP	-2.31241	-2.15	-2.81	-2.09	-2.5	-3.03	-3.47	7	-2.6232
GSE28726_NAIVE_VS_ACTIVATED_CD4_TCELL_DN	-3	-2.18	-2.55	-1.92	-2.21	-2.86	-3.59	7	-2.61571
GSE22886_UNSTIM_VS_IL15_STIM_NKCELL_DN	-3.28489	-2.07	-2.42	-1.74	-2.5	-3.16	-3.1	7	-2.6107
REACTOME_CELL_CYCLE_CHECKPOINTS	-2.57858	-1.65	-2.79	-2.06	-2.55	-3	-3.63	7	-2.60837
REACTOME_DNA_STRAND_ELONGATION	-3.04028	-2.22	-2.51	-2.1	-2.58	-3.13	-2.67	7	-2.60718
PROLIFERATING_BASAL	-2.72	-2.23	-2.45	-2.36	-2.37	-2.98	-3.14	7	-2.60714
GSE24634_IL4_VS_CTRL_TREATED_NAIVE_CD4_TCELL_DAY7_UP	-2.33777	-1.74	-2.62	-2.32	-2.24	-2.47	-4.51	7	-2.6054
MORF_BUB1B	-2.89062	-2.55	-2.63	-2.08	-2.58	-2.83	-2.67	7	-2.60437
GSE24634_TEFF_VS_TCONV_DAY5_IN_CULTURE_UP	-3.34122	-2.02	-2.52	-1.74	-2.33	-3.1	-3.15	7	-2.60017
GSE25088_WT_VS_STAT6_KO_MACROPHAGE_DN	-1.73508	-2.07	-2.87	-2.2	-2.27	-3.12	-3.91	7	-2.59644
GSE40274_CTRL_VS_FOXP3_TRANSDUCED_ACTIVATED_CD4_TCELL_UP	-2.0985	-1.93	-2.76	-2.09	-2.52	-3.12	-3.65	7	-2.5955
GOBP_ORGANELLE_FISSION	-3	-1.65	-2.74	-1.86	-2.35	-2.58	-3.98	7	-2.59429
GOBP_DNA_REPLICATION	-2.6924	-2.2	-2.67	-1.7	-2.68	-3.05	-3.09	7	-2.5832
MORF_ESPL1	-3.16603	-2.57	-2.41	-1.81	-2.51	-2.88	-2.64	7	-2.56943
GSE21063_CTRL_VS_ANTI_IGM_STIM_BCELL_NFATC1_KO_8H_DN	-2.22733	-2.31	-2.58	-2.03	-2.42	-2.91	-3.47	7	-2.5639
GOCC_CHROMOSOMAL_REGION	-3	-1.63	-2.61	-1.74	-2.44	-2.88	-3.62	7	-2.56
GSE23568_CTRL_VS_ID3_TRANSDUCED_CD8_TCELL_DN	-2.59816	-2.06	-2.65	-1.95	-2.37	-2.82	-3.42	7	-2.55259
GOBP_REGULATION_OF_CHROMOSOME_SEGREGATION	-2.29903	-2.11	-2.79	-2.04	-2.34	-3.12	-3.14	7	-2.54843
GSE22886_UNSTIM_VS_IL2_STIM_NKCELL_DN	-3.20889	-2.15	-2.44	-1.59	-2.36	-3.15	-2.92	7	-2.54556
GOBP_CHROMOSOME_SEPARATION	-2.57401	-1.97	-2.67	-2.12	-2.43	-3.15	-2.88	7	-2.542
MORF_BUB1	-2.96376	-2.26	-2.61	-1.95	-2.44	-2.78	-2.71	7	-2.53054
GSE10239_NAIVE_VS_KLRG1HIGH_EFF_CD8_TCELL_DN	-2.77111	-1.93	-2.58	-2	-2.33	-2.7	-3.38	7	-2.5273
KEGG_DNA_REPLICATION	-3.16	-1.94	-2.38	-1.96	-2.56	-2.92	-2.76	7	-2.52571
GSE21670_UNTREATED_VS_TGFB_IL6_TREATED_CD4_TCELL_UP	-1.89866	-1.9	-2.79	-2.14	-2.56	-2.74	-3.56	7	-2.51267
GSE22601_DOUBLE_POSITIVE_VS_CD4_SINGLE_POSITIVE_THYMOCYTE_DN	-3.26649	-2.09	-2.48	-1.91	-2.33	-3.13	-2.32	7	-2.50378
GSE7764_IL15_TREATED_VS_CTRL_NK_CELL_24H_UP	-3.12965	-2.22	-2.51	-1.7	-2.4	-2.7	-2.84	7	-2.49995
GSE45365_WT_VS_IFNAR_KO_BCELL_MCMV_INFECTION_DN	-1.82676	-2.31	-2.55	-2.05	-2.3	-2.79	-3.61	7	-2.49097
GOCC_NUCLEAR_CHROMOSOME	-2.39096	-2.2	-2.57	-1.84	-2.42	-3.15	-2.83	7	-2.48585
GSE3982_NKCELL_VS_TH1_DN	-3	-2.05	-2.35	-1.77	-2.21	-2.62	-3.31	7	-2.47286
REACTOME_S_PHASE	-3.20255	-1.51	-2.32	-1.77	-2.51	-2.86	-3.07	7	-2.46322
GSE14415_INDUCED_TREG_VS_FAILED_INDUCED_TREG_UP	-2.34184	-1.77	-2.37	-1.91	-2.42	-3	-3.42	7	-2.46169
MORF_RRM1	-3.33246	-2.16	-2.32	-1.72	-2.26	-2.92	-2.51	7	-2.46035
GOBP_MITOTIC_SISTER_CHROMATID_SEPARATION	-2.52758	-1.77	-2.54	-2.13	-2.4	-2.97	-2.84	7	-2.45394
GOBP_MITOTIC_NUCLEAR_DIVISION	-2.08008	-1.93	-2.71	-1.87	-2.52	-2.62	-3.44	7	-2.45287
GOBP_DNA_CONFORMATION_CHANGE	-2.81002	-2.03	-2.65	-1.99	-2.51	-2.86	-2.32	7	-2.45286
GOCC_CONDENSED_CHROMOSOME_CENTROMERIC_REGION	-2.51867	-1.74	-2.65	-1.94	-2.4	-2.9	-3.02	7	-2.45267
MODULE_53	-3	-2.14	-2.32	-2.01	-2.26	-2.43	-2.96	7	-2.44571
MORF_DNMT1	-3.30231	-2.35	-2.27	-1.59	-2.29	-3	-2.28	7	-2.44033
MODULE_244	-2.73641	-1.94	-2.55	-1.81	-2.38	-2.71	-2.94	7	-2.43806
GSE21546_ELK1_KO_VS_SAP1A_KO_AND_ELK1_KO_DP_THYMOCYTES_DN	-3.05825	-2.01	-2.46	-1.64	-2.55	-2.71	-2.62	7	-2.43546
GSE23568_ID3_KO_VS_WT_CD8_TCELL_UP	-2.19491	-1.86	-2.63	-2.04	-1.98	-2.65	-3.69	7	-2.43499
GOCC_CONDENSED_CHROMOSOME	-1.9744	-1.63	-2.65	-1.93	-2.53	-3.06	-3.26	7	-2.43349
GOCC_CHROMOSOME_CENTROMERIC_REGION	-2.54207	-1.52	-2.67	-1.78	-2.4	-2.88	-3.22	7	-2.4303
GSE13547_2H_VS_12_H_ANTI_IGM_STIM_BCELL_UP	-1.37024	-2.15	-2.69	-2.1	-2.62	-2.44	-3.59	7	-2.42289
REACTOME_MITOTIC_SPINDLE_CHECKPOINT	-2.30936	-1.82	-2.64	-1.93	-2.35	-3.07	-2.84	7	-2.42277
GSE3982_NKCELL_VS_TH2_DN	-2.7755	-1.71	-2.58	-1.82	-2.06	-2.55	-3.4	7	-2.41364
GSE3982_MEMORY_CD4_TCELL_VS_TH2_DN	-2.63078	-1.94	-2.36	-1.8	-2.42	-2.63	-3.11	7	-2.41297
GNF2_PA2G4	-3.67815	-1.61	-2.14	-1.67	-2.4	-2.96	-2.43	7	-2.41259
MORF_RFC4	-3.16193	-2.34	-2.29	-1.51	-2.26	-2.71	-2.61	7	-2.4117
GSE29614_CTRL_VS_DAY7_TIV_FLU_VACCINE_PBMC_DN	-1.92147	-2.05	-2.68	-1.86	-2.2	-2.31	-3.86	7	-2.41164
GSE24574_BCL6_HIGH_VS_LOW_TFH_CD4_TCELL_DN	-3	-2.28	-2.22	-1.79	-2.05	-2.86	-2.67	7	-2.41
GSE24634_TEFF_VS_TCONV_DAY3_IN_CULTURE_UP	-2.80199	-1.99	-2.37	-1.8	-2.34	-2.82	-2.74	7	-2.40886
GSE19888_CTRL_VS_A3R_INHIBITOR_TREATED_MAST_CELL_UP	-2.49146	-1.9	-2.45	-1.97	-2.3	-3.22	-2.53	7	-2.40878
KAECH_DAY8_EFF_VS_MEMORY_CD8_TCELL_UP	-2.32448	-1.75	-2.63	-2.03	-2.05	-2.68	-3.36	7	-2.4035
GOBP_REGULATION_OF_SISTER_CHROMATID_SEGREGATION	-2.22433	-1.85	-2.61	-2.04	-2.29	-2.87	-2.92	7	-2.40062
MODULE_198	-3	-1.75	-2.5	-1.67	-2.32	-2.74	-2.82	7	-2.4
GOBP_REGULATION_OF_MITOTIC_SISTER_CHROMATID_SEGREGATION	-2.3929	-1.85	-2.53	-2.08	-2.36	-2.83	-2.73	7	-2.39613
MODULE_124	-2.88271	-1.98	-2.35	-1.68	-2.1	-2.84	-2.92	7	-2.39324
GSE40274_FOXP3_VS_FOXP3_AND_EOS_TRANSDUCED_ACTIVATED_CD4_TCELL_DN	-2.02673	-1.93	-2.72	-1.98	-2.58	-2.51	-2.96	7	-2.38668
GSE19941_LPS_VS_LPS_AND_IL10_STIM_IL10_KO_MACROPHAGE_UP	-2.10555	-2.47	-2.72	-1.97	-2.14	-2.54	-2.76	7	-2.38651
GSE22313_HEALTHY_VS_SLE_MOUSE_CD4_TCELL_DN	-1.66672	-2.47	-2.59	-2.19	-1.9	-2.48	-3.36	7	-2.37953
GSE13547_WT_VS_ZFX_KO_BCELL_ANTI_IGM_STIM_2H_UP	-3.00083	-1.59	-2.35	-1.86	-2.15	-2.71	-2.96	7	-2.3744
GOBP_NEGATIVE_REGULATION_OF_CHROMOSOME_ORGANIZATION	-2.37103	-1.91	-2.52	-1.99	-2.19	-2.71	-2.92	7	-2.373
GSE45365_WT_VS_IFNAR_KO_CD11B_DC_MCMV_INFECTION_DN	-1.84262	-1.97	-2.72	-2.24	-2.06	-2.32	-3.45	7	-2.3718
GOBP_REGULATION_OF_CHROMOSOME_ORGANIZATION	-2.4121	-1.9	-2.48	-1.71	-2.09	-2.62	-3.39	7	-2.37173
REACTOME_MITOTIC_G1_PHASE_AND_G1_S_TRANSITION	-2.86891	-1.67	-2.41	-1.72	-2.24	-2.7	-2.98	7	-2.36984
GSE24634_TREG_VS_TCONV_POST_DAY3_IL4_CONVERSION_UP	-3.56965	-1.96	-2.09	-1.56	-2.36	-2.72	-2.31	7	-2.36709
GSE21546_UNSTIM_VS_ANTI_CD3_STIM_DP_THYMOCYTES_DN	-3.00537	-1.9	-2.28	-1.67	-2.28	-2.68	-2.75	7	-2.36648
GSE24634_NAIVE_CD4_TCELL_VS_DAY7_IL4_CONV_TREG_DN	-2.12093	-1.65	-2.33	-2.14	-2.35	-2.68	-3.28	7	-2.36442
GSE15930_NAIVE_VS_24H_IN_VITRO_STIM_CD8_TCELL_DN	-3.10125	-1.54	-2.22	-1.48	-2.31	-2.76	-3.13	7	-2.36304
MORF_BUB3	-3	-2.03	-2.04	-1.45	-2.4	-2.9	-2.72	7	-2.36286
GSE13547_CTRL_VS_ANTI_IGM_STIM_ZFX_KO_BCELL_2H_UP	-2.24291	-2.35	-2.53	-2.08	-2.04	-2.82	-2.46	7	-2.36042
GOBP_CELL_DIVISION	-3	-1.71	-2.45	-1.53	-2.22	-2.3	-3.31	7	-2.36
GSE15930_NAIVE_VS_72H_IN_VITRO_STIM_IFNAB_CD8_TCELL_DN	-2.60581	-2.1	-2.18	-1.73	-2.3	-2.43	-3.1	7	-2.3494
GSE25085_FETAL_LIVER_VS_ADULT_BM_SP4_THYMIC_IMPLANT_DN	-1.8518	-1.78	-2.57	-1.82	-2.43	-2.7	-3.25	7	-2.34311
GSE36826_WT_VS_IL1R_KO_SKIN_STAPH_AUREUS_INF_UP	-2.52798	-1.9	-2.29	-1.91	-2.37	-2.47	-2.93	7	-2.34257
GSE3982_CENT_MEMORY_CD4_TCELL_VS_TH2_DN	-2.59471	-1.94	-2.35	-1.8	-2.14	-2.56	-2.99	7	-2.33924
GOBP_REGULATION_OF_DNA_REPLICATION	-2.33685	-1.82	-2.53	-1.75	-2.33	-2.73	-2.85	7	-2.33526
GSE15930_NAIVE_VS_24H_IN_VITRO_STIM_INFAB_CD8_TCELL_DN	-2.99622	-1.5	-2.19	-1.48	-2.32	-2.73	-3.13	7	-2.33517
VAN_DEN_BIGGELAAR_PBMC_PREVNAR_9MO_INFANT_STIMULATED_VS_UNSTIMULATED_8MO_UP	-1.99109	-2.06	-2.69	-2.17	-2.08	-2.73	-2.61	7	-2.33301
MODULE_126	-2.15067	-2.3	-2.34	-1.86	-2.2	-2.65	-2.8	7	-2.32867
GSE17301_ACD3_ACD28_VS_ACD3_ACD28_AND_IFNA5_STIM_CD8_TCELL_UP	-1.64891	-1.93	-2.68	-2.14	-2.16	-2.87	-2.86	7	-2.32699
GSE24574_BCL6_LOW_TFH_VS_TCONV_CD4_TCELL_DN	-2.49259	-1.94	-2.23	-1.92	-2.09	-2.78	-2.81	7	-2.32323
KEGG_CELL_CYCLE	-2.39	-2.1	-2.51	-1.79	-2.14	-2.68	-2.61	7	-2.31714
GSE26156_DOUBLE_POSITIVE_VS_CD4_SINGLE_POSITIVE_THYMOCYTE_DN	-2.66057	-2.15	-2.16	-1.81	-2.02	-2.64	-2.77	7	-2.3158
GOBP_MITOTIC_SPINDLE_ORGANIZATION	-2.36123	-1.85	-2.47	-1.74	-2.23	-2.61	-2.93	7	-2.31303
SGCGSSAAA_E2F1DP2_01	-2.16218	-1.94	-2.43	-1.9	-1.93	-3.01	-2.81	7	-2.31174
E2F1_Q6	-2.34723	-1.87	-2.48	-1.78	-1.94	-2.84	-2.92	7	-2.31103
GSE32164_RESTING_DIFFERENTIATED_VS_ALTERNATIVELY_ACT_M2_MACROPHAGE_UP	-1.62108	-1.62	-2.51	-2.02	-2.37	-2.37	-3.63	7	-2.30587
GSE11386_NAIVE_VS_MEMORY_BCELL_UP	-2.23869	-2.03	-2.66	-1.87	-2.18	-2.36	-2.78	7	-2.30267
GSE7852_LN_VS_THYMUS_TCONV_DN	-2.17963	-1.64	-2.54	-1.93	-2.05	-2.29	-3.48	7	-2.30138
GOBP_CHROMOSOME_LOCALIZATION	-2.42488	-1.91	-2.5	-1.84	-2.14	-2.69	-2.59	7	-2.29927
MODULE_17	-3	-1.94	-2.06	-1.7	-1.93	-2.36	-3.05	7	-2.29143
MODULE_252	-2.21011	-1.64	-2.55	-1.71	-2.33	-2.66	-2.92	7	-2.28859
GSE13547_2H_VS_12_H_ANTI_IGM_STIM_ZFX_KO_BCELL_DN	-1.91235	-1.71	-2.59	-2.06	-2.34	-2.66	-2.72	7	-2.28462
KAECH_DAY8_EFF_VS_DAY15_EFF_CD8_TCELL_UP	-2.33034	-1.52	-2.48	-1.99	-2.02	-2.65	-3	7	-2.28433
GOBP_MICROTUBULE_CYTOSKELETON_ORGANIZATION_INVOLVED_IN_MITOSIS	-2.30848	-1.68	-2.57	-1.72	-2.27	-2.61	-2.8	7	-2.27978
GSE45365_WT_VS_IFNAR_KO_BCELL_DN	-1.43486	-1.88	-2.72	-2.1	-2.09	-2.5	-3.23	7	-2.27927
GSE5142_HTERT_TRANSDUCED_VS_CTRL_CD8_TCELL_LATE_PASSAGE_CLONE_UP	-3.05142	-1.62	-2.31	-1.69	-2.21	-2.51	-2.56	7	-2.27877
GSE7568_IL4_VS_IL4_AND_DEXAMETHASONE_TREATED_MACROPHAGE_UP	-2.54065	-1.62	-2.28	-1.87	-2.4	-2.69	-2.53	7	-2.27581
MODULE_397	-1.77347	-2.36	-2.45	-2.01	-2.13	-2.37	-2.8	7	-2.2705
GSE33162_UNTREATED_VS_4H_LPS_STIM_HDAC3_KO_MACROPHAGE_DN	-2.59957	-1.49	-2.21	-2.09	-2.24	-2.5	-2.76	7	-2.26994
GSE30962_ACUTE_VS_CHRONIC_LCMV_SECONDARY_INF_CD8_TCELL_DN	-1.90831	-1.99	-2.39	-1.9	-2.46	-2.43	-2.76	7	-2.26262
MODULE_118	-3	-1.92	-2.15	-2.04	-2.22	-1.9	-2.58	7	-2.25857
GSE12392_CD8A_POS_VS_NEG_SPLEEN_DC_DN	-1.45525	-2.08	-2.44	-2	-2.29	-2.64	-2.89	7	-2.25646
GOBP_POSITIVE_REGULATION_OF_CELL_CYCLE_PROCESS	-1.82896	-1.88	-2.66	-1.62	-2.26	-2.25	-3.29	7	-2.25557
RPS14_DN.V1_DN	-2.66	-1.9	-2.44	-1.7	-2.04	-2.24	-2.8	7	-2.25429
GSE19888_ADENOSINE_A3R_ACT_VS_A3R_ACT_WITH_A3R_INH_PRETREATMENT_IN_MAST_CELL_UP	-2.54136	-1.57	-2.26	-1.85	-2.11	-2.78	-2.66	7	-2.25305
GOBP_MITOTIC_CELL_CYCLE_CHECKPOINT_SIGNALING	-2.01429	-2.03	-2.53	-1.83	-2.25	-2.68	-2.43	7	-2.25204
MODULE_16	-3	-2.05	-2.17	-1.8	-1.62	-2.2	-2.87	7	-2.24429
E2F4DP2_01	-2.22724	-1.84	-2.42	-1.78	-1.85	-2.8	-2.75	7	-2.23818
GSE3982_MEMORY_CD4_TCELL_VS_TH1_DN	-2.31941	-1.92	-2.33	-1.78	-2.33	-2.57	-2.41	7	-2.23706
GSE24634_TREG_VS_TCONV_POST_DAY10_IL4_CONVERSION_UP	-1.92201	-2.32	-2.27	-1.66	-1.99	-2.48	-3	7	-2.23457
MODULE_98	-3	-1.7	-2.34	-1.5	-2.2	-2.51	-2.37	7	-2.23143
GSE9509_LPS_VS_LPS_AND_IL10_STIM_IL10_KO_MACROPHAGE_20MIN_DN	-2.18804	-1.39	-2.48	-1.91	-2.44	-2.25	-2.93	7	-2.22686
GOBP_CELL_CYCLE_CHECKPOINT_SIGNALING	-2.06558	-1.99	-2.51	-1.74	-2.21	-2.59	-2.47	7	-2.22508
GOBP_REGULATION_OF_MITOTIC_NUCLEAR_DIVISION	-1.711	-1.8	-2.56	-2	-2.44	-2.37	-2.67	7	-2.22157
GSE10239_NAIVE_VS_KLRG1INT_EFF_CD8_TCELL_DN	-2.34011	-2.06	-2.28	-1.77	-1.89	-2.48	-2.73	7	-2.22144
E2F1DP1_01	-2.16709	-1.87	-2.43	-1.79	-1.83	-2.83	-2.63	7	-2.22101
E2F1DP2_01	-2.15173	-1.88	-2.42	-1.79	-1.85	-2.76	-2.69	7	-2.22025
E2F_02	-2.0436	-1.84	-2.47	-1.78	-1.81	-2.87	-2.71	7	-2.21766
GSE24634_TEFF_VS_TCONV_DAY10_IN_CULTURE_UP	-1.66938	-2.22	-2.55	-1.9	-2.34	-2.44	-2.39	7	-2.21563
GSE7509_UNSTIM_VS_IFNA_STIM_IMMATURE_DC_UP	-1.80641	-2.32	-2.25	-1.93	-1.79	-2.11	-3.3	7	-2.2152
GSE15930_NAIVE_VS_72H_IN_VITRO_STIM_CD8_TCELL_DN	-2.3845	-1.59	-2.21	-1.73	-2.3	-2.49	-2.73	7	-2.20493
E2F_Q6	-1.90277	-1.76	-2.5	-1.68	-1.98	-2.8	-2.81	7	-2.20468
GSE23502_WT_VS_HDC_KO_MYELOID_DERIVED_SUPPRESSOR_CELL_COLON_TUMOR_UP	-1.66098	-2.09	-2.42	-2.12	-1.69	-2.13	-3.31	7	-2.203
GSE32901_NAIVE_VS_TH17_NEG_CD4_TCELL_UP	-1.51901	-2.72	-2.51	-2.15	-2.14	-2.43	-1.9	7	-2.19557
E2F_Q4	-1.94522	-1.81	-2.48	-1.62	-1.95	-2.79	-2.76	7	-2.1936
GOBP_MEIOTIC_CELL_CYCLE_PROCESS	-1.75731	-1.39	-2.62	-1.89	-2.06	-2.54	-3.06	7	-2.18819
E2F_03	-3	-1.61	-2.43	-1.5	-1.93	-2.6	-2.19	7	-2.18
GSE1460_INTRATHYMIC_T_PROGENITOR_VS_NAIVE_CD4_TCELL_ADULT_BLOOD_UP	-1.97667	-1.76	-2.3	-1.7	-2.04	-2.48	-2.96	7	-2.17381
GOBP_REGULATION_OF_NUCLEAR_DIVISION	-1.64202	-1.7	-2.56	-1.91	-2.4	-2.19	-2.78	7	-2.16886
E2F1_Q3	-2.33995	-1.83	-2.38	-1.57	-2	-2.75	-2.31	7	-2.16856
GOBP_MITOTIC_CELL_CYCLE_PHASE_TRANSITION	-3	-1.37	-2.39	-1.46	-1.88	-2.04	-3.03	7	-2.16714
GSE43863_TH1_VS_LY6C_LOW_CXCR5NEG_EFFECTOR_CD4_TCELL_UP	-2.24305	-1.96	-2.31	-1.79	-2.14	-2.76	-1.89	7	-2.15615
GOBP_CELL_CYCLE_PHASE_TRANSITION	-3	-1.51	-2.38	-1.4	-1.86	-1.84	-3.08	7	-2.15286
GSE12366_GC_VS_MEMORY_BCELL_UP	-1.70301	-1.92	-2.41	-1.81	-1.67	-2.36	-3.19	7	-2.15186
GSE39110_DAY3_VS_DAY6_POST_IMMUNIZATION_CD8_TCELL_WITH_IL2_TREATMENT_UP	-2.00525	-2.1	-2.49	-1.86	-2.13	-2.26	-2.19	7	-2.14789
GSE20366_EX_VIVO_VS_HOMEOSTATIC_CONVERSION_TREG_DN	-1.52864	-1.98	-2.35	-1.78	-1.93	-2.11	-3.35	7	-2.14695
GSE39110_UNTREATED_VS_IL2_TREATED_CD8_TCELL_DAY3_POST_IMMUNIZATION_DN	-2.67067	-1.65	-2.27	-1.76	-2.13	-2.5	-2.03	7	-2.14438
GSE13411_PLASMA_CELL_VS_MEMORY_BCELL_UP	-1.64133	-1.65	-2.44	-1.78	-1.7	-2.08	-3.68	7	-2.13876
GSE30962_ACUTE_VS_CHRONIC_LCMV_PRIMARY_INF_CD8_TCELL_DN	-1.74457	-1.8	-2.31	-1.69	-2.24	-2.32	-2.83	7	-2.13351
GOBP_SPINDLE_ORGANIZATION	-2.0674	-1.56	-2.4	-1.56	-1.94	-2.2	-3.18	7	-2.12963
GSE12366_GC_VS_NAIVE_BCELL_UP	-2.05023	-1.71	-2.41	-1.67	-1.85	-2.32	-2.89	7	-2.1286
GSE39556_UNTREATED_VS_3H_POLYIC_INJ_MOUSE_NK_CELL_UP	-1.4148	-1.7	-2.46	-1.94	-2	-2.23	-3.13	7	-2.12497
GSE29614_CTRL_VS_TIV_FLU_VACCINE_PBMC_2007_DN	-1.56724	-1.55	-2.8	-1.58	-2.27	-2.07	-2.99	7	-2.11818
GOBP_REGULATION_OF_MITOTIC_CELL_CYCLE_PHASE_TRANSITION	-3	-1.42	-2.33	-1.45	-1.86	-2.06	-2.7	7	-2.11714
GSE19941_UNSTIM_VS_LPS_STIM_IL10_KO_NFKBP50_KO_MACROPHAGE_UP	-1.55483	-1.83	-2.38	-1.85	-2.28	-2.35	-2.52	7	-2.10926
E2F4DP1_01	-2.11293	-1.5	-2.34	-1.64	-1.81	-2.68	-2.66	7	-2.10613
GSE20727_DNFB_ALLERGEN_VS_ROS_INH_AND_DNFB_ALLERGEN_TREATED_DC_DN	-1.91082	-1.83	-2.37	-1.79	-2.06	-2.39	-2.39	7	-2.10583
GSE40666_WT_VS_STAT1_KO_CD8_TCELL_WITH_IFNA_STIM_90MIN_DN	-1.37103	-1.73	-2.33	-1.83	-2.26	-2.25	-2.91	7	-2.09729
GOBP_REGULATION_OF_CELL_CYCLE_PHASE_TRANSITION	-3	-1.54	-2.35	-1.38	-1.89	-1.81	-2.66	7	-2.09
GCNP_SHH_UP_LATE.V1_UP	-1.8	-1.76	-2.36	-1.51	-1.62	-2.09	-3.47	7	-2.08714
GSE9650_EFFECTOR_VS_MEMORY_CD8_TCELL_UP	-1.80396	-1.71	-2.21	-1.97	-1.88	-2.18	-2.83	7	-2.08342
GSE20715_0H_VS_48H_OZONE_LUNG_DN	-1.92753	-1.78	-2.28	-1.85	-1.84	-2.04	-2.86	7	-2.0825
GSE25146_UNSTIM_VS_HELIOBACTER_PYLORI_LPS_STIM_AGS_CELL_UP	-1.72638	-2.07	-2.32	-1.58	-1.97	-2.39	-2.52	7	-2.08234
GSE21063_3H_VS_16H_ANTI_IGM_STIM_NFATC1_KOBCELL_DN	-2.00005	-1.65	-2.31	-1.6	-1.81	-2.26	-2.94	7	-2.08144
GSE15930_NAIVE_VS_48H_IN_VITRO_STIM_IL12_CD8_TCELL_DN	-2.9719	-1.54	-1.9	-1.53	-1.87	-2.24	-2.45	7	-2.0717
GSE2405_HEAT_KILLED_LYSATE_VS_LIVE_A_PHAGOCYTOPHILUM_STIM_NEUTROPHIL_9H_UP	-1.25766	-1.91	-2.47	-2.04	-1.97	-1.91	-2.92	7	-2.06824
GOBP_NEGATIVE_REGULATION_OF_CELL_CYCLE_PROCESS	-3	-1.44	-2.35	-1.52	-1.9	-1.79	-2.45	7	-2.06429
GOBP_SPINDLE_ASSEMBLY	-1.78788	-1.69	-2.34	-1.53	-1.82	-2.24	-2.99	7	-2.05684
MODULE_18	-3	-1.8	-1.97	-1.55	-1.79	-1.83	-2.42	7	-2.05143
GSE2770_UNTREATED_VS_IL4_TREATED_ACT_CD4_TCELL_48H_DN	-1.50971	-1.41	-2.31	-1.7	-2.08	-2.42	-2.93	7	-2.05139
E2F_Q4_01	-1.59091	-1.56	-2.42	-1.57	-1.95	-2.7	-2.56	7	-2.05013
E2F1_UP.V1_UP	-2.17	-1.76	-2.14	-1.45	-1.76	-2.05	-3.01	7	-2.04857
GSE17301_CTRL_VS_48H_ACD3_ACD28_IFNA2_STIM_CD8_TCELL_DN	-1.34091	-1.64	-2.45	-2	-1.7	-2.54	-2.58	7	-2.03584
GSE19941_IL10_KO_VS_IL10_KO_AND_NFKBP50_KO_LPS_AND_IL10_STIM_MACROPHAGE_DN	-2.04887	-1.81	-2.17	-1.6	-1.8	-2.24	-2.57	7	-2.03412
E2F_Q3_01	-1.60825	-1.5	-2.39	-1.55	-1.93	-2.63	-2.63	7	-2.03404
MODULE_52	-3	-1.55	-1.92	-1.84	-1.83	-1.69	-2.39	7	-2.03143
GSE10239_MEMORY_VS_KLRG1INT_EFF_CD8_TCELL_DN	-2.31302	-1.55	-2.08	-1.51	-1.93	-2.56	-2.27	7	-2.03043
GOBP_REGULATION_OF_MITOTIC_CELL_CYCLE	-3	-1.38	-2.22	-1.37	-1.88	-1.81	-2.44	7	-2.01429
GOMF_CATALYTIC_ACTIVITY_ACTING_ON_DNA	-2.09481	-1.43	-2.33	-1.49	-1.82	-2.52	-2.4	7	-2.01212
MODULE_8	-3	-1.32	-1.95	-1.63	-1.45	-1.71	-2.9	7	-1.99429
GSE10240_CTRL_VS_IL17_AND_IL22_STIM_PRIMARY_BRONCHIAL_EPITHELIAL_CELLS_UP	-2.25649	-1.62	-2.16	-1.51	-1.92	-2.06	-2.41	7	-1.99093
GSE33425_CD8_ALPHAALPHA_VS_ALPHABETA_CD161_HIGH_TCELL_DN	-1.69658	-1.73	-2.05	-1.67	-2.02	-2.21	-2.53	7	-1.98665
GOBP_CELL_CYCLE_G2_M_PHASE_TRANSITION	-1.64335	-1.86	-2.42	-1.73	-1.83	-2.05	-2.34	7	-1.98191
HOXA9_DN.V1_DN	-2.21	-1.69	-2.16	-1.83	-1.86	-1.9	-2.21	7	-1.98
GSE7460_CD8_TCELL_VS_TREG_ACT_DN	-2.21302	-1.51	-2.13	-1.44	-1.81	-2.03	-2.59	7	-1.96043
GSE7768_OVA_ALONE_VS_OVA_WITH_MPL_IMMUNIZED_MOUSE_WHOLE_SPLEEN_6H_UP	-2.15908	-1.85	-2.16	-1.53	-1.84	-2.02	-2.13	7	-1.95558
GSE2128_C57BL6_VS_NOD_THYMOCYTE_UP	-2.01132	-1.63	-1.94	-1.65	-1.96	-2.04	-2.37	7	-1.94305
KAECH_NAIVE_VS_DAY8_EFF_CD8_TCELL_DN	-1.74007	-1.46	-2.27	-1.78	-1.57	-2.09	-2.68	7	-1.94144
PRC2_EZH2_UP.V1_DN	-1.46	-1.65	-2.49	-1.68	-1.94	-1.77	-2.44	7	-1.91857
GSE3982_DC_VS_TH2_DN	-1.28056	-1.52	-2.36	-1.65	-1.8	-1.81	-2.94	7	-1.90865
GSE18203_CTRL_VS_INTRATUMORAL_CPG_INJ_MC38_TUMOR_DN	-1.87787	-1.44	-2.04	-1.75	-1.61	-1.8	-2.83	7	-1.90684
GSE29614_DAY3_VS_DAY7_TIV_FLU_VACCINE_PBMC_DN	-1.31612	-1.69	-2.28	-1.57	-1.6	-1.83	-3.06	7	-1.90659
GSE20715_0H_VS_48H_OZONE_TLR4_KO_LUNG_DN	-2.08946	-1.8	-1.79	-1.85	-1.7	-1.67	-2.4	7	-1.89992
MTOR_UP.V1_UP	-1.49	-1.76	-2.1	-1.83	-1.9	-1.89	-2.25	7	-1.88857
GSE2405_0H_VS_12H_A_PHAGOCYTOPHILUM_STIM_NEUTROPHIL_DN	-1.51259	-1.57	-2.23	-1.69	-1.75	-1.9	-2.37	7	-1.86037
GSE5589_IL6_KO_VS_IL10_KO_LPS_AND_IL6_STIM_MACROPHAGE_45MIN_UP	-1.33723	-1.53	-2.05	-1.77	-1.67	-1.77	-2.78	7	-1.84389
GSE9239_CTRL_VS_TNF_INHIBITOR_TREATED_DC_DN	-1.75957	-1.48	-2.21	-1.55	-1.66	-1.78	-2.21	7	-1.80708
GSE21670_UNTREATED_VS_TGFB_IL6_TREATED_STAT3_KO_CD4_TCELL_UP	-1.59878	-1.78	-2.17	-1.54	-1.66	-1.47	-2.43	7	-1.80697
GSE3982_BCELL_VS_TH2_DN	-1.51103	-1.48	-2.22	-1.6	-1.64	-1.65	-2.46	7	-1.79443
GSE16451_CTRL_VS_WEST_EQUINE_ENC_VIRUS_IMMATURE_NEURON_CELL_LINE_DN	-1.85593	-1.62	-2.12	-1.62	-1.57	-1.64	-2.07	7	-1.78513
GSE10273_HIGH_IL7_VS_HIGH_IL7_AND_IRF4_IN_IRF4_8_NULL_PRE_BCELL_DN	-1.41964	-1.96	-1.89	-1.58	-1.66	-1.55	-2.15	7	-1.74423
HP_SLOPING_FOREHEAD	-1.28558	-1.71	-2.15	-1.51	-1.72	-1.7	-2.09	7	-1.73794
GSE41087_WT_VS_FOXP3_MUT_ANTI_CD3_CD28_STIM_CD4_TCELL_DN	-1.38482	-1.59	-2.03	-1.61	-1.62	-1.88	-1.91	7	-1.71783
REACTOME_SYNTHESIS_OF_DNA	-3.18073		-2.49	-1.84	-2.55	-2.99	-3.18	6	-2.70512
REACTOME_MITOTIC_METAPHASE_AND_ANAPHASE	-3.12682		-2.42	-1.64	-2.47	-3.05	-3.4	6	-2.68447
HALLMARK_MYC_TARGETS_V1	-3.7		-1.86	-1.46	-2.42	-3.12	-3.35	6	-2.65167
REACTOME_RESOLUTION_OF_SISTER_CHROMATID_COHESION	-2.42241		-2.6	-2.03	-2.47	-3.16	-3.14	6	-2.63707
REACTOME_DNA_REPLICATION	-2.95868		-2.5	-1.86	-2.28	-2.8	-3.22	6	-2.60311
REACTOME_M_PHASE	-3		-2.45	-1.53	-2.29	-2.76	-3.58	6	-2.60167
GSE24634_TREG_VS_TCONV_POST_DAY5_IL4_CONVERSION_UP	-3.11073	-1.98	-2.42		-2.46	-2.9	-2.59	6	-2.57679
GSE16450_IMMATURE_VS_MATURE_NEURON_CELL_LINE_DN	-3.16744	-2.03	-2.29		-2.33	-3.01	-2.49	6	-2.55291
GOBP_DNA_REPLICATION_INITIATION	-2.85689	-2.3	-2.36	-2.09	-2.65	-2.95		6	-2.53448
REACTOME_SEPARATION_OF_SISTER_CHROMATIDS	-2.60164		-2.39	-1.69	-2.43	-2.91	-3.16	6	-2.53027
REACTOME_CHROMOSOME_MAINTENANCE	-2.73728		-2.54	-1.97	-2.19	-2.95	-2.79	6	-2.52955
GOBP_CELL_CYCLE_DNA_REPLICATION	-2.73814	-2.24	-2.64	-2.04	-2.38	-3.04		6	-2.51302
GOBP_DNA_REPAIR	-3	-1.74	-2.32		-2.24	-2.61	-3.16	6	-2.51167
REACTOME_ACTIVATION_OF_ATR_IN_RESPONSE_TO_REPLICATION_STRESS	-2.77025	-2.41	-2.53	-2.08	-2.38	-2.87		6	-2.50671
REACTOME_ACTIVATION_OF_THE_PRE_REPLICATIVE_COMPLEX	-2.90271	-2.14	-2.45	-2.04	-2.46	-3.03		6	-2.50379
GSE15930_NAIVE_VS_24H_IN_VITRO_STIM_IL12_CD8_TCELL_DN	-3	-1.48	-2.21		-2.36	-2.69	-3.17	6	-2.485
REACTOME_G2_M_CHECKPOINTS	-2.88834		-2.46	-1.9	-2.32	-2.5	-2.82	6	-2.48139
REACTOME_MITOTIC_PROMETAPHASE	-1.88454		-2.58	-1.86	-2.42	-2.9	-3.22	6	-2.47742
GOBP_DNA_UNWINDING_INVOLVED_IN_DNA_REPLICATION	-2.79929	-2.45	-2.43	-2.02	-2.4	-2.73		6	-2.47155
GSE17974_0H_VS_24H_IN_VITRO_ACT_CD4_TCELL_DN	-2.80047		-2.22	-1.51	-2.45	-2.61	-3.22	6	-2.46841
GOBP_NEGATIVE_REGULATION_OF_NUCLEAR_DIVISION	-2.31812		-2.5	-2.07	-2.2	-2.76	-2.68	6	-2.42135
GNF2_RAN	-3.313		-1.95	-1.56	-2.48	-2.62	-2.43	6	-2.39217
MORF_PPP1CC	-3.0602	-2.03	-2.02		-1.97	-2.61	-2.47	6	-2.36003
GSE15930_NAIVE_VS_48H_IN_VITRO_STIM_CD8_TCELL_DN	-3.24986		-1.88	-1.62	-2.13	-2.69	-2.59	6	-2.35998
GOBP_MEIOTIC_CHROMOSOME_SEGREGATION	-1.53854		-2.59	-2.06	-2.28	-2.89	-2.73	6	-2.34809
GOCC_REPLICATION_FORK	-2.56151	-2.11	-2.32	-1.89	-2.24	-2.96		6	-2.34692
GOCC_SPINDLE	-3	-1.52	-2.22		-1.98	-2.07	-3.26	6	-2.34167
GOBP_ATTACHMENT_OF_SPINDLE_MICROTUBULES_TO_KINETOCHORE	-2.36682	-2.02	-2.52	-2.05	-2.31	-2.74		6	-2.33447
GOMF_SINGLE_STRANDED_DNA_HELICASE_ACTIVITY	-2.49561	-1.98	-2.43	-2.03	-2.31	-2.76		6	-2.33427
GNF2_MSH2	-2.7399	-2.16	-2.25	-1.87	-2.15	-2.82		6	-2.33165
GSE15930_NAIVE_VS_72H_IN_VITRO_STIM_TRICHOSTATINA_CD8_TCELL_DN	-2.47926		-2.17	-1.74	-2.27	-2.63	-2.63	6	-2.31988
REACTOME_HDR_THROUGH_HOMOLOGOUS_RECOMBINATION_HRR	-2.63417	-1.9	-2.34	-1.88	-2.31	-2.8		6	-2.3107
MORF_PRKDC	-2.90655	-2.05	-1.93		-2.13	-2.56	-2.21	6	-2.29776
GSE17974_CTRL_VS_ACT_IL4_AND_ANTI_IL12_24H_CD4_TCELL_DN	-2.55215		-1.85	-1.46	-2.19	-2.59	-3.13	6	-2.29536
REACTOME_EXTENSION_OF_TELOMERES	-2.68676	-1.87	-2.26	-1.92	-2.24	-2.79		6	-2.29446
E2F1_Q4_01	-3		-2.35	-1.6	-1.84	-2.54	-2.43	6	-2.29333
GOBP_METAPHASE_PLATE_CONGRESSION	-2.66891	-1.95	-2.51	-1.89	-2.13	-2.53		6	-2.27982
GSE45365_HEALTHY_VS_MCMV_INFECTION_CD11B_DC_IFNAR_KO_DN		-1.42	-2.71	-2.07	-1.77	-2.53	-3.16	6	-2.27667
GOBP_POSITIVE_REGULATION_OF_CHROMOSOME_SEGREGATION	-2.76277	-2.12	-2.31	-1.88	-2.08	-2.49		6	-2.2738
GOMF_DNA_HELICASE_ACTIVITY	-2.50456	-1.96	-2.57	-1.84	-2.17	-2.59		6	-2.27243
GSE32164_ALTERNATIVELY_ACT_M2_VS_CMYC_INHIBITED_MACROPHAGE_DN	-2.24717		-2.26	-1.8	-1.92	-2.06	-3.34	6	-2.2712
GSE21063_CTRL_VS_ANTI_IGM_STIM_BCELL_16H_UP	-1.59454		-2.28	-1.74	-1.99	-2.38	-3.61	6	-2.26576
GOBP_POSITIVE_REGULATION_OF_CHROMOSOME_SEPARATION	-2.23991	-2.1	-2.34	-1.95	-2.16	-2.77		6	-2.25999
GOBP_MEIOTIC_CELL_CYCLE	-1.42021		-2.64	-1.74	-2.05	-2.54	-3.16	6	-2.25837
REACTOME_G1_S_SPECIFIC_TRANSCRIPTION	-2.39657	-2.11	-2.29	-1.89	-2.28	-2.58		6	-2.25776
REACTOME_RHO_GTPASES_ACTIVATE_FORMINS	-1.99269		-2.39	-1.76	-2.22	-2.64	-2.48	6	-2.24712
CSR_LATE_UP.V1_UP	-2.18		-2.21	-1.9	-2.19	-2.54	-2.41	6	-2.23833
REACTOME_CYCLIN_A_B1_B2_ASSOCIATED_EVENTS_DURING_G2_M_TRANSITION	-2.27987	-2.1	-2.33	-1.85	-2.3	-2.55		6	-2.23498
GOBP_MITOTIC_METAPHASE_PLATE_CONGRESSION	-2.49903	-2.1	-2.34	-1.9	-2.06	-2.49		6	-2.23151
E2F1_Q6_01	-3		-2.24	-1.52	-1.82	-2.36	-2.42	6	-2.22667
MORF_RAD23A	-3	-1.9	-1.5		-2.15	-2.61	-2.09	6	-2.20833
GOBP_DNA_RECOMBINATION	-1.8896		-2.32	-1.55	-2.19	-2.46	-2.78	6	-2.19827
GSE21546_WT_VS_ELK1_KO_ANTI_CD3_STIM_DP_THYMOCYTES_DN	-2.7547		-2.27	-1.46	-2.04	-2.35	-2.27	6	-2.19078
E2F_Q6_01	-1.72284		-2.44	-1.76	-2.05	-2.43	-2.74	6	-2.19047
REACTOME_HOMOLOGOUS_DNA_PAIRING_AND_STRAND_EXCHANGE	-2.23491	-1.86	-2.29	-1.86	-2.3	-2.59		6	-2.18915
GOBP_DOUBLE_STRAND_BREAK_REPAIR	-1.58389	-1.76	-2.3		-2.27	-2.59	-2.63	6	-2.18898
MODULE_451	-2.35738	-2	-2.38	-1.89	-2.12	-2.38		6	-2.1879
GSE32986_UNSTIM_VS_GMCSF_AND_CURDLAN_LOWDOSE_STIM_DC_UP	-2.90583	-1.91	-2.25	-1.7	-2.19	-2.14		6	-2.18264
MODULE_3	-3		-1.85	-1.69	-1.87	-1.81	-2.85	6	-2.17833
GOCC_NUCLEAR_REPLICATION_FORK	-2.39015	-2.12	-2.04	-1.7	-2.24	-2.54		6	-2.17169
GAUCHER_PBMC_YF_VAX_STAMARIL_UNKNOWN_AGE_14DY_UP	-2.10971	-2.27	-2.19	-2.08	-1.94	-2.33		6	-2.15329
GSE26030_TH1_VS_TH17_RESTIMULATED_DAY15_POST_POLARIZATION_UP		-2.06	-2.41	-1.83	-1.75	-1.75	-3.09	6	-2.14833
GOBP_POSITIVE_REGULATION_OF_CELL_CYCLE	-1.52982	-1.66	-2.4		-2.04	-2.01	-3.23	6	-2.14497
GOBP_POSITIVE_REGULATION_OF_MITOTIC_CELL_CYCLE	-2.09682	-2.05	-2.17		-1.88	-2.18	-2.48	6	-2.1428
GSE22886_NAIVE_CD4_TCELL_VS_12H_ACT_TH1_DN	-3.16705	-1.46	-1.81		-2.05	-2.17	-2.18	6	-2.13951
GSE3982_CENT_MEMORY_CD4_TCELL_VS_TH1_DN	-1.88276		-2.16	-1.71	-1.9	-2.26	-2.87	6	-2.13046
GOCC_SPINDLE_MIDZONE	-2.34985	-1.93	-2.35	-1.79	-2.18	-2.16		6	-2.12664
GOBP_CHROMOSOME_CONDENSATION	-1.98528	-1.76	-2.28	-1.91	-2.23	-2.57		6	-2.12255
HALLMARK_MITOTIC_SPINDLE	-1.49	-2.06	-2.18		-1.86	-2.28	-2.86	6	-2.12167
GSE3982_EFF_MEMORY_CD4_TCELL_VS_TH2_DN	-2.27656		-2.04	-1.79	-1.98	-1.92	-2.71	6	-2.11943
GOBP_POSITIVE_REGULATION_OF_CYTOKINESIS	-2.07558	-2.12	-2.17	-1.78	-2.03	-2.44		6	-2.1026
REACTOME_RESOLUTION_OF_D_LOOP_STRUCTURES	-1.9545	-2	-2.26	-1.84	-2.04	-2.52		6	-2.10242
REACTOME_RESOLUTION_OF_D_LOOP_STRUCTURES_THROUGH_SYNTHESIS_DEPENDENT_STRAND_ANNEALING_SDSA	-2.07388	-1.99	-2.19	-1.8	-2.13	-2.33		6	-2.08565
HP_PYRIDOXINE_RESPONSIVE_SIDEROBLASTIC_ANEMIA	-2.29345	-1.9	-2.08	-1.73	-1.97	-2.49		6	-2.07724
REACTOME_G0_AND_EARLY_G1	-2.4949	-1.91	-2.07	-1.69	-2.01	-2.28		6	-2.07582
MODULE_197	-1.67427	-1.88	-2.03		-2.01	-2.13	-2.69	6	-2.06905
GOCC_SPINDLE_POLE	-1.62557	-1.62	-2.16		-2.03	-2.11	-2.85	6	-2.06593
GOMF_CATALYTIC_ACTIVITY_ACTING_ON_A_NUCLEIC_ACID	-3	-1.36	-1.87		-1.66	-1.93	-2.55	6	-2.06167
RB_P107_DN.V1_UP	-1.47		-2.1	-1.9	-2.21	-1.98	-2.71	6	-2.06167
GOCC_CONDENSED_NUCLEAR_CHROMOSOME	-1.51295	-1.86	-2.41	-1.82	-2.14	-2.62		6	-2.06049
GOCC_MITOTIC_SPINDLE	-1.69772	-1.46	-2.26		-1.97	-2.29	-2.61	6	-2.04795
GSE19923_WT_VS_HEB_AND_E2A_KO_DP_THYMOCYTE_UP	-1.87754		-1.86	-1.71	-1.86	-1.98	-3	6	-2.04792
E2F1DP1RB_01	-1.55022		-2.34	-1.48	-1.89	-2.55	-2.46	6	-2.04504
GOBP_MITOTIC_SPINDLE_ASSEMBLY	-2.19597	-1.83	-2.19	-1.67	-2	-2.35		6	-2.03933
GSE24671_BAKIMULC_VS_SENDAI_VIRUS_INFECTED_MOUSE_SPLENOCYTES_UP	-1.77138		-2.32	-1.65	-1.99	-2.39	-2.09	6	-2.03523
VEGF_A_UP.V1_DN	-2.17		-2.4	-1.54	-1.87	-1.74	-2.46	6	-2.03
GSE17974_CTRL_VS_ACT_IL4_AND_ANTI_IL12_48H_CD4_TCELL_DN	-1.82401		-1.96	-1.67	-1.72	-1.94	-2.93	6	-2.00733
GOBP_FEMALE_MEIOTIC_NUCLEAR_DIVISION	-1.96989	-1.87	-2.15	-1.92	-1.92	-2.18		6	-2.00165
HP_MULTIPLE_CAFE_AU_LAIT_SPOTS	-1.76426	-2.23	-2.17	-1.73	-1.94	-2.17		6	-2.00071
GSE14415_ACT_VS_CTRL_NATURAL_TREG_UP	-2.1705		-2.03	-1.58	-1.68	-2.01	-2.51	6	-1.99675
GSE2770_IL12_AND_TGFB_VS_IL4_TREATED_ACT_CD4_TCELL_6H_UP	-1.94152	-1.63	-2.13		-1.67	-1.81	-2.79	6	-1.99525
GOBP_DNA_INTEGRITY_CHECKPOINT_SIGNALING	-1.86124	-1.98	-2.34	-1.51	-1.94	-2.3		6	-1.98854
GSE17974_1H_VS_72H_UNTREATED_IN_VITRO_CD4_TCELL_DN	-3		-1.72	-1.72	-1.64	-1.63	-2.14	6	-1.975
GOCC_CENTROSOME	-3	-1.27	-1.88		-1.64	-1.49	-2.54	6	-1.97
GSE6259_FLT3L_INDUCED_33D1_POS_DC_VS_CD4_TCELL_DN	-1.57766		-2.06	-1.69	-1.63	-2.43	-2.42	6	-1.96794
GSE7218_UNSTIM_VS_ANTIGEN_STIM_THROUGH_IGG_BCELL_UP	-1.62094	-1.95	-2.16	-1.74		-2	-2.21	6	-1.94682
GOBP_POSITIVE_REGULATION_OF_CELL_CYCLE_G2_M_PHASE_TRANSITION	-1.95034	-2.02	-2.11	-1.7	-1.81	-2.09		6	-1.94672
GSE3982_EFF_MEMORY_CD4_TCELL_VS_TH1_DN	-1.7829		-1.97	-1.5	-1.92	-2.49	-2.01	6	-1.94548
GSE12845_NAIVE_VS_PRE_GC_TONSIL_BCELL_DN	-2.55597	-1.6	-2.06	-1.55	-1.85	-2.04		6	-1.94266
REACTOME_RHO_GTPASE_EFFECTORS	-1.21113		-2.13	-1.75	-1.91	-2.06	-2.58	6	-1.94019
GSE34205_HEALTHY_VS_RSV_INF_INFANT_PBMC_DN	-1.36	-1.7	-2.21	-2.06		-1.84	-2.47	6	-1.94
GOMF_DNA_SECONDARY_STRUCTURE_BINDING	-1.6001	-1.85	-2.24	-1.71	-2	-2.23		6	-1.93835
GOBP_CYTOKINESIS	-1.56023		-2.31	-1.57	-1.79	-1.93	-2.44	6	-1.93337
GSE3982_BCELL_VS_TH1_DN		-1.72	-2.25	-1.65	-1.85	-1.94	-2.1	6	-1.91833
GOBP_REGULATION_OF_CYTOKINESIS	-1.86695	-1.62	-2.35	-1.68	-1.81	-2.18		6	-1.91782
GSE32986_UNSTIM_VS_CURDLAN_HIGHDOSE_STIM_DC_UP	-2.27282	-1.75	-2.18	-1.51	-1.74	-2.04		6	-1.91547
GOBP_NEGATIVE_REGULATION_OF_MITOTIC_CELL_CYCLE_PHASE_TRANSITION	-1.57757		-2.24	-1.68	-1.94	-1.9	-2.11	6	-1.90793
HALLMARK_MTORC1_SIGNALING	-2.04	-2.22	-1.6	-1.52		-1.43	-2.61	6	-1.90333
GSE19941_UNSTIM_VS_LPS_AND_IL10_STIM_IL10_KO_MACROPHAGE_DN	-1.67307		-2.24	-1.8	-1.81	-1.63	-2.26	6	-1.90218
GSE28408_LY6G_POS_VS_NEG_DC_DN	-1.76896		-1.86	-1.89	-1.73	-2.11	-2.05	6	-1.90149
GSE40068_BCL6_POS_VS_NEG_CXCR5_POS_TFH_UP	-1.55542	-1.81	-2.41	-1.55	-2	-2.05		6	-1.8959
GSE3982_MAST_CELL_VS_TH2_DN	-1.95692		-2.22	-1.5	-1.69	-1.79	-2.18	6	-1.88949
GSE1460_DP_THYMOCYTE_VS_NAIVE_CD4_TCELL_ADULT_BLOOD_UP	-1.95127	-1.73	-1.98	-1.75	-1.84	-2.07		6	-1.88688
GARCIA_PINERES_PBMC_HPV_16_L1_VLP_AGE_18_25YO_2MO_UP		-1.62	-2.13	-1.61	-1.5	-1.7	-2.72	6	-1.88
GSE40274_CTRL_VS_FOXP3_AND_XBP1_TRANSDUCED_ACTIVATED_CD4_TCELL_UP	-2.12971	-1.71	-1.99		-1.57	-1.89	-1.99	6	-1.87995
REACTOME_TRANSCRIPTIONAL_REGULATION_BY_TP53	-3	-1.43	-1.66		-1.46	-1.6	-2.11	6	-1.87667
GSE33424_CD161_HIGH_VS_NEG_CD8_TCELL_DN	-1.42854	-1.62	-1.96	-1.55	-2		-2.7	6	-1.87642
GSE17974_0H_VS_72H_IN_VITRO_ACT_CD4_TCELL_DN	-1.76648		-1.89	-1.59	-1.78	-1.95	-2.26	6	-1.87275
GOBP_REGULATION_OF_CELL_CYCLE_G2_M_PHASE_TRANSITION	-1.56526	-1.86	-2.28	-1.66	-1.84	-2.03		6	-1.87254
GSE32986_UNSTIM_VS_GMCSF_AND_CURDLAN_HIGHDOSE_STIM_DC_UP	-1.85478	-1.73	-1.87	-1.55	-1.8	-2.4		6	-1.86746
KEGG_OOCYTE_MEIOSIS	-1.53	-1.78	-2.09	-1.63		-1.81	-2.31	6	-1.85833
GSE20727_CTRL_VS_ROS_INH_AND_DNFB_ALLERGEN_TREATED_DC_DN	-2.07994	-1.75	-2.09		-1.54	-1.51	-2.15	6	-1.85332
GSE21670_IL6_VS_TGFB_AND_IL6_TREATED_CD4_TCELL_DN		-1.77	-1.96	-1.84	-1.54	-1.95	-2.05	6	-1.85167
GSE43863_TH1_VS_LY6C_INT_CXCR5POS_EFFECTOR_CD4_TCELL_UP	-1.44702		-2.03	-1.47	-1.79	-1.99	-2.38	6	-1.85117
GSE22229_RENAL_TRANSPLANT_VS_HEALTHY_PBMC_UP		-1.68	-2.04	-1.71	-1.59	-1.81	-2.27	6	-1.85
GSE7219_WT_VS_NIK_NFKB2_KO_LPS_AND_ANTI_CD40_STIM_DC_UP	-1.40326	-1.66	-2.14	-1.84		-1.73	-2.32	6	-1.84888
GSE7831_CPG_VS_INFLUENZA_STIM_PDC_4H_DN	-1.18533		-2.07	-2.05	-1.71	-1.68	-2.36	6	-1.84255
GSE22103_UNSTIM_VS_GMCSF_AND_IFNG_STIM_NEUTROPHIL_DN	-1.67857	-1.54	-2.02	-1.64		-2.06	-2.08	6	-1.83643
GSE13411_NAIVE_BCELL_VS_PLASMA_CELL_DN		-1.95	-1.88	-1.73	-1.7	-1.78	-1.93	6	-1.82833
GSE8685_IL2_STARVED_VS_IL2_ACT_IL2_STARVED_CD4_TCELL_DN	-1.86293	-1.45	-1.87	-1.52	-1.64		-2.62	6	-1.82715
GSE40277_EOS_AND_LEF1_TRANSDUCED_VS_GATA1_AND_SATB1_TRANSDUCED_CD4_TCELL_DN		-1.57	-1.86	-1.84	-1.77	-1.81	-2.05	6	-1.81667
GOCC_MIDBODY	-1.50275	-1.81	-2.11		-1.52	-1.76	-2.18	6	-1.81379
GSE17812_WT_VS_THPOK_KO_MEMORY_CD8_TCELL_DN	-1.18517		-2.16	-1.8	-1.61	-1.65	-2.43	6	-1.80586
GSE24634_NAIVE_CD4_TCELL_VS_DAY3_IL4_CONV_TREG_DN	-1.66466	-1.58	-1.93	-1.69	-2.12	-1.85		6	-1.80578
GSE24634_NAIVE_CD4_TCELL_VS_DAY10_IL4_CONV_TREG_DN	-1.23091		-1.77	-1.68	-1.8	-1.73	-2.61	6	-1.80349
GSE9878_CTRL_VS_EBF_TRANSDUCED_PAX5_KO_PRO_BCELL_DN	-2.07007	-1.81	-1.93		-1.57	-1.57	-1.86	6	-1.80168
GOBP_NEGATIVE_REGULATION_OF_MITOTIC_CELL_CYCLE	-1.36491		-2.18	-1.55	-1.8	-1.73	-2.11	6	-1.78915
GOBP_MITOTIC_DNA_INTEGRITY_CHECKPOINT_SIGNALING	-1.65247	-1.75	-2.12	-1.6	-1.64	-1.93		6	-1.78208
GSE23505_IL6_IL1_VS_IL6_IL1_IL23_TREATED_CD4_TCELL_UP	-1.32586	-1.47	-2.33	-1.78	-1.79	-1.97		6	-1.77764
GSE12963_ENV_NEF_VS_ENV_NEF_AND_VPR_DEFICIENT_HIV1_INF_CD4_TCELL_DN	-1.37441	-1.84	-2.06	-1.7		-1.69	-1.96	6	-1.77074
KRAS.300_UP.V1_UP	-1.63	-1.63	-1.76	-2.22	-1.66	-1.71		6	-1.76833
GSE3920_UNTREATED_VS_IFNB_TREATED_ENDOTHELIAL_CELL_DN	-1.31352	-1.53	-2.08		-1.79	-1.66	-2.23	6	-1.76725
GSE33424_CD161_HIGH_VS_INT_CD8_TCELL_DN	-1.43435		-2	-1.76	-1.64	-1.76	-2	6	-1.76573
GSE22601_CD4_SINGLE_POSITIVE_VS_CD8_SINGLE_POSITIVE_THYMOCYTE_UP	-1.45326		-1.84	-1.46	-1.62	-2.03	-2.18	6	-1.76388
GSE15930_NAIVE_VS_72H_IN_VITRO_STIM_IL12_CD8_TCELL_DN	-1.9527	-1.67	-1.5	-1.5		-1.66	-2.26	6	-1.75712
GSE40225_WT_VS_RIP_B7X_DIABETIC_MOUSE_PANCREATIC_CD8_TCELL_DN	-1.45904	-1.78	-2.07	-1.63		-1.67	-1.9	6	-1.75151
GSE21546_SAP1A_KO_VS_SAP1A_KO_AND_ELK1_KO_DP_THYMOCYTES_DN		-1.93	-1.82	-1.6	-1.57	-1.51	-2.04	6	-1.745
GSE19923_E2A_KO_VS_E2A_AND_HEB_KO_DP_THYMOCYTE_UP	-1.61935		-1.86	-1.64	-1.66	-1.47	-1.97	6	-1.70323
GSE12845_IGD_NEG_BLOOD_VS_DARKZONE_GC_TONSIL_BCELL_DN	-2.07481	-1.49	-1.59		-1.55	-1.63	-1.8	6	-1.68913
GSE9509_10MIN_VS_30MIN_LPS_AND_IL10_STIM_IL10_KO_MACROPHAGE_UP	-1.58701	-1.64	-1.7	-1.5	-1.72	-1.93		6	-1.6795
GSE20754_WT_VS_TCF1_KO_MEMORY_CD8_TCELL_DN	-1.36558	-1.44	-1.93	-1.59	-1.69	-1.78		6	-1.6326
GSE7831_UNSTIM_VS_INFLUENZA_STIM_PDC_1H_UP	-1.41528	-1.55	-1.55	-1.53	-1.73	-1.64		6	-1.56921
NFY_01	-1.293	-1.91	-1.6	-1.42	-1.62	-1.53		6	-1.56217
GSE45365_HEALTHY_VS_MCMV_INFECTION_CD11B_DC_DN			-2.71	-2.12	-2.15	-2.61	-4.03	5	-2.724
MORF_HAT1	-3.61565		-1.86		-2.33	-2.77	-2.27	5	-2.56913
MORF_FEN1	-3.28577	-1.96	-2.1		-2.28	-2.69		5	-2.46315
MORF_ANP32B	-3.6621			-1.48	-1.9	-2.87	-2.34	5	-2.45042
HALLMARK_MYC_TARGETS_V2	-3.61	-1.96	-2.06		-1.9	-2.67		5	-2.44
GCM_APEX1	-3.28223			-1.72	-1.65	-2.97	-2.54	5	-2.43245
GSE22886_NAIVE_CD4_TCELL_VS_48H_ACT_TH1_DN	-2.98037		-1.66		-2.27	-2.59	-2.59	5	-2.41807
GOBP_MEIOSIS_I_CELL_CYCLE_PROCESS			-2.5	-2.04	-1.8	-2.63	-3.1	5	-2.414
REACTOME_DNA_REPAIR	-2.55133		-2.14		-2.04	-2.33	-2.92	5	-2.39627
MORF_RAN	-3.31568			-1.64	-2.01	-2.83	-2.15	5	-2.38914
MORF_PCNA	-3.18928		-1.96	-1.54	-2.33	-2.91		5	-2.38586
GSE21927_SPLEEN_C57BL6_VS_EL4_TUMOR_BALBC_MONOCYTES_DN	-3.60262	-1.98	-1.81		-1.95	-2.58		5	-2.38452
GOBP_CENTROMERE_COMPLEX_ASSEMBLY	-2.19215		-2.4	-2.03	-2.3	-2.82		5	-2.34843
GNF2_MLH1	-2.88319	-1.76	-2.07		-2.15	-2.74		5	-2.32064
MORF_RAD54L	-3.21908	-2.08	-1.97		-1.95	-2.24		5	-2.29182
REACTOME_HOMOLOGY_DIRECTED_REPAIR	-2.52764		-2.4	-1.83	-2.19	-2.49		5	-2.28753
MODULE_337	-2.87957	-2.1	-2.19		-1.76	-2.46		5	-2.27791
REACTOME_LAGGING_STRAND_SYNTHESIS	-2.52394		-2.12	-1.81	-2.18	-2.64		5	-2.25479
GOBP_REGULATION_OF_DNA_METABOLIC_PROCESS	-3		-2		-1.94	-1.98	-2.34	5	-2.252
GOBP_REGULATION_OF_CELL_CYCLE_PROCESS		-1.58	-2.46		-1.9	-1.91	-3.36	5	-2.242
REACTOME_TELOMERE_C_STRAND_LAGGING_STRAND_SYNTHESIS	-2.28034		-2.22	-1.81	-2.16	-2.67		5	-2.22807
REACTOME_TELOMERE_MAINTENANCE	-2.71572		-2.25	-1.76	-1.92	-2.49		5	-2.22714
REACTOME_MITOTIC_G2_G2_M_PHASES	-2.28131		-1.96		-2.23	-2.17	-2.49	5	-2.22626
GSE10239_MEMORY_VS_DAY4.5_EFF_CD8_TCELL_DN	-2.30859		-1.87		-1.65	-1.97	-3.3	5	-2.21972
MORF_HDAC2	-3	-1.69	-1.79		-2.17	-2.41		5	-2.212
MORF_MSH2	-2.90878	-1.57	-1.96		-2.23	-2.35		5	-2.20376
REACTOME_DNA_REPLICATION_PRE_INITIATION	-2.6948		-2.15	-1.66	-2.01	-2.47		5	-2.19696
REACTOME_DISEASES_OF_DNA_REPAIR	-2.12457		-2.27	-1.75	-2.27	-2.57		5	-2.19691
GOMF_ATP_DEPENDENT_ACTIVITY_ACTING_ON_DNA	-2.19024	-1.69	-2.51		-1.97	-2.62		5	-2.19605
GOBP_DNA_STRAND_ELONGATION	-2.58137	-1.85	-2.01		-2.13	-2.4		5	-2.19427
MORF_PTPN11	-3.10522	-1.73	-1.63		-2.07	-2.39		5	-2.18504
GSE5589_WT_VS_IL6_KO_LPS_AND_IL10_STIM_MACROPHAGE_45MIN_UP			-2.18	-1.81	-1.81	-2.13	-2.98	5	-2.182
GOBP_REGULATION_OF_CELL_CYCLE_CHECKPOINT	-2.33603	-1.85	-2.12		-2.13	-2.43		5	-2.17321
GOBP_DNA_STRAND_ELONGATION_INVOLVED_IN_DNA_REPLICATION	-2.50656		-2.14	-1.78	-2.01	-2.38		5	-2.16331
PROLIFERATING_MACROPHAGE			-2.11	-2.29	-1.71	-2.47	-2.23	5	-2.162
GOBP_RECOMBINATIONAL_REPAIR	-2.08448	-1.54	-2.39		-2.28	-2.5		5	-2.1589
GOBP_NEGATIVE_REGULATION_OF_CELL_CYCLE	-3		-2.17		-1.72	-1.61	-2.27	5	-2.154
REACTOME_RESOLUTION_OF_AP_SITES_VIA_THE_MULTIPLE_NUCLEOTIDE_PATCH_REPLACEMENT_PATHWAY	-2.56145		-1.92	-1.66	-2.02	-2.59		5	-2.15029
GOBP_PROTEIN_DNA_COMPLEX_SUBUNIT_ORGANIZATION	-2.1387		-2.1		-1.73	-2.42	-2.32	5	-2.14174
HP_ABSENT_TESTIS	-2.2663	-1.89	-2.13		-1.99	-2.43		5	-2.14126
GOBP_ATTACHMENT_OF_MITOTIC_SPINDLE_MICROTUBULES_TO_KINETOCHORE	-2.11601		-2.28	-1.97	-1.98	-2.36		5	-2.1412
REACTOME_DNA_DOUBLE_STRAND_BREAK_REPAIR	-2.33385		-2.34	-1.66	-2.12	-2.25		5	-2.14077
MORF_CCNF	-2.61972	-1.8	-2.31		-1.76	-2.19		5	-2.13594
E2F_Q3	-1.69448		-2.27		-2.05	-2.17	-2.49	5	-2.1349
REACTOME_NUCLEAR_ENVELOPE_BREAKDOWN	-2.54851	-1.67	-2.21		-1.66	-2.58		5	-2.1337
GOBP_REGULATION_OF_ATTACHMENT_OF_SPINDLE_MICROTUBULES_TO_KINETOCHORE	-2.58632	-1.81	-2.15	-1.77		-2.35		5	-2.13326
GSE10239_MEMORY_VS_KLRG1HIGH_EFF_CD8_TCELL_DN	-2.08081		-2.12		-1.79	-2.16	-2.48	5	-2.12616
MORF_XRCC5	-2.93896	-1.61	-1.55		-2.08	-2.45		5	-2.12579
REACTOME_PCNA_DEPENDENT_LONG_PATCH_BASE_EXCISION_REPAIR	-2.53235		-1.99	-1.66	-1.99	-2.45		5	-2.12447
GSE14350_TREG_VS_TEFF_IN_IL2RB_KO_DN		-1.62	-2.27	-1.87		-2.03	-2.75	5	-2.108
KEGG_PYRIMIDINE_METABOLISM	-2.35	-1.7	-1.89		-1.83	-2.76		5	-2.106
GSE24026_PD1_LIGATION_VS_CTRL_IN_ACT_TCELL_LINE_DN	-2.51783	-2.19	-1.93			-1.81	-2.07	5	-2.10357
GOBP_POSITIVE_REGULATION_OF_MITOTIC_CELL_CYCLE_PHASE_TRANSITION	-1.90579	-2.31	-2.29		-1.89	-2.12		5	-2.10316
REACTOME_DEPOSITION_OF_NEW_CENPA_CONTAINING_NUCLEOSOMES_AT_THE_CENTROMERE	-2.32129		-2.26	-1.73	-1.72	-2.46		5	-2.09826
GSE22432_CDC_VS_COMMON_DC_PROGENITOR_DN	-1.98377		-2.15		-1.93	-1.95	-2.46	5	-2.09475
GSE16451_IMMATURE_VS_MATURE_NEURON_CELL_LINE_WEST_EQUINE_ENC_VIRUS_DN	-2.84754	-1.94	-1.64		-1.81	-2.23		5	-2.09351
HP_APLASIA_HYPOPLASIA_OF_THE_UVULA	-1.97287	-1.9	-2.09		-1.95	-2.48		5	-2.07857
REACTOME_POLYMERASE_SWITCHING_ON_THE_C_STRAND_OF_THE_TELOMERE	-2.01389		-2.05	-1.75	-1.93	-2.62		5	-2.07278
HP_ABNORMALITY_OF_CHROMOSOME_STABILITY	-2.1213		-2.03	-1.76	-2.12	-2.33		5	-2.07226
GOBP_SISTER_CHROMATID_COHESION	-1.88967	-1.89	-2.15		-1.94	-2.49		5	-2.07193
GSE21927_GMCSF_IL6_VS_GMCSF_GCSF_TREATED_BONE_MARROW_DN	-2.40308	-1.63	-1.65		-2.18	-2.46		5	-2.06462
GSE37301_HEMATOPOIETIC_STEM_CELL_VS_CD4_TCELL_UP		-2.24	-2.32	-1.8		-2.1	-1.84	5	-2.06
GSE17974_CTRL_VS_ACT_IL4_AND_ANTI_IL12_12H_CD4_TCELL_DN	-3.1137	-1.5	-1.64		-1.96	-2.06		5	-2.05474
GOBP_TELOMERE_MAINTENANCE	-2.24271	-1.99	-1.9		-1.9	-2.24		5	-2.05454
REACTOME_GLUCOSE_METABOLISM	-2.41243	-1.95	-1.94		-1.85	-2.12		5	-2.05449
REACTOME_G2_M_DNA_DAMAGE_CHECKPOINT	-2.57796		-2.1	-1.78	-1.82	-1.95		5	-2.04559
REACTOME_RESOLUTION_OF_ABASIC_SITES_AP_SITES	-2.23776		-1.9	-1.68	-2.02	-2.39		5	-2.04555
HP_ABNORMAL_PREPUTIUM_MORPHOLOGY	-2.19517		-2.09	-1.71	-1.9	-2.3		5	-2.03903
REACTOME_METABOLISM_OF_NUCLEOTIDES	-2.24833	-1.97	-1.88	-1.67		-2.39		5	-2.03167
REACTOME_PROCESSING_OF_DNA_DOUBLE_STRAND_BREAK_ENDS	-2.44998		-2.17	-1.69	-1.87	-1.97		5	-2.03
HP_MYELODYSPLASIA	-1.90616		-1.93	-1.68	-1.88	-2.7		5	-2.01923
GSE15930_NAIVE_VS_48H_IN_VITRO_STIM_IFNAB_CD8_TCELL_DN	-3.27355	-1.41	-1.54		-1.76	-2.11		5	-2.01871
GOBP_POSITIVE_REGULATION_OF_CELL_CYCLE_PHASE_TRANSITION	-1.71258	-2.05	-2.35		-1.91	-2.06		5	-2.01652
GSE1460_INTRATHYMIC_T_PROGENITOR_VS_NAIVE_CD4_TCELL_CORD_BLOOD_UP	-2.38911		-1.69		-1.8	-1.77	-2.4	5	-2.00982
GOBP_REGULATION_OF_MITOTIC_CELL_CYCLE_SPINDLE_ASSEMBLY_CHECKPOINT	-1.96726		-2.03	-1.73	-2.05	-2.27		5	-2.00945
HP_SIDEROBLASTIC_ANEMIA	-2.26602	-1.83	-1.92		-1.76	-2.27		5	-2.0092
HP_ABNORMAL_SHAPE_OF_THE_PALPEBRAL_FISSURE	-1.63213	-1.99	-2.1		-1.91	-2.32		5	-1.99043
GSE21063_WT_VS_NFATC1_KO_BCELL_DN	-2.11412		-2.04		-1.63	-1.73	-2.43	5	-1.98882
GSE37532_VISCERAL_ADIPOSE_TISSUE_VS_LN_DERIVED_PPARG_KO_TCONV_CD4_TCELL_UP	-2.36228		-1.78		-1.66	-1.79	-2.32	5	-1.98246
GOMF_HELICASE_ACTIVITY	-2.05857	-1.83	-2.19		-1.92	-1.91		5	-1.98171
GSE3982_EOSINOPHIL_VS_TH2_DN	-2.24184	-1.73	-1.9		-2	-1.98		5	-1.97037
GSE17974_0.5H_VS_72H_UNTREATED_IN_VITRO_CD4_TCELL_DN	-2.27871		-1.57	-1.61		-1.89	-2.49	5	-1.96774
GSE45739_NRAS_KO_VS_WT_ACD3_ACD28_STIM_CD4_TCELL_UP	-2.79778	-1.53	-1.82		-1.7	-1.99		5	-1.96756
GSE46606_UNSTIM_VS_CD40L_IL2_IL5_DAY1_STIMULATED_BCELL_DN	-3.13489	-1.61	-1.75		-1.62	-1.68		5	-1.95898
GOBP_POSITIVE_REGULATION_OF_CHROMOSOME_ORGANIZATION	-2.20403	-1.76	-1.92		-1.87	-2.02		5	-1.95481
GCNP_SHH_UP_EARLY.V1_UP		-1.51	-2.1		-1.67	-1.69	-2.77	5	-1.948
GSE17186_CD21LOW_VS_CD21HIGH_TRANSITIONAL_BCELL_UP		-1.51	-2.17		-1.54	-2.17	-2.35	5	-1.948
GSE14415_ACT_TCONV_VS_ACT_NATURAL_TREG_DN	-1.6637		-2.1		-1.65	-1.88	-2.44	5	-1.94674
GSE6259_33D1_POS_DC_VS_BCELL_DN	-1.24515		-2.05	-1.71		-2.17	-2.54	5	-1.94303
HP_INTRAUTERINE_GROWTH_RETARDATION	-3	-1.58	-1.57		-1.45		-2.1	5	-1.94
GOCC_SPINDLE_MICROTUBULE	-1.95114	-1.7	-2.1		-1.85	-2.07		5	-1.93423
HP_TRACHEOESOPHAGEAL_FISTULA	-2.20658		-1.76	-1.56	-1.94	-2.19		5	-1.93132
REACTOME_E2F_MEDIATED_REGULATION_OF_DNA_REPLICATION	-2.07489		-1.98	-1.64	-1.97	-1.99		5	-1.93098
GSE37534_UNTREATED_VS_GW1929_TREATED_CD4_TCELL_PPARG1_AND_FOXP3_TRASDUCED_DN	-1.22327		-2.17	-1.48		-1.98	-2.79	5	-1.92865
GSE17974_0.5H_VS_72H_IL4_AND_ANTI_IL12_ACT_CD4_TCELL_DN	-1.77913		-1.58	-1.68		-2.03	-2.52	5	-1.91783
REACTOME_SUMOYLATION_OF_DNA_DAMAGE_RESPONSE_AND_REPAIR_PROTEINS	-2.41945	-1.57	-1.82		-1.68	-2.09		5	-1.91589
GSE46606_UNSTIM_VS_CD40L_IL2_IL5_DAY3_STIMULATED_BCELL_DN	-2.53561	-1.61	-1.97		-1.52	-1.88		5	-1.90312
GSE22443_IL2_VS_IL12_TREATED_ACT_CD8_TCELL_DN	-1.45345		-1.78		-1.75	-2.27	-2.19	5	-1.88869
GSE14699_DELETIONAL_TOLERANCE_VS_ACTIVATED_CD8_TCELL_DN	-2.13806		-1.79	-1.46	-1.86	-2.15		5	-1.87961
REACTOME_GLUCONEOGENESIS	-2.11767	-1.86	-1.72	-1.63		-2.07		5	-1.87953
GOBP_DNA_BIOSYNTHETIC_PROCESS	-1.88578		-1.88		-1.95	-1.77	-1.91	5	-1.87916
GSE3982_EOSINOPHIL_VS_TH1_DN	-2.03213		-1.81		-1.59	-2.01	-1.95	5	-1.87843
GSE37532_WT_VS_PPARG_KO_LN_TCONV_DN			-2.16	-1.66	-1.71	-1.73	-2.13	5	-1.878
GOBP_POSITIVE_REGULATION_OF_DNA_METABOLIC_PROCESS	-1.69556		-1.82		-1.85	-1.74	-2.21	5	-1.86311
GSE3982_DC_VS_TH1_DN	-1.51162		-2.09	-1.5		-1.91	-2.2	5	-1.84232
MODULE_485		-1.82	-1.99	-1.69	-1.7	-1.98		5	-1.836
GSE21670_IL6_VS_TGFB_AND_IL6_TREATED_STAT3_KO_CD4_TCELL_UP	-1.61452	-1.49	-2.01		-2.02	-2.03		5	-1.8329
GOBP_CHROMATIN_ORGANIZATION	-3	-1.35	-1.49			-1.52	-1.77	5	-1.826
GSE3982_BASOPHIL_VS_TH1_DN	-2.39774		-1.82	-1.5	-1.58	-1.83		5	-1.82555
GSE12845_IGD_NEG_BLOOD_VS_PRE_GC_TONSIL_BCELL_DN	-1.5471		-1.99		-1.77	-1.91	-1.89	5	-1.82142
GSE3982_MAST_CELL_VS_TH1_DN		-1.57	-2.14		-1.65	-1.68	-2.06	5	-1.82
GSE17186_CD21LOW_VS_CD21HIGH_TRANSITIONAL_BCELL_DN			-2.06	-1.52	-1.64	-1.43	-2.43	5	-1.816
GSE7218_IGM_VS_IGG_SIGNAL_THGOUGH_ANTIGEN_BCELL_UP	-1.52888	-1.79	-2.05	-1.5			-2.21	5	-1.81578
GSE33162_UNTREATED_VS_4H_LPS_STIM_HDAC3_KO_MACROPHAGE_UP	-1.40236		-1.94	-1.59	-2.07	-2.06		5	-1.81247
GSE33425_CD161_HIGH_VS_INT_CD8_TCELL_DN	-1.61111		-1.74	-1.49		-1.86	-2.35	5	-1.81022
GSE8921_UNSTIM_VS_TLR1_2_STIM_MONOCYTE_3H_UP	-1.28818		-2.05	-1.65		-1.47	-2.59	5	-1.80964
GOMF_CHROMATIN_BINDING	-3	-1.37	-1.52		-1.57	-1.57		5	-1.806
PRC2_EED_DN.V1_DN		-1.97	-2.15	-1.5	-1.55	-1.84		5	-1.802
GSE18893_TCONV_VS_TREG_24H_CULTURE_DN		-2.12	-1.91	-1.52	-2.08	-1.37		5	-1.8
GSE37532_TREG_VS_TCONV_PPARG_KO_CD4_TCELL_FROM_LN_UP	-1.52281		-2.03		-1.58	-1.94	-1.88	5	-1.79056
GSE24142_EARLY_THYMIC_PROGENITOR_VS_DN2_THYMOCYTE_ADULT_DN	-1.81833	-1.69	-2	-1.79	-1.63			5	-1.78567
GSE6259_33D1_POS_DC_VS_CD4_TCELL_UP	-1.24662		-2.15	-1.72		-1.79	-2	5	-1.78132
SRC_UP.V1_DN	-1.29		-1.91	-1.83	-1.72	-2.07		5	-1.764
GSE12963_UNINF_VS_ENV_AND_NEF_DEFICIENT_HIV1_INF_CD4_TCELL_DN	-1.6396	-1.64	-2.01		-1.67	-1.78		5	-1.74792
GSE28237_FOLLICULAR_VS_EARLY_GC_BCELL_DN	-1.93674		-1.98	-1.47	-1.6	-1.75		5	-1.74735
MODULE_308	-1.44686		-1.96	-1.65	-1.82	-1.85		5	-1.74537
HALLMARK_ESTROGEN_RESPONSE_LATE	-1.52	-1.87	-1.66	-1.6	-1.99			5	-1.728
GSE411_WT_VS_SOCS3_KO_MACROPHAGE_IL6_STIM_100MIN_UP	-1.39558		-1.96	-1.55		-1.48	-2.24	5	-1.72512
GSE36078_UNTREATED_VS_AD5_T425A_HEXON_INF_MOUSE_LUNG_DC_DN		-1.59	-2	-1.64	-1.88	-1.45		5	-1.712
GSE22601_DOUBLE_POSITIVE_VS_CD8_SINGLE_POSITIVE_THYMOCYTE_DN	-1.77816	-1.36	-1.94	-1.65		-1.82		5	-1.70963
GSE31082_CD4_VS_CD8_SP_THYMOCYTE_DN	-1.4517		-1.86		-1.56	-1.85	-1.82	5	-1.70834
HP_HEMATOLOGICAL_NEOPLASM	-1.51117		-1.79	-1.55	-1.7	-1.91		5	-1.69223
GSE22886_NAIVE_BCELL_VS_BLOOD_PLASMA_CELL_DN	-1.65119	-1.55	-1.67			-1.39	-2.03	5	-1.65824
GSE14415_INDUCED_TREG_VS_FAILED_INDUCED_TREG_DN	-1.25586	-1.56	-1.92		-1.62	-1.83		5	-1.63717
GSE26669_CTRL_VS_COSTIM_BLOCK_MLR_CD8_TCELL_UP	-1.60555		-1.67	-1.49	-1.62	-1.75		5	-1.62711
GSE3039_CD4_TCELL_VS_NKT_CELL_DN	-1.29214	-1.72	-1.77		-1.69	-1.61		5	-1.61643
GSE37563_WT_VS_CTLA4_KO_CD4_TCELL_D4_POST_IMMUNIZATION_DN	-1.41139	-1.86	-1.71	-1.59		-1.43		5	-1.60028
GOBP_REGULATION_OF_CELL_DIVISION	-1.19973	-1.5	-1.99	-1.43	-1.88			5	-1.59995
GSE10273_LOW_IL7_VS_HIGH_IL7_AND_IRF4_IN_IRF4_8_NULL_PRE_BCELL_UP	-1.32553		-1.82	-1.64	-1.58	-1.62		5	-1.59711
GSE39022_LN_VS_SPLEEN_DC_UP	-1.40025	-1.56	-1.83	-1.53		-1.66		5	-1.59605
GSE17974_1.5H_VS_72H_IL4_AND_ANTI_IL12_ACT_CD4_TCELL_DN	-1.74894		-1.53	-1.44	-1.57	-1.64		5	-1.58579
GOBP_SIGNAL_TRANSDUCTION_IN_RESPONSE_TO_DNA_DAMAGE	-1.14755	-1.48	-1.98		-1.48	-1.51		5	-1.51951
REACTOME_CELL_CYCLE		-1.6			-2.63	-3.25	-4.61	4	-3.0225
GOMF_STRUCTURAL_CONSTITUENT_OF_RIBOSOME	-3.83027			-1.65		-3.03	-2.51	4	-2.75507
KEGG_RIBOSOME	-3.28			-1.96		-3.11	-2.42	4	-2.6925
REACTOME_INFLUENZA_INFECTION	-3.54169			-1.62		-3.09	-2.48	4	-2.68292
MORF_NPM1	-3.1236			-1.88		-3.07	-2.6	4	-2.6684
GOCC_RIBOSOMAL_SUBUNIT	-3.60929			-1.62		-3.05	-2.33	4	-2.65232
GNF2_FBL	-3.51586			-1.54		-2.98	-2.51	4	-2.63646
GNF2_EIF3S6	-3.17951			-1.77		-2.95	-2.62	4	-2.62988
GOCC_RIBOSOME	-3.67653			-1.45		-3.01	-2.26	4	-2.59913
REACTOME_EUKARYOTIC_TRANSLATION_INITIATION	-3.21617			-1.77		-2.95	-2.43	4	-2.59154
REACTOME_EUKARYOTIC_TRANSLATION_ELONGATION	-3.04999			-1.99		-3.14	-2.15	4	-2.5825
REACTOME_NONSENSE_MEDIATED_DECAY_NMD	-3.19874			-1.65		-2.94	-2.43	4	-2.55468
GNF2_HAT1	-3.17923		-2.09		-2.18	-2.68		4	-2.53231
GOCC_CYTOSOLIC_RIBOSOME	-2.77875			-1.91		-3.14	-2.29	4	-2.52969
MORF_ACTG1	-3.09502			-1.91		-2.79	-2.19	4	-2.49626
GCM_TPT1	-3.03054			-1.88		-2.94	-2.13	4	-2.49513
GNF2_DAP3	-3.29231			-1.53		-2.8	-2.28	4	-2.47558
GSE22886_UNSTIM_VS_STIM_MEMORY_TCELL_DN	-2.93609		-2.01		-2.36	-2.59		4	-2.47402
MORF_SMC1L1	-2.93115		-2.07		-2.23	-2.65		4	-2.47029
GOBP_RIBOSOME_BIOGENESIS	-3				-2.04	-2.77	-2.03	4	-2.46
MORF_UBE2I	-3.23533				-1.66	-2.79	-2.12	4	-2.45133
GSE21360_SECONDARY_VS_TERTIARY_MEMORY_CD8_TCELL_UP	-3.23367		-1.81		-2.23	-2.46		4	-2.43342
GCM_NPM1	-3.06026			-1.63		-2.58	-2.43	4	-2.42506
REACTOME_SRP_DEPENDENT_COTRANSLATIONAL_PROTEIN_TARGETING_TO_MEMBRANE	-2.72964			-1.86		-2.75	-2.26	4	-2.39991
GNF2_DEK	-3.024		-2		-2.05	-2.51		4	-2.396
GNF2_APEX1	-3.17055		-1.59		-2.08	-2.69		4	-2.38264
REACTOME_PROCESSING_OF_CAPPED_INTRON_CONTAINING_PRE_MRNA	-3		-1.6		-2.19	-2.74		4	-2.3825
GSE2405_0H_VS_9H_A_PHAGOCYTOPHILUM_STIM_NEUTROPHIL_DN	-2.81348			-1.89		-2.6	-2.15	4	-2.36337
MORF_UNG	-3.13129		-1.69		-2.09	-2.53		4	-2.36032
GOBP_KINETOCHORE_ORGANIZATION			-2.42	-1.87	-2.5	-2.63		4	-2.355
REACTOME_SWITCHING_OF_ORIGINS_TO_A_POST_REPLICATIVE_STATE	-2.57189		-2.02		-2.27	-2.55		4	-2.35297
REACTOME_SELENOAMINO_ACID_METABOLISM	-2.17837			-1.77		-2.97	-2.46	4	-2.34459
MORF_AATF	-3	-1.84			-2.02	-2.48		4	-2.335
KEGG_SPLICEOSOME	-3.09		-1.6		-2.17	-2.47		4	-2.3325
GOBP_RIBONUCLEOPROTEIN_COMPLEX_BIOGENESIS	-3				-1.89	-2.54	-1.9	4	-2.3325
MORF_UBE2N	-3.10523		-1.8		-2	-2.41		4	-2.32881
GOBP_NON_MEMBRANE_BOUNDED_ORGANELLE_ASSEMBLY	-3		-1.8			-1.62	-2.89	4	-2.3275
MORF_TPT1	-2.87873			-1.79		-2.6	-2.04	4	-2.32718
REACTOME_SUMOYLATION_OF_DNA_REPLICATION_PROTEINS	-2.58762		-2.23		-1.84	-2.65		4	-2.3269
REACTOME_APC_C_MEDIATED_DEGRADATION_OF_CELL_CYCLE_PROTEINS	-2.41104		-2.15		-2.23	-2.49		4	-2.32026
REACTOME_ORC1_REMOVAL_FROM_CHROMATIN	-2.5092		-2.05		-2.24	-2.45		4	-2.3123
GNF2_MSH6	-2.82575		-1.91		-1.9	-2.53		4	-2.29144
GNF2_ANP32B	-2.75833		-1.82		-2.02	-2.53		4	-2.28208
MORF_GSPT1	-3.03528	-1.82			-1.95	-2.24		4	-2.26132
GNF2_SMC1L1	-2.63406		-2.03		-1.92	-2.44		4	-2.25601
REACTOME_SNRNP_ASSEMBLY	-2.93455		-1.92		-1.85	-2.31		4	-2.25364
GNF2_KPNB1	-2.70666		-1.87		-2.02	-2.39		4	-2.24666
GCM_PSME1	-2.74268			-1.74	-1.74	-2.75		4	-2.24317
GOBP_PROTEIN_LOCALIZATION_TO_CHROMOSOME	-2.56408		-2.08		-1.8	-2.5		4	-2.23602
KEGG_HOMOLOGOUS_RECOMBINATION	-2.43		-2.04		-2.14	-2.24		4	-2.2125
GSE8921_UNSTIM_0H_VS_TLR1_2_STIM_MONOCYTE_12H_UP	-3		-2.2		-1.76	-1.87		4	-2.2075
REACTOME_TRANSPORT_OF_MATURE_MRNAS_DERIVED_FROM_INTRONLESS_TRANSCRIPTS	-2.62798		-2.05		-1.79	-2.36		4	-2.20699
REACTOME_TRANSPORT_OF_MATURE_TRANSCRIPT_TO_CYTOPLASM	-2.5826		-1.91		-1.97	-2.34		4	-2.20065
GOMF_SINGLE_STRANDED_DNA_BINDING	-2.30721		-2.3		-1.84	-2.29		4	-2.1843
GOBP_DNA_TEMPLATED_DNA_REPLICATION_MAINTENANCE_OF_FIDELITY	-1.83067		-2.27		-2.38	-2.25		4	-2.18267
KEGG_MISMATCH_REPAIR	-2.5		-1.99		-1.99	-2.22		4	-2.175
MODULE_219	-2.77276		-1.82		-1.78	-2.3		4	-2.16819
REACTOME_GAP_FILLING_DNA_REPAIR_SYNTHESIS_AND_LIGATION_IN_GG_NER	-2.54951		-1.9		-1.88	-2.34		4	-2.16738
GOBP_INTERSTRAND_CROSS_LINK_REPAIR	-1.90534		-2.13		-2.16	-2.47		4	-2.16634
REACTOME_INTERACTIONS_OF_REV_WITH_HOST_CELLULAR_PROTEINS	-2.55292		-1.99		-1.76	-2.35		4	-2.16323
MORF_EI24	-2.98743	-1.78			-1.67	-2.21		4	-2.16186
REACTOME_TRNA_PROCESSING	-2.9641		-1.75		-1.98	-1.94		4	-2.15852
MORF_EIF3S2	-2.37229	-1.63			-2.08	-2.54		4	-2.15557
REACTOME_NUCLEAR_IMPORT_OF_REV_PROTEIN	-2.46631		-2.01		-1.76	-2.37		4	-2.15158
REACTOME_HDR_THROUGH_SINGLE_STRAND_ANNEALING_SSA	-2.07392		-2.13		-2.11	-2.28		4	-2.14848
REACTOME_NS1_MEDIATED_EFFECTS_ON_HOST_PATHWAYS	-2.48078		-2.06		-1.72	-2.33		4	-2.14769
GOBP_PROTEIN_LOCALIZATION_TO_CONDENSED_CHROMOSOME	-2.07175		-2.1		-2.09	-2.31		4	-2.14294
REACTOME_TRNA_PROCESSING_IN_THE_NUCLEUS	-2.8288		-1.91		-1.75	-2.08		4	-2.1422
MORF_GNB1	-2.8884	-1.63			-1.79	-2.25		4	-2.1396
GSE45739_NRAS_KO_VS_WT_UNSTIM_CD4_TCELL_UP	-2.87336		-1.87		-1.96	-1.83		4	-2.13334
GSE22886_NAIVE_CD4_TCELL_VS_48H_ACT_TH2_DN	-2.18265		-1.74			-1.78	-2.83	4	-2.13316
GOCC_CHROMOSOME_TELOMERIC_REGION	-2.25365		-2.09		-2	-2.17		4	-2.12841
REACTOME_RECOGNITION_OF_DNA_DAMAGE_BY_PCNA_CONTAINING_REPLICATION_COMPLEX	-2.34095		-1.86		-1.77	-2.42		4	-2.09774
REACTOME_METABOLISM_OF_AMINO_ACIDS_AND_DERIVATIVES	-3			-1.51		-1.74	-2.13	4	-2.095
GOBP_CHROMOSOME_ORGANIZATION_INVOLVED_IN_MEIOTIC_CELL_CYCLE			-2.3	-1.72	-1.85	-2.49		4	-2.09
GOBP_RNA_LOCALIZATION	-3.08306		-1.79		-1.5	-1.98		4	-2.08826
GOBP_PROTEIN_LOCALIZATION_TO_CHROMOSOME_CENTROMERIC_REGION	-2.34494		-2.1		-1.88	-2.02		4	-2.08624
HALLMARK_DNA_REPAIR	-2.29				-1.76	-2.13	-2.09	4	-2.0675
GOBP_HOMOLOGOUS_RECOMBINATION			-2.17	-1.72	-1.85	-2.51		4	-2.0625
GSE15271_CXCR4_POS_VS_NEG_GC_BCELL_UP	-2.83649		-1.56		-1.77	-2.04		4	-2.05162
MORF_RPA2	-2.78223	-1.78			-1.54	-2.1		4	-2.05056
REACTOME_REGULATION_OF_EXPRESSION_OF_SLITS_AND_ROBOS	-2.28812			-1.56		-1.9	-2.45	4	-2.04953
GOMF_DNA_POLYMERASE_BINDING	-2.49091		-1.74		-1.99	-1.97		4	-2.04773
GSE2585_CD80_HIGH_VS_LOW_AIRE_KO_MTEC_DN		-1.6	-2	-1.54			-3.05	4	-2.0475
REACTOME_NUCLEAR_ENVELOPE_NE_REASSEMBLY	-2.08119		-1.77		-1.91	-2.42		4	-2.0453
GSE21927_BALBC_VS_C57BL6_MONOCYTE_TUMOR_UP	-2.37228	-1.61			-2.01	-2.18		4	-2.04307
GOBLET		-2.44	-1.84	-2.14		-1.74		4	-2.04
GSE2405_0H_VS_24H_A_PHAGOCYTOPHILUM_STIM_NEUTROPHIL_UP	-2.27146			-1.75		-2.24	-1.87	4	-2.03287
GOMF_DAMAGED_DNA_BINDING	-1.74807		-1.91		-1.94	-2.53		4	-2.03202
GOCC_HETEROCHROMATIN	-2.01614	-2.02	-1.74			-2.29		4	-2.01653
GSE7460_CTRL_VS_TGFB_TREATED_ACT_TREG_UP	-2.08893		-2.27		-1.74	-1.96		4	-2.01473
REACTOME_REGULATION_OF_TP53_ACTIVITY_THROUGH_PHOSPHORYLATION	-1.94981		-2.02		-1.88	-2.18		4	-2.00745
REACTOME_SUMOYLATION_OF_RNA_BINDING_PROTEINS	-2.43216		-1.76		-1.71	-2.11		4	-2.00304
MODULE_320	-1.86081		-2.14		-2.09	-1.92		4	-2.0027
GSE21670_UNTREATED_VS_IL6_TREATED_STAT3_KO_CD4_TCELL_DN	-2.90737	-1.69	-1.61			-1.8		4	-2.00184
GSE27859_DC_VS_CD11C_INT_F480_INT_DC_DN	-2.6013		-1.73		-1.71	-1.96		4	-2.00032
GSE28726_NAIVE_VS_ACTIVATED_VA24NEG_NKTCELL_UP	-2.36631	-1.74			-1.77	-2.11		4	-1.99658
MORF_AP2M1	-2.41674			-1.44	-1.84	-2.26		4	-1.98918
GSE6259_FLT3L_INDUCED_DEC205_POS_DC_VS_BCELL_DN			-2.18	-1.64		-1.93	-2.16	4	-1.9775
GOBP_MITOTIC_CYTOKINESIS			-2.32	-1.6	-1.83	-2.13		4	-1.97
HP_MECKEL_DIVERTICULUM	-1.79438		-2.03	-1.79		-2.25		4	-1.96609
GOBP_TELOMERE_ORGANIZATION	-2.21169		-1.95		-1.74	-1.96		4	-1.96542
HP_CLUBBING_OF_TOES			-1.94	-1.82	-2.07	-2.02		4	-1.9625
GOBP_REPLICATION_FORK_PROCESSING	-1.51326		-2.14		-2.21	-1.98		4	-1.96081
REACTOME_GLYCOLYSIS	-2.23848		-1.93		-1.78	-1.89		4	-1.95962
GSE5542_IFNG_VS_IFNA_TREATED_EPITHELIAL_CELLS_6H_UP	-2.18816		-1.81		-1.79	-2.02		4	-1.95204
GSE40274_CTRL_VS_XBP1_TRANSDUCED_ACTIVATED_CD4_TCELL_DN	-2.08704		-1.74		-1.77	-2.2		4	-1.94926
GOMF_ATP_DEPENDENT_ACTIVITY	-3	-1.35	-1.99		-1.42			4	-1.94
REACTOME_TP53_REGULATES_TRANSCRIPTION_OF_CELL_CYCLE_GENES		-1.77	-2.1	-1.82	-2.05			4	-1.935
GSE17301_CTRL_VS_48H_ACD3_ACD28_IFNA5_STIM_CD8_TCELL_DN			-1.83	-1.64		-1.44	-2.82	4	-1.9325
REACTOME_FANCONI_ANEMIA_PATHWAY	-1.62535		-1.84		-1.91	-2.34		4	-1.92884
REACTOME_BASE_EXCISION_REPAIR	-2.15073		-1.96	-1.69		-1.91		4	-1.92768
GOBP_MRNA_PROCESSING	-3		-1.37		-1.44	-1.9		4	-1.9275
GSE22432_CONVENTIONAL_CDC_VS_PLASMACYTOID_PDC_UP	-2.39989		-1.71		-1.8	-1.8		4	-1.92747
GOBP_NUCLEOSIDE_MONOPHOSPHATE_METABOLIC_PROCESS	-1.92873	-1.89	-1.78			-2.11		4	-1.92718
GARCIA_PINERES_PBMC_HPV_16_L1_VLP_AGE_18_25YO_STIMULATED_VS_UNSTIMULATED_0DY_VACCINATION_INDEPENDENT_UP		-1.66	-1.81		-1.83		-2.4	4	-1.925
GSE37532_TREG_VS_TCONV_CD4_TCELL_FROM_LN_UP	-2.88331	-1.6	-1.47			-1.74		4	-1.92333
GSE31082_DN_VS_CD8_SP_THYMOCYTE_UP	-2.24073		-1.79		-1.61	-2.05		4	-1.92268
GOMF_FOUR_WAY_JUNCTION_DNA_BINDING	-2.2388		-1.98	-1.61	-1.85			4	-1.9197
GOCC_SYNAPTONEMAL_STRUCTURE			-2.02	-1.78	-1.91	-1.94		4	-1.9125
KTGGYRSGAA_UNKNOWN		-1.84	-1.88		-1.71	-2.21		4	-1.91
GSE369_SOCS3_KO_VS_IFNG_KO_LIVER_DN			-1.92	-1.61		-1.8	-2.29	4	-1.905
GOBP_MITOTIC_G2_M_TRANSITION_CHECKPOINT	-1.92414	-1.89	-2.01			-1.79		4	-1.90353
GOBP_CYTOSKELETON_DEPENDENT_CYTOKINESIS			-2.29	-1.59	-1.75	-1.96		4	-1.8975
HP_HYPOPLASIA_OF_THE_FRONTAL_LOBES	-1.69204	-1.93	-2.02			-1.81		4	-1.86301
GSE27859_DC_VS_CD11C_INT_F480_HI_MACROPHAGE_UP	-1.96705		-1.59		-1.78	-2.07		4	-1.85176
GOBP_REGULATION_OF_CYCLIN_DEPENDENT_PROTEIN_KINASE_ACTIVITY	-1.83635		-1.97		-1.93	-1.67		4	-1.85159
GOBP_CENTROSOME_DUPLICATION	-1.96606		-1.94		-1.72	-1.78		4	-1.85152
HP_ABNORMAL_ILEUM_MORPHOLOGY	-1.68264		-2.05	-1.6		-2.07		4	-1.85066
GOBP_DEOXYRIBONUCLEOTIDE_METABOLIC_PROCESS	-1.87029		-1.81	-1.66		-2.04		4	-1.84507
HP_URETHRAL_STENOSIS	-1.83665			-1.58	-2.11	-1.83		4	-1.83916
GSE25123_CTRL_VS_ROSIGLITAZONE_STIM_PPARG_KO_MACROPHAGE_UP		-2.05	-1.75	-1.64		-1.84		4	-1.82
GAUCHER_PBMC_YF_VAX_STAMARIL_UNKNOWN_AGE_10DY_UP		-1.85			-1.61	-1.59	-2.21	4	-1.815
MED25_TARGET_GENES		-1.85	-1.74	-1.6		-2.04		4	-1.8075
HP_SIMPLIFIED_GYRAL_PATTERN	-1.6238	-1.93	-1.94		-1.73			4	-1.80595
KRAS.600_UP.V1_UP		-1.63	-1.83	-2.05		-1.68		4	-1.7975
GSE13411_IGM_MEMORY_BCELL_VS_PLASMA_CELL_DN		-1.82	-2.13	-1.68		-1.55		4	-1.795
GSE22589_HEALTHY_VS_HIV_AND_SIV_INFECTED_DC_UP	-2.56474		-1.53		-1.63	-1.45		4	-1.79368
GSE21546_WT_VS_SAP1A_KO_AND_ELK1_KO_ANTI_CD3_STIM_DP_THYMOCYTES_DN		-1.71	-1.66	-1.63			-2.16	4	-1.79
REACTOME_DISEASES_OF_PROGRAMMED_CELL_DEATH	-1.90783		-1.72	-1.59		-1.92		4	-1.78446
GSE7831_1H_VS_4H_CPG_STIM_PDC_DN			-2	-1.79	-1.63	-1.71		4	-1.7825
RB_DN.V1_UP			-1.63	-1.67	-1.88		-1.94	4	-1.78
GSE17974_0H_VS_48H_IN_VITRO_ACT_CD4_TCELL_DN	-1.81558		-1.81		-1.53	-1.94		4	-1.7739
GSE15330_HSC_VS_LYMPHOID_PRIMED_MULTIPOTENT_PROGENITOR_DN	-1.33981		-2.17	-1.57		-2.01		4	-1.77245
GSE32901_NAIVE_VS_TH17_NEG_CD4_TCELL_DN		-1.8	-1.96	-1.76		-1.56		4	-1.77
GOBP_MICROTUBULE_ORGANIZING_CENTER_ORGANIZATION	-1.71178		-1.92		-1.6	-1.84		4	-1.76795
GSE9006_HEALTHY_VS_TYPE_1_DIABETES_PBMC_AT_DX_DN		-1.87	-1.74	-2		-1.46		4	-1.7675
GOBP_REGULATION_OF_DNA_REPAIR	-1.85023		-1.69		-1.69	-1.77		4	-1.75006
GSE2770_UNTREATED_VS_IL4_TREATED_ACT_CD4_TCELL_2H_DN	-2.04563		-1.68		-1.65	-1.62		4	-1.74891
GSE22432_MULTIPOTENT_PROGENITOR_VS_CDC_DN	-2.19489		-1.53		-1.71	-1.56		4	-1.74872
KEGG_PURINE_METABOLISM	-1.88		-1.78	-1.52		-1.8		4	-1.745
GSE17301_IFNA2_VS_IFNA5_STIM_ACD3_ACD28_ACT_CD8_TCELL_DN	-1.91931		-1.76	-1.67		-1.63		4	-1.74483
GSE13547_WT_VS_ZFX_KO_BCELL_DN	-1.30086		-2.07	-1.48		-2.12		4	-1.74271
GSE3982_BASOPHIL_VS_TH2_DN	-1.91345		-1.67		-1.67	-1.66		4	-1.72836
GOMF_MICROTUBULE_BINDING		-1.43	-1.86			-1.33	-2.29	4	-1.7275
GSE3982_MAC_VS_TH1_DN	-1.41484		-1.93		-1.6	-1.94		4	-1.72121
GSE3720_UNSTIM_VS_PMA_STIM_VD2_GAMMADELTA_TCELL_DN		-1.46	-1.94	-1.57		-1.85		4	-1.705
GOBP_REGULATION_OF_DOUBLE_STRAND_BREAK_REPAIR	-1.43617		-1.78		-1.73	-1.87		4	-1.70404
GSE14308_TH2_VS_TH17_UP	-1.56031		-1.75		-1.61	-1.89		4	-1.70258
GSE3982_MAC_VS_TH2_DN	-1.50514		-1.63			-1.33	-2.34	4	-1.70128
GSE1460_DP_THYMOCYTE_VS_NAIVE_CD4_TCELL_CORD_BLOOD_UP	-1.36427	-1.63	-2.1			-1.7		4	-1.69857
GSE36095_WT_VS_HDAC9_KO_TREG_UP			-1.87	-1.72	-1.62	-1.58		4	-1.6975
REACTOME_REGULATION_OF_TP53_ACTIVITY	-1.51915		-1.73		-1.66	-1.86		4	-1.69229
HP_CAFE_AU_LAIT_SPOT	-1.33621		-1.9		-1.68	-1.85		4	-1.69155
GSE25085_FETAL_LIVER_VS_FETAL_BM_SP4_THYMIC_IMPLANT_UP	-1.30018		-1.56			-1.51	-2.39	4	-1.69005
GSE3039_B2_VS_B1_BCELL_DN	-1.38956	-1.62	-1.74			-2.01		4	-1.68989
GSE24142_EARLY_THYMIC_PROGENITOR_VS_DN2_THYMOCYTE_DN		-1.6	-1.82	-1.51	-1.81			4	-1.685
E2F1_Q4	-1.36729		-1.93		-1.7	-1.74		4	-1.68432
GSE9650_NAIVE_VS_EFF_CD8_TCELL_DN	-1.19725		-1.85	-1.85		-1.84		4	-1.68431
GSE25088_WT_VS_STAT6_KO_MACROPHAGE_ROSIGLITAZONE_AND_IL4_STIM_UP	-1.96221	-1.46	-1.64	-1.55				4	-1.65305
GSE3720_VD1_VS_VD2_GAMMADELTA_TCELL_DN		-1.5	-1.65	-1.53			-1.91	4	-1.6475
GSE6674_PL2_3_VS_ANTI_IGM_AND_CPG_STIM_BCELL_UP	-1.56421	-1.81	-1.51			-1.7		4	-1.64605
GSE30962_PRIMARY_VS_SECONDARY_CHRONIC_LCMV_INF_CD8_TCELL_UP	-1.51975		-1.72		-1.64	-1.63		4	-1.62744
GSE14308_TH1_VS_TH17_UP	-1.43571		-1.93	-1.63		-1.5		4	-1.62393
GSE2770_UNTREATED_VS_ACT_CD4_TCELL_2H_DN	-1.6244	-1.53	-1.71		-1.59			4	-1.6136
GSE40068_CXCR5NEG_BCL6NEG_CD4_TCELL_VS_CXCR5POS_BCL6NEG_TFH_UP	-1.54452	-1.47	-1.69			-1.65		4	-1.58863
GSE8621_LPS_PRIMED_UNSTIM_VS_LPS_PRIMED_AND_LPS_STIM_MACROPHAGE_DN	-1.3452	-1.42	-1.99			-1.59		4	-1.5863
GSE27786_LIN_NEG_VS_BCELL_UP	-1.7345		-1.56	-1.54		-1.5		4	-1.58363
MODULE_342		-1.61		-1.67	-1.56	-1.48		4	-1.58
REACTOME_SIGNALING_BY_RHO_GTPASES_MIRO_GTPASES_AND_RHOBTB3			-1.61		-1.47	-1.29	-1.75	4	-1.53
GSE3920_IFNB_VS_IFNG_TREATED_ENDOTHELIAL_CELL_UP	-1.2294		-1.54	-1.63		-1.7		4	-1.52485
GSE23505_IL6_IL1_IL23_VS_IL6_IL1_TGFB_TREATED_CD4_TCELL_DN	-1.44901	-1.54	-1.58		-1.5			4	-1.51725
GSE17721_0.5H_VS_24H_LPS_BMDC_UP	-1.45536	-1.31	-1.76	-1.54				4	-1.51634
GSE39820_CTRL_VS_IL1B_IL6_CD4_TCELL_UP	-1.26416	-1.55	-1.61		-1.62			4	-1.51104
GOBP_ESTABLISHMENT_OF_ORGANELLE_LOCALIZATION	-1.02759		-1.64		-1.48		-1.86	4	-1.5019
GSE26351_WNT_VS_BMP_PATHWAY_STIM_HEMATOPOIETIC_PROGENITORS_UP	-1.24594		-1.85		-1.5	-1.41		4	-1.50148
MODULE_15	-1.11838		-1.5	-1.6		-1.5		4	-1.4296
GSE22033_UNTREATED_VS_MRL24_TREATED_MEF_UP	-1.33235	-1.43	-1.52			-1.37		4	-1.41309
REACTOME_RRNA_PROCESSING	-3.57292					-3.03	-2.49	3	-3.03097
MORF_CSNK2B	-3.82117				-2.1	-2.68		3	-2.86706
GOBP_CYTOPLASMIC_TRANSLATION	-3.2302					-2.6	-2.5	3	-2.77673
MORF_FBL	-3.23938				-2.03	-2.97		3	-2.74646
GOBP_RRNA_PROCESSING	-3.37503				-2.04	-2.75		3	-2.72168
REACTOME_TRANSLATION	-3					-2.8	-2.12	3	-2.64
REACTOME_RESPONSE_OF_EIF2AK4_GCN2_TO_AMINO_ACID_DEFICIENCY	-2.99203					-2.87	-2.04	3	-2.63401
MORF_SOD1	-3				-2.25	-2.64		3	-2.63
MORF_ERH	-3.09536				-2.15	-2.64		3	-2.62845
GOBP_MITOCHONDRIAL_TRANSLATION	-3.51774				-1.98	-2.38		3	-2.62591
GOBP_MITOCHONDRIAL_GENE_EXPRESSION	-3.51862				-2.01	-2.27		3	-2.59954
GOCC_ORGANELLAR_RIBOSOME	-3.34273				-2.04	-2.41		3	-2.59758
MORF_DEK	-3				-2.22	-2.54		3	-2.58667
MODULE_32	-3.27653					-2.56	-1.91	3	-2.58218
GNF2_ST13	-2.78105					-2.76	-2.19	3	-2.57702
REACTOME_MRNA_SPLICING	-3				-2.05	-2.66		3	-2.57
GCM_ACTG1	-3.09504			-1.69		-2.89		3	-2.55835
MORF_DAP3	-3.16737				-1.9	-2.51		3	-2.52579
MORF_NME2	-2.89755			-1.83		-2.8		3	-2.50918
MORF_HDAC1	-3				-1.95	-2.54		3	-2.49667
GOCC_PRERIBOSOME	-3.20248				-1.91	-2.32		3	-2.47749
GOCC_CYTOSOLIC_LARGE_RIBOSOMAL_SUBUNIT	-2.94012			-1.69		-2.8		3	-2.47671
GOBP_RRNA_METABOLIC_PROCESS	-3				-1.84	-2.59		3	-2.47667
REACTOME_MITOCHONDRIAL_TRANSLATION	-3.00091				-1.99	-2.41		3	-2.46697
MORF_G22P1	-2.49195				-2.1	-2.78		3	-2.45732
GCM_CSNK2B	-3.02001			-1.59		-2.74		3	-2.45
MORF_RAD21	-2.9324				-2.16	-2.25		3	-2.44747
REACTOME_RRNA_MODIFICATION_IN_THE_NUCLEUS_AND_CYTOSOL	-3.25557				-1.86	-2.21		3	-2.44186
GSE4142_NAIVE_VS_GC_BCELL_DN	-3.07891		-2.09			-2.11		3	-2.4263
MORF_CTBP1	-2.95782				-2.05	-2.25		3	-2.41927
MORF_PPP1CA	-2.85596				-1.95	-2.41		3	-2.40532
GOCC_MITOCHONDRIAL_PROTEIN_CONTAINING_COMPLEX	-3				-1.99	-2.2		3	-2.39667
GOBP_MITOTIC_CELL_CYCLE_PROCESS		-1.61			-2.13		-3.45	3	-2.39667
GOCC_SPLICEOSOMAL_COMPLEX	-2.74923				-2.08	-2.36		3	-2.39641
GSE41867_DAY6_VS_DAY8_LCMV_ARMSTRONG_EFFECTOR_CD8_TCELL_DN	-2.88482				-1.86	-2.44		3	-2.39494
REACTOME_SARS_COV_2_MODULATES_HOST_TRANSLATION_MACHINERY	-2.73552			-1.82		-2.6		3	-2.38517
MODULE_83	-3			-1.67		-2.48		3	-2.38333
MORF_RAD23B	-3.15336				-1.94	-2.05		3	-2.38112
MODULE_151	-3			-1.75		-2.35		3	-2.36667
GOCC_U2_TYPE_SPLICEOSOMAL_COMPLEX	-2.78863				-1.86	-2.41		3	-2.35288
MORF_SKP1A	-2.73425				-1.99	-2.3		3	-2.34142
REACTOME_TRANSPORT_OF_THE_SLBP_DEPENDANT_MATURE_MRNA	-2.60573		-2.11			-2.3		3	-2.33858
GOBP_NCRNA_PROCESSING	-3				-1.88	-2.13		3	-2.33667
REACTOME_ACTIVATION_OF_THE_MRNA_UPON_BINDING_OF_THE_CAP_BINDING_COMPLEX_AND_EIFS_AND_SUBSEQUENT_BINDING_TO_43S	-2.83421			-1.67		-2.5		3	-2.33474
REACTOME_MITOTIC_PROPHASE	-2.5531		-2.24			-2.2		3	-2.33103
MORF_PPP2CA	-2.88283				-1.93	-2.14		3	-2.31761
MORF_ACP1	-2.81588				-1.59	-2.53		3	-2.31196
GOCC_CATALYTIC_STEP_2_SPLICEOSOME	-2.69735				-1.86	-2.37		3	-2.30912
GNF2_TPT1	-2.62558			-1.83		-2.47		3	-2.30853
REACTOME_SIGNALING_BY_ROBO_RECEPTORS	-3					-1.59	-2.33	3	-2.30667
GSE5589_WT_VS_IL10_KO_LPS_STIM_MACROPHAGE_45MIN_UP			-1.98			-2.04	-2.88	3	-2.3
MORF_MAP2K2	-2.91147				-1.74	-2.24		3	-2.29716
GSE27241_CTRL_VS_DIGOXIN_TREATED_RORGT_KO_CD4_TCELL_IN_TH17_POLARIZING_CONDITIONS_UP			-2.25			-1.63	-3.01	3	-2.29667
REACTOME_NUCLEAR_PORE_COMPLEX_NPC_DISASSEMBLY	-2.46838		-2.12			-2.3		3	-2.29613
MORF_PSMC1	-2.67495				-2	-2.21		3	-2.29498
GOCC_PRECATALYTIC_SPLICEOSOME	-2.80804				-1.81	-2.26		3	-2.29268
REACTOME_SARS_COV_1_MODULATES_HOST_TRANSLATION_MACHINERY	-2.36688			-1.92		-2.58		3	-2.28896
GOCC_SPLICEOSOMAL_TRI_SNRNP_COMPLEX	-2.81432				-1.75	-2.23		3	-2.26477
REACTOME_APC_C_CDH1_MEDIATED_DEGRADATION_OF_CDC20_AND_OTHER_APC_C_CDH1_TARGETED_PROTEINS_IN_LATE_MITOSIS_EARLY_G1	-2.36255				-2.05	-2.38		3	-2.26418
GNF2_NS	-2.84345				-1.8	-2.12		3	-2.25448
REACTOME_RNA_POLYMERASE_II_TRANSCRIPTION_TERMINATION	-2.69943				-1.83	-2.23		3	-2.25314
GCM_CBFB	-2.67981				-1.68	-2.38		3	-2.2466
GCM_PFN1	-2.15319			-1.77		-2.81		3	-2.2444
MORF_GMPS	-2.73894				-1.77	-2.22		3	-2.24298
GOBP_MICROTUBULE_CYTOSKELETON_ORGANIZATION			-2.07			-1.47	-3.18	3	-2.24
MORF_RPA1	-2.67303				-1.85	-2.19		3	-2.23768
GSE17974_0H_VS_6H_IN_VITRO_ACT_CD4_TCELL_DN	-3.04282				-1.62	-2.04		3	-2.23427
MORF_CDK2	-2.63373	-1.76				-2.28		3	-2.22458
GNF2_XRCC5	-2.68373				-1.94	-2.05		3	-2.22458
MODULE_29	-2.45505			-1.82		-2.39		3	-2.22168
REACTOME_NUCLEOTIDE_EXCISION_REPAIR	-2.70734				-1.77	-2.17		3	-2.21578
GSE24210_RESTING_TREG_VS_TCONV_DN	-2.98913				-1.71	-1.93		3	-2.20971
REACTOME_REGULATION_OF_GLUCOKINASE_BY_GLUCOKINASE_REGULATORY_PROTEIN	-2.38526		-1.98			-2.26		3	-2.20842
HP_MALIGNANT_GENITOURINARY_TRACT_TUMOR	-2.3841			-1.72		-2.51		3	-2.2047
MORF_CUL1	-2.73798				-1.9	-1.96		3	-2.19933
HP_ADENOCARCINOMA_OF_THE_COLON	-2.4342			-1.69		-2.47		3	-2.19807
MODULE_114	-2.37518			-1.73		-2.48		3	-2.19506
MUCOUS		-2.34	-1.99	-2.25				3	-2.19333
REACTOME_INTERACTIONS_OF_VPR_WITH_HOST_CELLULAR_PROTEINS	-2.56875		-1.8			-2.19		3	-2.18625
GNF2_BUB3	-2.50444				-1.77	-2.28		3	-2.18481
MODULE_312		-2.38	-2.17			-1.99		3	-2.18
REACTOME_EXPORT_OF_VIRAL_RIBONUCLEOPROTEINS_FROM_NUCLEUS	-2.48787		-1.85			-2.2		3	-2.17929
MORF_PRDX3	-2.74636				-1.8	-1.98		3	-2.17545
REACTOME_VIRAL_MESSENGER_RNA_SYNTHESIS	-2.52921		-1.8			-2.19		3	-2.17307
REACTOME_POSTMITOTIC_NUCLEAR_PORE_COMPLEX_NPC_REFORMATION	-2.53866		-1.93			-2.01		3	-2.15955
GOBP_NEGATIVE_REGULATION_OF_DNA_REPLICATION	-2.33716		-1.87			-2.27		3	-2.15905
REACTOME_SCF_SKP2_MEDIATED_DEGRADATION_OF_P27_P21	-2.29606				-1.96	-2.22		3	-2.15869
REACTOME_HIV_LIFE_CYCLE	-2.72088				-1.83	-1.92		3	-2.15696
GOMF_DNA_REPLICATION_ORIGIN_BINDING	-2.32908		-1.96			-2.18		3	-2.15636
GOCC_CYTOSOLIC_SMALL_RIBOSOMAL_SUBUNIT	-2.08811			-1.84		-2.54		3	-2.15604
GSE7568_IL4_TGFB_DEXAMETHASONE_VS_IL4_TGFB_TREATED_MACROPHAGE_UP	-2.89764				-1.72	-1.83		3	-2.14921
HP_PATELLAR_APLASIA	-2.36654		-2.03			-2.05		3	-2.14885
GNF2_ELAC2	-2.47847				-1.8	-2.16		3	-2.14616
REACTOME_GLOBAL_GENOME_NUCLEOTIDE_EXCISION_REPAIR_GG_NER	-2.35727				-1.77	-2.31		3	-2.14576
GOCC_DNA_POLYMERASE_COMPLEX	-2.41373		-1.82			-2.2		3	-2.14458
REACTOME_KINESINS			-2.08		-2.15	-2.2		3	-2.14333
TSANG_PBMC_FLUVIRIN_PANDEMRIX_ADULT_CORR_WITH_CELL_FREQ_CD27HI_CD38HI_CD20_NEG_PLASMABLASTS_AND_CD38PLUS_OF_IGD_CD27PLUS_MEM_B_CELLS_7DY_POSITIVE		-1.91	-2.35			-2.17		3	-2.14333
REACTOME_MITOCHONDRIAL_PROTEIN_IMPORT	-2.71722				-1.84	-1.87		3	-2.14241
GOBP_TRNA_METABOLIC_PROCESS	-3.03113				-1.78	-1.61		3	-2.14038
REACTOME_AUF1_HNRNP_D0_BINDS_AND_DESTABILIZES_MRNA	-2.27049				-1.94	-2.21		3	-2.14016
GOBP_CHROMATIN_REMODELING	-3		-1.64			-1.78		3	-2.14
REACTOME_REGULATION_OF_MRNA_STABILITY_BY_PROTEINS_THAT_BIND_AU_RICH_ELEMENTS	-2.15952				-1.97	-2.28		3	-2.13651
REACTOME_MRNA_SPLICING_MINOR_PATHWAY	-2.46504				-1.7	-2.23		3	-2.13168
GSE43863_NAIVE_VS_MEMORY_LY6C_INT_CXCR5POS_CD4_TCELL_D150_LCMV_DN	-3				-1.6	-1.79		3	-2.13
GSE17974_0H_VS_12H_IN_VITRO_ACT_CD4_TCELL_DN	-2.43986				-1.71	-2.23		3	-2.12662
GSE23114_PERITONEAL_CAVITY_B1A_BCELL_VS_SPLEEN_BCELL_DN	-2.67686				-1.82	-1.88		3	-2.12562
GOCC_SM_LIKE_PROTEIN_FAMILY_COMPLEX	-2.61657				-1.67	-2.09		3	-2.12552
GOBP_HOMOLOGOUS_CHROMOSOME_SEGREGATION			-2.31	-1.84		-2.22		3	-2.12333
HP_ABNORMALITY_OF_THE_FEMALE_GENITALIA	-3		-1.48				-1.89	3	-2.12333
HP_DUODENAL_STENOSIS			-2.01		-2.08	-2.28		3	-2.12333
REACTOME_SUMOYLATION_OF_SUMOYLATION_PROTEINS	-2.34198		-1.92			-2.1		3	-2.12066
GOCC_SNO_S_RNA_CONTAINING_RIBONUCLEOPROTEIN_COMPLEX	-2.50885				-1.84	-2.01		3	-2.11962
MODULE_183	-2.44152				-1.68	-2.22		3	-2.11384
REACTOME_CYCLIN_A_CDK2_ASSOCIATED_EVENTS_AT_S_PHASE_ENTRY	-2.47711				-1.92	-1.94		3	-2.11237
REACTOME_TRANSCRIPTION_COUPLED_NUCLEOTIDE_EXCISION_REPAIR_TC_NER	-2.57685				-1.68	-2.07		3	-2.10895
REACTOME_HIV_INFECTION	-2.43052				-1.96	-1.93		3	-2.10684
GOBP_TRNA_PROCESSING	-2.94795				-1.84	-1.53		3	-2.10598
REACTOME_DUAL_INCISION_IN_GG_NER	-2.24055				-1.76	-2.3		3	-2.10018
MORF_JUND	-2.34751			-1.57		-2.38		3	-2.09917
GSE24574_NAIVE_VS_TCONV_CD4_TCELL_DN	-2.2023				-1.71	-2.38		3	-2.09743
GOMF_STRUCTURAL_CONSTITUENT_OF_NUCLEAR_PORE	-2.22396		-1.85			-2.21		3	-2.09465
KEGG_NUCLEOTIDE_EXCISION_REPAIR	-2.24		-1.76			-2.28		3	-2.09333
HP_APLASIA_HYPOPLASIA_OF_THE_PATELLA	-2.44895		-1.87			-1.96		3	-2.09298
GOCC_SMALL_SUBUNIT_PROCESSOME	-2.62735				-1.73	-1.92		3	-2.09245
MODULE_91	-2.49092				-1.84	-1.94		3	-2.09031
MODULE_28	-2.52304				-1.8	-1.93		3	-2.08435
SINGH_KRAS_DEPENDENCY_SIGNATURE	-1.91				-2.45	-1.89		3	-2.08333
GSE22432_MULTIPOTENT_VS_COMMON_DC_PROGENITOR_UNTREATED_UP	-2.69658				-1.78	-1.77		3	-2.08219
CIC_TARGET_GENES	-3					-1.31	-1.93	3	-2.08
HP_OSTEOSARCOMA	-2.28026			-1.64		-2.31		3	-2.07675
GOBP_RNA_3_END_PROCESSING	-2.75282				-1.68	-1.79		3	-2.07427
GSE24210_CTRL_VS_IL35_TREATED_TCONV_CD4_TCELL_DN	-2.70358				-1.69	-1.81		3	-2.06786
MORF_AP3D1	-2.69287				-1.7	-1.81		3	-2.06762
GSE17186_NAIVE_VS_CD21LOW_TRANSITIONAL_BCELL_CORD_BLOOD_DN			-1.99			-1.43	-2.77	3	-2.06333
REACTOME_INITIATION_OF_NUCLEAR_ENVELOPE_NE_REFORMATION	-2.03716		-1.98			-2.17		3	-2.06239
REACTOME_NEGATIVE_REGULATION_OF_NOTCH4_SIGNALING	-2.10558				-1.9	-2.18		3	-2.06186
MORF_USP5	-2.49533	-1.8				-1.89		3	-2.06178
HP_ABNORMALITY_OF_EXOCRINE_PANCREAS_PHYSIOLOGY	-1.96528	-2.29				-1.92		3	-2.05843
GSE369_SOCS3_KO_VS_WT_LIVER_UP	-3.01438				-1.63	-1.52		3	-2.05479
GOBP_POSITIVE_REGULATION_OF_MITOTIC_SISTER_CHROMATID_SEPARATION	-2.16374		-2.11	-1.89				3	-2.05458
GOBP_MRNA_TRANSPORT	-2.11634		-1.91			-2.13		3	-2.05211
REACTOME_SCF_BETA_TRCP_MEDIATED_DEGRADATION_OF_EMI1	-2.15532				-1.86	-2.14		3	-2.05177
REACTOME_CELLULAR_RESPONSE_TO_STARVATION	-1.99709					-2.11	-2.04	3	-2.04903
GSE46468_LUNG_INNATE_LYMPHOID_CELL_VS_SPLEEN_CD4_TCELL_DN	-2.5645				-1.68	-1.9		3	-2.04817
GOBP_RNA_MODIFICATION	-2.80186				-1.85	-1.48		3	-2.04395
GOMF_METAL_CLUSTER_BINDING	-2.21582		-1.79			-2.11		3	-2.03861
GOBP_NUCLEOSIDE_METABOLIC_PROCESS	-1.80088			-1.96		-2.35		3	-2.03696
HP_RETICULOCYTOPENIA	-1.94034			-1.67		-2.5		3	-2.03678
GSE22432_MULTIPOTENT_VS_COMMON_DC_PROGENITOR_UNTREATED_DN	-2.71097				-1.75	-1.64		3	-2.03366
GOBP_POSITIVE_REGULATION_OF_DNA_REPLICATION			-2.1		-1.88	-2.11		3	-2.03
GSE37301_COMMON_LYMPHOID_PROGENITOR_VS_PRO_BCELL_DN			-1.66	-1.58			-2.85	3	-2.03
MORF_PHB	-2.22374	-1.98				-1.88		3	-2.02791
HOEK_B_CELL_2011_2012_TIV_ADULT_7DY_UP		-1.97	-2.11			-2		3	-2.02667
REACTOME_REGULATION_OF_RUNX3_EXPRESSION_AND_ACTIVITY	-2.09668				-1.84	-2.14		3	-2.02556
GSE37532_TREG_VS_TCONV_CD4_TCELL_FROM_VISCERAL_ADIPOSE_TISSUE_DN	-1.68382		-1.8				-2.59	3	-2.02461
GOBP_MITOCHONDRIAL_RESPIRATORY_CHAIN_COMPLEX_ASSEMBLY	-2.27808				-1.74	-2.05		3	-2.02269
GSE19825_IL2RALOW_VS_IL2RAHIGH_DAY3_EFF_CD8_TCELL_DN	-2.41749		-1.8			-1.85		3	-2.0225
KEGG_PROTEASOME	-1.99				-1.98	-2.09		3	-2.02
HOEK_B_CELL_2011_2012_TIV_ADULT_3DY_UP		-1.9	-2.11			-2.05		3	-2.02
GOCC_PROTEASOME_COMPLEX	-2.25822				-1.85	-1.94		3	-2.01607
GSE1925_3H_VS_24H_IFNG_STIM_IFNG_PRIMED_MACROPHAGE_DN	-1.48718		-1.61				-2.95	3	-2.01573
GOBP_DNA_SYNTHESIS_INVOLVED_IN_DNA_REPAIR			-1.95		-1.82	-2.26		3	-2.01
MORF_DDB1	-2.28509	-1.95				-1.79		3	-2.00836
GOCC_RNA_POLYMERASE_COMPLEX	-2.51354				-1.69	-1.81		3	-2.00451
GOBP_NCRNA_METABOLIC_PROCESS	-3				-1.44	-1.57		3	-2.00333
GOMF_CATALYTIC_ACTIVITY_ACTING_ON_RNA	-3				-1.53	-1.47		3	-2
REACTOME_G1_S_DNA_DAMAGE_CHECKPOINTS	-2.16337				-1.75	-2.08		3	-1.99779
GOBP_ESTABLISHMENT_OF_MITOTIC_SPINDLE_LOCALIZATION			-2.26		-1.81	-1.92		3	-1.99667
GSE6674_UNSTIM_VS_ANTI_IGM_AND_CPG_STIM_BCELL_DN	-2.63061	-1.69				-1.65		3	-1.9902
REACTOME_HOST_INTERACTIONS_OF_HIV_FACTORS	-2.02872				-1.91	-2.02		3	-1.98624
GOBP_TELOMERE_MAINTENANCE_VIA_TELOMERE_LENGTHENING	-2.08245	-1.86				-2.01		3	-1.98415
GOBP_NUCLEOSIDE_MONOPHOSPHATE_BIOSYNTHETIC_PROCESS	-2.12972		-1.7			-2.12		3	-1.98324
GSE28726_ACT_CD4_TCELL_VS_ACT_NKTCELL_UP	-2.26231				-1.8	-1.88		3	-1.98077
GSE43863_TH1_VS_LY6C_INT_CXCR5POS_MEMORY_CD4_TCELL_UP	-2.68912				-1.57	-1.68		3	-1.97971
REACTOME_TRANSCRIPTIONAL_REGULATION_BY_SMALL_RNAS	-2.46627		-1.77			-1.7		3	-1.97876
GOBP_GLYCOSYL_COMPOUND_METABOLIC_PROCESS	-1.92599			-2		-2.01		3	-1.97866
REACTOME_SUMOYLATION_OF_UBIQUITINYLATION_PROTEINS	-2.14208		-1.84			-1.95		3	-1.97736
GSE9006_TYPE_1_VS_TYPE_2_DIABETES_PBMC_AT_DX_UP	-1.84012	-2.03				-2.06		3	-1.97671
MORF_MTA1	-2.49683	-1.59				-1.84		3	-1.97561
GOBP_MITOTIC_CHROMOSOME_CONDENSATION	-1.93399		-2.07		-1.92			3	-1.97466
MODULE_6		-2.33	-1.61	-1.97				3	-1.97
GSE2770_UNTREATED_VS_TGFB_AND_IL12_TREATED_ACT_CD4_TCELL_2H_DN			-2.08			-1.7	-2.13	3	-1.97
REACTOME_RESPIRATORY_ELECTRON_TRANSPORT	-2.12424				-1.81	-1.97		3	-1.96808
GOBP_RNA_SPLICING_VIA_TRANSESTERIFICATION_REACTIONS	-2.42349				-1.49	-1.99		3	-1.96783
GOCC_KINESIN_COMPLEX		-1.85	-2.14		-1.91			3	-1.96667
KEGG_BASE_EXCISION_REPAIR			-1.88		-1.81	-2.21		3	-1.96667
HP_ABNORMAL_DUODENUM_MORPHOLOGY			-2.05		-2.06	-1.79		3	-1.96667
GOBP_REGULATION_OF_DNA_DAMAGE_CHECKPOINT	-2.07252		-1.93			-1.89		3	-1.96417
GSE28726_ACT_CD4_TCELL_VS_ACT_VA24NEG_NKTCELL_UP	-2.12593				-1.63	-2.13		3	-1.96198
GSE24634_NAIVE_CD4_TCELL_VS_DAY5_IL4_CONV_TREG_DN	-2.05554				-1.98	-1.84		3	-1.95851
REACTOME_TRANSCRIPTION_OF_E2F_TARGETS_UNDER_NEGATIVE_CONTROL_BY_DREAM_COMPLEX	-2.19547		-1.78			-1.9		3	-1.95849
MORF_EIF4E	-2.58434				-1.65	-1.64		3	-1.95811
HALLMARK_OXIDATIVE_PHOSPHORYLATION	-2.47				-1.72	-1.66		3	-1.95
GOBP_ANTIMICROBIAL_HUMORAL_RESPONSE		-1.95		-2.03		-1.87		3	-1.95
GOBP_KERATINOCYTE_DIFFERENTIATION		-1.6			-2.02	-2.23		3	-1.95
REACTOME_APC_CDC20_MEDIATED_DEGRADATION_OF_NEK2A	-1.89983		-1.76			-2.19		3	-1.94994
GOBP_RNA_EXPORT_FROM_NUCLEUS	-2.23282		-1.59			-2.01		3	-1.94427
REACTOME_THE_ROLE_OF_GTSE1_IN_G2_M_PROGRESSION_AFTER_G2_CHECKPOINT	-1.71964				-1.96	-2.14		3	-1.93988
GSE22611_NOD2_TRANSDUCED_VS_CTRL_HEK293T_STIMULATED_WITH_MDP_2H_DN	-2.35697		-1.52			-1.94		3	-1.93899
GOBP_RIBONUCLEOSIDE_METABOLIC_PROCESS		-1.81		-1.78		-2.21		3	-1.93333
REACTOME_METABOLISM_OF_RNA		-1.24			-2.03		-2.53	3	-1.93333
REACTOME_PROCESSIVE_SYNTHESIS_ON_THE_C_STRAND_OF_THE_TELOMERE	-1.90662		-1.8			-2.09		3	-1.93221
GOMF_MICROTUBULE_MOTOR_ACTIVITY		-1.75	-2.23			-1.79		3	-1.92333
GOBP_HOMOLOGOUS_CHROMOSOME_PAIRING_AT_MEIOSIS			-2.09	-1.68		-2		3	-1.92333
GSE12366_GC_BCELL_VS_PLASMA_CELL_UP	-1.82976					-1.74	-2.2	3	-1.92325
GOCC_PERICENTRIC_HETEROCHROMATIN	-2.00828		-1.8			-1.96		3	-1.92276
GOCC_NUCLEAR_PORE	-2.16697		-1.65			-1.95		3	-1.92232
REACTOME_INTERLEUKIN_10_SIGNALING		-1.96	-1.89	-1.91				3	-1.92
GOCC_PROTEIN_DNA_COMPLEX	-1.9537		-1.95			-1.85		3	-1.9179
HP_CHROMOSOME_BREAKAGE	-1.91097		-1.79			-2.05		3	-1.91699
GSE36476_CTRL_VS_TSST_ACT_16H_MEMORY_CD4_TCELL_OLD_DN	-2.37802	-1.59				-1.76		3	-1.90934
GOBP_REGULATION_OF_TELOMERE_MAINTENANCE	-2.05735	-1.86				-1.81		3	-1.90912
GOBP_POSITIVE_REGULATION_OF_DNA_BIOSYNTHETIC_PROCESS	-2.01182		-1.73		-1.98			3	-1.90727
KRAS.50_UP.V1_UP	-1.79			-2.17	-1.76			3	-1.90667
REACTOME_DEGRADATION_OF_GLI1_BY_THE_PROTEASOME	-1.79134				-1.76	-2.16		3	-1.90378
REACTOME_INTERCONVERSION_OF_NUCLEOTIDE_DI_AND_TRIPHOSPHATES	-1.96867		-1.76			-1.98		3	-1.90289
MORF_PRKAG1	-2.41754	-1.82				-1.47		3	-1.90251
GOBP_BASE_EXCISION_REPAIR	-1.80268		-1.98			-1.91		3	-1.89756
GOMF_DNA_POLYMERASE_ACTIVITY	-1.83139		-1.78			-2.08		3	-1.89713
GSE27786_LIN_NEG_VS_NKTCELL_UP	-1.74385		-1.54				-2.4	3	-1.89462
GOCC_NUCLEAR_UBIQUITIN_LIGASE_COMPLEX	-1.93232		-1.67			-2.08		3	-1.89411
MORF_ATOX1	-2.37042				-1.72	-1.59		3	-1.89347
GSE5542_IFNA_VS_IFNA_AND_IFNG_TREATED_EPITHELIAL_CELLS_24H_DN			-1.9	-1.54			-2.23	3	-1.89
GNF2_RPA1	-2.06125		-1.73			-1.87		3	-1.88708
GSE41867_NAIVE_VS_DAY30_LCMV_ARMSTRONG_MEMORY_CD8_TCELL_DN	-2.4683				-1.49	-1.69		3	-1.88277
REACTOME_DECTIN_1_MEDIATED_NONCANONICAL_NF_KB_SIGNALING	-1.79145				-1.85	-2		3	-1.88048
REACTOME_DEFECTIVE_CFTR_CAUSES_CYSTIC_FIBROSIS	-1.96105				-1.72	-1.95		3	-1.87702
REACTOME_STABILIZATION_OF_P53	-1.98921				-1.65	-1.99		3	-1.8764
GSE31082_DN_VS_CD4_SP_THYMOCYTE_UP	-2.50104		-1.47			-1.64		3	-1.87035
REACTOME_COPI_DEPENDENT_GOLGI_TO_ER_RETROGRADE_TRAFFIC			-1.92		-1.94	-1.75		3	-1.87
GOBP_DEOXYRIBONUCLEOSIDE_MONOPHOSPHATE_METABOLIC_PROCESS			-1.79	-1.84		-1.98		3	-1.87
GOBP_ESTABLISHMENT_OF_RNA_LOCALIZATION	-1.97855		-1.77			-1.86		3	-1.86952
GSE25123_ROSIGLITAZONE_VS_IL4_AND_ROSIGLITAZONE_STIM_PPARG_KO_MACROPHAGE_DAY10_UP	-2.26336		-1.61			-1.73		3	-1.86779
REACTOME_FACTORS_INVOLVED_IN_MEGAKARYOCYTE_DEVELOPMENT_AND_PLATELET_PRODUCTION			-1.72		-1.69		-2.19	3	-1.86667
GSE22886_NAIVE_CD4_TCELL_VS_12H_ACT_TH2_DN	-2.17393				-1.56	-1.86		3	-1.86464
REACTOME_RESPIRATORY_ELECTRON_TRANSPORT_ATP_SYNTHESIS_BY_CHEMIOSMOTIC_COUPLING_AND_HEAT_PRODUCTION_BY_UNCOUPLING_PROTEINS	-1.96213				-1.71	-1.92		3	-1.86404
GOBP_EPIDERMAL_CELL_DIFFERENTIATION		-1.85			-1.91	-1.81		3	-1.85667
GSE43863_TH1_VS_TFH_MEMORY_CD4_TCELL_UP	-2.33901	-1.63			-1.6			3	-1.85634
GSE37605_FOXP3_FUSION_GFP_VS_IRES_GFP_TREG_NOD_UP	-1.97811			-1.58		-2.01		3	-1.85604
GSE43863_NAIVE_VS_MEMORY_TFH_CD4_TCELL_D150_LCMV_DN	-2.48269				-1.55	-1.53		3	-1.85423
GSE17301_ACD3_ACD28_VS_ACD3_ACD28_AND_IFNA2_STIM_CD8_TCELL_UP			-2.31	-1.7		-1.54		3	-1.85
GOBP_NEGATIVE_REGULATION_OF_ORGANELLE_ORGANIZATION			-1.81			-1.44	-2.3	3	-1.85
MODULE_165		-1.93	-1.82	-1.79				3	-1.84667
REACTOME_SUMOYLATION	-1.94017		-1.86			-1.73		3	-1.84339
HP_NEOPLASM_OF_THE_COLON	-1.57092		-1.7			-2.24		3	-1.83697
MODULE_357	-1.79582			-1.64	-2.06			3	-1.83194
GOBP_REGULATION_OF_NUCLEASE_ACTIVITY			-1.81		-1.76	-1.92		3	-1.83
GOCC_INNER_MITOCHONDRIAL_MEMBRANE_PROTEIN_COMPLEX	-1.90551				-1.75	-1.83		3	-1.8285
GOBP_NUCLEUS_ORGANIZATION	-1.81271		-1.74			-1.92		3	-1.82424
HALLMARK_KRAS_SIGNALING_UP		-2.11		-1.79	-1.57			3	-1.82333
GSE21670_UNTREATED_VS_TGFB_TREATED_CD4_TCELL_UP		-1.94	-1.69	-1.83				3	-1.82
GOBP_RIBONUCLEOTIDE_CATABOLIC_PROCESS	-1.74272	-1.95		-1.76				3	-1.81757
REACTOME_AURKA_ACTIVATION_BY_TPX2			-1.89		-1.84	-1.71		3	-1.81333
GSE22935_UNSTIM_VS_12H_MBOVIS_BCG_STIM_MYD88_KO_MACROPHAGE_DN			-1.87	-1.47		-2.08		3	-1.80667
GSE19825_NAIVE_VS_IL2RAHIGH_DAY3_EFF_CD8_TCELL_DN	-1.99748	-1.68				-1.73		3	-1.80249
HP_CEREBRAL_HYPOPLASIA		-1.8	-1.87			-1.73		3	-1.8
GSE2770_IL12_VS_IL4_TREATED_ACT_CD4_TCELL_48H_UP			-1.78			-1.51	-2.11	3	-1.8
GOCC_SITE_OF_DNA_DAMAGE	-1.7271		-1.61			-2.05		3	-1.7957
GSE3982_DC_VS_MAC_DN			-1.98	-1.79		-1.61		3	-1.79333
REACTOME_RECRUITMENT_OF_NUMA_TO_MITOTIC_CENTROSOMES			-1.76		-1.81	-1.79		3	-1.78667
GOBP_NEGATIVE_REGULATION_OF_DNA_METABOLIC_PROCESS	-1.69791		-1.82			-1.84		3	-1.78597
GSE2770_UNTREATED_VS_IL4_TREATED_ACT_CD4_TCELL_2H_UP	-1.93383				-1.77	-1.64		3	-1.78128
MORF_RAC1	-2.28022				-1.51	-1.54		3	-1.77674
GSE11961_UNSTIM_VS_ANTI_IGM_AND_CD40_STIM_6H_FOLLICULAR_BCELL_UP			-1.89		-1.54		-1.9	3	-1.77667
REACTOME_METABOLISM_OF_POLYAMINES	-1.65868				-1.84	-1.83		3	-1.77623
GOCC_DNA_PACKAGING_COMPLEX	-1.66676		-1.89			-1.77		3	-1.77559
MODULE_297	-1.62632			-1.65	-2.05			3	-1.77544
MORF_PPP6C	-1.97588				-1.77	-1.58		3	-1.77529
GSE3982_NEUTROPHIL_VS_TH1_DN	-2.16014		-1.49			-1.67		3	-1.77338
MODULE_117		-1.85		-1.98	-1.49			3	-1.77333
KEGG_PROGESTERONE_MEDIATED_OOCYTE_MATURATION	-1.84		-1.76	-1.72				3	-1.77333
GOBP_REGULATION_OF_DNA_RECOMBINATION			-1.74		-1.73	-1.85		3	-1.77333
HP_RENAL_HYPOPLASIA_APLASIA			-1.56		-1.61		-2.14	3	-1.77
GOBP_NUCLEOSIDE_PHOSPHATE_CATABOLIC_PROCESS		-1.9		-1.6		-1.8		3	-1.76667
GOBP_NEGATIVE_REGULATION_OF_CELL_CYCLE_G2_M_PHASE_TRANSITION	-1.67953	-1.64	-1.97					3	-1.76318
GSE18281_PERIMEDULLARY_CORTICAL_REGION_VS_WHOLE_CORTEX_THYMUS_UP		-1.82			-1.79	-1.67		3	-1.76
HP_APLASIA_HYPOPLASIA_OF_THE_RADIUS			-1.76		-1.75	-1.77		3	-1.76
GSE19825_NAIVE_VS_DAY3_EFF_CD8_TCELL_DN	-1.65005				-1.53		-2.08	3	-1.75335
GSE11961_PLASMA_CELL_DAY7_VS_MEMORY_BCELL_DAY40_DN		-1.63	-1.74			-1.87		3	-1.74667
GSE6674_ANTI_IGM_VS_PL2_3_STIM_BCELL_DN	-1.9673	-1.76	-1.5					3	-1.74243
ERBB2_UP.V1_UP		-1.78	-1.61	-1.83				3	-1.74
GOBP_NUCLEOSOME_ORGANIZATION	-1.83588		-1.58			-1.79		3	-1.73529
GSE2770_IL12_AND_TGFB_ACT_VS_ACT_CD4_TCELL_48H_DN	-1.83		-1.56		-1.81			3	-1.73333
MODULE_88		-1.89	-1.43	-1.88				3	-1.73333
GSE6259_FLT3L_INDUCED_VS_WT_SPLENIC_DC_33D1_POS_DN			-1.66	-1.91	-1.63			3	-1.73333
GSE41867_LCMV_ARMSTRONG_VS_CLONE13_DAY6_EFFECTOR_CD8_TCELL_UP	-1.86702		-1.57			-1.76		3	-1.73234
GSE16385_ROSIGLITAZONE_IL4_VS_ROSIGLITAZONE_ALONE_STIM_MACROPHAGE_DN	-2.01955		-1.76			-1.41		3	-1.72985
REACTOME_RECRUITMENT_OF_MITOTIC_CENTROSOME_PROTEINS_AND_COMPLEXES			-1.79		-1.76	-1.63		3	-1.72667
GSE17974_2H_VS_72H_UNTREATED_IN_VITRO_CD4_TCELL_DN	-1.80891			-1.51		-1.85		3	-1.72297
GOBP_REGULATION_OF_DOUBLE_STRAND_BREAK_REPAIR_VIA_HOMOLOGOUS_RECOMBINATION			-1.77		-1.67	-1.72		3	-1.72
MODULE_104		-1.76		-1.55	-1.84			3	-1.71667
HP_ANEMIA_OF_INADEQUATE_PRODUCTION			-1.57	-1.75		-1.81		3	-1.71
GOBP_REGULATION_OF_CENTROSOME_CYCLE	-1.72595		-1.76			-1.64		3	-1.70865
GSE12845_IGD_POS_BLOOD_VS_DARKZONE_GC_TONSIL_BCELL_DN	-2.00047				-1.59	-1.53		3	-1.70682
GOCC_MICROTUBULE_ORGANIZING_CENTER		-1.16			-1.42		-2.54	3	-1.70667
GSE9509_LPS_VS_LPS_AND_IL10_STIM_IL10_KO_MACROPHAGE_30MIN_DN			-2.01	-1.53	-1.58			3	-1.70667
GSE339_EX_VIVO_VS_IN_CULTURE_CD4CD8DN_DC_UP	-1.45545		-1.59				-2.07	3	-1.70515
REACTOME_GOLGI_TO_ER_RETROGRADE_TRANSPORT			-1.81		-1.73	-1.57		3	-1.70333
HP_ABNORMAL_TRACHEAL_MORPHOLOGY	-1.58768		-1.6			-1.91		3	-1.69923
ATF2_S_UP.V1_UP			-1.67	-1.68	-1.74			3	-1.69667
GSE24634_IL4_VS_CTRL_TREATED_NAIVE_CD4_TCELL_DAY10_UP			-1.61	-1.67			-1.81	3	-1.69667
REACTOME_REGULATION_OF_RAS_BY_GAPS	-1.66581				-1.74	-1.68		3	-1.69527
GSE1740_MCSF_VS_MCSF_AND_IFNG_DAY2_DERIVED_MACROPHAGE_WITH_IFNA_STIM_DN		-1.54	-1.71	-1.8				3	-1.68333
GSE31082_DP_VS_CD8_SP_THYMOCYTE_UP	-1.22779		-1.77				-2.04	3	-1.67926
GSE10240_CTRL_VS_IL17_AND_IL22_STIM_PRIMARY_BRONCHIAL_EPITHELIAL_CELLS_DN	-1.49822		-1.8		-1.73			3	-1.67607
GSE17721_0.5H_VS_24H_POLYIC_BMDC_UP	-1.91788			-1.62		-1.49		3	-1.67596
GSE39820_CTRL_VS_IL1B_IL6_IL23A_CD4_TCELL_UP	-1.66034		-1.69	-1.67				3	-1.67345
GSE34179_THPOK_KO_VS_WT_VA14I_NKTCELL_DN	-1.45573	-1.94			-1.59			3	-1.66191
GSE41867_NAIVE_VS_EFFECTOR_CD8_TCELL_UP	-1.8201	-1.54	-1.62					3	-1.66003
NFE2L2.V2		-1.64	-1.6	-1.74				3	-1.66
GSE27786_CD4_TCELL_VS_NKTCELL_DN	-1.54984	-1.84				-1.59		3	-1.65995
GSE32901_NAIVE_VS_TH1_CD4_TCELL_DN			-1.72	-1.64		-1.61		3	-1.65667
GSE14769_UNSTIM_VS_240MIN_LPS_BMDM_UP	-1.81161		-1.53		-1.61			3	-1.65054
GSE21927_SPLEEN_VS_4T1_TUMOR_MONOCYTE_BALBC_DN	-1.55392		-1.77		-1.62			3	-1.64797
GSE14415_TCONV_VS_FOXP3_KO_INDUCED_TREG_UP	-1.83208		-1.64			-1.47		3	-1.64736
GSE20727_CTRL_VS_ROS_INHIBITOR_TREATED_DC_UP	-1.83769	-1.47	-1.63					3	-1.6459
GSE11961_GERMINAL_CENTER_BCELL_DAY7_VS_PLASMA_CELL_DAY7_UP	-1.38492	-1.9	-1.65					3	-1.64497
CYCLIN_D1_KE_.V1_UP	-1.33	-1.97				-1.63		3	-1.64333
GSE5589_LPS_AND_IL10_VS_LPS_AND_IL6_STIM_MACROPHAGE_45MIN_DN			-1.63			-1.43	-1.87	3	-1.64333
GSE27786_NEUTROPHIL_VS_MONO_MAC_DN	-1.49202		-1.71			-1.72		3	-1.64067
GSE27786_LIN_NEG_VS_CD4_TCELL_UP	-1.82531		-1.58			-1.51		3	-1.63844
GSE17974_0H_VS_2H_IN_VITRO_ACT_CD4_TCELL_DN	-1.82468		-1.63			-1.46		3	-1.63823
GSE21360_SECONDARY_VS_TERTIARY_MEMORY_CD8_TCELL_DN			-1.68	-1.77		-1.45		3	-1.63333
GSE17186_BLOOD_VS_CORD_BLOOD_CD21HIGH_TRANSITIONAL_BCELL_UP			-1.59		-1.59	-1.7		3	-1.62667
GSE17974_CTRL_VS_ACT_IL4_AND_ANTI_IL12_72H_CD4_TCELL_DN			-1.54	-1.48		-1.86		3	-1.62667
GSE20366_EX_VIVO_VS_DEC205_CONVERSION_NAIVE_CD4_TCELL_UP		-1.41	-1.6				-1.86	3	-1.62333
GSE5542_IFNG_VS_IFNA_TREATED_EPITHELIAL_CELLS_24H_UP	-1.7088		-1.69			-1.47		3	-1.62293
GSE41978_KLRG1_HIGH_VS_LOW_EFFECTOR_CD8_TCELL_DN	-1.48498			-1.54		-1.84		3	-1.62166
PRC2_EZH2_UP.V1_UP			-1.53	-1.68	-1.65			3	-1.62
GSE39820_CTRL_VS_TGFBETA3_IL6_CD4_TCELL_UP	-1.62355		-1.61		-1.62			3	-1.61785
GSE15624_CTRL_VS_3H_HALOFUGINONE_TREATED_CD4_TCELL_DN	-1.59284		-1.53			-1.71		3	-1.61095
GSE11961_MARGINAL_ZONE_BCELL_VS_PLASMA_CELL_DAY7_DN	-1.43931	-1.77	-1.62					3	-1.60977
GSE41176_UNSTIM_VS_ANTI_IGM_STIM_TAK1_KO_BCELL_24H_DN	-1.30341	-2.02		-1.5				3	-1.6078
AKT_UP.V1_UP		-1.64		-1.61		-1.57		3	-1.60667
GSE3920_IFNB_VS_IFNG_TREATED_ENDOTHELIAL_CELL_DN	-1.67101	-1.49	-1.65					3	-1.60367
GSE3691_IFN_PRODUCING_KILLER_DC_VS_PLASMACYTOID_DC_SPLEEN_DN	-1.60908		-1.75			-1.45		3	-1.60303
GSE360_L_DONOVANI_VS_T_GONDII_MAC_DN	-1.77115	-1.52				-1.51		3	-1.60038
HALLMARK_GLYCOLYSIS	-1.39		-1.62	-1.79				3	-1.6
E2F3_UP.V1_UP	-1.35		-1.92		-1.53			3	-1.6
GSE20727_CTRL_VS_ROS_INHIBITOR_TREATED_DC_DN			-1.75	-1.5		-1.54		3	-1.59667
RB_P130_DN.V1_UP	-1.36			-1.54			-1.88	3	-1.59333
GSE17974_2.5H_VS_72H_IL4_AND_ANTI_IL12_ACT_CD4_TCELL_DN	-1.51314			-1.56		-1.7		3	-1.59105
HP_MACROCYTIC_ANEMIA	-1.47875			-1.63		-1.65		3	-1.58625
GSE36888_STAT5_AB_KNOCKIN_VS_WT_TCELL_IL2_TREATED_6H_DN	-1.46725	-1.55	-1.74					3	-1.58575
HP_LEUKEMIA	-1.14813				-1.58	-2.02		3	-1.58271
HP_ABNORMAL_LOCALIZATION_OF_KIDNEY	-1.67923				-1.56	-1.5		3	-1.57974
GSE39820_CTRL_VS_TGFBETA1_IL6_CD4_TCELL_UP	-1.58258	-1.4	-1.75					3	-1.57753
HP_ANAL_ATRESIA	-1.33686		-1.6		-1.79			3	-1.57562
NFY_Q6	-1.31326		-1.82			-1.59		3	-1.57442
HP_ABNORMALITY_OF_THE_UTERUS	-1.37603		-1.76		-1.55			3	-1.56201
MODULE_41		-1.77		-1.42	-1.49			3	-1.56
EGFR_UP.V1_UP		-1.51	-1.61	-1.55				3	-1.55667
GSE26912_TUMORICIDAL_VS_CTRL_MACROPHAGE_DN			-1.57	-1.54		-1.55		3	-1.55333
HP_LYMPHOMA	-1.45657		-1.58	-1.62				3	-1.55219
HP_ABNORMALITY_OF_THE_CHOANAE	-1.32697		-1.59		-1.7			3	-1.53899
GSE20727_CTRL_VS_DNFB_ALLERGEN_TREATED_DC_UP	-1.18029			-1.7	-1.73			3	-1.53676
GOBP_EPIGENETIC_REGULATION_OF_GENE_EXPRESSION	-1.29216		-1.58			-1.73		3	-1.53405
GSE22935_WT_VS_MYD88_KO_MACROPHAGE_12H_MBOVIS_BCG_STIM_DN		-1.5	-1.6	-1.5				3	-1.53333
GSE1448_CTRL_VS_ANTI_VALPHA2_DP_THYMOCYTE_UP	-1.31125		-1.84	-1.44				3	-1.53042
GOBP_NUCLEOBASE_CONTAINING_SMALL_MOLECULE_METABOLIC_PROCESS		-1.23	-1.33				-2.03	3	-1.53
GSE45365_HEALTHY_VS_MCMV_INFECTION_BCELL_IFNAR_KO_UP	-1.41156		-1.63		-1.54			3	-1.52719
GSE3982_DC_VS_MAC_LPS_STIM_DN			-1.56	-1.6		-1.42		3	-1.52667
GSE24972_WT_VS_IRF8_KO_SPLEEN_FOLLICULAR_BCELL_DN		-1.55	-1.55	-1.46				3	-1.52
MODULE_105	-1.26256		-1.66		-1.56			3	-1.49419
GSE5589_LPS_VS_LPS_AND_IL10_STIM_IL6_KO_MACROPHAGE_45MIN_DN	-1.21821		-1.56			-1.63		3	-1.4694
HP_SPINAL_DYSRAPHISM	-1.49643		-1.57			-1.34		3	-1.46881
GOBP_REGULATION_OF_RESPONSE_TO_DNA_DAMAGE_STIMULUS	-1.4728		-1.52			-1.4		3	-1.46427
GSE43863_DAY6_EFF_VS_DAY150_MEM_TH1_CD4_TCELL_UP	-1.26729	-1.63		-1.48				3	-1.4591
GSE26669_CTRL_VS_COSTIM_BLOCK_MLR_CD4_TCELL_UP	-1.12867				-1.73	-1.48		3	-1.44622
GSE2770_IL12_ACT_VS_ACT_CD4_TCELL_48H_DN	-1.36253				-1.5	-1.47		3	-1.44418
GSE3039_NKT_CELL_VS_ALPHAALPHA_CD8_TCELL_UP	-1.09383	-1.58		-1.62				3	-1.43128
GOCC_POLYMERIC_CYTOSKELETAL_FIBER		-1.3	-1.48			-1.41		3	-1.39667
GSE36392_TYPE_2_MYELOID_VS_NEUTROPHIL_IL25_TREATED_LUNG_DN	-1.10192	-1.39			-1.61			3	-1.36731
HP_ANORECTAL_ANOMALY	-1.13339				-1.55	-1.37		3	-1.35113
GOCC_LARGE_RIBOSOMAL_SUBUNIT	-3.38927					-2.91		2	-3.14964
GNF2_NPM1	-3.32049					-2.52		2	-2.92024
GOBP_RIBOSOMAL_LARGE_SUBUNIT_BIOGENESIS	-3.1523					-2.5		2	-2.82615
GOBP_RIBOSOMAL_SMALL_SUBUNIT_BIOGENESIS	-3.03649					-2.46		2	-2.74824
GOBP_RIBOSOME_ASSEMBLY	-2.91976					-2.5		2	-2.70988
GOBP_RIBONUCLEOPROTEIN_COMPLEX_SUBUNIT_ORGANIZATION	-3.22477					-2.15		2	-2.68739
MORF_EIF3S6	-3.04157					-2.3		2	-2.67078
GOCC_SMALL_RIBOSOMAL_SUBUNIT	-2.69436					-2.61		2	-2.65218
MORF_SART1	-2.94353					-2.33		2	-2.63677
MODULE_72	-3						-2.19	2	-2.595
GOCC_MITOCHONDRIAL_LARGE_RIBOSOMAL_SUBUNIT	-2.91701					-2.27		2	-2.59351
ZNF250_TARGET_GENES	-3						-2.12	2	-2.56
GOBP_MATURATION_OF_SSU_RRNA	-2.958					-2.13		2	-2.544
GCM_PPP1CC	-2.57329					-2.47		2	-2.52164
GOCC_POLYSOMAL_RIBOSOME	-2.55442					-2.48		2	-2.51721
GCM_ANP32B	-2.44927					-2.56		2	-2.50464
GNF2_UBE2I	-2.56659					-2.42		2	-2.4933
HP_ABNORMAL_CORTICAL_GYRATION	-3						-1.98	2	-2.49
GOMF_ATP_HYDROLYSIS_ACTIVITY	-3		-1.96					2	-2.48
GNF2_GLTSCR2	-2.55266					-2.4		2	-2.47633
GOCC_MITOCHONDRIAL_SMALL_RIBOSOMAL_SUBUNIT	-2.72496					-2.2		2	-2.46248
MORF_CCNI	-2.61874					-2.29		2	-2.45437
EPC1_TARGET_GENES	-3					-1.89		2	-2.445
GOBP_MATURATION_OF_SSU_RRNA_FROM_TRICISTRONIC_RRNA_TRANSCRIPT_SSU_RRNA_5_8S_RRNA_LSU_RRNA	-2.7066					-2.17		2	-2.4383
MORF_EIF4A2	-2.68921					-2.18		2	-2.4346
GOBP_RNA_SPLICING	-3					-1.81		2	-2.405
GSE22432_PDC_VS_TGFB1_TREATEDCOMMON_DC_PROGENITOR_UP	-2.96309					-1.84		2	-2.40154
GOBP_RIBOSOMAL_LARGE_SUBUNIT_ASSEMBLY	-2.55828					-2.24		2	-2.39914
GOBP_MATURATION_OF_5_8S_RRNA	-2.87534					-1.92		2	-2.39767
GSE45837_WT_VS_GFI1_KO_PDC_DN	-2.27981					-2.5		2	-2.3899
GNF2_TDG	-2.70277					-2.04		2	-2.37138
HP_PURE_RED_CELL_APLASIA	-2.36237					-2.38		2	-2.37119
GOMF_SNORNA_BINDING	-2.73396					-2		2	-2.36698
GOBP_CLEAVAGE_INVOLVED_IN_RRNA_PROCESSING	-2.67297					-2.04		2	-2.35648
MORF_DEAF1	-3.00335					-1.7		2	-2.35167
GCM_HDAC1	-2.31152					-2.39		2	-2.35076
HP_DECREASED_ACTIVITY_OF_MITOCHONDRIAL_RESPIRATORY_CHAIN	-2.61159					-2.08		2	-2.3458
MORF_CDC10	-2.71545					-1.95		2	-2.33273
GOMF_RRNA_BINDING	-2.70697					-1.95		2	-2.32848
GOCC_ORGANELLE_INNER_MEMBRANE	-3					-1.61		2	-2.305
GOBP_SPLICEOSOMAL_SNRNP_ASSEMBLY	-2.66607					-1.94		2	-2.30304
GNF2_G22P1	-2.50489					-2.1		2	-2.30245
GNF2_RBBP6	-2.49959					-2.1		2	-2.29979
GSE7568_IL4_VS_IL4_AND_TGFB_TREATED_MACROPHAGE_24H_DN	-2.87858					-1.72		2	-2.29929
HP_FINGER_CLINODACTYLY	-3		-1.57					2	-2.285
GSE32986_CURDLAN_LOWDOSE_VS_GMCSF_AND_CURDLAN_LOWDOSE_STIM_DC_DN	-3				-1.57			2	-2.285
HP_UPSLANTED_PALPEBRAL_FISSURE	-3		-1.56					2	-2.28
GOCC_SPLICEOSOMAL_SNRNP_COMPLEX	-2.48808					-2.07		2	-2.27904
REACTOME_PROCESSING_OF_CAPPED_INTRONLESS_PRE_MRNA	-2.55204					-2		2	-2.27602
MODULE_102	-2.46177					-2.09		2	-2.27589
GOMF_TRANSLATION_INITIATION_FACTOR_ACTIVITY	-2.64115					-1.9		2	-2.27057
GOMF_DNA_BINDING_TRANSCRIPTION_ACTIVATOR_ACTIVITY	-3				-1.53			2	-2.265
GSE41867_NAIVE_VS_EFFECTOR_CD8_TCELL_DN	-2.80809					-1.72		2	-2.26405
GSE7509_UNSTIM_VS_FCGRIIB_STIM_DC_UP		-1.76					-2.76	2	-2.26
GNF2_HDAC1	-2.21952					-2.3		2	-2.25976
HP_ELEVATED_RED_CELL_ADENOSINE_DEAMINASE_LEVEL	-2.27905					-2.24		2	-2.25952
MODULE_388	-2.49464					-2.02		2	-2.25732
GOBP_ORGANELLE_LOCALIZATION	-3		-1.51					2	-2.255
GOCC_MICROTUBULE			-1.74				-2.77	2	-2.255
HP_CLINODACTYLY	-3		-1.5					2	-2.25
HP_ABNORMAL_INTERNAL_GENITALIA	-3		-1.49					2	-2.245
GSE3039_CD4_TCELL_VS_ALPHAALPHA_CD8_TCELL_DN		-1.79					-2.7	2	-2.245
HP_DEVIATION_OF_THE_HAND_OR_OF_FINGERS_OF_THE_HAND	-3		-1.48					2	-2.24
GOCC_U2_SNRNP	-2.52044					-1.93		2	-2.22522
GTF2E2_TARGET_GENES	-3					-1.45		2	-2.225
HP_ABNORMAL_CELLULAR_PHENOTYPE	-3		-1.44					2	-2.22
GCM_RAD21	-2.37751					-2.06		2	-2.21876
GOCC_90S_PRERIBOSOME	-2.57442					-1.86		2	-2.21721
MODULE_254		-2.49	-1.94					2	-2.215
GOBP_DNA_REPLICATION_CHECKPOINT_SIGNALING	-1.98439					-2.44		2	-2.21219
HP_ABSENT_THUMB	-1.99199					-2.43		2	-2.21099
HP_ERYTHROID_HYPOPLASIA	-2.13037					-2.29		2	-2.21019
GOBP_RESPONSE_TO_INSULIN	-3	-1.42						2	-2.21
GOBP_NUCLEAR_TRANSPORT	-3					-1.42		2	-2.21
GSE369_IFNG_KO_VS_WT_LIVER_DN	-2.64738					-1.77		2	-2.20869
HP_PERSISTENCE_OF_HEMOGLOBIN_F	-2.28352					-2.13		2	-2.20676
GTF2A2_TARGET_GENES	-3					-1.41		2	-2.205
GOBP_IN_UTERO_EMBRYONIC_DEVELOPMENT	-3		-1.4					2	-2.2
GOBP_POSITIVE_REGULATION_OF_ORGANELLE_ORGANIZATION	-3		-1.4					2	-2.2
GSE411_100MIN_VS_400MIN_IL6_STIM_MACROPHAGE_DN	-2.717					-1.68		2	-2.1985
GOBP_ORGANOPHOSPHATE_BIOSYNTHETIC_PROCESS	-3		-1.39					2	-2.195
HP_ABNORMALITY_OF_THE_BREAST	-3		-1.39					2	-2.195
GOMF_RIBONUCLEOPROTEIN_COMPLEX_BINDING	-2.68471					-1.7		2	-2.19235
REACTOME_O_LINKED_GLYCOSYLATION_OF_MUCINS		-2.4		-1.98				2	-2.19
GOBP_TRNA_MODIFICATION	-2.71814				-1.66			2	-2.18907
GOBP_MATURATION_OF_LSU_RRNA	-2.57994					-1.79		2	-2.18497
REACTOME_DUAL_INCISION_IN_TC_NER	-2.34721					-2.02		2	-2.18361
DLX6_TARGET_GENES	-3					-1.36		2	-2.18
REACTOME_ANTIMICROBIAL_PEPTIDES		-2.27		-2.09				2	-2.18
GSE6674_ANTI_IGM_VS_ANTI_IGM_AND_CPG_STIM_BCELL_DN	-2.56443	-1.79						2	-2.17721
GOBP_CARBOHYDRATE_DERIVATIVE_BIOSYNTHETIC_PROCESS	-3			-1.35				2	-2.175
MORF_RAF1	-2.48508					-1.86		2	-2.17254
GOMF_4_IRON_4_SULFUR_CLUSTER_BINDING	-2.2983					-2.04		2	-2.16915
ATXN7L3_TARGET_GENES	-3	-1.33						2	-2.165
GOBP_RNA_METHYLATION	-2.59522				-1.73			2	-2.16261
GOBP_ESTABLISHMENT_OF_PROTEIN_LOCALIZATION_TO_CHROMOSOME	-2.29442					-2.03		2	-2.16221
REACTOME_CHOLESTEROL_BIOSYNTHESIS	-2.15157					-2.17		2	-2.16078
GOBP_U2_TYPE_PRESPLICEOSOME_ASSEMBLY	-2.44033					-1.88		2	-2.16017
GOCC_NUCLEAR_ENVELOPE	-3	-1.31						2	-2.155
GCCATNTTG_YY1_Q6	-3					-1.31		2	-2.155
GSE31082_DN_VS_DP_THYMOCYTE_UP	-2.31241					-1.99		2	-2.1512
MORF_PSMC2	-2.53553				-1.76			2	-2.14777
GOBP_RIBONUCLEOSIDE_MONOPHOSPHATE_BIOSYNTHETIC_PROCESS	-2.4406					-1.85		2	-2.1453
GOMF_SNRNA_BINDING	-2.51817					-1.77		2	-2.14408
GNF2_DENR	-2.54508					-1.74		2	-2.14254
GOBP_HISTONE_MODIFICATION	-3					-1.28		2	-2.14
REACTOME_PROCESSIVE_SYNTHESIS_ON_THE_LAGGING_STRAND			-1.96			-2.32		2	-2.14
GOBP_RNA_CAPPING	-2.4437					-1.83		2	-2.13685
GOCC_MITOCHONDRIAL_MATRIX	-3					-1.25		2	-2.125
HP_INCREASED_CSF_LACTATE	-2.3476					-1.88		2	-2.1138
TAF9B_TARGET_GENES	-3					-1.22		2	-2.11
GOBP_REGULATION_OF_KERATINOCYTE_DIFFERENTIATION					-2.3	-1.92		2	-2.11
GOBP_RNA_5_END_PROCESSING	-2.23025					-1.98		2	-2.10513
GOBP_CELL_DIFFERENTIATION_INVOLVED_IN_EMBRYONIC_PLACENTA_DEVELOPMENT	-2.16077				-2.04			2	-2.10039
HP_ABNORMAL_ERYTHROCYTE_ENZYME_LEVEL	-1.95786					-2.23		2	-2.09393
GOBP_RIBONUCLEOSIDE_MONOPHOSPHATE_METABOLIC_PROCESS	-2.39209					-1.79		2	-2.09105
GOBP_NEGATIVE_REGULATION_OF_EPITHELIAL_CELL_DIFFERENTIATION		-2.06			-2.12			2	-2.09
GOMF_RNA_POLYMERASE_ACTIVITY	-2.39377					-1.77		2	-2.08188
HP_ORAL_LEUKOPLAKIA	-1.81255					-2.35		2	-2.08128
REACTOME_TRNA_MODIFICATION_IN_THE_NUCLEUS_AND_CYTOSOL	-2.44151				-1.72			2	-2.08075
REACTOME_MEIOSIS			-2.12			-2.04		2	-2.08
GOCC_U12_TYPE_SPLICEOSOMAL_COMPLEX	-2.13463					-2.02		2	-2.07732
GOCC_U2_TYPE_CATALYTIC_STEP_2_SPLICEOSOME	-2.25788					-1.89		2	-2.07394
HP_INCREASED_SERUM_PYRUVATE	-2.30308					-1.83		2	-2.06654
GOCC_PROTEASOME_ACCESSORY_COMPLEX	-2.26113				-1.87			2	-2.06556
NEUTROPHIL		-1.97		-2.16				2	-2.065
OLR1_CLASSICAL_MONOCYTE		-2.18		-1.95				2	-2.065
GOBP_CELLULAR_RESPONSE_TO_DNA_DAMAGE_STIMULUS		-1.54					-2.59	2	-2.065
FOXR2_TARGET_GENES	-2.15877					-1.97		2	-2.06438
GNF2_PPP6C	-2.32497					-1.8		2	-2.06249
KRAS.PROSTATE_UP.V1_UP		-1.97	-2.15					2	-2.06
REACTOME_GASTRULATION	-1.88712				-2.23			2	-2.05856
HP_DECREASED_ACTIVITY_OF_MITOCHONDRIAL_COMPLEX_I	-2.23696					-1.88		2	-2.05848
GOCC_SMN_SM_PROTEIN_COMPLEX	-2.3776					-1.73		2	-2.0538
MODULE_303			-2.13			-1.97		2	-2.05
GSE42724_NAIVE_VS_B1_BCELL_DN	-2.23493						-1.86	2	-2.04746
GOBP_ESTABLISHMENT_OF_SPINDLE_ORIENTATION			-2.25			-1.84		2	-2.045
GOBP_MITOTIC_SISTER_CHROMATID_COHESION	-2.07783					-1.99		2	-2.03392
REACTOME_MEIOTIC_RECOMBINATION			-2.14			-1.92		2	-2.03
GOBP_MISMATCH_REPAIR			-1.95			-2.11		2	-2.03
GSE9006_HEALTHY_VS_TYPE_2_DIABETES_PBMC_AT_DX_UP	-2.00686					-2.05		2	-2.02843
HP_LACTIC_ACIDOSIS	-2.21682					-1.84		2	-2.02841
GOBP_PURINE_NUCLEOSIDE_METABOLIC_PROCESS				-1.82		-2.23		2	-2.025
GSE18791_CTRL_VS_NEWCASTLE_VIRUS_DC_16H_UP	-2.08843					-1.96		2	-2.02421
FLETCHER_PBMC_BCG_10W_INFANT_PPD_STIMULATED_VS_UNSTIMULATED_10W_UP		-2.23		-1.81				2	-2.02
GOBP_KERATINOCYTE_PROLIFERATION	-1.73092				-2.3			2	-2.01546
GOBP_REGULATION_OF_FATTY_ACID_BIOSYNTHETIC_PROCESS		-2.01		-2.02				2	-2.015
MODULE_62	-2.31922				-1.71			2	-2.01461
REACTOME_NUCLEAR_EVENTS_MEDIATED_BY_NFE2L2	-2.13001					-1.89		2	-2.01001
KEGG_HEMATOPOIETIC_CELL_LINEAGE			-2.07	-1.95				2	-2.01
MORF_PPP2R4	-2.26604					-1.75		2	-2.00802
GSE41867_LCMV_ARMSTRONG_VS_CLONE13_DAY6_EFFECTOR_CD8_TCELL_DN	-2.2638					-1.74		2	-2.0019
GOCC_METHYLTRANSFERASE_COMPLEX	-2.10294					-1.9		2	-2.00147
GOBP_REGULATION_OF_UBIQUITIN_PROTEIN_LIGASE_ACTIVITY	-2.29072		-1.71					2	-2.00036
SEROUS			-2.1	-1.9				2	-2
GOCC_PROTEASOME_REGULATORY_PARTICLE	-2.20838				-1.79			2	-1.99919
GOCC_MITOTIC_SPINDLE_POLE	-1.94032		-2.05					2	-1.99516
GOBP_POSITIVE_REGULATION_OF_CELL_CYCLE_CHECKPOINT	-2.08867		-1.9					2	-1.99434
REACTOME_TRNA_AMINOACYLATION	-2.22139	-1.76						2	-1.9907
GSE21379_WT_VS_SAP_KO_CD4_TCELL_DN				-1.52			-2.46	2	-1.99
HP_ABNORMAL_CIRCULATING_CARBOHYDRATE_CONCENTRATION	-1.82177					-2.15		2	-1.98589
MODULE_115	-2.17646					-1.79		2	-1.98323
REACTOME_TELOMERE_EXTENSION_BY_TELOMERASE	-2.14274					-1.81		2	-1.97637
HP_ABNORMAL_MALE_INTERNAL_GENITALIA_MORPHOLOGY		-1.79				-2.16		2	-1.975
MODULE_180				-1.91	-2.04			2	-1.975
GOMF_NUCLEOSOMAL_DNA_BINDING	-1.77741					-2.17		2	-1.9737
GSE2770_TGFB_AND_IL4_VS_TGFB_AND_IL12_TREATED_ACT_CD4_TCELL_2H_DN	-2.20675				-1.74			2	-1.97337
GOBP_REGULATION_OF_EPIDERMIS_DEVELOPMENT		-1.72			-2.22			2	-1.97
MYC_UP.V1_UP	-2.45		-1.48					2	-1.965
GOBP_MITOTIC_G2_DNA_DAMAGE_CHECKPOINT_SIGNALING		-1.99	-1.94					2	-1.965
HP_INCREASED_SERUM_LACTATE	-1.9995					-1.93		2	-1.96475
MODULE_306	-2.25901		-1.67					2	-1.9645
HP_NORMOCHROMIC_ANEMIA	-1.82879					-2.1		2	-1.9644
GSE17974_CTRL_VS_ACT_IL4_AND_ANTI_IL12_4H_CD4_TCELL_DN	-2.38027					-1.54		2	-1.96013
REACTOME_POLO_LIKE_KINASE_MEDIATED_EVENTS			-2.14	-1.78				2	-1.96
REACTOME_TP53_REGULATES_TRANSCRIPTION_OF_GENES_INVOLVED_IN_G2_CELL_CYCLE_ARREST	-2.16534					-1.75		2	-1.95767
MODULE_315			-2.16	-1.75				2	-1.955
GOBP_MRNA_EXPORT_FROM_NUCLEUS	-1.92556					-1.98		2	-1.95278
REACTOME_DEGRADATION_OF_DVL	-2.15078				-1.75			2	-1.95039
GOBP_PROTON_MOTIVE_FORCE_DRIVEN_ATP_SYNTHESIS					-1.78	-2.12		2	-1.95
GOBP_RNA_PHOSPHODIESTER_BOND_HYDROLYSIS	-2.14376					-1.75		2	-1.94688
GOBP_TELOMERE_MAINTENANCE_IN_RESPONSE_TO_DNA_DAMAGE	-2.22974					-1.66		2	-1.94487
HP_PULMONARY_INTERSTITIAL_HIGH_RESOLUTION_COMPUTED_TOMOGRAPHY_ABNORMALITY			-1.9	-1.98				2	-1.94
GSE3720_UNSTIM_VS_PMA_STIM_VD2_GAMMADELTA_TCELL_UP	-1.82407					-2.05		2	-1.93704
MODULE_61	-2.03344					-1.84		2	-1.93672
GOMF_CHEMOKINE_RECEPTOR_BINDING				-1.82		-2.05		2	-1.935
REACTOME_REPRODUCTION			-2.09			-1.78		2	-1.935
GOBP_POSTREPLICATION_REPAIR			-1.85			-2.02		2	-1.935
GOMF_TUBULIN_BINDING			-1.79				-2.08	2	-1.935
GOBP_TRANSLESION_SYNTHESIS			-1.74			-2.13		2	-1.935
GOBP_CENTRIOLE_ASSEMBLY			-1.84			-2.02		2	-1.93
GOBP_CYTOKINETIC_PROCESS			-1.99			-1.85		2	-1.92
GOBP_RNA_TEMPLATED_DNA_BIOSYNTHETIC_PROCESS	-2.01822					-1.82		2	-1.91911
GOBP_NEGATIVE_REGULATION_OF_UBIQUITIN_PROTEIN_TRANSFERASE_ACTIVITY	-1.81719					-2.02		2	-1.91859
GSE40274_CTRL_VS_HELIOS_TRANSDUCED_ACTIVATED_CD4_TCELL_DN	-2.16249	-1.67						2	-1.91624
MORF_TERF1	-2.02232					-1.81		2	-1.91616
BASAL		-1.91		-1.92				2	-1.915
HP_CLUBBING			-1.95	-1.88				2	-1.915
GOBP_DOUBLE_STRAND_BREAK_REPAIR_VIA_NONHOMOLOGOUS_END_JOINING					-1.69	-2.14		2	-1.915
MORF_DAP	-2.07383					-1.75		2	-1.91192
GSE6269_E_COLI_VS_STREP_PNEUMO_INF_PBMC_DN		-1.85		-1.97				2	-1.91
HP_CLITORAL_HYPOPLASIA	-1.9914					-1.81		2	-1.9007
GSE41867_DAY8_EFFECTOR_VS_DAY30_MEMORY_CD8_TCELL_LCMV_ARMSTRONG_UP	-2.02705				-1.77			2	-1.89852
GOBP_NADH_DEHYDROGENASE_COMPLEX_ASSEMBLY	-1.82246					-1.97		2	-1.89623
GOBP_POSITIVE_REGULATION_OF_VASCULAR_ENDOTHELIAL_GROWTH_FACTOR_PRODUCTION		-2.06		-1.73				2	-1.895
KEGG_O_GLYCAN_BIOSYNTHESIS		-1.83		-1.96				2	-1.895
GSE6259_FLT3L_INDUCED_33D1_POS_DC_VS_BCELL_UP	-2.31204					-1.47		2	-1.89102
REACTOME_ESTROGEN_DEPENDENT_NUCLEAR_EVENTS_DOWNSTREAM_OF_ESR_MEMBRANE_SIGNALING	-1.83097				-1.95			2	-1.89048
GOBP_HUMORAL_IMMUNE_RESPONSE		-1.86		-1.92				2	-1.89
LI_PBMC_MENOMUNE_A_C_Y_W_135_AGE_18_45YO_CORRELATED_WITH_ANTIBODY_RESPONSE_3DY_POSITIVE		-1.98		-1.8				2	-1.89
HP_DECREASED_ACTIVITY_OF_MITOCHONDRIAL_COMPLEX_IV	-2.05977					-1.72		2	-1.88988
HP_ABNORMALITY_OF_THE_MITOCHONDRION	-2.12459					-1.65		2	-1.8873
CAR_HPX		-1.79		-1.98				2	-1.885
GOBP_NEGATIVE_REGULATION_OF_GENE_EXPRESSION_EPIGENETIC			-1.67			-2.1		2	-1.885
REACTOME_DEGRADATION_OF_AXIN	-1.72616					-2.04		2	-1.88308
GOBP_DEFENSE_RESPONSE_TO_BACTERIUM		-1.84		-1.92				2	-1.88
GSE13485_DAY1_VS_DAY21_YF17D_VACCINE_PBMC_DN	-2.1254				-1.63			2	-1.8777
GOBP_ATP_SYNTHESIS_COUPLED_ELECTRON_TRANSPORT	-1.90757					-1.84		2	-1.87379
GOBP_MITOTIC_RECOMBINATION			-1.79			-1.95		2	-1.87
GNF2_CDH3	-1.5291				-2.21			2	-1.86955
GSE14908_ATOPIC_VS_NONATOPIC_PATIENT_RESTING_CD4_TCELL_DN	-2.34701	-1.38						2	-1.8635
GSE14000_TRANSLATED_RNA_VS_MRNA_DC_UP	-1.98606				-1.74			2	-1.86303
HP_CONGENITAL_ICHTHYOSIFORM_ERYTHRODERMA		-1.91			-1.81			2	-1.86
REACTOME_NUCLEOTIDE_CATABOLISM				-1.69		-2.03		2	-1.86
HP_GASTROINTESTINAL_ATRESIA	-1.9753		-1.74					2	-1.85765
REACTOME_COMPLEX_I_BIOGENESIS	-1.88352					-1.83		2	-1.85676
REACTOME_REGULATION_OF_PTEN_STABILITY_AND_ACTIVITY	-1.96334					-1.75		2	-1.85667
GOBP_DNA_TEMPLATED_TRANSCRIPTION_ELONGATION	-2.10304					-1.61		2	-1.85652
GOBP_REGULATION_OF_TELOMERASE_ACTIVITY	-2.0044					-1.7		2	-1.8522
GSE36476_CTRL_VS_TSST_ACT_16H_MEMORY_CD4_TCELL_YOUNG_DN	-1.7315					-1.97		2	-1.85075
GSE9988_ANTI_TREM1_AND_LPS_VS_VEHICLE_TREATED_MONOCYTES_UP		-2.12	-1.58					2	-1.85
KRAS.600.LUNG.BREAST_UP.V1_UP		-1.77		-1.93				2	-1.85
MODULE_300		-1.9		-1.79				2	-1.845
GOBP_ANAPHASE_PROMOTING_COMPLEX_DEPENDENT_CATABOLIC_PROCESS	-1.93937		-1.75					2	-1.84468
REACTOME_DNA_DAMAGE_TELOMERE_STRESS_INDUCED_SENESCENCE	-1.7757		-1.91					2	-1.84285
REACTOME_DEFECTIVE_INTRINSIC_PATHWAY_FOR_APOPTOSIS	-1.83257					-1.85		2	-1.84128
GSE18791_CTRL_VS_NEWCASTLE_VIRUS_DC_4H_UP	-1.98017				-1.7			2	-1.84008
GOBP_GRANULOCYTE_MIGRATION		-1.71		-1.97				2	-1.84
GOMF_CYCLIN_DEPENDENT_PROTEIN_SERINE_THREONINE_KINASE_REGULATOR_ACTIVITY			-1.94			-1.74		2	-1.84
GOBP_NEGATIVE_REGULATION_OF_DNA_RECOMBINATION			-1.71			-1.97		2	-1.84
HP_BONE_MARROW_HYPOCELLULARITY					-1.94	-1.74		2	-1.84
KRAS.LUNG_UP.V1_DN		-1.91		-1.76				2	-1.835
GCM_RAF1	-1.61868					-2.04		2	-1.82934
MODULE_139				-1.76	-1.89			2	-1.825
GOMF_NUCLEOSOME_BINDING	-1.76491					-1.88		2	-1.82246
HALLMARK_SPERMATOGENESIS			-1.91	-1.73				2	-1.82
GOBP_NUCLEOTIDE_EXCISION_REPAIR	-1.8627					-1.77		2	-1.81635
GOBP_ACUTE_INFLAMMATORY_RESPONSE		-1.88		-1.75				2	-1.815
MODULE_24		-1.73		-1.9				2	-1.815
GOCC_RESPIRASOME	-1.58602					-2.04		2	-1.81301
GOBP_REGULATION_OF_DNA_BIOSYNTHETIC_PROCESS	-1.85315				-1.77			2	-1.81158
GOBP_PROTEIN_LOCALIZATION_TO_CHROMATIN			-1.99			-1.63		2	-1.81
GSE8921_UNSTIM_VS_TLR1_2_STIM_MONOCYTE_6H_DN			-1.79	-1.82				2	-1.805
HP_ABNORMALITY_OF_GLOBE_SIZE			-1.62				-1.99	2	-1.805
GOCC_COPII_COATED_ER_TO_GOLGI_TRANSPORT_VESICLE		-2.03		-1.58				2	-1.805
GSE37301_PRO_BCELL_VS_RAG2_KO_NK_CELL_DN		-1.91	-1.7					2	-1.805
HP_AZOOSPERMIA			-2.04			-1.56		2	-1.8
GOCC_MICROTUBULE_ASSOCIATED_COMPLEX			-2.02		-1.58			2	-1.8
MODULE_76		-1.89		-1.71				2	-1.8
GOBP_DETECTION_OF_STIMULUS_INVOLVED_IN_SENSORY_PERCEPTION		-1.66	-1.94					2	-1.8
REACTOME_TRANSCRIPTION_OF_E2F_TARGETS_UNDER_NEGATIVE_CONTROL_BY_P107_RBL1_AND_P130_RBL2_IN_COMPLEX_WITH_HDAC1	-1.80888		-1.79					2	-1.79944
GOCC_ENDOPEPTIDASE_COMPLEX	-1.77541					-1.82		2	-1.79771
REACTOME_EPIGENETIC_REGULATION_OF_GENE_EXPRESSION	-2.07429					-1.52		2	-1.79715
MODULE_45		-1.79		-1.8				2	-1.795
GSE22886_NEUTROPHIL_VS_DC_UP			-1.89	-1.7				2	-1.795
REACTOME_DISEASES_OF_MITOTIC_CELL_CYCLE			-1.81			-1.78		2	-1.795
REACTOME_REGULATION_OF_CHOLESTEROL_BIOSYNTHESIS_BY_SREBP_SREBF		-1.96				-1.62		2	-1.79
GOMF_EPIDERMAL_GROWTH_FACTOR_RECEPTOR_BINDING				-1.72	-1.86			2	-1.79
GOBP_REGULATION_OF_SPINDLE_ORGANIZATION	-1.69012		-1.88					2	-1.78506
REACTOME_ANTIVIRAL_MECHANISM_BY_IFN_STIMULATED_GENES		-1.61				-1.96		2	-1.785
HP_BICORNUATE_UTERUS			-1.75		-1.82			2	-1.785
GOBP_REGULATION_OF_REPRODUCTIVE_PROCESS			-1.62				-1.95	2	-1.785
GOCC_RIBONUCLEOPROTEIN_COMPLEX					-1.68		-1.89	2	-1.785
GOCC_SITE_OF_DOUBLE_STRAND_BREAK	-1.52792					-2.04		2	-1.78396
GOBP_POSITIVE_REGULATION_OF_TELOMERE_MAINTENANCE_VIA_TELOMERE_LENGTHENING	-1.92699					-1.64		2	-1.78349
MODULE_152	-1.90574					-1.66		2	-1.78287
GSE41176_UNSTIM_VS_ANTI_IGM_STIM_BCELL_1H_UP		-1.76		-1.8				2	-1.78
GOCC_PEPTIDASE_COMPLEX	-1.55665					-2		2	-1.77833
GSE41867_NAIVE_VS_DAY15_LCMV_ARMSTRONG_EFFECTOR_CD8_TCELL_UP	-2.05515					-1.5		2	-1.77758
KEGG_ARACHIDONIC_ACID_METABOLISM		-1.88		-1.67				2	-1.775
GSE29615_CTRL_VS_DAY7_LAIV_FLU_VACCINE_PBMC_UP		-1.88		-1.67				2	-1.775
HP_OPPORTUNISTIC_INFECTION		-1.86		-1.69				2	-1.775
GOCC_CYCLIN_DEPENDENT_PROTEIN_KINASE_HOLOENZYME_COMPLEX			-1.88			-1.67		2	-1.775
GOBP_REGULATION_OF_TELOMERE_MAINTENANCE_VIA_TELOMERE_LENGTHENING	-1.80607					-1.74		2	-1.77303
REACTOME_FORMATION_OF_INCISION_COMPLEX_IN_GG_NER	-1.80358					-1.74		2	-1.77179
GSE22886_NAIVE_BCELL_VS_NEUTROPHIL_DN		-1.74		-1.8				2	-1.77
GSE17721_LPS_VS_CPG_24H_BMDC_DN					-1.53		-2.01	2	-1.77
BANP_TARGET_GENES						-1.38	-2.16	2	-1.77
GSE9988_LPS_VS_VEHICLE_TREATED_MONOCYTE_UP		-1.98	-1.55					2	-1.765
MODULE_181		-1.64			-1.89			2	-1.765
HP_ABNORMAL_SWEAT_HOMEOSTASIS	-1.76934			-1.76				2	-1.76467
GSE18791_CTRL_VS_NEWCASTLE_VIRUS_DC_12H_UP	-1.99192				-1.53			2	-1.76096
MODULE_23		-1.75		-1.77				2	-1.76
IL15_UP.V1_UP	-1.84	-1.68						2	-1.76
HP_BREAST_CARCINOMA			-1.81			-1.71		2	-1.76
GSE13762_CTRL_VS_125_VITAMIND_DAY12_DC_DN			-1.76	-1.76				2	-1.76
REACTOME_SIGNALING_BY_NOTCH4	-1.99785					-1.52		2	-1.75893
GSE3337_CTRL_VS_4H_IFNG_IN_CD8POS_DC_UP		-2.02		-1.49				2	-1.755
GOBP_REGULATION_OF_INFLAMMATORY_RESPONSE		-1.73		-1.78				2	-1.755
GOBP_NUCLEAR_EXPORT	-1.94872					-1.56		2	-1.75436
GSE4984_GALECTIN1_VS_LPS_STIM_DC_DN	-1.8245				-1.68			2	-1.75225
GSE9988_LOW_LPS_VS_CTRL_TREATED_MONOCYTE_UP		-1.85	-1.65					2	-1.75
HP_ILEUS		-1.84		-1.66				2	-1.75
HP_PULMONARY_INSUFFICIENCY			-1.7	-1.8				2	-1.75
GSE41978_WT_VS_ID2_KO_AND_BIM_KO_KLRG1_LOW_EFFECTOR_CD8_TCELL_UP				-1.44			-2.06	2	-1.75
GSE14000_TRANSLATED_RNA_VS_MRNA_4H_LPS_DC_UP	-2.11275					-1.38		2	-1.74637
GSE23321_CENTRAL_MEMORY_VS_NAIVE_CD8_TCELL_UP		-1.8		-1.69				2	-1.745
FULLER_PBMC_F_TULARENSIS_VACCINE_LVS_AGE_22_54YO_336HR_DN		-1.76		-1.73				2	-1.745
GOBP_REGULATION_OF_DNA_BINDING		-1.65			-1.84			2	-1.745
REACTOME_TRANSCRIPTIONAL_REGULATION_BY_E2F6			-1.74			-1.75		2	-1.745
HP_PATCHY_ALOPECIA				-1.7	-1.79			2	-1.745
GSE22886_NAIVE_CD8_TCELL_VS_NEUTROPHIL_DN		-1.72		-1.76				2	-1.74
GSE39820_CTRL_VS_TGFBETA3_IL6_IL23A_CD4_TCELL_UP	-1.66698		-1.81					2	-1.73849
HP_TRIPHALANGEAL_THUMB	-1.51688					-1.96		2	-1.73844
GSE2770_UNTREATED_VS_IL12_TREATED_ACT_CD4_TCELL_2H_DN	-1.92131				-1.55			2	-1.73566
GSE19401_UNSTIM_VS_RETINOIC_ACID_STIM_FOLLICULAR_DC_UP		-2		-1.47				2	-1.735
GSE29164_CD8_TCELL_VS_CD8_TCELL_AND_IL12_TREATED_MELANOMA_DAY7_DN				-1.67		-1.8		2	-1.735
GOBP_NUCLEIC_ACID_PHOSPHODIESTER_BOND_HYDROLYSIS	-1.68554					-1.78		2	-1.73277
GOBP_NUCLEOBASE_CONTAINING_COMPOUND_TRANSPORT	-1.98468					-1.48		2	-1.73234
GSE45365_NK_CELL_VS_CD11B_DC_DN		-1.7		-1.76				2	-1.73
GSE38696_LIGHT_ZONE_VS_DARK_ZONE_BCELL_DN		-1.85		-1.61				2	-1.73
GOCC_GERM_CELL_NUCLEUS			-1.69		-1.77			2	-1.73
GOBP_REGULATION_OF_PEPTIDYL_THREONINE_PHOSPHORYLATION			-1.69			-1.77		2	-1.73
KRAS.DF.V1_UP			-1.58	-1.88				2	-1.73
GOBP_AEROBIC_RESPIRATION	-1.88722					-1.57		2	-1.72861
HP_ABNORMAL_CSF_METABOLITE_CONCENTRATION	-1.82411					-1.63		2	-1.72705
GOBP_RESPONSE_TO_BACTERIUM		-1.68		-1.77				2	-1.725
GOBP_REGULATION_OF_PEPTIDE_TRANSPORT		-1.88	-1.57					2	-1.725
HP_NEOPLASM_OF_THE_BREAST		-1.71				-1.74		2	-1.725
HP_COLON_CANCER			-1.75			-1.7		2	-1.725
GSE14386_UNTREATED_VS_IFNA_TREATED_ACT_PBMC_MS_PATIENT_DN			-1.64		-1.81			2	-1.725
GSE10239_KLRG1INT_VS_KLRG1HIGH_EFF_CD8_TCELL_DN			-1.55				-1.9	2	-1.725
GSE17974_0H_VS_4H_IN_VITRO_ACT_CD4_TCELL_DN	-1.89968					-1.55		2	-1.72484
GOMF_TELOMERIC_DNA_BINDING	-1.66223	-1.78						2	-1.72111
GOBP_POSITIVE_REGULATION_OF_INFLAMMATORY_RESPONSE		-1.66		-1.78				2	-1.72
HP_MUSCLE_ABNORMALITY_RELATED_TO_MITOCHONDRIAL_DYSFUNCTION	-1.76371					-1.67		2	-1.71685
GOBP_POSITIVE_REGULATION_OF_EXOCYTOSIS				-1.57		-1.86		2	-1.715
MTOR_UP.N4.V1_UP	-1.55	-1.88						2	-1.715
REACTOME_PLASMA_LIPOPROTEIN_ASSEMBLY_REMODELING_AND_CLEARANCE		-1.78		-1.65				2	-1.715
GSE3039_ALPHAALPHA_CD8_TCELL_VS_B1_BCELL_DN			-1.83			-1.59		2	-1.71
HP_SHORT_PALPEBRAL_FISSURE			-1.57		-1.85			2	-1.71
GSE6674_CPG_VS_CPG_AND_ANTI_IGM_STIM_BCELL_UP					-1.51		-1.91	2	-1.71
GSE37532_TREG_VS_TCONV_PPARG_KO_CD4_TCELL_FROM_LN_DN	-1.83463					-1.58		2	-1.70731
GSE37532_TREG_VS_TCONV_PPARG_KO_CD4_TCELL_FROM_VISCERAL_ADIPOSE_TISSUE_UP	-1.93434			-1.48				2	-1.70717
GOMF_MRNA_BINDING	-1.96241					-1.45		2	-1.70621
HP_SEPSIS		-1.74			-1.67			2	-1.705
GOBP_ENDOPLASMIC_RETICULUM_TO_GOLGI_VESICLE_MEDIATED_TRANSPORT		-1.57			-1.84			2	-1.705
MODULE_5		-1.63		-1.77				2	-1.7
HP_HYPOPIGMENTED_SKIN_PATCHES			-1.73		-1.67			2	-1.7
REACTOME_DOWNSTREAM_SIGNALING_EVENTS_OF_B_CELL_RECEPTOR_BCR	-1.5167					-1.88		2	-1.69835
GSE5503_MLN_DC_VS_SPLEEN_DC_ACTIVATED_ALLOGENIC_TCELL_DN	-1.74404					-1.65		2	-1.69702
GSE34205_HEALTHY_VS_FLU_INF_INFANT_PBMC_DN			-1.62			-1.77		2	-1.695
GOBP_NEGATIVE_REGULATION_OF_CELL_CELL_ADHESION		-1.81		-1.57				2	-1.69
GSE9988_ANTI_TREM1_VS_ANTI_TREM1_AND_LPS_MONOCYTE_DN		-1.76	-1.62					2	-1.69
GOMF_VITAMIN_BINDING		-1.72		-1.66				2	-1.69
GOMF_CYTOSKELETAL_MOTOR_ACTIVITY		-1.47	-1.91					2	-1.69
REACTOME_REGULATION_OF_PLK1_ACTIVITY_AT_G2_M_TRANSITION			-1.69			-1.69		2	-1.69
MODULE_159	-1.58153					-1.79		2	-1.68577
GSE21670_STAT3_KO_VS_WT_CD4_TCELL_TGFB_TREATED_UP	-1.52072		-1.85					2	-1.68536
GSE6269_E_COLI_VS_STAPH_AUREUS_INF_PBMC_DN		-1.79		-1.58				2	-1.685
GSE10500_ARTHRITIC_SYNOVIAL_FLUID_VS_HEALTHY_MACROPHAGE_UP	-1.75998					-1.61		2	-1.68499
GSE27786_LSK_VS_LIN_NEG_CELL_DN	-1.42973	-1.94						2	-1.68486
REACTOME_FCERI_MEDIATED_NF_KB_ACTIVATION	-1.64182				-1.72			2	-1.68091
GOBP_INFLAMMATORY_RESPONSE		-1.59		-1.77				2	-1.68
GSE20715_0H_VS_24H_OZONE_LUNG_DN		-1.82		-1.54				2	-1.68
GSE29618_PDC_VS_MDC_DN		-1.74		-1.62				2	-1.68
GOBP_NEGATIVE_REGULATION_OF_VIRAL_PROCESS		-1.57				-1.79		2	-1.68
MODULE_64			-1.63	-1.73				2	-1.68
GOBP_PROTEIN_MONOUBIQUITINATION	-1.70786		-1.65					2	-1.67893
GSE6269_HEALTHY_VS_STAPH_PNEUMO_INF_PBMC_DN		-1.77		-1.58				2	-1.675
GOMF_UDP_GLYCOSYLTRANSFERASE_ACTIVITY		-1.74		-1.61				2	-1.675
MODULE_75		-1.39		-1.96				2	-1.675
GSE32986_UNSTIM_VS_CURDLAN_LOWDOSE_STIM_DC_DN	-1.51643			-1.83				2	-1.67322
GOBP_POSITIVE_REGULATION_OF_PEPTIDE_SECRETION		-1.75	-1.59					2	-1.67
GSE30083_SP2_VS_SP4_THYMOCYTE_DN		-1.68		-1.66				2	-1.67
GSE27786_NKCELL_VS_MONO_MAC_DN			-1.76	-1.58				2	-1.67
GSE2706_2H_VS_8H_R848_STIM_DC_UP		-1.82		-1.51				2	-1.665
GSE24726_WT_VS_E2_2_KO_PDC_UP			-1.8	-1.53				2	-1.665
GSE22045_TREG_VS_TCONV_UP			-1.78	-1.54				2	-1.66
GSE1925_CTRL_VS_IFNG_PRIMED_MACROPHAGE_UP			-1.81	-1.5				2	-1.655
HP_UPPER_LIMB_UNDERGROWTH			-1.6		-1.71			2	-1.655
GSE22886_NEUTROPHIL_VS_MONOCYTE_DN	-1.90425					-1.4		2	-1.65213
GSE11961_MARGINAL_ZONE_BCELL_VS_MEMORY_BCELL_DAY40_DN	-1.73292		-1.56					2	-1.64646
GSE26727_WT_VS_KLF2_KO_LPS_STIM_MACROPHAGE_DN	-1.69215					-1.6		2	-1.64607
HP_WEIGHT_LOSS		-1.54	-1.75					2	-1.645
MODULE_92			-1.75	-1.54				2	-1.645
SIPA1_TARGET_GENES			-1.76	-1.52				2	-1.64
GSE11961_FOLLICULAR_BCELL_VS_GERMINAL_CENTER_BCELL_DAY40_DN				-1.54		-1.74		2	-1.64
MODULE_55		-1.88	-1.4					2	-1.64
GSE1460_NAIVE_CD4_TCELL_CORD_BLOOD_VS_THYMIC_STROMAL_CELL_DN	-1.22168						-2.05	2	-1.63584
HP_ATRESIA_OF_THE_EXTERNAL_AUDITORY_CANAL	-1.38102					-1.89		2	-1.63551
GOCC_POLYSOME	-1.71038					-1.56		2	-1.63519
GSE22886_NAIVE_CD4_TCELL_VS_NEUTROPHIL_DN		-1.46		-1.81				2	-1.635
GSE2826_XID_VS_BTK_KO_BCELL_DN			-1.82	-1.45				2	-1.635
GSE25123_IL4_VS_IL4_AND_ROSIGLITAZONE_STIM_MACROPHAGE_DAY10_UP			-1.48	-1.79				2	-1.635
HP_ABNORMAL_BLISTERING_OF_THE_SKIN				-1.62		-1.65		2	-1.635
GSE11961_GERMINAL_CENTER_BCELL_DAY7_VS_GERMINAL_CENTER_BCELL_DAY40_UP	-1.23868		-2.03					2	-1.63434
GSE5589_LPS_VS_LPS_AND_IL10_STIM_IL10_KO_MACROPHAGE_45MIN_DN		-1.82				-1.44		2	-1.63
GSE15733_BM_VS_SPLEEN_MEMORY_CD4_TCELL_UP		-1.66		-1.6				2	-1.63
GSE9960_GRAM_POS_VS_GRAM_NEG_AND_POS_SEPSIS_PBMC_DN		-1.62	-1.64					2	-1.63
GSE34156_TLR1_TLR2_LIGAND_VS_NOD2_AND_TLR1_TLR2_LIGAND_24H_TREATED_MONOCYTE_UP		-1.45		-1.81				2	-1.63
GSE360_L_MAJOR_VS_T_GONDII_MAC_DN	-1.60919	-1.65						2	-1.6296
GOBP_OXIDATIVE_PHOSPHORYLATION	-1.53912					-1.72		2	-1.62956
GSE2770_IL4_ACT_VS_ACT_CD4_TCELL_2H_UP	-1.80815					-1.45		2	-1.62908
HP_APLASIA_HYPOPLASIA_OF_THE_ULNA	-1.57728		-1.68					2	-1.62864
GSE27786_LIN_NEG_VS_CD8_TCELL_UP	-1.10583						-2.15	2	-1.62791
GSE29618_PDC_VS_MDC_DAY7_FLU_VACCINE_DN		-1.63		-1.62				2	-1.625
GSE27670_CTRL_VS_BLIMP1_TRANSDUCED_GC_BCELL_UP		-1.57		-1.68				2	-1.625
GSE21360_NAIVE_VS_TERTIARY_MEMORY_CD8_TCELL_UP			-1.65	-1.6				2	-1.625
REACTOME_MHC_CLASS_II_ANTIGEN_PRESENTATION			-1.55	-1.7				2	-1.625
GOBP_NUCLEOSIDE_TRIPHOSPHATE_BIOSYNTHETIC_PROCESS	-1.43772					-1.81		2	-1.62386
GOMF_NUCLEASE_ACTIVITY	-1.63597					-1.61		2	-1.62298
MODULE_44		-1.44		-1.8				2	-1.62
GSE5589_LPS_VS_LPS_AND_IL6_STIM_MACROPHAGE_45MIN_DN	-1.60615				-1.63			2	-1.61807
GSE12003_4D_VS_8D_CULTURE_MIR223_KO_BM_PROGENITOR_DN			-1.76	-1.47				2	-1.615
GSE9006_HEALTHY_VS_TYPE_1_DIABETES_PBMC_1MONTH_POST_DX_UP	-1.74753	-1.48						2	-1.61376
GSE18791_CTRL_VS_NEWCASTLE_VIRUS_DC_2H_UP			-1.6		-1.62			2	-1.61
GSE14699_NAIVE_VS_DELETIONAL_TOLERANCE_CD8_TCELL_DN			-1.5	-1.72				2	-1.61
GSE17721_CTRL_VS_CPG_12H_BMDC_UP	-1.12309						-2.09	2	-1.60654
GOBP_EPIDERMIS_DEVELOPMENT		-1.42			-1.79			2	-1.605
GOCC_FICOLIN_1_RICH_GRANULE_LUMEN				-1.74		-1.47		2	-1.605
GSE7831_CPG_VS_INFLUENZA_STIM_PDC_1H_UP	-1.67307				-1.53			2	-1.60154
GSE36888_UNTREATED_VS_IL2_TREATED_TCELL_6H_UP		-1.65		-1.55				2	-1.6
GSE36888_UNTREATED_VS_IL2_TREATED_STAT5_AB_KNOCKIN_TCELL_2H_UP		-1.61		-1.59				2	-1.6
GSE29618_MONOCYTE_VS_MDC_UP		-1.53		-1.67				2	-1.6
GOMF_HYDROLASE_ACTIVITY_ACTING_ON_GLYCOSYL_BONDS				-1.64		-1.56		2	-1.6
GSE17974_CTRL_VS_ACT_IL4_AND_ANTI_IL12_6H_CD4_TCELL_DN	-1.8023					-1.39		2	-1.59615
GSE9988_LPS_VS_LOW_LPS_MONOCYTE_DN		-1.59	-1.6					2	-1.595
GSE24142_EARLY_THYMIC_PROGENITOR_VS_DN2_THYMOCYTE_FETAL_DN				-1.57	-1.62			2	-1.595
GSE13522_CTRL_VS_T_CRUZI_Y_STRAIN_INF_SKIN_IFNAR_KO_DN		-1.64		-1.55				2	-1.595
GOBP_RESPONSE_TO_MOLECULE_OF_BACTERIAL_ORIGIN		-1.47		-1.72				2	-1.595
GSE3337_4H_VS_16H_IFNG_IN_CD8POS_DC_UP	-1.69437					-1.49		2	-1.59218
GOBP_B_CELL_MEDIATED_IMMUNITY			-1.58	-1.6				2	-1.59
GSE1460_NAIVE_CD4_TCELL_ADULT_BLOOD_VS_THYMIC_STROMAL_CELL_DN			-1.61	-1.57				2	-1.59
GSE40443_INDUCED_VS_TOTAL_TREG_DN		-1.68		-1.5				2	-1.59
GOBP_CELLULAR_RESPONSE_TO_OXYGEN_LEVELS		-1.5	-1.67					2	-1.585
GSE360_HIGH_VS_LOW_DOSE_B_MALAYI_DC_DN			-1.57	-1.6				2	-1.585
GSE36392_TYPE_2_MYELOID_VS_MAC_IL25_TREATED_LUNG_UP				-1.64	-1.53			2	-1.585
GSE9006_TYPE_1_DIABETES_AT_DX_VS_4MONTH_POST_DX_PBMC_UP	-1.23404	-1.93						2	-1.58202
GSE7831_UNSTIM_VS_CPG_STIM_PDC_4H_UP	-1.23198				-1.93			2	-1.58099
GSE3720_UNSTIM_VS_LPS_STIM_VD2_GAMMADELTA_TCELL_UP	-1.3115					-1.85		2	-1.58075
GSE22140_HEALTHY_VS_ARTHRITIC_MOUSE_CD4_TCELL_UP		-1.6		-1.56				2	-1.58
GSE30083_SP2_VS_SP3_THYMOCYTE_DN		-1.56		-1.6				2	-1.58
AKT_UP_MTOR_DN.V1_DN			-1.75			-1.41		2	-1.58
MYC_UP.V1_DN			-1.62	-1.54				2	-1.58
ERBB2_UP.V1_DN			-1.57		-1.59			2	-1.58
GSE40274_CTRL_VS_FOXP3_AND_HELIOS_TRANSDUCED_ACTIVATED_CD4_TCELL_DN	-1.6379	-1.52						2	-1.57895
GSE41176_WT_VS_TAK1_KO_ANTI_IGM_STIM_BCELL_3H_DN	-1.59243	-1.56						2	-1.57622
HP_LEUKODYSTROPHY	-1.50507					-1.64		2	-1.57253
GSE14908_ATOPIC_VS_NONATOPIC_PATIENT_HDM_STIM_CD4_TCELL_DN	-1.53373				-1.61			2	-1.57186
GSE42021_CD24HI_VS_CD24LOW_TCONV_THYMUS_UP		-1.62			-1.52			2	-1.57
GSE27786_LIN_NEG_VS_ERYTHROBLAST_DN			-1.66	-1.48				2	-1.57
GSE8921_UNSTIM_0H_VS_TLR1_2_STIM_MONOCYTE_6H_UP	-1.38566		-1.75					2	-1.56783
GOBP_POSITIVE_REGULATION_OF_DNA_REPAIR	-1.71331					-1.42		2	-1.56665
REACTOME_NEUTROPHIL_DEGRANULATION		-1.38		-1.75				2	-1.565
GSE26928_NAIVE_VS_CENT_MEMORY_CD4_TCELL_DN		-1.5	-1.63					2	-1.565
GOMF_GROWTH_FACTOR_RECEPTOR_BINDING		-1.5			-1.63			2	-1.565
GSE24972_WT_VS_IRF8_KO_SPLEEN_FOLLICULAR_BCELL_UP			-1.6	-1.53				2	-1.565
HALLMARK_IL2_STAT5_SIGNALING	-1.57			-1.55				2	-1.56
HALLMARK_UNFOLDED_PROTEIN_RESPONSE	-1.48	-1.64						2	-1.56
GOBP_CELLULAR_KETONE_METABOLIC_PROCESS		-1.63		-1.49				2	-1.56
GSE15330_LYMPHOID_MULTIPOTENT_VS_GRANULOCYTE_MONOCYTE_PROGENITOR_UP			-1.47	-1.65				2	-1.56
REACTOME_SARS_COV_1_HOST_INTERACTIONS	-1.36209					-1.75		2	-1.55604
GSE1460_DP_THYMOCYTE_VS_THYMIC_STROMAL_CELL_UP		-1.5	-1.61					2	-1.555
GSE29618_MONOCYTE_VS_PDC_UP		-1.45		-1.66				2	-1.555
GSE36888_UNTREATED_VS_IL2_TREATED_STAT5_AB_KNOCKIN_TCELL_6H_UP		-1.48		-1.63				2	-1.555
GSE26030_TH1_VS_TH17_RESTIMULATED_DAY15_POST_POLARIZATION_DN	-1.31486					-1.79		2	-1.55243
GSE41176_UNSTIM_VS_ANTI_IGM_STIM_BCELL_3H_UP		-1.62		-1.48				2	-1.55
GSE40274_CTRL_VS_GATA1_TRANSDUCED_ACTIVATED_CD4_TCELL_UP		-1.59		-1.51				2	-1.55
HP_ABNORMALITY_OF_THE_SMALL_INTESTINE			-1.54		-1.56			2	-1.55
GSE41867_DAY8_EFFECTOR_VS_DAY30_EXHAUSTED_CD8_TCELL_LCMV_CLONE13_UP	-1.58313	-1.51						2	-1.54656
GSE21670_TGFB_VS_TGFB_AND_IL6_TREATED_CD4_TCELL_UP			-1.65	-1.44				2	-1.545
GSE40274_CTRL_VS_FOXP3_AND_SATB1_TRANSDUCED_ACTIVATED_CD4_TCELL_UP	-1.5294		-1.56					2	-1.5447
GOMF_ATP_DEPENDENT_ACTIVITY_ACTING_ON_RNA	-1.5777					-1.51		2	-1.54385
QI_PBMC_ZOSTAVAX_AGE_50_75YO_CORRELATED_WITH_EXPANSION_OF_VZV_SPECIFIC_T_CELLS_TO_PEAK_AT_1DY_NEGATIVE	-1.37318					-1.71		2	-1.54159
GSE22886_NAIVE_TCELL_VS_NEUTROPHIL_DN		-1.54		-1.54				2	-1.54
GSE3982_MAC_VS_CENT_MEMORY_CD4_TCELL_UP				-1.51		-1.57		2	-1.54
GSE16522_MEMORY_VS_NAIVE_CD8_TCELL_DN	-1.16762	-1.91						2	-1.53881
GSE24726_WT_VS_E2_22_KO_PDC_DAY4_POST_DELETION_DN	-1.42368	-1.65						2	-1.53684
GSE41978_ID2_KO_VS_ID2_KO_AND_BIM_KO_KLRG1_LOW_EFFECTOR_CD8_TCELL_DN	-1.64202					-1.43		2	-1.53601
HP_ABNORMALITY_OF_PANCREAS_PHYSIOLOGY		-1.56				-1.51		2	-1.535
GSE37301_COMMON_LYMPHOID_PROGENITOR_VS_CD4_TCELL_DN			-1.51	-1.56				2	-1.535
GSE3920_UNTREATED_VS_IFNG_TREATED_ENDOTHELIAL_CELL_DN	-1.46928	-1.6						2	-1.53464
GOMF_HISTONE_BINDING	-1.2792	-1.79						2	-1.5346
GSE14000_UNSTIM_VS_4H_LPS_DC_UP	-1.63912	-1.43						2	-1.53456
GSE21033_CTRL_VS_POLYIC_STIM_DC_3H_DN	-1.4084	-1.66						2	-1.5342
GSE43260_BTLA_POS_VS_NEG_INTRATUMORAL_CD8_TCELL_UP	-1.20725	-1.86						2	-1.53362
GSE360_CTRL_VS_M_TUBERCULOSIS_DC_DN		-1.46		-1.6				2	-1.53
GSE32034_LY6C_HIGH_VS_LOW_MONOCYTE_UP		-1.54		-1.52				2	-1.53
GSE24726_WT_VS_E2_2_KO_PDC_DAY6_POST_DELETION_UP	-1.33845		-1.72					2	-1.52922
GSE40666_UNTREATED_VS_IFNA_STIM_EFFECTOR_CD8_TCELL_90MIN_DN	-1.32121				-1.73			2	-1.5256
GSE22886_DAY0_VS_DAY1_MONOCYTE_IN_CULTURE_DN		-1.47		-1.58				2	-1.525
MCAATNNNNNGCG_UNKNOWN	-1.51433					-1.53		2	-1.52216
GSE27241_WT_VS_RORGT_KO_TH17_POLARIZED_CD4_TCELL_DN	-1.22202					-1.82		2	-1.52101
GOCC_OXIDOREDUCTASE_COMPLEX	-1.54129			-1.5				2	-1.52065
GSE13411_SWITCHED_MEMORY_BCELL_VS_PLASMA_CELL_DN			-1.56	-1.48				2	-1.52
GSE22196_HEALTHY_VS_OBESE_MOUSE_SKIN_GAMMADELTA_TCELL_DN	-1.62984	-1.41						2	-1.51992
GSE17322_CD103_POS_VS_CD11B_HIGH_LUNG_DC_DN	-1.58888	-1.45						2	-1.51944
GSE17721_0.5H_VS_24H_CPG_BMDC_UP	-1.33417			-1.7				2	-1.51708
GSE31082_DP_VS_CD4_SP_THYMOCYTE_UP	-1.44177				-1.59			2	-1.51589
HP_ABNORMAL_TRACHEOBRONCHIAL_MORPHOLOGY		-1.51	-1.52					2	-1.515
GSE14769_UNSTIM_VS_360MIN_LPS_BMDM_UP	-1.57704					-1.45		2	-1.51352
GSE17186_MEMORY_VS_CD21LOW_TRANSITIONAL_BCELL_UP			-1.55	-1.46				2	-1.505
QI_PBMC_ZOSTAVAX_AGE_50_75YO_CORRELATED_WITH_CONTRACTION_OF_VZV_SPECIFIC_T_CELLS_PEAK_TO_28DYAT_1DY_NEGATIVE	-1.34905					-1.66		2	-1.50453
GSE7768_OVA_WITH_LPS_VS_OVA_WITH_MPL_IMMUNIZED_MOUSE_WHOLE_SPLEEN_6H_UP			-1.53		-1.46			2	-1.495
GOMF_NUCLEOTIDYLTRANSFERASE_ACTIVITY	-1.42507					-1.56		2	-1.49254
GOCC_VESICLE_LUMEN		-1.35		-1.63				2	-1.49
HP_ABNORMAL_LEUKOCYTE_COUNT					-1.65	-1.33		2	-1.49
GSE17721_0.5H_VS_4H_CPG_BMDC_UP	-1.26919	-1.71						2	-1.4896
GSE16450_CTRL_VS_IFNA_12H_STIM_IMMATURE_NEURON_CELL_LINE_UP	-1.37364	-1.6						2	-1.48682
GSE22527_ANTI_CD3_INVIVO_VS_UNTREATED_MOUSE_TREG_UP	-1.32274	-1.65						2	-1.48637
GSE5503_MLN_DC_VS_PLN_DC_ACTIVATED_ALLOGENIC_TCELL_UP	-1.21972		-1.75					2	-1.48486
GOBP_NUCLEOSIDE_PHOSPHATE_BIOSYNTHETIC_PROCESS	-1.18723		-1.78					2	-1.48362
GSE44649_NAIVE_VS_ACTIVATED_CD8_TCELL_DN	-1.36281		-1.6					2	-1.4814
MEK_UP.V1_UP		-1.48		-1.48				2	-1.48
GOBP_RESPONSE_TO_INORGANIC_SUBSTANCE		-1.5	-1.46					2	-1.48
GOMF_HEXOSYLTRANSFERASE_ACTIVITY		-1.47		-1.49				2	-1.48
GOBP_ORGANOPHOSPHATE_CATABOLIC_PROCESS	-1.38833			-1.57				2	-1.47916
GSE17721_CTRL_VS_LPS_4H_BMDC_UP	-1.36637	-1.59						2	-1.47819
GSE19923_HEB_KO_VS_HEB_AND_E2A_KO_DP_THYMOCYTE_UP	-1.48637	-1.47						2	-1.47819
GSE20198_IL12_VS_IL12_IL18_TREATED_ACT_CD4_TCELL_UP	-1.37534					-1.58		2	-1.47767
REACTOME_SARS_COV_2_HOST_INTERACTIONS	-1.34289					-1.61		2	-1.47644
MODULE_38		-1.38		-1.57				2	-1.475
GSE360_L_MAJOR_VS_M_TUBERCULOSIS_MAC_DN		-1.58				-1.37		2	-1.475
GOBP_CARBOHYDRATE_METABOLIC_PROCESS		-1.56		-1.39				2	-1.475
GSE7852_TREG_VS_TCONV_FAT_DN	-1.32667		-1.62					2	-1.47334
GSE35685_CD34POS_CD10NEG_CD62LPOS_VS_CD34POS_CD10POS_BONE_MARROW_UP	-1.33628	-1.61						2	-1.47314
GSE39556_CD8A_DC_VS_NK_CELL_UP	-1.36442		-1.58					2	-1.47221
GSE29164_UNTREATED_VS_CD8_TCELL_AND_IL12_TREATED_MELANOMA_DAY3_DN	-1.19327		-1.75					2	-1.47164
HP_ABNORMAL_ESOPHAGUS_MORPHOLOGY	-1.36184				-1.58			2	-1.47092
GOCC_NUCLEAR_PERIPHERY	-1.39015					-1.55		2	-1.47008
GOBP_MONOCARBOXYLIC_ACID_METABOLIC_PROCESS		-1.6		-1.34				2	-1.47
GSE3039_ALPHAALPHA_VS_ALPHABETA_CD8_TCELL_UP	-1.35781			-1.58				2	-1.46891
GSE26343_UNSTIM_VS_LPS_STIM_MACROPHAGE_UP	-1.43711	-1.5						2	-1.46855
MODULE_123			-1.51			-1.42		2	-1.465
GSE2405_HEAT_KILLED_VS_LIVE_A_PHAGOCYTOPHILUM_STIM_NEUTROPHIL_9H_UP	-1.21995					-1.71		2	-1.46497
GSE411_WT_VS_SOCS3_KO_MACROPHAGE_UP	-1.22908		-1.7					2	-1.46454
GSE17721_0.5H_VS_4H_GARDIQUIMOD_BMDC_UP	-1.33228	-1.59						2	-1.46114
GSE3039_ALPHABETA_CD8_TCELL_VS_B2_BCELL_DN	-1.35081			-1.57				2	-1.4604
GOBP_REGULATION_OF_CELL_CELL_ADHESION		-1.41		-1.51				2	-1.46
HP_IMMUNODEFICIENCY	-1.32808	-1.59						2	-1.45904
GSE3039_NKT_CELL_VS_ALPHABETA_CD8_TCELL_UP	-1.42268				-1.49			2	-1.45634
ZNF436_TARGET_GENES		-1.5		-1.41				2	-1.455
GSE22886_CTRL_VS_LPS_24H_DC_UP				-1.42		-1.49		2	-1.455
E2F1_Q3_01	-1.39508		-1.51					2	-1.45254
GSE29617_CTRL_VS_DAY7_TIV_FLU_VACCINE_PBMC_2008_DN	-1.42466			-1.48				2	-1.45233
GSE33162_HDAC3_KO_VS_HDAC3_KO_4H_LPS_STIM_MACROPHAGE_UP	-1.47408	-1.43						2	-1.45204
GOBP_RESPONSE_TO_XENOBIOTIC_STIMULUS		-1.42		-1.48				2	-1.45
GSE25085_FETAL_LIVER_VS_ADULT_BM_SP4_THYMIC_IMPLANT_UP				-1.49		-1.41		2	-1.45
GSE3982_DC_VS_NEUTROPHIL_UP	-1.48929	-1.41						2	-1.44964
TOX4_TARGET_GENES			-1.52			-1.37		2	-1.445
HP_ABNORMALITY_OF_THE_PANCREAS			-1.43			-1.46		2	-1.445
GSE6674_CPG_VS_PL2_3_STIM_BCELL_DN	-1.15366	-1.73						2	-1.44183
GSE43955_TH0_VS_TGFB_IL6_IL23_TH17_ACT_CD4_TCELL_52H_UP		-1.38			-1.5			2	-1.44
GOBP_RESPONSE_TO_IONIZING_RADIATION	-1.27122		-1.6					2	-1.43561
GSE22589_HIV_VS_HIV_AND_SIV_INFECTED_DC_DN	-1.23131	-1.63						2	-1.43065
GSE13547_CTRL_VS_ANTI_IGM_STIM_BCELL_12H_DN	-1.44911					-1.41		2	-1.42955
GOBP_SECRETION		-1.4			-1.45			2	-1.425
GSE7852_LN_VS_THYMUS_TREG_DN	-1.32533		-1.52					2	-1.42267
GSE25846_IL10_POS_VS_NEG_CD8_TCELL_DAY7_POST_CORONAVIRUS_BRAIN_UP	-1.24232	-1.6						2	-1.42116
GSE6090_UNSTIM_VS_DC_SIGN_STIM_DC_UP	-1.36076	-1.48						2	-1.42038
GOBP_EPITHELIAL_CELL_DIFFERENTIATION		-1.5			-1.34			2	-1.42
GSE21063_CTRL_VS_ANTI_IGM_STIM_BCELL_3H_UP	-1.25778		-1.56					2	-1.40889
GSE3039_NKT_CELL_VS_B1_BCELL_DN	-1.18204	-1.63						2	-1.40602
GSE22527_ANTI_CD3_INVIVO_VS_UNTREATED_MOUSE_TREG_DN	-1.45347					-1.35		2	-1.40174
GSE36888_UNTREATED_VS_IL2_TREATED_TCELL_2H_DN	-1.19094			-1.61				2	-1.40047
GOBP_POSITIVE_REGULATION_OF_TRANSFERASE_ACTIVITY			-1.4		-1.4			2	-1.4
GSE22886_DC_VS_MONOCYTE_UP	-1.36791			-1.43				2	-1.39896
GSE14699_DELETIONAL_TOLERANCE_VS_ACTIVATED_CD8_TCELL_UP	-1.20492		-1.58					2	-1.39246
HP_ABNORMALITY_OF_SKIN_PHYSIOLOGY		-1.32			-1.46			2	-1.39
TCCCRNNRTGC_UNKNOWN	-1.28572	-1.48						2	-1.38286
GSE9988_ANTI_TREM1_VS_VEHICLE_TREATED_MONOCYTES_UP	-1.24274	-1.52						2	-1.38137
GSE7509_UNSTIM_VS_TNFA_IL1B_IL6_PGE_STIM_DC_UP	-1.36248	-1.39						2	-1.37624
GSE10273_HIGH_IL7_VS_HIGH_IL7_AND_IRF4_IN_IRF4_8_NULL_PRE_BCELL_UP	-1.25082		-1.5					2	-1.37541
GOBP_REGULATION_OF_DEFENSE_RESPONSE		-1.27		-1.48				2	-1.375
GOBP_REGULATION_OF_SECRETION		-1.36		-1.37				2	-1.365
GOBP_MULTICELLULAR_ORGANISMAL_LEVEL_HOMEOSTASIS		-1.38		-1.34				2	-1.36
HP_ABNORMALITY_OF_THE_ANUS	-1.10871				-1.61			2	-1.35935
GOBP_CELLULAR_CARBOHYDRATE_METABOLIC_PROCESS	-1.09444	-1.61						2	-1.35222
HP_ABNORMAL_SOFT_PALATE_MORPHOLOGY	-1.16696		-1.53					2	-1.34848
GSE12845_IGD_POS_VS_NEG_BLOOD_BCELL_DN	-1.25521			-1.44				2	-1.3476
GOBP_CARBOHYDRATE_HOMEOSTASIS	-1.08591	-1.6						2	-1.34295
GSE1791_CTRL_VS_NEUROMEDINU_IN_T_CELL_LINE_3H_DN	-1.18975			-1.49				2	-1.33988
GSE19401_NAIVE_VS_IMMUNIZED_MOUSE_PLN_FOLLICULAR_DC_UP	-1.22373	-1.45						2	-1.33686
GOMF_TRANSFERASE_ACTIVITY_TRANSFERRING_PHOSPHORUS_CONTAINING_GROUPS		-1.28			-1.38			2	-1.33
HP_ABNORMAL_IMMUNE_SYSTEM_MORPHOLOGY					-1.37	-1.29		2	-1.33
GSE360_T_GONDII_VS_M_TUBERCULOSIS_MAC_UP	-1.18376			-1.46				2	-1.32188
GSE15139_GMCSF_TREATED_VS_UNTREATED_NEUTROPHILS_DN	-1.17162	-1.46						2	-1.31581
GSE3982_MAC_VS_NEUTROPHIL_UP	-1.25748					-1.36		2	-1.30874
GSE5542_UNTREATED_VS_IFNA_AND_IFNG_TREATED_EPITHELIAL_CELLS_24H_UP	-1.26618					-1.35		2	-1.30809
GSE22589_HEALTHY_VS_SIV_INFECTED_DC_UP	-1.11276					-1.48		2	-1.29638
GOMF_KINASE_ACTIVITY		-1.24			-1.35			2	-1.295
GOMF_OXIDOREDUCTASE_ACTIVITY		-1.21		-1.38				2	-1.295
HP_HYPERTROPHIC_CARDIOMYOPATHY	-1.18517		-1.4					2	-1.29258
GSE17721_POLYIC_VS_PAM3CSK4_4H_BMDC_UP	-1.0968					-1.44		2	-1.2684
GOBP_HETEROCYCLE_CATABOLIC_PROCESS	-1.1258	-1.41						2	-1.2679
GSE3982_EOSINOPHIL_VS_CENT_MEMORY_CD4_TCELL_DN	-1.12731	-1.36						2	-1.24365
GSE43700_UNTREATED_VS_IL10_TREATED_PBMC_DN	-1.0515					-1.36		2	-1.20575
GOBP_CELL_CYCLE_PROCESS							-3.91	1	-3.91
GOBP_MITOTIC_CELL_CYCLE							-3.61	1	-3.61
E2F5_TARGET_GENES							-3.48	1	-3.48
GOBP_CELL_CYCLE							-3.46	1	-3.46
GOBP_DNA_METABOLIC_PROCESS							-3.35	1	-3.35
GOBP_REGULATION_OF_CELL_CYCLE							-3.27	1	-3.27
HARALAMBIEVA_PBMC_FLUARIX_AGE_50_74YO_CORR_WITH_28D_MEM_B_CELL_RESPONSE_AT_3DY_POSITIVE	-3							1	-3
GOBP_NEGATIVE_REGULATION_OF_PHOSPHORUS_METABOLIC_PROCESS	-3							1	-3
GOBP_NEGATIVE_REGULATION_OF_PHOSPHORYLATION	-3							1	-3
GSE42021_TCONV_PLN_VS_TREG_PRECURSORS_THYMUS_UP	-3							1	-3
NAKAYA_PBMC_FLUARIX_FLUVIRIN_AGE_18_50YO_CORRELATED_WITH_HAI_28DY_RESPONSE_AT_3DY_NEGATIVE	-3							1	-3
REACTOME_ORGANELLE_BIOGENESIS_AND_MAINTENANCE	-3							1	-3
REACTOME_METABOLISM_OF_CARBOHYDRATES	-3							1	-3
REACTOME_SARS_COV_2_INFECTION	-3							1	-3
REACTOME_ANTIGEN_PROCESSING_UBIQUITINATION_PROTEASOME_DEGRADATION	-3							1	-3
GOBP_GENERATION_OF_PRECURSOR_METABOLITES_AND_ENERGY	-3							1	-3
GOBP_RNA_CATABOLIC_PROCESS	-3							1	-3
GOBP_MITOCHONDRION_ORGANIZATION	-3							1	-3
GOBP_EMBRYO_DEVELOPMENT_ENDING_IN_BIRTH_OR_EGG_HATCHING	-3							1	-3
GOBP_NEGATIVE_REGULATION_OF_CATABOLIC_PROCESS	-3							1	-3
GOBP_PROTEASOMAL_PROTEIN_CATABOLIC_PROCESS	-3							1	-3
GOBP_POST_TRANSCRIPTIONAL_REGULATION_OF_GENE_EXPRESSION	-3							1	-3
GOBP_ENERGY_DERIVATION_BY_OXIDATION_OF_ORGANIC_COMPOUNDS	-3							1	-3
GOBP_PEPTIDYL_LYSINE_MODIFICATION	-3							1	-3
GOBP_RIBOSE_PHOSPHATE_METABOLIC_PROCESS	-3							1	-3
GOBP_NEGATIVE_REGULATION_OF_PROTEIN_MODIFICATION_PROCESS	-3							1	-3
GOBP_REGULATION_OF_PROTEIN_STABILITY	-3							1	-3
GOBP_METHYLATION	-3							1	-3
GOBP_REGULATION_OF_AMIDE_METABOLIC_PROCESS	-3							1	-3
GOBP_PROTEIN_LOCALIZATION_TO_NUCLEUS	-3							1	-3
GOBP_REGULATION_OF_PROTEIN_CATABOLIC_PROCESS	-3							1	-3
GOBP_ESTABLISHMENT_OF_PROTEIN_LOCALIZATION_TO_ORGANELLE	-3							1	-3
GOBP_REGULATION_OF_CELLULAR_MACROMOLECULE_BIOSYNTHETIC_PROCESS	-3							1	-3
GOCC_TRANSCRIPTION_REGULATOR_COMPLEX	-3							1	-3
GOCC_NUCLEAR_SPECK	-3							1	-3
GOMF_TRANSCRIPTION_COREGULATOR_ACTIVITY	-3							1	-3
GOMF_TRANSCRIPTION_FACTOR_BINDING	-3							1	-3
GOMF_HYDROLASE_ACTIVITY_ACTING_ON_ESTER_BONDS	-3							1	-3
GOMF_CADHERIN_BINDING	-3							1	-3
GOMF_GTPASE_BINDING	-3							1	-3
GOMF_RNA_POLYMERASE_II_SPECIFIC_DNA_BINDING_TRANSCRIPTION_FACTOR_BINDING	-3							1	-3
HP_ABNORMAL_PENIS_MORPHOLOGY	-3							1	-3
HP_THIN_VERMILION_BORDER	-3							1	-3
HP_LONG_PHILTRUM	-3							1	-3
HP_ABNORMALITY_OF_THE_URETHRA	-3							1	-3
HP_HYPERTRICHOSIS	-3							1	-3
HP_SYNDACTYLY	-3							1	-3
HP_ABNORMAL_MYOCARDIUM_MORPHOLOGY	-3							1	-3
HP_ABNORMAL_ERYTHROCYTE_MORPHOLOGY	-3							1	-3
HP_CEREBRAL_CORTICAL_ATROPHY	-3							1	-3
HP_ELEVATED_HEPATIC_TRANSAMINASE	-3							1	-3
HP_ABNORMAL_5TH_FINGER_MORPHOLOGY	-3							1	-3
HP_ABNORMALITY_OF_ACID_BASE_HOMEOSTASIS	-3							1	-3
HP_ABNORMAL_NOSTRIL_MORPHOLOGY	-3							1	-3
HP_ATROPHY_DEGENERATION_AFFECTING_THE_CEREBRUM	-3							1	-3
HP_POLYDACTYLY	-3							1	-3
HP_CONGENITAL_ABNORMAL_HAIR_PATTERN	-3							1	-3
HP_ABNORMAL_CNS_MYELINATION	-3							1	-3
HP_ABNORMAL_ENZYME_COENZYME_ACTIVITY	-3							1	-3
HP_ABNORMAL_NEURAL_TUBE_MORPHOLOGY	-3							1	-3
HP_ABNORMAL_FRONTAL_BONE_MORPHOLOGY	-3							1	-3
MIR34A_5P	-3							1	-3
MIR449A	-3							1	-3
NRF2_01	-3							1	-3
ACTAYRNNNCCCR_UNKNOWN	-3							1	-3
GABP_B	-3							1	-3
NRF1_Q6	-3							1	-3
TGCGCANK_UNKNOWN	-3							1	-3
ARNT2_TARGET_GENES	-3							1	-3
ATF5_TARGET_GENES	-3							1	-3
CASP8AP2_TARGET_GENES	-3							1	-3
CDC73_TARGET_GENES	-3							1	-3
DMRT1_TARGET_GENES	-3							1	-3
ELF5_TARGET_GENES	-3							1	-3
FOXG1_TARGET_GENES	-3							1	-3
GUCY1B1_TARGET_GENES	-3							1	-3
HES4_TARGET_GENES	-3							1	-3
HOXB6_TARGET_GENES	-3							1	-3
MXD1_TARGET_GENES	-3							1	-3
MYBL1_TARGET_GENES	-3							1	-3
NCOA2_TARGET_GENES	-3							1	-3
NPM1_TARGET_GENES	-3							1	-3
PGM3_TARGET_GENES	-3							1	-3
RFX7_TARGET_GENES	-3							1	-3
SNAI1_TARGET_GENES	-3							1	-3
SRPK1_TARGET_GENES	-3							1	-3
TOP2B_TARGET_GENES	-3							1	-3
ZBTB5_TARGET_GENES	-3							1	-3
ZNF101_TARGET_GENES	-3							1	-3
ZNF257_TARGET_GENES	-3							1	-3
ZNF329_TARGET_GENES	-3							1	-3
ZNF581_TARGET_GENES	-3							1	-3
ZNF784_TARGET_GENES	-3							1	-3
GSE17721_LPS_VS_POLYIC_8H_BMDC_UP	-3							1	-3
GSE22886_DAY1_VS_DAY7_MONOCYTE_IN_CULTURE_DN	-3							1	-3
GSE29618_PRE_VS_DAY7_FLU_VACCINE_PDC_DN	-3							1	-3
GSE37416_CTRL_VS_6H_F_TULARENSIS_LVS_NEUTROPHIL_UP	-3							1	-3
GSE29949_MICROGLIA_BRAIN_VS_CD8_POS_DC_SPLEEN_UP	-3							1	-3
GSE35685_CD34POS_CD38NEG_VS_CD34POS_CD10NEG_CD62LPOS_BONE_MARROW_UP	-3							1	-3
GSE41867_DAY15_EFFECTOR_VS_DAY30_EXHAUSTED_CD8_TCELL_LCMV_CLONE13_DN	-3							1	-3
GSE42021_TREG_VS_TCONV_PLN_DN	-3							1	-3
NAKAYA_B_CELL_FLUMIST_AGE_18_50YO_7DY_DN	-3							1	-3
NAKAYA_B_CELL_FLUMIST_AGE_18_50YO_7DY_UP	-3							1	-3
NAKAYA_PBMC_FLUARIX_FLUVIRIN_AGE_18_50YO_CORRELATED_WITH_HAI_28DY_RESPONSE_AT_7DY_NEGATIVE	-3							1	-3
NAKAYA_PBMC_FLUARIX_FLUVIRIN_AGE_18_50YO_7DY_UP	-3							1	-3
NAKAYA_PBMC_FLUARIX_FLUVIRIN_AGE_18_50YO_3DY_UP	-3							1	-3
HARALAMBIEVA_PBMC_FLUARIX_AGE_50_74YO_CORR_WITH_28D_MEM_B_CELL_RESPONSE_AT_3DY_NEGATIVE	-3							1	-3
NAKAYA_PBMC_FLUARIX_FLUVIRIN_AGE_18_50YO_3DY_DN	-3							1	-3
NAKAYA_MYELOID_DENDRITIC_CELL_FLUARIX_FLUVIRIN_AGE_18_50YO_7DY_UP	-3							1	-3
NAKAYA_MYELOID_DENDRITIC_CELL_FLUMIST_AGE_18_50YO_7DY_UP	-3							1	-3
BARX2_TARGET_GENES							-2.96	1	-2.96
GOCC_MICROTUBULE_CYTOSKELETON							-2.84	1	-2.84
GOBP_MICROTUBULE_BASED_PROCESS							-2.74	1	-2.74
GOCC_CHROMOSOME							-2.74	1	-2.74
GOBP_MITOCHONDRIAL_RNA_METABOLIC_PROCESS	-2.7206							1	-2.7206
REACTOME_KERATINIZATION						-2.72		1	-2.72
ASH1L_TARGET_GENES							-2.72	1	-2.72
REACTOME_FORMATION_OF_THE_CORNIFIED_ENVELOPE						-2.66		1	-2.66
GOCC_NUCLEOID	-2.64231							1	-2.64231
GOBP_RRNA_MODIFICATION	-2.63777							1	-2.63777
GOMF_CATALYTIC_ACTIVITY_ACTING_ON_A_TRNA	-2.62322							1	-2.62322
GOCC_PRERIBOSOME_LARGE_SUBUNIT_PRECURSOR	-2.62074							1	-2.62074
GOMF_ATP_DEPENDENT_PROTEIN_FOLDING_CHAPERONE	-2.61813							1	-2.61813
GSE2770_TGFB_AND_IL4_VS_IL12_TREATED_ACT_CD4_TCELL_6H_DN	-2.58595							1	-2.58595
REACTOME_REGULATION_OF_HSF1_MEDIATED_HEAT_SHOCK_RESPONSE	-2.5737							1	-2.5737
GOBP_POSITIVE_REGULATION_OF_TELOMERASE_RNA_LOCALIZATION_TO_CAJAL_BODY	-2.54394							1	-2.54394
GSE18791_CTRL_VS_NEWCASTLE_VIRUS_DC_8H_UP	-2.54086							1	-2.54086
GOMF_TRANSLATION_FACTOR_ACTIVITY_RNA_BINDING	-2.53399							1	-2.53399
GOBP_TELOMERASE_RNA_LOCALIZATION	-2.53151							1	-2.53151
GSE40274_CTRL_VS_SATB1_TRANSDUCED_ACTIVATED_CD4_TCELL_DN	-2.52363							1	-2.52363
GOMF_RNA_METHYLTRANSFERASE_ACTIVITY	-2.51041							1	-2.51041
GOMF_TRNA_BINDING	-2.50957							1	-2.50957
MORF_CDC16	-2.48461							1	-2.48461
GSE6269_FLU_VS_E_COLI_INF_PBMC_UP		-2.48						1	-2.48
GSE19888_CTRL_VS_T_CELL_MEMBRANES_ACT_MAST_CELL_DN					-2.47			1	-2.47
CREB3L4_TARGET_GENES							-2.46	1	-2.46
KEGG_RNA_DEGRADATION	-2.44							1	-2.44
GOBP_MATURATION_OF_LSU_RRNA_FROM_TRICISTRONIC_RRNA_TRANSCRIPT_SSU_RRNA_5_8S_RRNA_LSU_RRNA	-2.4315							1	-2.4315
GSE6674_ANTI_IGM_VS_CPG_STIM_BCELL_DN	-2.42919							1	-2.42919
GOMF_CATALYTIC_ACTIVITY_ACTING_ON_A_RRNA	-2.42814							1	-2.42814
GOBP_KERATINIZATION						-2.4		1	-2.4
GOBP_PROTEIN_TARGETING_TO_MITOCHONDRION	-2.39961							1	-2.39961
GOCC_ORGANELLE_ENVELOPE_LUMEN	-2.39739							1	-2.39739
GOBP_MITOCHONDRIAL_RNA_PROCESSING	-2.39667							1	-2.39667
GOMF_TRANSLATION_REGULATOR_ACTIVITY_NUCLEIC_ACID_BINDING	-2.38795							1	-2.38795
GOBP_INNER_MITOCHONDRIAL_MEMBRANE_ORGANIZATION	-2.38327							1	-2.38327
REACTOME_FORMATION_OF_TC_NER_PRE_INCISION_COMPLEX	-2.38116							1	-2.38116
GOBP_MATURATION_OF_5_8S_RRNA_FROM_TRICISTRONIC_RRNA_TRANSCRIPT_SSU_RRNA_5_8S_RRNA_LSU_RRNA	-2.36195							1	-2.36195
GOCC_ENDOPLASMIC_RETICULUM_EXIT_SITE					-2.36			1	-2.36
GOCC_REPLISOME						-2.36		1	-2.36
GOBP_REGULATION_OF_MITOCHONDRIAL_GENE_EXPRESSION	-2.35742							1	-2.35742
GOCC_TELOMERASE_HOLOENZYME_COMPLEX	-2.35606							1	-2.35606
GOBP_REGULATION_OF_MITOCHONDRIAL_TRANSLATION	-2.35557							1	-2.35557
REACTOME_TRANSCRIPTION_OF_THE_HIV_GENOME	-2.35023							1	-2.35023
HP_ABNORMAL_NUMBER_OF_ERYTHROID_PRECURSORS						-2.35		1	-2.35
REACTOME_TP53_REGULATES_TRANSCRIPTION_OF_DNA_REPAIR_GENES	-2.34971							1	-2.34971
GSE22589_HEALTHY_VS_HIV_INFECTED_DC_UP	-2.3354							1	-2.3354
GOBP_SNRNA_METABOLIC_PROCESS	-2.33303							1	-2.33303
REACTOME_RNA_POLYMERASE_I_TRANSCRIPTION	-2.33131							1	-2.33131
REACTOME_RNA_POLYMERASE_II_TRANSCRIBES_SNRNA_GENES	-2.3297							1	-2.3297
GSE18791_CTRL_VS_NEWCASTLE_VIRUS_DC_18H_UP	-2.32617							1	-2.32617
GSE23321_EFFECTOR_MEMORY_VS_NAIVE_CD8_TCELL_DN	-2.32241							1	-2.32241
GSE21360_NAIVE_VS_TERTIARY_MEMORY_CD8_TCELL_DN							-2.32	1	-2.32
GOBP_POSITIVE_REGULATION_OF_TELOMERASE_ACTIVITY	-2.31656							1	-2.31656
GOMF_TRANSLATION_REGULATOR_ACTIVITY	-2.2988							1	-2.2988
MORF_RFC1	-2.29401							1	-2.29401
GOBP_SNRNA_3_END_PROCESSING	-2.29293							1	-2.29293
GOBP_NUCLEOBASE_BIOSYNTHETIC_PROCESS	-2.29024							1	-2.29024
GOBP_VESICLE_CARGO_LOADING					-2.29			1	-2.29
GOBP_SNRNA_PROCESSING	-2.2845							1	-2.2845
GSE40274_CTRL_VS_FOXP3_AND_EOS_TRANSDUCED_ACTIVATED_CD4_TCELL_DN	-2.28143							1	-2.28143
GSE18791_CTRL_VS_NEWCASTLE_VIRUS_DC_6H_UP	-2.27946							1	-2.27946
MORF_SP3	-2.2755							1	-2.2755
HP_DECREASED_ACTIVITY_OF_THE_PYRUVATE_DEHYDROGENASE_COMPLEX	-2.27433							1	-2.27433
REACTOME_RNA_POLYMERASE_III_TRANSCRIPTION_INITIATION_FROM_TYPE_3_PROMOTER	-2.2719							1	-2.2719
GOBP_ESTABLISHMENT_OF_PROTEIN_LOCALIZATION_TO_TELOMERE	-2.27021							1	-2.27021
GSE36392_MAC_VS_NEUTROPHIL_IL25_TREATED_LUNG_DN		-2.26						1	-2.26
GOBP_POSITIVE_REGULATION_OF_MRNA_PROCESSING	-2.2562							1	-2.2562
GSE15624_CTRL_VS_6H_HALOFUGINONE_TREATED_CD4_TCELL_DN	-2.25139							1	-2.25139
FLETCHER_PBMC_BCG_10W_INFANT_BCG_STIMULATED_VS_UNSTIMULATED_10W_UP		-2.25						1	-2.25
CEBPZ_TARGET_GENES							-2.25	1	-2.25
GOCC_TRANSLATION_PREINITIATION_COMPLEX	-2.24104							1	-2.24104
GOBP_KINETOCHORE_ASSEMBLY					-2.24			1	-2.24
REACTOME_HIV_TRANSCRIPTION_ELONGATION	-2.23891							1	-2.23891
REACTOME_HCMV_LATE_EVENTS	-2.23549							1	-2.23549
GOBP_TRNA_METHYLATION	-2.22424							1	-2.22424
CYCLIN_D1_UP.V1_UP		-2.22						1	-2.22
GOBP_ENDONUCLEOLYTIC_CLEAVAGE_INVOLVED_IN_RRNA_PROCESSING	-2.21602							1	-2.21602
GSE43863_TFH_VS_LY6C_INT_CXCR5POS_EFFECTOR_CD4_TCELL_UP	-2.21329							1	-2.21329
REACTOME_RNA_POLYMERASE_I_PROMOTER_ESCAPE	-2.21324							1	-2.21324
GOMF_TRNA_METHYLTRANSFERASE_ACTIVITY	-2.2084							1	-2.2084
GOBP_AMP_METABOLIC_PROCESS	-2.20791							1	-2.20791
GOMF_GENERAL_TRANSCRIPTION_INITIATION_FACTOR_ACTIVITY	-2.20322							1	-2.20322
GOBP_SPINDLE_LOCALIZATION			-2.2					1	-2.2
GOCC_KERATIN_FILAMENT						-2.2		1	-2.2
HP_INCREASED_MEAN_CORPUSCULAR_VOLUME						-2.2		1	-2.2
REACTOME_RNA_POLYMERASE_III_TRANSCRIPTION_INITIATION_FROM_TYPE_1_PROMOTER	-2.19731							1	-2.19731
GOBP_ANTERIOR_POSTERIOR_AXIS_SPECIFICATION	-2.19628							1	-2.19628
GSE22432_MULTIPOTENT_PROGENITOR_VS_PDC_DN	-2.19159							1	-2.19159
GSE18893_CTRL_VS_TNF_TREATED_TCONV_2H_DN	-2.1913							1	-2.1913
GOBP_CYTOCHROME_COMPLEX_ASSEMBLY	-2.19087							1	-2.19087
GOBP_MRNA_MODIFICATION	-2.19083							1	-2.19083
KEGG_COMPLEMENT_AND_COAGULATION_CASCADES				-2.19				1	-2.19
GOBP_REGULATION_OF_INSULIN_SECRETION_INVOLVED_IN_CELLULAR_RESPONSE_TO_GLUCOSE_STIMULUS		-2.19						1	-2.19
GOBP_REGULATION_OF_ORGANELLE_ORGANIZATION							-2.19	1	-2.19
BARX1_TARGET_GENES							-2.19	1	-2.19
REACTOME_DNA_DAMAGE_RECOGNITION_IN_GG_NER	-2.18751							1	-2.18751
GOBP_TRANSCRIPTION_BY_RNA_POLYMERASE_I	-2.18658							1	-2.18658
REACTOME_FORMATION_OF_THE_EARLY_ELONGATION_COMPLEX	-2.18637							1	-2.18637
MODULE_81	-2.18608							1	-2.18608
GOBP_FORMATION_OF_CYTOPLASMIC_TRANSLATION_INITIATION_COMPLEX	-2.18369							1	-2.18369
GOBP_ESTABLISHMENT_OF_PROTEIN_LOCALIZATION_TO_MITOCHONDRIAL_MEMBRANE	-2.18335							1	-2.18335
GOBP_RNA_SURVEILLANCE	-2.18264							1	-2.18264
KEGG_CITRATE_CYCLE_TCA_CYCLE	-2.18							1	-2.18
GNF2_SERPINB5					-2.18			1	-2.18
REACTOME_DNA_DAMAGE_BYPASS						-2.18		1	-2.18
ZFHX3_TARGET_GENES							-2.18	1	-2.18
REACTOME_KEAP1_NFE2L2_PATHWAY	-2.17929							1	-2.17929
GOBP_REGULATORY_NCRNA_3_END_PROCESSING	-2.17653							1	-2.17653
GOMF_EXONUCLEASE_ACTIVITY	-2.17618							1	-2.17618
GOMF_EXONUCLEASE_ACTIVITY_ACTIVE_WITH_EITHER_RIBO_OR_DEOXYRIBONUCLEIC_ACIDS_AND_PRODUCING_5_PHOSPHOMONOESTERS	-2.17608							1	-2.17608
GOMF_TELOMERASE_RNA_BINDING	-2.17427							1	-2.17427
GOBP_PROSTANOID_METABOLIC_PROCESS				-2.17				1	-2.17
GSE22886_NAIVE_TCELL_VS_NEUTROPHIL_UP	-2.16976							1	-2.16976
GSE15330_MEGAKARYOCYTE_ERYTHROID_VS_GRANULOCYTE_MONOCYTE_PROGENITOR_IKAROS_KO_UP	-2.1678							1	-2.1678
REACTOME_PROCESSING_OF_INTRONLESS_PRE_MRNAS	-2.16342							1	-2.16342
MODULE_149	-2.16288							1	-2.16288
GSE18281_CORTICAL_VS_MEDULLARY_THYMOCYTE_UP		-2.16						1	-2.16
HP_RECURRENT_GRAM_NEGATIVE_BACTERIAL_INFECTIONS		-2.16						1	-2.16
MIR6752_5P		-2.16						1	-2.16
KRAS.LUNG.BREAST_UP.V1_UP				-2.16				1	-2.16
GOBP_ORGANELLE_ASSEMBLY							-2.16	1	-2.16
GOBP_PEPTIDYL_ARGININE_MODIFICATION	-2.15968							1	-2.15968
GOBP_IRON_SULFUR_CLUSTER_ASSEMBLY	-2.15899							1	-2.15899
MORF_BAG5	-2.1569							1	-2.1569
REACTOME_HIV_ELONGATION_ARREST_AND_RECOVERY	-2.15391							1	-2.15391
GOBP_EMBRYONIC_AXIS_SPECIFICATION	-2.15276							1	-2.15276
GOMF_NUCLEOCYTOPLASMIC_CARRIER_ACTIVITY	-2.15002							1	-2.15002
REACTOME_SUMOYLATION_OF_CHROMATIN_ORGANIZATION_PROTEINS	-2.14895							1	-2.14895
REACTOME_B_WICH_COMPLEX_POSITIVELY_REGULATES_RRNA_EXPRESSION	-2.14892							1	-2.14892
GOBP_PROTEIN_LOCALIZATION_TO_MITOCHONDRION	-2.14887							1	-2.14887
GSE37301_LYMPHOID_PRIMED_MPP_VS_RAG2_KO_NK_CELL_UP	-2.1477							1	-2.1477
REACTOME_TRANSLESION_SYNTHESIS_BY_Y_FAMILY_DNA_POLYMERASES_BYPASSES_LESIONS_ON_DNA_TEMPLATE						-2.14		1	-2.14
GOBP_REGULATION_OF_UBIQUITIN_PROTEIN_TRANSFERASE_ACTIVITY	-2.13704							1	-2.13704
GOBP_PROTEIN_LOCALIZATION_TO_CHROMOSOME_TELOMERIC_REGION	-2.13624							1	-2.13624
MODULE_155	-2.13579							1	-2.13579
GOBP_PURINE_NUCLEOSIDE_MONOPHOSPHATE_BIOSYNTHETIC_PROCESS	-2.13538							1	-2.13538
GOCC_CORNIFIED_ENVELOPE						-2.13		1	-2.13
IGSF21_DENDRITIC				-2.13				1	-2.13
GOCC_EXORIBONUCLEASE_COMPLEX	-2.1294							1	-2.1294
REACTOME_HIV_TRANSCRIPTION_INITIATION	-2.12618							1	-2.12618
GOMF_FAD_BINDING		-2.12						1	-2.12
GOBP_REGULATION_OF_KERATINOCYTE_PROLIFERATION					-2.12			1	-2.12
HP_ABNORMAL_MEAN_CORPUSCULAR_VOLUME						-2.12		1	-2.12
REACTOME_TERMINATION_OF_TRANSLESION_DNA_SYNTHESIS						-2.12		1	-2.12
GSE36888_UNTREATED_VS_IL2_TREATED_STAT5_AB_KNOCKIN_TCELL_6H_DN	-2.1198							1	-2.1198
REACTOME_RNA_POLYMERASE_I_TRANSCRIPTION_INITIATION	-2.1191							1	-2.1191
REACTOME_MRNA_CAPPING	-2.11791							1	-2.11791
REACTOME_POSITIVE_EPIGENETIC_REGULATION_OF_RRNA_EXPRESSION	-2.11444							1	-2.11444
MODULE_210				-2.11				1	-2.11
GOMF_FLAVIN_ADENINE_DINUCLEOTIDE_BINDING		-2.11						1	-2.11
GOBP_LUNG_EPITHELIUM_DEVELOPMENT					-2.11			1	-2.11
GOBP_FACULTATIVE_HETEROCHROMATIN_FORMATION						-2.11		1	-2.11
HP_NEOPLASM_OF_THE_PANCREAS						-2.11		1	-2.11
GOCC_U5_SNRNP	-2.10966							1	-2.10966
REACTOME_RNA_POLYMERASE_III_TRANSCRIPTION	-2.1088							1	-2.1088
GOMF_RNA_EXONUCLEASE_ACTIVITY_PRODUCING_5_PHOSPHOMONOESTERS	-2.10691							1	-2.10691
GOCC_RNA_POLYMERASE_II_HOLOENZYME	-2.10604							1	-2.10604
REACTOME_RNA_POLYMERASE_I_TRANSCRIPTION_TERMINATION	-2.10373							1	-2.10373
[truncated: 1,750 more rows]

## Sheet: PC9_UP
Gene signature (MSigDB)	SIZE	ES	NES	NOM p-val	FDR q-val	FWER p-val	RANK AT MAX	LEADING EDGE
REACTOME_COMPLEMENT_CASCADE	27	0.77	2.13	0	0	0	1790	tags=63%, list=13%, signal=72%
KEGG_SYSTEMIC_LUPUS_ERYTHEMATOSUS	25	0.76	2.06	0	0	0	1790	tags=60%, list=13%, signal=69%
IGSF21_DENDRITIC	33	0.73	2.06	0	0	0	2209	tags=58%, list=16%, signal=68%
GNF2_IGFBP1	24	0.74	2.04	0	0	0	2442	tags=71%, list=18%, signal=86%
MATSUMIYA_PBMC_MODIFIED_VACCINIA_ANKARA_VACCINE_AGE_18_55YO_2DY_UP	50	0.67	2.02	0	0	0	2326	tags=62%, list=17%, signal=74%
SOBOLEV_PBMC_PANDEMRIX_AGE_18_64YO_7DY_DN	27	0.72	2.01	0	0	0.001	2569	tags=67%, list=18%, signal=82%
GOMF_EXTRACELLULAR_MATRIX_STRUCTURAL_CONSTITUENT	83	0.63	2	0	0.013	0.017	2390	tags=55%, list=17%, signal=66%
GOCC_BLOOD_MICROPARTICLE	52	0.66	2	0	0.008	0.02	1139	tags=38%, list=8%, signal=42%
QUEREC_PBMC_YF_17D_VACCINE_AGE_18_45YO_7DY_UP	38	0.68	2	0	0	0.001	2569	tags=61%, list=18%, signal=74%
MODULE_130	15	0.81	1.99	0	0	0	702	tags=60%, list=5%, signal=63%
ERWIN_COHEN_PBMC_TC_83_AGE_18_45YO_NAIVE_NOT_PREVIOUSLY_IMMUNIZED_24HR_DEG_CANONICAL_PATHWAY_MEMBERS_UP	18	0.77	1.98	0	0	0.001	1986	tags=72%, list=14%, signal=84%
GOCC_PLATELET_ALPHA_GRANULE_LUMEN	41	0.66	1.97	0	0.01	0.037	2420	tags=49%, list=17%, signal=59%
GOBP_HUMORAL_IMMUNE_RESPONSE_MEDIATED_BY_CIRCULATING_IMMUNOGLOBULIN	30	0.71	1.97	0	0.008	0.038	2442	tags=63%, list=18%, signal=77%
QUEREC_PBMC_YF_17D_VACCINE_AGE_18_45YO_3DY_UP	38	0.68	1.97	0	0	0.001	2569	tags=61%, list=18%, signal=74%
TREM2_DENDRITIC	44	0.66	1.96	0	0	0	1487	tags=34%, list=11%, signal=38%
MODULE_122	87	0.61	1.96	0	0	0.002	2943	tags=53%, list=21%, signal=67%
GOBP_G_PROTEIN_COUPLED_RECEPTOR_SIGNALING_PATHWAY_COUPLED_TO_CYCLIC_NUCLEOTIDE_SECOND_MESSENGER	16	0.78	1.95	0	0.009	0.055	1363	tags=56%, list=10%, signal=62%
GOBP_ICOSANOID_BIOSYNTHETIC_PROCESS	35	0.67	1.95	0	0.008	0.058	749	tags=34%, list=5%, signal=36%
GOCC_PLATELET_ALPHA_GRANULE	57	0.64	1.95	0	0.007	0.062	2420	tags=44%, list=17%, signal=53%
MODULE_107	55	0.64	1.94	0	0.001	0.005	2014	tags=44%, list=14%, signal=51%
GNF2_EGFR	24	0.72	1.94	0	0.001	0.007	1572	tags=54%, list=11%, signal=61%
ERWIN_COHEN_BLOOD_VACCINE_TC_83_AGE_23_48YO_VACCINATED_VS_CONTROL_7DY_UP	61	0.63	1.94	0	0	0.001	2651	tags=49%, list=19%, signal=60%
GNF2_KISS1	31	0.68	1.93	0	0.001	0.007	567	tags=39%, list=4%, signal=40%
MODULE_208	67	0.62	1.93	0	0.001	0.008	2720	tags=52%, list=19%, signal=65%
MODULE_345	64	0.61	1.93	0	0.001	0.008	3412	tags=59%, list=24%, signal=78%
GOMF_CHEMOKINE_ACTIVITY	15	0.77	1.92	0	0.015	0.136	2087	tags=73%, list=15%, signal=86%
MODULE_234	30	0.68	1.92	0	0.001	0.009	2299	tags=63%, list=16%, signal=76%
GNF2_MAPT	23	0.71	1.91	0	0.001	0.012	1191	tags=52%, list=9%, signal=57%
GOBP_COMPLEMENT_ACTIVATION_CLASSICAL_PATHWAY	21	0.72	1.9	0	0.019	0.19	2787	tags=71%, list=20%, signal=89%
GNF2_MMP11	28	0.68	1.9	0	0.001	0.012	1078	tags=43%, list=8%, signal=46%
MODULE_47	154	0.58	1.9	0	0.001	0.013	2474	tags=41%, list=18%, signal=49%
KRAS.AMP.LUNG_UP.V1_UP	51	0.63	1.9	0	0.002	0.002	3006	tags=57%, list=22%, signal=72%
ERWIN_COHEN_PBMC_TC_83_AGE_18_45YO_RESPONDERS_PREVIOUSLY_IMMUNIZED_24HR_DEG_CANONICAL_PATHWAY_MEMBERS_UP	20	0.73	1.9	0	0	0.005	1986	tags=65%, list=14%, signal=76%
SCHERER_PBMC_APSV_WETVAX_AGE_18_40YO_JOINT_TO_VACCINIA_AND_YELLOW_FEVER_UP	46	0.63	1.9	0	0.001	0.006	2091	tags=39%, list=15%, signal=46%
KEGG_COMPLEMENT_AND_COAGULATION_CASCADES	39	0.65	1.89	0	0.001	0.003	2943	tags=64%, list=21%, signal=81%
REACTOME_CHEMOKINE_RECEPTORS_BIND_CHEMOKINES	20	0.73	1.89	0	0.008	0.03	2087	tags=70%, list=15%, signal=82%
MODULE_292	71	0.6	1.89	0	0.001	0.015	3412	tags=58%, list=24%, signal=76%
MODULE_209	61	0.61	1.89	0	0.001	0.02	2079	tags=46%, list=15%, signal=54%
VEGF_A_UP.V1_UP	121	0.57	1.89	0	0.001	0.002	1872	tags=36%, list=13%, signal=41%
HOEK_NEUTROPHIL_2011_2012_TIV_ADULT_1DY_UP	21	0.71	1.89	0	0.001	0.007	2543	tags=67%, list=18%, signal=81%
SCHERER_PBMC_YF_VAX_AGE_18_40YO_JOINT_TO_VACCINIA_AND_YELLOW_FEVER_UP	46	0.63	1.89	0	0	0.007	2091	tags=39%, list=15%, signal=46%
REACTOME_PEPTIDE_LIGAND_BINDING_RECEPTORS	65	0.61	1.88	0	0.008	0.048	2190	tags=55%, list=16%, signal=65%
GOBP_NEGATIVE_REGULATION_OF_WOUND_HEALING	45	0.63	1.88	0	0.027	0.294	2094	tags=40%, list=15%, signal=47%
MODULE_263	15	0.77	1.88	0	0.001	0.021	2127	tags=80%, list=15%, signal=94%
HOWARD_DENDRITIC_CELL_INACT_MONOV_INFLUENZA_A_INDONESIA_05_2005_H5N1_AGE_18_49YO_1DY_UP	103	0.58	1.88	0	0.001	0.008	2875	tags=50%, list=21%, signal=62%
GOCC_BASEMENT_MEMBRANE	57	0.61	1.87	0	0.03	0.346	3846	tags=60%, list=28%, signal=82%
GNF2_SPI1	20	0.71	1.87	0	0.001	0.033	2326	tags=55%, list=17%, signal=66%
GNF2_TIMP2	30	0.66	1.87	0	0.001	0.033	1078	tags=40%, list=8%, signal=43%
KRAS.600_UP.V1_DN	127	0.58	1.87	0	0.001	0.002	1639	tags=39%, list=12%, signal=43%
KEGG_INTESTINAL_IMMUNE_NETWORK_FOR_IGA_PRODUCTION	18	0.73	1.86	0	0.003	0.011	1487	tags=56%, list=11%, signal=62%
GOBP_CELL_CELL_SIGNALING_INVOLVED_IN_CARDIAC_CONDUCTION	18	0.72	1.86	0	0.03	0.366	1638	tags=50%, list=12%, signal=57%
ERWIN_COHEN_BLOOD_TC_83_AGE_23_48YO_VACCINATED_VS_CONTROL_2DY_UP	90	0.58	1.86	0	0.001	0.014	2651	tags=43%, list=19%, signal=53%
MESOTHELIAL	39	0.64	1.85	0	0.002	0.007	1844	tags=38%, list=13%, signal=44%
ALVEOLAR_EPITHELIAL_TYPE_1	52	0.61	1.85	0	0.001	0.007	1844	tags=37%, list=13%, signal=42%
GOBP_COLLAGEN_FIBRIL_ORGANIZATION	38	0.63	1.85	0	0.04	0.479	2002	tags=42%, list=14%, signal=49%
MODULE_172	66	0.59	1.85	0	0.002	0.049	2014	tags=39%, list=14%, signal=46%
LI_PBMC_MENACTRA_AGE_18_45YO_CORRELATED_WITH_ANTI_POLYSACCHARIDE_ANTIBODY_3DY_POSITIVE	29	0.66	1.85	0	0.001	0.014	1487	tags=45%, list=11%, signal=50%
MUCOUS	22	0.69	1.85	0.002	0.002	0.007	1410	tags=55%, list=10%, signal=61%
REACTOME_O_GLYCOSYLATION_OF_TSR_DOMAIN_CONTAINING_PROTEINS	23	0.67	1.84	0	0.014	0.11	3332	tags=65%, list=24%, signal=86%
GOBP_ICOSANOID_METABOLIC_PROCESS	74	0.58	1.84	0	0.039	0.493	1502	tags=31%, list=11%, signal=35%
GOCC_COLLAGEN_TRIMER	43	0.63	1.84	0	0.037	0.506	2003	tags=53%, list=14%, signal=62%
GOBP_COLLAGEN_CATABOLIC_PROCESS	27	0.67	1.84	0	0.036	0.508	1479	tags=48%, list=11%, signal=54%
GOBP_LEUKOTRIENE_METABOLIC_PROCESS	21	0.69	1.84	0	0.034	0.51	1361	tags=38%, list=10%, signal=42%
GNF2_CDKN1C	18	0.73	1.84	0	0.002	0.057	1572	tags=56%, list=11%, signal=63%
GSE18791_UNSTIM_VS_NEWCATSLE_VIRUS_DC_10H_DN	126	0.57	1.84	0	0.001	0.016	2651	tags=40%, list=19%, signal=50%
HALLMARK_INTERFERON_GAMMA_RESPONSE	145	0.56	1.83	0	0.003	0.005	2773	tags=39%, list=20%, signal=49%
KEGG_ALLOGRAFT_REJECTION	15	0.75	1.83	0	0.003	0.018	1487	tags=60%, list=11%, signal=67%
REACTOME_PEPTIDE_HORMONE_METABOLISM	43	0.61	1.83	0	0.014	0.134	1850	tags=35%, list=13%, signal=40%
GOMF_SERINE_HYDROLASE_ACTIVITY	104	0.57	1.83	0	0.04	0.596	2447	tags=42%, list=18%, signal=51%
GOBP_COMPLEMENT_ACTIVATION	29	0.66	1.83	0	0.038	0.6	2442	tags=59%, list=18%, signal=71%
GOMF_CARBOXYPEPTIDASE_ACTIVITY	22	0.68	1.83	0	0.037	0.628	2270	tags=50%, list=16%, signal=60%
MODULE_171	78	0.58	1.83	0	0.002	0.071	3416	tags=54%, list=24%, signal=71%
GOBP_SODIUM_ION_HOMEOSTASIS	33	0.63	1.83	0.001	0.039	0.627	1721	tags=42%, list=12%, signal=48%
HALLMARK_EPITHELIAL_MESENCHYMAL_TRANSITION	144	0.55	1.82	0	0.001	0.005	2294	tags=41%, list=16%, signal=49%
GOBP_NEGATIVE_REGULATION_OF_COAGULATION	36	0.63	1.82	0	0.038	0.654	2094	tags=44%, list=15%, signal=52%
GOBP_GLUTATHIONE_METABOLIC_PROCESS	40	0.62	1.82	0	0.037	0.663	1621	tags=33%, list=12%, signal=37%
GOBP_REGULATION_OF_SYNAPTIC_TRANSMISSION_GLUTAMATERGIC	46	0.6	1.82	0	0.04	0.707	2220	tags=39%, list=16%, signal=46%
NAKAYA_PBMC_FLUAD_MALE_AGE_14_27YO_1D_POSTBOOST_VS_0D_PREIMM_MF59_ADJUVANTED_1DY_ATIV_UP	29	0.64	1.82	0	0.002	0.033	2756	tags=52%, list=20%, signal=64%
GOMF_CYTOKINE_ACTIVITY	88	0.57	1.81	0	0.04	0.713	2087	tags=43%, list=15%, signal=50%
GOMF_SCAVENGER_RECEPTOR_ACTIVITY	31	0.64	1.81	0	0.04	0.729	1708	tags=45%, list=12%, signal=51%
GOBP_DETECTION_OF_CHEMICAL_STIMULUS	48	0.6	1.81	0	0.044	0.778	2731	tags=56%, list=20%, signal=70%
MODULE_46	199	0.54	1.81	0	0.003	0.103	2418	tags=40%, list=17%, signal=47%
GSE37533_PPARG1_FOXP3_VS_FOXP3_TRANSDUCED_CD4_TCELL_DN	154	0.55	1.81	0	0.002	0.04	2903	tags=38%, list=21%, signal=47%
MODULE_170	68	0.57	1.8	0	0.004	0.132	3412	tags=54%, list=24%, signal=72%
KRAS.KIDNEY_UP.V1_DN	62	0.57	1.8	0	0.002	0.008	2734	tags=50%, list=20%, signal=62%
HOWARD_T_CELL_INACT_MONOV_INFLUENZA_A_INDONESIA_05_2005_H5N1_AGE_18_49YO_1DY_UP	32	0.63	1.8	0	0.002	0.042	2091	tags=50%, list=15%, signal=59%
HOWARD_MONOCYTE_INACT_MONOV_INFLUENZA_A_INDONESIA_05_2005_H5N1_AGE_18_49YO_1DY_UP	152	0.55	1.8	0	0.002	0.045	2875	tags=44%, list=21%, signal=55%
HP_REDUCED_SPERM_MOTILITY	26	0.65	1.8	0.002	0.049	0.826	3223	tags=65%, list=23%, signal=85%
REACTOME_ECM_PROTEOGLYCANS	43	0.6	1.79	0	0.024	0.249	3868	tags=65%, list=28%, signal=90%
GOMF_HORMONE_ACTIVITY	29	0.64	1.79	0	0.053	0.868	2446	tags=59%, list=18%, signal=71%
GOMF_METALLOENDOPEPTIDASE_ACTIVITY	70	0.57	1.79	0	0.056	0.892	1706	tags=33%, list=12%, signal=37%
MODULE_436	71	0.57	1.79	0	0.004	0.147	3412	tags=52%, list=24%, signal=69%
MODULE_75	207	0.53	1.79	0	0.004	0.153	2284	tags=38%, list=16%, signal=45%
RPS14_DN.V1_UP	109	0.55	1.79	0	0.001	0.009	2317	tags=41%, list=17%, signal=49%
GSE19888_ADENOSINE_A3R_INH_VS_ACT_WITH_INHIBITOR_PRETREATMENT_IN_MAST_CELL_UP	106	0.55	1.79	0	0.002	0.057	2651	tags=42%, list=19%, signal=52%
GOBP_POSITIVE_REGULATION_OF_VASCULAR_ASSOCIATED_SMOOTH_MUSCLE_CELL_PROLIFERATION	25	0.66	1.79	0.001	0.055	0.898	699	tags=36%, list=5%, signal=38%
REACTOME_DEGRADATION_OF_THE_EXTRACELLULAR_MATRIX	87	0.56	1.78	0	0.022	0.258	2035	tags=39%, list=15%, signal=45%
LYMPHATIC	26	0.65	1.78	0	0.002	0.016	825	tags=31%, list=6%, signal=33%
GOBP_SENSORY_PERCEPTION_OF_PAIN	43	0.6	1.78	0	0.057	0.912	1765	tags=47%, list=13%, signal=53%
GOBP_HUMORAL_IMMUNE_RESPONSE	100	0.56	1.78	0	0.058	0.919	2141	tags=40%, list=15%, signal=47%
GOBP_RENAL_TUBULAR_SECRETION	17	0.69	1.78	0	0.056	0.923	2382	tags=47%, list=17%, signal=57%
GNF2_PTX3	26	0.65	1.78	0	0.004	0.165	2079	tags=50%, list=15%, signal=59%
MODULE_176	119	0.55	1.78	0	0.004	0.17	2637	tags=44%, list=19%, signal=53%
KRAS.600.LUNG.BREAST_UP.V1_DN	137	0.54	1.78	0	0.001	0.011	3739	tags=57%, list=27%, signal=77%
GOBP_TRANSFORMING_GROWTH_FACTOR_BETA_PRODUCTION	28	0.64	1.78	0.001	0.057	0.921	2871	tags=54%, list=21%, signal=67%
GNF2_CYP2B6	29	0.64	1.78	0.001	0.004	0.171	1561	tags=48%, list=11%, signal=54%
HALLMARK_KRAS_SIGNALING_DN	84	0.55	1.77	0	0.001	0.008	2320	tags=45%, list=17%, signal=54%
HALLMARK_COAGULATION	91	0.55	1.77	0	0.001	0.008	2151	tags=38%, list=15%, signal=45%
REACTOME_COLLAGEN_BIOSYNTHESIS_AND_MODIFYING_ENZYMES	44	0.59	1.77	0	0.024	0.314	2505	tags=50%, list=18%, signal=61%
GOCC_EXTERNAL_ENCAPSULATING_STRUCTURE	289	0.53	1.77	0	0.058	0.941	3746	tags=54%, list=27%, signal=72%
REACTOME_MOLECULES_ASSOCIATED_WITH_ELASTIC_FIBRES	27	0.64	1.77	0.001	0.022	0.322	4075	tags=78%, list=29%, signal=110%
HP_ABNORMALITY_OF_COMPLEMENT_SYSTEM	21	0.67	1.77	0.001	0.059	0.938	3193	tags=62%, list=23%, signal=80%
HOEK_NEUTROPHIL_2011_2012_TIV_ADULT_7DY_DN	30	0.62	1.77	0.002	0.003	0.077	2232	tags=43%, list=16%, signal=51%
GOBP_CELL_CELL_ADHESION_VIA_PLASMA_MEMBRANE_ADHESION_MOLECULES	141	0.54	1.76	0	0.066	0.959	2364	tags=38%, list=17%, signal=46%
HP_ABDOMINAL_AORTIC_ANEURYSM	17	0.7	1.76	0	0.065	0.961	2390	tags=53%, list=17%, signal=64%
GOBP_SYNAPTIC_TRANSMISSION_GLUTAMATERGIC	64	0.57	1.76	0	0.065	0.961	2483	tags=39%, list=18%, signal=47%
GOBP_SPERM_MOTILITY	57	0.57	1.76	0	0.065	0.964	3152	tags=49%, list=23%, signal=63%
HP_UVEITIS	31	0.62	1.76	0	0.066	0.969	2704	tags=48%, list=19%, signal=60%
GOBP_HOMOPHILIC_CELL_ADHESION_VIA_PLASMA_MEMBRANE_ADHESION_MOLECULES	81	0.55	1.76	0	0.067	0.973	2308	tags=43%, list=17%, signal=51%
MODULE_79	67	0.56	1.76	0	0.006	0.242	3412	tags=52%, list=24%, signal=69%
GSE21546_UNSTIM_VS_ANTI_CD3_STIM_ELK1_KO_DP_THYMOCYTES_UP	113	0.54	1.76	0	0.003	0.095	3877	tags=53%, list=28%, signal=73%
GSE24634_IL4_VS_CTRL_TREATED_NAIVE_CD4_TCELL_DAY3_DN	133	0.54	1.76	0	0.003	0.096	2091	tags=32%, list=15%, signal=37%
GOBP_HETEROPHILIC_CELL_CELL_ADHESION_VIA_PLASMA_MEMBRANE_CELL_ADHESION_MOLECULES	22	0.67	1.76	0.002	0.063	0.964	845	tags=41%, list=6%, signal=43%
REACTOME_ASSEMBLY_OF_COLLAGEN_FIBRILS_AND_OTHER_MULTIMERIC_STRUCTURES	42	0.59	1.75	0	0.026	0.397	2003	tags=43%, list=14%, signal=50%
REACTOME_MUSCLE_CONTRACTION	109	0.54	1.75	0	0.026	0.437	2606	tags=39%, list=19%, signal=47%
GOCC_VOLTAGE_GATED_CALCIUM_CHANNEL_COMPLEX	24	0.64	1.75	0	0.069	0.976	3083	tags=67%, list=22%, signal=85%
MODULE_128	66	0.57	1.75	0	0.006	0.254	3412	tags=53%, list=24%, signal=70%
GNF2_HPX	64	0.56	1.75	0	0.006	0.287	1584	tags=42%, list=11%, signal=47%
KRAS.300_UP.V1_DN	71	0.56	1.75	0	0.002	0.016	2347	tags=46%, list=17%, signal=56%
KRAS.LUNG.BREAST_UP.V1_DN	73	0.56	1.75	0	0.002	0.018	2299	tags=48%, list=16%, signal=57%
GSE13485_CTRL_VS_DAY7_YF17D_VACCINE_PBMC_DN	150	0.53	1.75	0	0.004	0.11	2651	tags=37%, list=19%, signal=46%
HALLMARK_INTERFERON_ALPHA_RESPONSE	78	0.55	1.74	0	0.001	0.011	2819	tags=40%, list=20%, signal=50%
REACTOME_ELASTIC_FIBRE_FORMATION	34	0.59	1.74	0	0.026	0.462	2871	tags=50%, list=21%, signal=63%
GOBP_POSITIVE_REGULATION_OF_PHOSPHATIDYLINOSITOL_3_KINASE_SIGNALING	53	0.57	1.74	0	0.079	0.989	2137	tags=36%, list=15%, signal=42%
GOBP_EXTERNAL_ENCAPSULATING_STRUCTURE_ORGANIZATION	199	0.52	1.74	0	0.08	0.989	2151	tags=34%, list=15%, signal=40%
GOCC_COLLAGEN_CONTAINING_EXTRACELLULAR_MATRIX	215	0.52	1.74	0	0.081	0.989	3868	tags=53%, list=28%, signal=73%
GOMF_METALLOPEPTIDASE_ACTIVITY	117	0.53	1.74	0	0.082	0.99	1756	tags=27%, list=13%, signal=31%
CAHOY_ASTROGLIAL	60	0.56	1.74	0	0.002	0.02	2656	tags=38%, list=19%, signal=47%
GSE37532_VISCERAL_ADIPOSE_TISSUE_VS_LN_DERIVED_TCONV_CD4_TCELL_DN	39	0.59	1.74	0	0.004	0.119	2488	tags=46%, list=18%, signal=56%
GSE40685_TREG_VS_FOXP3_KO_TREG_PRECURSOR_UP	135	0.54	1.74	0	0.004	0.12	2875	tags=37%, list=21%, signal=46%
GSE13485_CTRL_VS_DAY3_YF17D_VACCINE_PBMC_DN	150	0.52	1.74	0	0.004	0.125	2651	tags=33%, list=19%, signal=41%
MODULE_310	17	0.69	1.74	0.002	0.006	0.291	1621	tags=35%, list=12%, signal=40%
GOMF_THREONINE_TYPE_PEPTIDASE_ACTIVITY	15	0.71	1.74	0.003	0.079	0.988	1714	tags=47%, list=12%, signal=53%
KEGG_CYTOKINE_CYTOKINE_RECEPTOR_INTERACTION	116	0.53	1.73	0	0.019	0.126	2418	tags=41%, list=17%, signal=49%
NEUROENDOCRINE	43	0.58	1.73	0	0.004	0.033	2093	tags=35%, list=15%, signal=41%
GOBP_VASCULAR_ASSOCIATED_SMOOTH_MUSCLE_CELL_PROLIFERATION	47	0.58	1.73	0	0.084	0.994	2094	tags=36%, list=15%, signal=42%
GOBP_COLLAGEN_METABOLIC_PROCESS	66	0.56	1.73	0	0.086	0.997	3735	tags=55%, list=27%, signal=74%
MODULE_76	48	0.58	1.73	0	0.007	0.331	2209	tags=44%, list=16%, signal=52%
MODULE_324	83	0.54	1.73	0	0.008	0.359	2294	tags=40%, list=16%, signal=47%
PTEN_DN.V1_UP	90	0.54	1.73	0	0.002	0.02	1867	tags=34%, list=13%, signal=40%
KRAS.LUNG_UP.V1_DN	76	0.55	1.73	0	0.001	0.02	2326	tags=47%, list=17%, signal=57%
GSE42021_CD24HI_VS_CD24LOW_TREG_THYMUS_DN	145	0.52	1.73	0	0.004	0.136	2569	tags=34%, list=18%, signal=42%
GSE42021_TREG_VS_TCONV_PLN_UP	163	0.53	1.73	0	0.004	0.138	2875	tags=36%, list=21%, signal=45%
FLETCHER_PBMC_BCG_10W_INFANT_BCG_STIMULATED_VS_UNSTIMULATED_10W_UP	81	0.54	1.73	0	0.004	0.139	2147	tags=41%, list=15%, signal=48%
PATEL_SKIN_OF_BODY_ZOSTAVAX_AGE_70_93YO_VZV_CHALLENGE_3DY_UP	59	0.56	1.73	0	0.004	0.148	2166	tags=34%, list=16%, signal=40%
REACTOME_BINDING_AND_UPTAKE_OF_LIGANDS_BY_SCAVENGER_RECEPTORS	22	0.64	1.73	0.002	0.032	0.551	2151	tags=45%, list=15%, signal=54%
GOBP_DETECTION_OF_BIOTIC_STIMULUS	21	0.65	1.72	0	0.093	0.998	2731	tags=57%, list=20%, signal=71%
GSE19198_1H_VS_6H_IL21_TREATED_TCELL_UP	74	0.55	1.72	0	0.004	0.164	2668	tags=45%, list=19%, signal=55%
GSE37533_PPARG2_FOXP3_VS_FOXP3_TRANSDUCED_CD4_TCELL_DN	149	0.52	1.72	0	0.004	0.168	2903	tags=36%, list=21%, signal=44%
GSE42021_CD24HI_VS_CD24INT_TREG_THYMUS_DN	161	0.51	1.72	0	0.004	0.17	2160	tags=28%, list=15%, signal=33%
REACTOME_OTHER_INTERLEUKIN_SIGNALING	16	0.69	1.72	0.001	0.032	0.58	1552	tags=38%, list=11%, signal=42%
GOBP_NEGATIVE_REGULATION_OF_ENDOTHELIAL_CELL_PROLIFERATION	21	0.65	1.72	0.001	0.097	1	921	tags=33%, list=7%, signal=36%
GOBP_RESPONSE_TO_TYPE_II_INTERFERON	78	0.54	1.72	0.001	0.102	1	1948	tags=31%, list=14%, signal=36%
MODULE_562	16	0.67	1.72	0.003	0.008	0.37	2002	tags=50%, list=14%, signal=58%
MODULE_201	21	0.64	1.72	0.006	0.008	0.378	2771	tags=52%, list=20%, signal=65%
REACTOME_COLLAGEN_FORMATION	63	0.55	1.71	0	0.035	0.632	2505	tags=43%, list=18%, signal=52%
REACTOME_RESPONSE_TO_ELEVATED_PLATELET_CYTOSOLIC_CA2	83	0.54	1.71	0	0.034	0.642	2420	tags=30%, list=17%, signal=36%
GSE13887_RESTING_VS_NO_TREATED_CD4_TCELL_UP	46	0.57	1.71	0	0.004	0.188	2805	tags=41%, list=20%, signal=52%
GSE42021_CD24INT_VS_CD24LOW_TREG_THYMUS_DN	140	0.52	1.71	0	0.004	0.189	2651	tags=36%, list=19%, signal=44%
GSE21670_TGFB_VS_IL6_TREATED_CD4_TCELL_UP	108	0.53	1.71	0	0.005	0.224	3345	tags=43%, list=24%, signal=56%
GSE9946_LISTERIA_INF_MATURE_VS_PROSTAGLANDINE2_TREATED_MATURE_DC_DN	55	0.56	1.71	0	0.005	0.231	2433	tags=44%, list=17%, signal=53%
REACTOME_INTERACTION_BETWEEN_L1_AND_ANKYRINS	16	0.67	1.71	0.001	0.032	0.649	1912	tags=44%, list=14%, signal=51%
GOBP_REGULATION_OF_FILOPODIUM_ASSEMBLY	38	0.58	1.71	0.001	0.103	1	2068	tags=24%, list=15%, signal=28%
GOBP_POSITIVE_REGULATION_OF_SYNAPTIC_TRANSMISSION_GLUTAMATERGIC	19	0.67	1.71	0.002	0.102	1	2220	tags=42%, list=16%, signal=50%
GOBP_REGULATION_OF_MACROPHAGE_DIFFERENTIATION	16	0.69	1.71	0.002	0.107	1	761	tags=25%, list=5%, signal=26%
GOBP_POSITIVE_REGULATION_OF_FILOPODIUM_ASSEMBLY	23	0.65	1.71	0.003	0.103	1	2068	tags=35%, list=15%, signal=41%
LI_PBMC_MENACTRA_AGE_18_45YO_CORRELATED_WITH_ANTI_DT_ANTIBODY_3DY_POSITIVE	18	0.66	1.71	0.004	0.005	0.221	753	tags=39%, list=5%, signal=41%
REACTOME_EXTRACELLULAR_MATRIX_ORGANIZATION	194	0.51	1.7	0	0.033	0.681	3868	tags=51%, list=28%, signal=69%
GOCC_GOLGI_LUMEN	53	0.56	1.7	0	0.119	1	2127	tags=42%, list=15%, signal=49%
GOMF_TUMOR_NECROSIS_FACTOR_RECEPTOR_SUPERFAMILY_BINDING	31	0.61	1.7	0	0.116	1	1501	tags=26%, list=11%, signal=29%
MODULE_112	136	0.52	1.7	0	0.01	0.476	3319	tags=49%, list=24%, signal=64%
ZAK_PBMC_MRKAD5_HIV_1_GAG_POL_NEF_AGE_20_50YO_3DY_UP	90	0.54	1.7	0	0.005	0.262	2569	tags=42%, list=18%, signal=51%
REACTOME_ACTIVATION_OF_MATRIX_METALLOPROTEINASES	19	0.66	1.7	0.001	0.035	0.719	2447	tags=58%, list=18%, signal=70%
ADVENTITIAL_FIBROBLAST	43	0.57	1.7	0.001	0.007	0.056	1410	tags=35%, list=10%, signal=39%
GOMF_CHEMOKINE_RECEPTOR_BINDING	23	0.63	1.7	0.001	0.111	1	2127	tags=57%, list=15%, signal=67%
GOBP_STRIATED_MUSCLE_CELL_DEVELOPMENT	44	0.56	1.7	0.001	0.115	1	4214	tags=55%, list=30%, signal=78%
ALK_DN.V1_DN	72	0.54	1.7	0.001	0.003	0.041	2329	tags=38%, list=17%, signal=45%
GOBP_PROSTANOID_BIOSYNTHETIC_PROCESS	19	0.66	1.7	0.002	0.118	1	626	tags=32%, list=4%, signal=33%
GOCC_MHC_PROTEIN_COMPLEX	16	0.68	1.7	0.004	0.111	1	4163	tags=94%, list=30%, signal=133%
GOBP_PHYSIOLOGICAL_CARDIAC_MUSCLE_HYPERTROPHY	15	0.69	1.7	0.005	0.111	1	506	tags=27%, list=4%, signal=28%
GOBP_RESPONSE_TO_CHEMOKINE	39	0.58	1.7	0.005	0.115	1	2295	tags=44%, list=16%, signal=52%
REACTOME_GPCR_LIGAND_BINDING	157	0.51	1.69	0	0.036	0.75	2544	tags=43%, list=18%, signal=52%
GOMF_MONOOXYGENASE_ACTIVITY	48	0.56	1.69	0	0.117	1	2536	tags=46%, list=18%, signal=56%
GOCC_ENDOPLASMIC_RETICULUM_LUMEN	205	0.51	1.69	0	0.115	1	2671	tags=35%, list=19%, signal=42%
GOBP_DETECTION_OF_STIMULUS	114	0.52	1.69	0	0.117	1	3260	tags=49%, list=23%, signal=64%
GNF2_CEBPA	35	0.58	1.69	0	0.012	0.542	3797	tags=69%, list=27%, signal=94%
GSE24634_IL4_VS_CTRL_TREATED_NAIVE_CD4_TCELL_DAY5_DN	129	0.51	1.69	0	0.006	0.283	1439	tags=23%, list=10%, signal=26%
GSE45365_CD8A_DC_VS_CD11B_DC_IFNAR_KO_MCMV_INFECTION_DN	81	0.54	1.69	0	0.006	0.285	2886	tags=46%, list=21%, signal=57%
GSE21546_UNSTIM_VS_ANTI_CD3_STIM_SAP1A_KO_DP_THYMOCYTES_DN	72	0.54	1.69	0	0.006	0.294	4109	tags=53%, list=29%, signal=74%
GSE18791_CTRL_VS_NEWCASTLE_VIRUS_DC_8H_DN	136	0.51	1.69	0	0.006	0.295	4011	tags=50%, list=29%, signal=69%
HP_OSTEOARTHRITIS	38	0.58	1.69	0.001	0.115	1	4137	tags=58%, list=30%, signal=82%
GOBP_MONOAMINE_TRANSPORT	37	0.57	1.69	0.001	0.116	1	2950	tags=49%, list=21%, signal=62%
MIR377_5P	36	0.59	1.69	0.001	1	0.849	1151	tags=22%, list=8%, signal=24%
MODULE_241	52	0.56	1.69	0.001	0.012	0.53	1668	tags=29%, list=12%, signal=33%
GOMF_CARGO_RECEPTOR_ACTIVITY	58	0.55	1.69	0.002	0.116	1	1708	tags=33%, list=12%, signal=37%
HP_JOINT_SWELLING	33	0.6	1.69	0.002	0.118	1	3067	tags=48%, list=22%, signal=62%
GNF2_HPN	66	0.54	1.69	0.002	0.012	0.549	1584	tags=39%, list=11%, signal=44%
MODULE_109	18	0.66	1.69	0.004	0.012	0.544	2365	tags=56%, list=17%, signal=67%
GOBP_POSITIVE_REGULATION_OF_MYELOID_LEUKOCYTE_DIFFERENTIATION	30	0.6	1.69	0.005	0.117	1	2018	tags=30%, list=14%, signal=35%
HP_FOCAL_CLONIC_SEIZURE	17	0.66	1.69	0.006	0.115	1	1942	tags=41%, list=14%, signal=48%
REACTOME_SMOOTH_MUSCLE_CONTRACTION	31	0.6	1.69	0.007	0.036	0.771	2265	tags=35%, list=16%, signal=42%
REACTOME_CLASS_A_1_RHODOPSIN_LIKE_RECEPTORS	105	0.52	1.68	0	0.036	0.784	2295	tags=43%, list=16%, signal=51%
GOBP_POSITIVE_REGULATION_OF_LEUKOCYTE_MIGRATION	89	0.53	1.68	0	0.119	1	2087	tags=35%, list=15%, signal=41%
GNF2_LCAT	62	0.55	1.68	0	0.012	0.593	1584	tags=40%, list=11%, signal=45%
JNK_DN.V1_UP	107	0.51	1.68	0	0.003	0.05	2664	tags=40%, list=19%, signal=49%
GSE2706_2H_VS_8H_R848_STIM_DC_DN	115	0.51	1.68	0	0.006	0.316	1702	tags=28%, list=12%, signal=31%
GSE42021_TREG_PLN_VS_CD24INT_TREG_THYMUS_DN	158	0.51	1.68	0	0.006	0.332	2875	tags=33%, list=21%, signal=41%
GSE23502_BM_VS_COLON_TUMOR_HDC_KO_MYELOID_DERIVED_SUPPRESSOR_CELL_UP	83	0.53	1.68	0	0.006	0.339	3304	tags=46%, list=24%, signal=60%
REACTOME_INTERFERON_ALPHA_BETA_SIGNALING	50	0.56	1.68	0.001	0.036	0.814	2773	tags=42%, list=20%, signal=52%
GOBP_NEGATIVE_REGULATION_OF_RESPONSE_TO_WOUNDING	57	0.55	1.68	0.001	0.117	1	2094	tags=32%, list=15%, signal=37%
GOBP_ARACHIDONIC_ACID_METABOLIC_PROCESS	32	0.59	1.68	0.001	0.118	1	4046	tags=59%, list=29%, signal=83%
HP_ABNORMAL_SPERM_MOTILITY	55	0.54	1.68	0.001	0.119	1	3223	tags=49%, list=23%, signal=64%
REACTOME_IMMUNOREGULATORY_INTERACTIONS_BETWEEN_A_LYMPHOID_AND_A_NON_LYMPHOID_CELL	47	0.57	1.68	0.002	0.036	0.793	3848	tags=60%, list=28%, signal=82%
GOCC_CALCIUM_CHANNEL_COMPLEX	38	0.58	1.68	0.002	0.118	1	3695	tags=58%, list=26%, signal=79%
GOBP_FIBRINOLYSIS	16	0.68	1.68	0.002	0.117	1	2079	tags=50%, list=15%, signal=59%
GOBP_RELEASE_OF_SEQUESTERED_CALCIUM_ION_INTO_CYTOSOL_BY_ENDOPLASMIC_RETICULUM	21	0.64	1.68	0.002	0.118	1	1415	tags=29%, list=10%, signal=32%
GOMF_OXIDOREDUCTASE_ACTIVITY_ACTING_ON_PAIRED_DONORS_WITH_INCORPORATION_OR_REDUCTION_OF_MOLECULAR_OXYGEN_REDUCED_FLAVIN_OR_FLAVOPROTEIN_AS_ONE_DONOR_AND_INCORPORATION_OF_ONE_ATOM_OF_OXYGEN	17	0.65	1.68	0.002	0.12	1	3975	tags=82%, list=28%, signal=115%
GNF2_RTN1	26	0.61	1.68	0.003	0.012	0.564	3501	tags=58%, list=25%, signal=77%
HP_MENINGITIS	38	0.57	1.68	0.004	0.118	1	3259	tags=47%, list=23%, signal=62%
GOMF_MHC_PROTEIN_COMPLEX_BINDING	22	0.63	1.68	0.005	0.121	1	1868	tags=45%, list=13%, signal=52%
KEGG_TYPE_I_DIABETES_MELLITUS	21	0.63	1.68	0.008	0.034	0.245	1487	tags=48%, list=11%, signal=53%
GOMF_SIGNALING_RECEPTOR_REGULATOR_ACTIVITY	209	0.5	1.67	0	0.124	1	2276	tags=37%, list=16%, signal=43%
MODULE_174	65	0.53	1.67	0	0.014	0.657	1668	tags=26%, list=12%, signal=30%
ATM_DN.V1_DN	59	0.55	1.67	0	0.004	0.063	2276	tags=41%, list=16%, signal=48%
GSE19888_ADENOSINE_A3R_INH_PRETREAT_AND_ACT_BY_A3R_VS_TCELL_MEMBRANES_ACT_MAST_CELL_UP	126	0.52	1.67	0	0.006	0.346	2773	tags=37%, list=20%, signal=46%
GSE13485_DAY3_VS_DAY7_YF17D_VACCINE_PBMC_DN	134	0.51	1.67	0	0.007	0.369	2116	tags=31%, list=15%, signal=36%
GSE18791_UNSTIM_VS_NEWCATSLE_VIRUS_DC_18H_DN	102	0.52	1.67	0	0.007	0.377	2773	tags=43%, list=20%, signal=53%
GSE42724_NAIVE_BCELL_VS_PLASMABLAST_UP	142	0.51	1.67	0	0.007	0.386	3188	tags=38%, list=23%, signal=49%
GOBP_REGULATION_OF_PHOSPHATIDYLINOSITOL_3_KINASE_SIGNALING	71	0.53	1.67	0.001	0.119	1	2137	tags=32%, list=15%, signal=38%
GOBP_CARDIAC_CONDUCTION	55	0.55	1.67	0.001	0.123	1	3811	tags=47%, list=27%, signal=65%
GOBP_PROSTANOID_METABOLIC_PROCESS	32	0.58	1.67	0.002	0.127	1	1502	tags=28%, list=11%, signal=31%
REACTOME_COLLAGEN_CHAIN_TRIMERIZATION	26	0.61	1.67	0.003	0.039	0.847	2505	tags=62%, list=18%, signal=75%
GOBP_CELL_COMMUNICATION_INVOLVED_IN_CARDIAC_CONDUCTION	34	0.58	1.67	0.005	0.125	1	1638	tags=29%, list=12%, signal=33%
GOMF_GLUTATHIONE_TRANSFERASE_ACTIVITY	17	0.65	1.67	0.005	0.122	1	1621	tags=41%, list=12%, signal=47%
GOMF_PROTEOGLYCAN_BINDING	18	0.64	1.67	0.006	0.12	1	2447	tags=56%, list=18%, signal=67%
GOBP_REGULATION_OF_HEART_RATE_BY_CARDIAC_CONDUCTION	19	0.63	1.67	0.006	0.126	1	3432	tags=53%, list=25%, signal=70%
GOBP_REGULATION_OF_CARDIAC_CONDUCTION	15	0.66	1.67	0.007	0.126	1	1996	tags=47%, list=14%, signal=54%
MODULE_108	23	0.62	1.67	0.007	0.014	0.644	2127	tags=61%, list=15%, signal=72%
MODULE_329	21	0.62	1.67	0.007	0.014	0.654	2771	tags=57%, list=20%, signal=71%
KEGG_CELL_ADHESION_MOLECULES_CAMS	68	0.54	1.66	0	0.035	0.321	1579	tags=32%, list=11%, signal=36%
GSE19825_NAIVE_VS_DAY3_EFF_CD8_TCELL_UP	89	0.52	1.66	0	0.007	0.416	2950	tags=38%, list=21%, signal=48%
GSE18791_UNSTIM_VS_NEWCATSLE_VIRUS_DC_6H_DN	135	0.51	1.66	0	0.007	0.43	2877	tags=34%, list=21%, signal=43%
FRANCO_BLOOD_SANOFI_PASTEUR_SA_INACTIVATED_INFLUENZA_VACCINE_CORRELATED_WITH_ANTIBODY_RESPONSE_AGE_18_40YO_1DY_POSITIVE	95	0.52	1.66	0	0.007	0.431	2741	tags=37%, list=20%, signal=46%
GSE42021_TREG_PLN_VS_CD24LO_TREG_THYMUS_DN	132	0.5	1.66	0	0.007	0.442	2116	tags=27%, list=15%, signal=31%
GOBP_CILIUM_OR_FLAGELLUM_DEPENDENT_CELL_MOTILITY	68	0.53	1.66	0.001	0.131	1	2766	tags=43%, list=20%, signal=53%
GOBP_RESPONSE_TO_AMYLOID_BETA	35	0.58	1.66	0.002	0.134	1	1179	tags=31%, list=8%, signal=34%
HP_ATRIAL_ARRHYTHMIA	34	0.58	1.66	0.003	0.135	1	2390	tags=41%, list=17%, signal=50%
MORF_IL9	34	0.57	1.66	0.003	0.015	0.703	3032	tags=47%, list=22%, signal=60%
KEGG_DRUG_METABOLISM_CYTOCHROME_P450	32	0.59	1.66	0.005	0.039	0.317	4010	tags=63%, list=29%, signal=88%
FULLER_PBMC_F_TULARENSIS_VACCINE_LVS_AGE_22_54YO_18HR_UP	38	0.57	1.66	0.007	0.007	0.442	1759	tags=34%, list=13%, signal=39%
REACTOME_ACYL_CHAIN_REMODELLING_OF_PE	15	0.67	1.66	0.009	0.042	0.878	515	tags=27%, list=4%, signal=28%
GOMF_PEPTIDASE_REGULATOR_ACTIVITY	127	0.5	1.65	0	0.142	1	2547	tags=36%, list=18%, signal=44%
GOBP_B_CELL_MEDIATED_IMMUNITY	82	0.52	1.65	0	0.142	1	2442	tags=39%, list=18%, signal=47%
GSE17974_IL4_AND_ANTI_IL12_VS_UNTREATED_24H_ACT_CD4_TCELL_DN	97	0.51	1.65	0	0.008	0.465	2978	tags=47%, list=21%, signal=60%
GSE42021_CD24HI_VS_CD24LOW_TCONV_THYMUS_DN	157	0.5	1.65	0	0.008	0.469	1747	tags=25%, list=13%, signal=29%
HOWARD_NEUTROPHIL_INACT_MONOV_INFLUENZA_A_INDONESIA_05_2005_H5N1_AGE_18_49YO_3DY_UP	91	0.52	1.65	0	0.008	0.482	2877	tags=40%, list=21%, signal=50%
GOCC_CORNIFIED_ENVELOPE	37	0.56	1.65	0.002	0.14	1	1351	tags=30%, list=10%, signal=33%
GOMF_SPECTRIN_BINDING	17	0.65	1.65	0.006	0.142	1	557	tags=24%, list=4%, signal=24%
GOBP_POSITIVE_REGULATION_OF_SMOOTH_MUSCLE_CONTRACTION	17	0.66	1.65	0.006	0.141	1	1414	tags=41%, list=10%, signal=46%
HP_SYSTEMIC_LUPUS_ERYTHEMATOSUS	24	0.61	1.65	0.006	0.144	1	3193	tags=54%, list=23%, signal=70%
GOBP_ANTIGEN_PROCESSING_AND_PRESENTATION_OF_EXOGENOUS_PEPTIDE_ANTIGEN_VIA_MHC_CLASS_II	20	0.63	1.65	0.007	0.141	1	1854	tags=40%, list=13%, signal=46%
GOMF_ANTIGEN_BINDING	31	0.58	1.65	0.007	0.142	1	3175	tags=52%, list=23%, signal=67%
NAKAYA_PBMC_FLUMIST_AGE_18_50YO_3DY_IFN_SUBSET_UP	26	0.6	1.65	0.007	0.008	0.476	3228	tags=54%, list=23%, signal=70%
GOBP_SARCOPLASMIC_RETICULUM_CALCIUM_ION_TRANSPORT	24	0.6	1.65	0.008	0.139	1	1415	tags=25%, list=10%, signal=28%
CILIATED	130	0.5	1.64	0	0.014	0.121	2766	tags=35%, list=20%, signal=44%
GOBP_NEUTROPHIL_CHEMOTAXIS	56	0.53	1.64	0	0.144	1	2087	tags=36%, list=15%, signal=42%
GOBP_MULTI_MULTICELLULAR_ORGANISM_PROCESS	132	0.5	1.64	0	0.147	1	2310	tags=31%, list=17%, signal=37%
KRAS.PROSTATE_UP.V1_DN	63	0.53	1.64	0	0.006	0.102	2513	tags=44%, list=18%, signal=54%
ATF2_S_UP.V1_DN	116	0.5	1.64	0	0.006	0.11	3265	tags=41%, list=23%, signal=52%
GSE42021_TREG_PLN_VS_TREG_PRECURSORS_THYMUS_DN	156	0.49	1.64	0	0.008	0.524	2929	tags=33%, list=21%, signal=42%
GSE43863_NAIVE_VS_TFH_CD4_EFF_TCELL_D6_LCMV_DN	80	0.52	1.64	0	0.008	0.536	2853	tags=40%, list=20%, signal=50%
GSE43863_NAIVE_VS_MEMORY_TH1_CD4_TCELL_D150_LCMV_UP	87	0.51	1.64	0.001	0.008	0.521	2773	tags=43%, list=20%, signal=53%
GOBP_NEGATIVE_REGULATION_OF_SMOOTH_MUSCLE_CELL_PROLIFERATION	38	0.56	1.64	0.003	0.146	1	2382	tags=37%, list=17%, signal=44%
GOBP_DETECTION_OF_STIMULUS_INVOLVED_IN_SENSORY_PERCEPTION	51	0.54	1.64	0.003	0.146	1	1279	tags=37%, list=9%, signal=41%
GOBP_LYMPHOCYTE_MIGRATION	53	0.54	1.64	0.004	0.145	1	1922	tags=28%, list=14%, signal=33%
GOBP_REGULATION_OF_CARDIAC_MUSCLE_CONTRACTION_BY_CALCIUM_ION_SIGNALING	17	0.65	1.64	0.005	0.146	1	1415	tags=29%, list=10%, signal=33%
GOBP_ANTIGEN_PROCESSING_AND_PRESENTATION_OF_PEPTIDE_OR_POLYSACCHARIDE_ANTIGEN_VIA_MHC_CLASS_II	21	0.62	1.64	0.005	0.145	1	2073	tags=43%, list=15%, signal=50%
NATURAL_KILLER	15	0.66	1.64	0.006	0.012	0.122	1868	tags=47%, list=13%, signal=54%
GOBP_POSITIVE_REGULATION_OF_INTERLEUKIN_1_PRODUCTION	37	0.56	1.64	0.006	0.147	1	2457	tags=43%, list=18%, signal=52%
GOMF_TUMOR_NECROSIS_FACTOR_RECEPTOR_BINDING	21	0.62	1.64	0.006	0.149	1	1501	tags=29%, list=11%, signal=32%
GOBP_REGULATION_OF_VASOCONSTRICTION	28	0.6	1.63	0	0.153	1	2276	tags=43%, list=16%, signal=51%
GOMF_GLYCOSAMINOGLYCAN_BINDING	114	0.5	1.63	0	0.16	1	2087	tags=33%, list=15%, signal=39%
MODULE_84	317	0.48	1.63	0	0.021	0.83	2087	tags=30%, list=15%, signal=34%
GSE16385_UNTREATED_VS_12H_ROSIGLITAZONE_TREATED_MACROPHAGE_UP	83	0.51	1.63	0	0.01	0.6	3432	tags=43%, list=25%, signal=57%
REACTOME_INTERFERON_GAMMA_SIGNALING	68	0.52	1.63	0.001	0.062	0.966	4678	tags=63%, list=34%, signal=95%
GOBP_MACROPHAGE_MIGRATION	39	0.56	1.63	0.001	0.152	1	4137	tags=56%, list=30%, signal=80%
GOBP_ADENYLATE_CYCLASE_INHIBITING_G_PROTEIN_COUPLED_RECEPTOR_SIGNALING_PATHWAY	37	0.56	1.63	0.001	0.151	1	1840	tags=49%, list=13%, signal=56%
GOBP_SMOOTH_MUSCLE_CELL_PROLIFERATION	103	0.5	1.63	0.001	0.16	1	2094	tags=31%, list=15%, signal=36%
GOBP_INTERLEUKIN_12_PRODUCTION	35	0.57	1.63	0.002	0.152	1	3118	tags=51%, list=22%, signal=66%
IL15_UP.V1_DN	84	0.5	1.63	0.002	0.008	0.146	3405	tags=48%, list=24%, signal=63%
GSE37532_TREG_VS_TCONV_CD4_TCELL_FROM_VISCERAL_ADIPOSE_TISSUE_UP	60	0.53	1.63	0.002	0.01	0.615	2205	tags=37%, list=16%, signal=43%
HP_ABNORMALITY_OF_RENAL_EXCRETION	36	0.57	1.63	0.005	0.152	1	1752	tags=31%, list=13%, signal=35%
HP_POOR_WOUND_HEALING	25	0.59	1.63	0.005	0.16	1	2079	tags=32%, list=15%, signal=38%
MODULE_387	21	0.62	1.63	0.005	0.021	0.836	2771	tags=57%, list=20%, signal=71%
MODULE_291	47	0.54	1.63	0.006	0.021	0.851	1668	tags=28%, list=12%, signal=31%
GOBP_T_CELL_MIGRATION	35	0.56	1.63	0.007	0.159	1	1922	tags=31%, list=14%, signal=36%
GOMF_VOLTAGE_GATED_CALCIUM_CHANNEL_ACTIVITY	23	0.6	1.63	0.009	0.161	1	3496	tags=65%, list=25%, signal=87%
HALLMARK_INFLAMMATORY_RESPONSE	130	0.49	1.62	0	0.005	0.058	2486	tags=38%, list=18%, signal=45%
REACTOME_DISEASES_ASSOCIATED_WITH_O_GLYCOSYLATION_OF_PROTEINS	41	0.56	1.62	0	0.067	0.975	2401	tags=44%, list=17%, signal=53%
GOMF_ENDOPEPTIDASE_REGULATOR_ACTIVITY	98	0.5	1.62	0	0.162	1	2547	tags=37%, list=18%, signal=45%
GSE21546_WT_VS_SAP1A_KO_DP_THYMOCYTES_UP	149	0.49	1.62	0	0.011	0.633	2903	tags=36%, list=21%, signal=45%
GSE13485_PRE_VS_POST_YF17D_VACCINATION_PBMC_DN	149	0.49	1.62	0	0.011	0.659	2651	tags=31%, list=19%, signal=38%
GSE21927_SPLENIC_C26GM_TUMOROUS_VS_BONE_MARROW_MONOCYTES_UP	87	0.51	1.62	0	0.011	0.665	2397	tags=29%, list=17%, signal=34%
GOBP_ACTION_POTENTIAL	79	0.51	1.62	0.001	0.164	1	2346	tags=34%, list=17%, signal=41%
GOBP_POSITIVE_REGULATION_OF_SMOOTH_MUSCLE_CELL_PROLIFERATION	59	0.52	1.62	0.002	0.165	1	2094	tags=34%, list=15%, signal=40%
KRAS.KIDNEY_UP.V1_UP	62	0.52	1.62	0.002	0.008	0.169	2023	tags=39%, list=15%, signal=45%
GSE38697_LIGHT_ZONE_VS_DARK_ZONE_BCELL_DN	62	0.52	1.62	0.002	0.011	0.687	1575	tags=29%, list=11%, signal=33%
HOWARD_NK_CELL_INACT_MONOV_INFLUENZA_A_INDONESIA_05_2005_H5N1_AGE_18_49YO_28DY_DN	41	0.55	1.62	0.003	0.011	0.659	3078	tags=51%, list=22%, signal=66%
REACTOME_COLLAGEN_DEGRADATION	40	0.55	1.62	0.004	0.071	0.982	2505	tags=48%, list=18%, signal=58%
GOBP_REGULATION_OF_VIRAL_ENTRY_INTO_HOST_CELL	36	0.56	1.62	0.004	0.162	1	3776	tags=56%, list=27%, signal=76%
MIR6086	35	0.56	1.62	0.004	1	0.994	1151	tags=20%, list=8%, signal=22%
GOBP_POSITIVE_REGULATION_OF_MACROPHAGE_MIGRATION	15	0.65	1.62	0.005	0.165	1	4137	tags=80%, list=30%, signal=114%
GOBP_SARCOMERE_ORGANIZATION	29	0.58	1.62	0.006	0.163	1	4183	tags=55%, list=30%, signal=79%
FULLER_PBMC_F_TULARENSIS_VACCINE_LVS_AGE_22_54YO_192HR_UP	30	0.58	1.62	0.006	0.011	0.685	3256	tags=53%, list=23%, signal=69%
HP_SOFT_SKIN	27	0.58	1.62	0.007	0.163	1	1146	tags=30%, list=8%, signal=32%
GOBP_CATECHOLAMINE_SECRETION	23	0.6	1.62	0.008	0.165	1	2486	tags=43%, list=18%, signal=53%
GOCC_LUMENAL_SIDE_OF_ENDOPLASMIC_RETICULUM_MEMBRANE	19	0.62	1.62	0.008	0.162	1	3222	tags=53%, list=23%, signal=68%
GOMF_EXTRACELLULAR_MATRIX_STRUCTURAL_CONSTITUENT_CONFERRING_TENSILE_STRENGTH	24	0.6	1.62	0.009	0.163	1	2258	tags=58%, list=16%, signal=69%
GOBP_REGULATION_OF_BLOOD_CIRCULATION	130	0.49	1.61	0	0.167	1	2446	tags=33%, list=18%, signal=40%
PKCA_DN.V1_UP	83	0.5	1.61	0	0.008	0.182	4111	tags=57%, list=29%, signal=80%
REACTOME_CARDIAC_CONDUCTION	68	0.51	1.61	0.002	0.071	0.984	3344	tags=46%, list=24%, signal=60%
MACROPHAGE	50	0.54	1.61	0.002	0.016	0.165	2257	tags=30%, list=16%, signal=36%
GOMF_METALLOEXOPEPTIDASE_ACTIVITY	37	0.55	1.61	0.002	0.168	1	1756	tags=27%, list=13%, signal=31%
HP_AORTIC_ROOT_ANEURYSM	48	0.53	1.61	0.003	0.166	1	3222	tags=38%, list=23%, signal=49%
GSE22601_IMMATURE_CD4_SINGLE_POSITIVE_VS_DOUBLE_POSITIVE_THYMOCYTE_UP	78	0.51	1.61	0.003	0.012	0.725	2465	tags=38%, list=18%, signal=46%
GOBP_ANTIGEN_PROCESSING_AND_PRESENTATION_OF_EXOGENOUS_PEPTIDE_ANTIGEN	28	0.58	1.61	0.005	0.168	1	1854	tags=36%, list=13%, signal=41%
MODULE_199	41	0.54	1.61	0.005	0.025	0.918	2764	tags=41%, list=20%, signal=52%
FULLER_PBMC_F_TULARENSIS_VACCINE_LVS_AGE_22_54YO_48HR_UP	36	0.56	1.61	0.008	0.011	0.698	1759	tags=33%, list=13%, signal=38%
GOMF_CALCIUM_ION_TRANSMEMBRANE_TRANSPORTER_ACTIVITY	74	0.51	1.6	0	0.181	1	3943	tags=53%, list=28%, signal=73%
GOMF_VOLTAGE_GATED_CHANNEL_ACTIVITY	90	0.51	1.6	0	0.181	1	3260	tags=48%, list=23%, signal=62%
GOMF_CALCIUM_ION_BINDING	387	0.47	1.6	0	0.181	1	2442	tags=33%, list=18%, signal=39%
GOBP_PHOSPHATIDYLINOSITOL_3_KINASE_SIGNALING	92	0.5	1.6	0	0.182	1	2406	tags=30%, list=17%, signal=37%
MODULE_157	62	0.52	1.6	0	0.028	0.933	1561	tags=32%, list=11%, signal=36%
NOTCH_DN.V1_DN	89	0.5	1.6	0	0.01	0.215	2208	tags=36%, list=16%, signal=42%
SCHERER_PBMC_APSV_WETVAX_AGE_18_32YO_5_TO_7DY_UP	205	0.48	1.6	0	0.013	0.766	1841	tags=24%, list=13%, signal=27%
GSE1432_CTRL_VS_IFNG_24H_MICROGLIA_DN	147	0.49	1.6	0	0.013	0.766	2141	tags=27%, list=15%, signal=32%
GSE37533_PPARG1_FOXP3_VS_PPARG2_FOXP3_TRANSDUCED_CD4_TCELL_PIOGLITAZONE_TREATED_DN	157	0.48	1.6	0	0.013	0.778	2903	tags=32%, list=21%, signal=41%
GSE18791_CTRL_VS_NEWCASTLE_VIRUS_DC_16H_DN	130	0.49	1.6	0	0.014	0.798	3827	tags=45%, list=27%, signal=61%
FLETCHER_PBMC_BCG_10W_INFANT_PPD_STIMULATED_VS_UNSTIMULATED_10W_UP	58	0.52	1.6	0	0.014	0.798	2147	tags=40%, list=15%, signal=47%
MORF_MAP3K14	48	0.53	1.6	0.002	0.03	0.952	2967	tags=40%, list=21%, signal=50%
GSE13522_WT_VS_IFNG_KO_SKING_T_CRUZI_Y_STRAIN_INF_UP	55	0.52	1.6	0.002	0.014	0.807	2354	tags=38%, list=17%, signal=46%
GOBP_ACUTE_INFLAMMATORY_RESPONSE	53	0.52	1.6	0.003	0.181	1	1561	tags=30%, list=11%, signal=34%
REACTOME_ARACHIDONIC_ACID_METABOLISM	33	0.57	1.6	0.004	0.076	0.989	3975	tags=55%, list=28%, signal=76%
GNF2_GSTM1	53	0.53	1.6	0.004	0.03	0.951	3516	tags=58%, list=25%, signal=78%
GOBP_AXONEME_ASSEMBLY	47	0.54	1.6	0.005	0.18	1	3223	tags=49%, list=23%, signal=63%
KEGG_ARACHIDONIC_ACID_METABOLISM	27	0.58	1.6	0.007	0.06	0.568	2116	tags=33%, list=15%, signal=39%
GOMF_CYSTEINE_TYPE_ENDOPEPTIDASE_REGULATOR_ACTIVITY_INVOLVED_IN_APOPTOTIC_PROCESS	25	0.59	1.6	0.009	0.181	1	2457	tags=48%, list=18%, signal=58%
GOMF_ENDOPEPTIDASE_ACTIVITY	243	0.47	1.59	0	0.186	1	2204	tags=27%, list=16%, signal=32%
GOMF_INTEGRIN_BINDING	97	0.49	1.59	0	0.185	1	1717	tags=26%, list=12%, signal=29%
GOBP_POSITIVE_REGULATION_OF_ERK1_AND_ERK2_CASCADE	102	0.49	1.59	0	0.185	1	1758	tags=30%, list=13%, signal=35%
IL2_UP.V1_DN	94	0.5	1.59	0	0.01	0.233	3422	tags=45%, list=25%, signal=59%
GSE13484_UNSTIM_VS_YF17D_VACCINE_STIM_PBMC_DN	143	0.48	1.59	0	0.015	0.839	3468	tags=41%, list=25%, signal=53%
GOMF_HEPARIN_BINDING	83	0.5	1.59	0.001	0.184	1	2087	tags=34%, list=15%, signal=39%
GOBP_NEUROMUSCULAR_PROCESS	76	0.51	1.59	0.002	0.186	1	2224	tags=29%, list=16%, signal=34%
HP_HYPEREXTENSIBLE_SKIN	45	0.53	1.59	0.002	0.186	1	917	tags=20%, list=7%, signal=21%
GOBP_CELLULAR_RESPONSE_TO_TYPE_II_INTERFERON	62	0.51	1.59	0.002	0.183	1	2819	tags=34%, list=20%, signal=42%
GOBP_CILIUM_MOVEMENT	81	0.5	1.59	0.002	0.187	1	3569	tags=47%, list=26%, signal=63%
GOBP_UNSATURATED_FATTY_ACID_METABOLIC_PROCESS	69	0.5	1.59	0.003	0.185	1	1502	tags=25%, list=11%, signal=27%
ATM_DN.V1_UP	64	0.51	1.59	0.003	0.01	0.248	3975	tags=48%, list=28%, signal=67%
GSE13887_ACT_CD4_VS_NO_TREATED_CD4_TCELL_UP	62	0.51	1.59	0.004	0.017	0.879	3483	tags=50%, list=25%, signal=66%
GOBP_CATECHOL_CONTAINING_COMPOUND_METABOLIC_PROCESS	28	0.58	1.59	0.007	0.185	1	2650	tags=39%, list=19%, signal=48%
GOBP_APOPTOTIC_CELL_CLEARANCE	35	0.55	1.59	0.007	0.185	1	2641	tags=40%, list=19%, signal=49%
GOMF_PEPTIDE_RECEPTOR_ACTIVITY	46	0.53	1.59	0.008	0.184	1	3561	tags=67%, list=26%, signal=90%
GOBP_ENDOTHELIAL_CELL_APOPTOTIC_PROCESS	34	0.55	1.59	0.009	0.185	1	2276	tags=35%, list=16%, signal=42%
GSE32034_UNTREATED_VS_ROSIGLIZATONE_TREATED_LY6C_LOW_MONOCYTE_DN	114	0.49	1.58	0	0.019	0.916	2693	tags=25%, list=19%, signal=30%
GSE41978_ID2_KO_VS_BIM_KO_KLRG1_LOW_EFFECTOR_CD8_TCELL_UP	160	0.48	1.58	0	0.02	0.929	2160	tags=25%, list=15%, signal=29%
GOBP_POSITIVE_REGULATION_OF_SYNAPTIC_TRANSMISSION	87	0.5	1.58	0.002	0.191	1	2224	tags=31%, list=16%, signal=37%
GSE13522_CTRL_VS_T_CRUZI_Y_STRAIN_INF_SKIN_129_MOUSE_UP	78	0.51	1.58	0.002	0.02	0.929	2814	tags=37%, list=20%, signal=46%
GOBP_NEGATIVE_REGULATION_OF_VASCULATURE_DEVELOPMENT	57	0.52	1.58	0.003	0.197	1	2382	tags=35%, list=17%, signal=42%
MEL18_DN.V1_DN	85	0.49	1.58	0.003	0.011	0.268	2722	tags=35%, list=20%, signal=44%
CTIP_DN.V1_UP	55	0.51	1.58	0.003	0.011	0.272	2142	tags=42%, list=15%, signal=49%
REACTOME_G_ALPHA_I_SIGNALLING_EVENTS	137	0.48	1.57	0	0.104	0.999	2668	tags=33%, list=19%, signal=40%
GOBP_REGULATION_OF_HEART_CONTRACTION	111	0.48	1.57	0	0.213	1	2446	tags=32%, list=18%, signal=39%
MODULE_64	241	0.47	1.57	0	0.039	0.985	3251	tags=44%, list=23%, signal=56%
GOBP_GRANULOCYTE_CHEMOTAXIS	70	0.5	1.57	0.001	0.21	1	2087	tags=33%, list=15%, signal=38%
GSE9946_MATURE_STIMULATORY_VS_PROSTAGLANDINE2_TREATED_MATURE_DC_DN	64	0.51	1.57	0.001	0.021	0.94	1774	tags=30%, list=13%, signal=34%
GOBP_INTERLEUKIN_1_PRODUCTION	60	0.5	1.57	0.003	0.208	1	2457	tags=38%, list=18%, signal=46%
MODULE_165	38	0.53	1.57	0.003	0.039	0.985	2539	tags=45%, list=18%, signal=55%
MIR6793_5P	42	0.54	1.57	0.005	1	1	1804	tags=21%, list=13%, signal=25%
GNF2_DNM1	40	0.54	1.57	0.007	0.039	0.986	1932	tags=38%, list=14%, signal=43%
MODULE_138	50	0.51	1.57	0.007	0.04	0.989	1139	tags=20%, list=8%, signal=22%
KEGG_HYPERTROPHIC_CARDIOMYOPATHY_HCM	48	0.52	1.57	0.009	0.073	0.713	3798	tags=54%, list=27%, signal=74%
GSE37605_FOXP3_FUSION_GFP_VS_IRES_GFP_TREG_C57BL6_DN	114	0.48	1.56	0	0.025	0.966	3203	tags=36%, list=23%, signal=46%
GSE2770_TGFB_AND_IL4_ACT_VS_ACT_CD4_TCELL_2H_DN	140	0.48	1.56	0	0.027	0.973	1986	tags=23%, list=14%, signal=26%
GOBP_REGULATION_OF_MONONUCLEAR_CELL_MIGRATION	68	0.5	1.56	0.001	0.224	1	2079	tags=31%, list=15%, signal=36%
GSE2405_0H_VS_3H_A_PHAGOCYTOPHILUM_STIM_NEUTROPHIL_DN	93	0.49	1.56	0.001	0.025	0.965	2408	tags=34%, list=17%, signal=41%
GOBP_CELLULAR_COMPONENT_ASSEMBLY_INVOLVED_IN_MORPHOGENESIS	76	0.5	1.56	0.002	0.218	1	4214	tags=43%, list=30%, signal=62%
GOBP_REGULATION_OF_MUSCLE_CONTRACTION	93	0.49	1.56	0.003	0.218	1	1557	tags=24%, list=11%, signal=26%
REACTOME_PHASE_II_CONJUGATION_OF_COMPOUNDS	65	0.5	1.56	0.004	0.115	0.999	3494	tags=42%, list=25%, signal=55%
GSE13887_ACT_CD4_VS_NO_TREATED_CD4_TCELL_DN	54	0.51	1.56	0.006	0.027	0.975	2805	tags=35%, list=20%, signal=44%
KEGG_ECM_RECEPTOR_INTERACTION	52	0.51	1.56	0.007	0.079	0.776	3729	tags=56%, list=27%, signal=76%
GOMF_EXOPEPTIDASE_ACTIVITY	60	0.5	1.56	0.008	0.225	1	3050	tags=33%, list=22%, signal=42%
GOBP_REGULATION_OF_HEART_RATE	50	0.52	1.56	0.009	0.224	1	3811	tags=44%, list=27%, signal=60%
GSE21546_UNSTIM_VS_ANTI_CD3_STIM_SAP1A_KO_DP_THYMOCYTES_UP	138	0.47	1.55	0	0.027	0.975	5080	tags=53%, list=36%, signal=82%
GSE11961_GERMINAL_CENTER_BCELL_DAY7_VS_MEMORY_BCELL_DAY40_DN	120	0.47	1.55	0	0.028	0.979	3709	tags=41%, list=27%, signal=55%
GSE14000_UNSTIM_VS_4H_LPS_DC_DN	143	0.47	1.55	0	0.029	0.981	2326	tags=29%, list=17%, signal=35%
GAUCHER_PBMC_YF_VAX_STAMARIL_UNKNOWN_AGE_3DY_UP	156	0.47	1.55	0	0.03	0.986	3175	tags=34%, list=23%, signal=43%
GOBP_REGULATION_OF_WOUND_HEALING	85	0.49	1.55	0.001	0.229	1	2094	tags=29%, list=15%, signal=34%
ESC_V6.5_UP_EARLY.V1_DN	106	0.47	1.55	0.001	0.016	0.393	2136	tags=28%, list=15%, signal=33%
GSE43863_NAIVE_VS_TH1_EFF_CD4_TCELL_D6_LCMV_DN	84	0.48	1.55	0.001	0.028	0.979	3545	tags=44%, list=25%, signal=59%
GSE2706_UNSTIM_VS_8H_R848_DC_DN	136	0.47	1.55	0.001	0.029	0.983	3451	tags=42%, list=25%, signal=55%
GOCC_CATION_CHANNEL_COMPLEX	86	0.48	1.55	0.003	0.236	1	3496	tags=52%, list=25%, signal=69%
GSE25502_WT_VS_KLF13_KO_THYMIC_MEMORY_LIKE_CD8_TCELL_DN	77	0.49	1.55	0.003	0.029	0.986	2935	tags=40%, list=21%, signal=51%
REACTOME_INTEGRIN_CELL_SURFACE_INTERACTIONS	54	0.51	1.55	0.004	0.122	0.999	3868	tags=61%, list=28%, signal=84%
HP_SYNCOPE	59	0.5	1.55	0.004	0.228	1	2411	tags=34%, list=17%, signal=41%
GSE35543_IN_VIVO_NTREG_VS_IN_VITRO_ITREG_UP	87	0.49	1.55	0.005	0.027	0.976	3696	tags=47%, list=26%, signal=64%
GOBP_CELLULAR_RESPONSE_TO_CALCIUM_ION	60	0.5	1.55	0.007	0.231	1	2288	tags=32%, list=16%, signal=38%
GOBP_REGULATION_OF_BIOLOGICAL_PROCESS_INVOLVED_IN_SYMBIOTIC_INTERACTION	47	0.51	1.55	0.009	0.234	1	3530	tags=51%, list=25%, signal=68%
REACTOME_CELL_SURFACE_INTERACTIONS_AT_THE_VASCULAR_WALL	93	0.48	1.54	0	0.122	1	1919	tags=28%, list=14%, signal=32%
GOMF_GATED_CHANNEL_ACTIVITY	136	0.47	1.54	0	0.235	1	3260	tags=45%, list=23%, signal=58%
GSE22886_CTRL_VS_LPS_24H_DC_DN	143	0.46	1.54	0.001	0.035	0.993	2569	tags=29%, list=18%, signal=36%
GSE22886_UNSTIM_VS_IL15_STIM_NKCELL_UP	121	0.47	1.54	0.002	0.035	0.992	4579	tags=49%, list=33%, signal=72%
GOMF_VOLTAGE_GATED_MONOATOMIC_CATION_CHANNEL_ACTIVITY	57	0.5	1.54	0.006	0.235	1	3260	tags=51%, list=23%, signal=66%
GOMF_GROWTH_FACTOR_ACTIVITY	76	0.48	1.54	0.007	0.233	1	2137	tags=33%, list=15%, signal=39%
ALK_DN.V1_UP	63	0.5	1.54	0.007	0.017	0.417	1903	tags=32%, list=14%, signal=37%
GOCC_ENDOCYTIC_VESICLE_MEMBRANE	131	0.47	1.53	0	0.247	1	2224	tags=27%, list=16%, signal=31%
MODULE_99	166	0.46	1.53	0	0.055	0.998	2225	tags=32%, list=16%, signal=38%
GSE18791_CTRL_VS_NEWCASTLE_VIRUS_DC_14H_DN	116	0.47	1.53	0	0.035	0.993	2938	tags=40%, list=21%, signal=50%
GSE1432_CTRL_VS_IFNG_6H_MICROGLIA_DN	145	0.46	1.53	0	0.037	0.996	1714	tags=19%, list=12%, signal=21%
GOBP_REGULATION_OF_LEUKOCYTE_MIGRATION	133	0.47	1.53	0.001	0.244	1	2087	tags=29%, list=15%, signal=33%
GOMF_G_PROTEIN_COUPLED_RECEPTOR_ACTIVITY	155	0.46	1.53	0.001	0.248	1	3245	tags=46%, list=23%, signal=59%
GSE18791_UNSTIM_VS_NEWCATSLE_VIRUS_DC_1H_UP	70	0.49	1.53	0.002	0.035	0.993	3043	tags=40%, list=22%, signal=51%
GSE22886_IL2_VS_IL15_STIM_NKCELL_UP	95	0.48	1.53	0.002	0.035	0.993	3339	tags=40%, list=24%, signal=52%
GSE7509_UNSTIM_VS_IFNA_STIM_IMMATURE_DC_DN	120	0.47	1.53	0.002	0.036	0.996	2773	tags=34%, list=20%, signal=42%
GSE34156_TLR1_TLR2_LIGAND_VS_NOD2_AND_TLR1_TLR2_LIGAND_6H_TREATED_MONOCYTE_DN	107	0.47	1.53	0.002	0.036	0.996	2299	tags=30%, list=16%, signal=36%
GOBP_STRIATED_MUSCLE_CONTRACTION	95	0.48	1.53	0.003	0.249	1	1663	tags=25%, list=12%, signal=28%
GOCC_AXONEME	73	0.49	1.53	0.004	0.248	1	2801	tags=37%, list=20%, signal=46%
GSE45365_NK_CELL_VS_CD11B_DC_UP	87	0.48	1.53	0.004	0.036	0.996	2144	tags=30%, list=15%, signal=35%
GSE13522_CTRL_VS_T_CRUZI_BRAZIL_STRAIN_INF_SKIN_UP	83	0.48	1.53	0.005	0.035	0.993	2364	tags=25%, list=17%, signal=30%
GSE14413_UNSTIM_VS_IFNB_STIM_RAW264_CELLS_DN	53	0.5	1.53	0.009	0.037	0.996	2157	tags=36%, list=15%, signal=42%
GOCC_EXTERNAL_SIDE_OF_PLASMA_MEMBRANE	182	0.46	1.52	0	0.26	1	3731	tags=48%, list=27%, signal=65%
GSE13485_DAY1_VS_DAY7_YF17D_VACCINE_PBMC_DN	160	0.46	1.52	0	0.037	0.996	2569	tags=29%, list=18%, signal=36%
GSE22140_GERMFREE_VS_SPF_MOUSE_CD4_TCELL_UP	143	0.46	1.52	0	0.04	1	2317	tags=27%, list=17%, signal=32%
GSE37533_PPARG1_FOXP3_VS_FOXP3_TRANSDUCED_CD4_TCELL_PIOGLITAZONE_TREATED_UP	154	0.46	1.52	0.001	0.04	1	3863	tags=39%, list=28%, signal=53%
GOBP_MONONUCLEAR_CELL_MIGRATION	100	0.47	1.52	0.002	0.254	1	2094	tags=28%, list=15%, signal=33%
GSE4811_CLASSSICALY_ACTIVATED_VS_TYPE_2_ACTIVATED_MACROPHAGE_DN	100	0.47	1.52	0.002	0.04	0.999	4157	tags=50%, list=30%, signal=71%
GSE7348_UNSTIM_VS_LPS_STIM_MACROPHAGE_DN	127	0.47	1.52	0.002	0.04	1	1801	tags=23%, list=13%, signal=26%
GSE22025_UNTREATED_VS_TGFB1_AND_PROGESTERONE_TREATED_CD4_TCELL_DN	113	0.47	1.52	0.002	0.042	1	2156	tags=27%, list=15%, signal=31%
GOBP_CELL_RECOGNITION	71	0.48	1.52	0.006	0.261	1	1904	tags=30%, list=14%, signal=34%
GNF2_TST	51	0.51	1.52	0.009	0.06	0.999	3797	tags=59%, list=27%, signal=81%
GOBP_INOSITOL_LIPID_MEDIATED_SIGNALING	117	0.47	1.51	0	0.268	1	2406	tags=29%, list=17%, signal=35%
MODULE_27	171	0.45	1.51	0	0.067	1	3575	tags=45%, list=26%, signal=60%
GSE46606_IRF4HIGH_VS_WT_CD40L_IL2_IL5_DAY3_STIMULATED_BCELL_DN	125	0.46	1.51	0	0.043	1	2296	tags=28%, list=16%, signal=33%
GOCC_ION_CHANNEL_COMPLEX	131	0.46	1.51	0.001	0.263	1	3528	tags=50%, list=25%, signal=66%
GOBP_REGULATION_OF_MUSCLE_SYSTEM_PROCESS	136	0.46	1.51	0.001	0.266	1	1557	tags=20%, list=11%, signal=22%
GOBP_CALCIUM_MEDIATED_SIGNALING	101	0.47	1.51	0.001	0.266	1	2528	tags=29%, list=18%, signal=35%
GSE40685_TREG_VS_FOXP3_KO_TREG_PRECURSOR_DN	130	0.46	1.51	0.001	0.043	1	4314	tags=45%, list=31%, signal=65%
GSE42021_CD24HI_VS_CD24INT_TCONV_THYMUS_DN	134	0.46	1.51	0.001	0.046	1	2877	tags=31%, list=21%, signal=39%
GSE18791_CTRL_VS_NEWCASTLE_VIRUS_DC_10H_DN	137	0.46	1.51	0.001	0.046	1	2773	tags=32%, list=20%, signal=40%
HALLMARK_MYOGENESIS	129	0.46	1.51	0.002	0.02	0.247	2341	tags=29%, list=17%, signal=34%
GOMF_G_PROTEIN_COUPLED_RECEPTOR_BINDING	129	0.46	1.51	0.003	0.267	1	2224	tags=30%, list=16%, signal=36%
GOBP_POSITIVE_REGULATION_OF_PEPTIDYL_TYROSINE_PHOSPHORYLATION	104	0.47	1.51	0.004	0.269	1	2329	tags=30%, list=17%, signal=36%
PRC1_BMI_UP.V1_DN	89	0.47	1.51	0.004	0.024	0.588	3824	tags=46%, list=27%, signal=63%
GSE7218_IGM_VS_IGG_SIGNAL_THGOUGH_ANTIGEN_BCELL_DN	99	0.47	1.51	0.004	0.046	1	3083	tags=38%, list=22%, signal=49%
GSE20727_ROS_INH_VS_ROS_INH_AND_DNFB_ALLERGEN_TREATED_DC_DN	69	0.48	1.51	0.004	0.046	1	2551	tags=35%, list=18%, signal=42%
GSE41867_DAY6_VS_DAY15_LCMV_CLONE13_EFFECTOR_CD8_TCELL_UP	69	0.48	1.51	0.007	0.046	1	3437	tags=46%, list=25%, signal=61%
MORF_EPHA7	57	0.49	1.51	0.009	0.069	1	3032	tags=37%, list=22%, signal=47%
GOMF_MONOATOMIC_CATION_CHANNEL_ACTIVITY	142	0.46	1.5	0	0.277	1	3260	tags=44%, list=23%, signal=57%
GOBP_MUSCLE_CONTRACTION	177	0.45	1.5	0	0.291	1	1663	tags=24%, list=12%, signal=27%
GOBP_NEGATIVE_REGULATION_OF_PEPTIDASE_ACTIVITY	129	0.46	1.5	0	0.293	1	2284	tags=29%, list=16%, signal=35%
GOBP_AGING	103	0.46	1.5	0.001	0.294	1	2068	tags=20%, list=15%, signal=24%
GSE21927_SPLEEN_C57BL6_VS_4T1_TUMOR_BALBC_MONOCYTES_DN	150	0.45	1.5	0.001	0.049	1	2732	tags=25%, list=20%, signal=31%
GOBP_HEART_PROCESS	138	0.46	1.5	0.002	0.29	1	2446	tags=28%, list=18%, signal=34%
SNF5_DN.V1_DN	98	0.47	1.5	0.003	0.027	0.63	2684	tags=37%, list=19%, signal=45%
GSE18281_CORTICAL_THYMOCYTE_VS_WHOLE_CORTEX_THYMUS_UP	84	0.47	1.5	0.005	0.052	1	3722	tags=48%, list=27%, signal=65%
GSE15659_TREG_VS_TCONV_DN	96	0.46	1.5	0.005	0.054	1	2219	tags=27%, list=16%, signal=32%
GSE40666_WT_VS_STAT4_KO_CD8_TCELL_UP	84	0.47	1.5	0.006	0.051	1	2892	tags=39%, list=21%, signal=49%
GSE3400_UNTREATED_VS_IFNB_TREATED_MEF_DN	96	0.47	1.5	0.007	0.049	1	2281	tags=28%, list=16%, signal=33%
GSE6090_UNSTIM_VS_DC_SIGN_STIM_DC_DN	66	0.48	1.5	0.007	0.055	1	3008	tags=36%, list=22%, signal=46%
REACTOME_REGULATION_OF_INSULIN_LIKE_GROWTH_FACTOR_IGF_TRANSPORT_AND_UPTAKE_BY_INSULIN_LIKE_GROWTH_FACTOR_BINDING_PROTEINS_IGFBPS	75	0.47	1.5	0.008	0.178	1	2136	tags=29%, list=15%, signal=34%
GOBP_REGULATION_OF_BLOOD_PRESSURE	94	0.46	1.49	0	0.296	1	2446	tags=36%, list=18%, signal=44%
GOCC_CELL_SURFACE	472	0.44	1.49	0	0.304	1	2899	tags=34%, list=21%, signal=42%
MODULE_12	231	0.45	1.49	0	0.082	1	3873	tags=42%, list=28%, signal=57%
GOBP_MUSCLE_CELL_PROLIFERATION	138	0.46	1.49	0.001	0.296	1	2094	tags=28%, list=15%, signal=32%
GSE28737_BCL6_HET_VS_BCL6_KO_MARGINAL_ZONE_BCELL_UP	118	0.45	1.49	0.001	0.06	1	4060	tags=47%, list=29%, signal=66%
LEF1_UP.V1_DN	128	0.46	1.49	0.003	0.029	0.674	3517	tags=42%, list=25%, signal=56%
GSE17974_IL4_AND_ANTI_IL12_VS_UNTREATED_1H_ACT_CD4_TCELL_UP	89	0.47	1.49	0.003	0.061	1	3463	tags=46%, list=25%, signal=61%
GSE1791_CTRL_VS_NEUROMEDINU_IN_T_CELL_LINE_12H_DN	86	0.47	1.49	0.003	0.061	1	3175	tags=35%, list=23%, signal=45%
HP_HEART_BLOCK	76	0.47	1.49	0.004	0.297	1	2411	tags=29%, list=17%, signal=35%
GSE21063_WT_VS_NFATC1_KO_3H_ANTI_IGM_STIM_BCELL_UP	115	0.46	1.49	0.004	0.055	1	3551	tags=39%, list=25%, signal=52%
GSE9960_GRAM_NEG_VS_GRAM_NEG_AND_POS_SEPSIS_PBMC_UP	101	0.46	1.49	0.005	0.06	1	2651	tags=33%, list=19%, signal=40%
HP_PRENATAL_MATERNAL_ABNORMALITY	92	0.47	1.49	0.006	0.298	1	3329	tags=41%, list=24%, signal=54%
GOCC_NEURON_SPINE	104	0.46	1.49	0.007	0.297	1	2486	tags=29%, list=18%, signal=35%
EN1_01	68	0.48	1.49	0.007	1	1	1743	tags=25%, list=12%, signal=28%
GSE19923_E2A_KO_VS_HEB_AND_E2A_KO_DP_THYMOCYTE_DN	82	0.47	1.49	0.007	0.063	1	1896	tags=27%, list=14%, signal=31%
GOBP_HEMOSTASIS	150	0.45	1.48	0	0.304	1	2195	tags=26%, list=16%, signal=31%
GOBP_RESPONSE_TO_TUMOR_NECROSIS_FACTOR	156	0.45	1.48	0	0.308	1	2452	tags=24%, list=18%, signal=29%
GOMF_MOLECULAR_TRANSDUCER_ACTIVITY	477	0.43	1.48	0	0.311	1	3260	tags=39%, list=23%, signal=49%
GOMF_PEPTIDASE_ACTIVITY	364	0.44	1.48	0	0.313	1	2270	tags=24%, list=16%, signal=28%
GSE19198_1H_VS_24H_IL21_TREATED_TCELL_DN	136	0.45	1.48	0	0.065	1	3690	tags=40%, list=26%, signal=53%
GARCIA_PINERES_PBMC_HPV_16_L1_VLP_AGE_18_25YO_STIMULATED_VS_UNSTIMULATED_0DY_VACCINATION_INDEPENDENT_UP	168	0.44	1.48	0	0.068	1	2375	tags=32%, list=17%, signal=38%
HOWARD_PBMC_INACT_MONOV_INFLUENZA_A_INDONESIA_05_2005_H5N1_AGE_19_39YO_AS03_ADJUVANT_VS_BUFFER_1DY_UP	216	0.44	1.48	0.001	0.065	1	2773	tags=36%, list=20%, signal=44%
SRF_Q5_01	147	0.45	1.48	0.002	1	1	3837	tags=36%, list=28%, signal=49%
GSE9960_GRAM_NEG_VS_GRAM_POS_SEPSIS_PBMC_UP	137	0.45	1.48	0.002	0.064	1	1033	tags=18%, list=7%, signal=19%
GSE1460_DP_THYMOCYTE_VS_NAIVE_CD4_TCELL_CORD_BLOOD_DN	122	0.46	1.48	0.002	0.065	1	3228	tags=36%, list=23%, signal=47%
GOBP_LEUKOCYTE_CHEMOTAXIS	129	0.45	1.48	0.003	0.308	1	2094	tags=28%, list=15%, signal=33%
GSE4142_PLASMA_CELL_VS_MEMORY_BCELL_UP	79	0.47	1.48	0.005	0.07	1	2464	tags=30%, list=18%, signal=37%
HALLMARK_IL6_JAK_STAT3_SIGNALING	60	0.47	1.48	0.006	0.025	0.362	2773	tags=37%, list=20%, signal=46%
GOBP_NEGATIVE_REGULATION_OF_ENDOPEPTIDASE_ACTIVITY	96	0.45	1.48	0.006	0.316	1	2284	tags=28%, list=16%, signal=33%
P53_DN.V1_DN	104	0.46	1.48	0.007	0.034	0.75	3396	tags=42%, list=24%, signal=56%
GSE29614_CTRL_VS_TIV_FLU_VACCINE_PBMC_2007_UP	73	0.47	1.48	0.007	0.064	1	3341	tags=40%, list=24%, signal=52%
GSE41867_DAY6_VS_DAY15_LCMV_CLONE13_EFFECTOR_CD8_TCELL_DN	84	0.46	1.48	0.007	0.064	1	3604	tags=48%, list=26%, signal=64%
GOBP_SYNAPSE_ASSEMBLY	108	0.46	1.48	0.008	0.316	1	2520	tags=30%, list=18%, signal=36%
GOBP_RENAL_SYSTEM_PROCESS	69	0.48	1.48	0.009	0.317	1	2614	tags=32%, list=19%, signal=39%
GAUCHER_PBMC_YF_VAX_STAMARIL_UNKNOWN_AGE_7DY_UP	205	0.44	1.47	0	0.077	1	3465	tags=36%, list=25%, signal=47%
GOBP_SECOND_MESSENGER_MEDIATED_SIGNALING	157	0.45	1.47	0.001	0.324	1	2528	tags=29%, list=18%, signal=35%
GOCC_CONTRACTILE_FIBER	146	0.44	1.47	0.001	0.323	1	4475	tags=45%, list=32%, signal=66%
GSE1432_1H_VS_24H_IFNG_MICROGLIA_DN	160	0.45	1.47	0.001	0.07	1	1767	tags=19%, list=13%, signal=22%
STTTCRNTTT_IRF_Q6	127	0.45	1.47	0.002	1	1	3415	tags=32%, list=24%, signal=42%
GSE1112_HY_CD8AB_VS_HY_CD8AA_THYMOCYTE_RTOC_CULTURE_UP	117	0.45	1.47	0.004	0.07	1	2805	tags=33%, list=20%, signal=41%
GOBP_RESPONSE_TO_CALCIUM_ION	104	0.46	1.47	0.005	0.319	1	2288	tags=28%, list=16%, signal=33%
GSE14000_UNSTIM_VS_16H_LPS_DC_TRANSLATED_RNA_DN	131	0.45	1.47	0.005	0.077	1	2733	tags=31%, list=20%, signal=38%
GSE43863_NAIVE_VS_LY6C_LOW_CXCR5NEG_CD4_EFF_TCELL_D6_LCMV_UP	91	0.46	1.47	0.008	0.073	1	3111	tags=40%, list=22%, signal=51%
GOBP_OLEFINIC_COMPOUND_METABOLIC_PROCESS	90	0.47	1.47	0.009	0.316	1	4046	tags=43%, list=29%, signal=61%
GSE34156_UNTREATED_VS_6H_NOD2_LIGAND_TREATED_MONOCYTE_DN	132	0.44	1.46	0.002	0.088	1	2967	tags=28%, list=21%, signal=35%
REACTOME_BIOLOGICAL_OXIDATIONS	123	0.45	1.46	0.003	0.221	1	3494	tags=38%, list=25%, signal=51%
GSE2706_R848_VS_R848_AND_LPS_2H_STIM_DC_DN	112	0.45	1.46	0.003	0.08	1	2091	tags=29%, list=15%, signal=33%
GSE26488_CTRL_VS_PEPTIDE_INJECTION_HDAC7_DELTAP_TG_OT2_THYMOCYTE_UP	117	0.45	1.46	0.003	0.081	1	1745	tags=24%, list=13%, signal=27%
GSE22589_HEALTHY_VS_HIV_INFECTED_DC_DN	128	0.45	1.46	0.003	0.084	1	3827	tags=38%, list=27%, signal=51%
GSE32423_CTRL_VS_IL7_MEMORY_CD8_TCELL_UP	107	0.45	1.46	0.005	0.079	1	2943	tags=33%, list=21%, signal=41%
GSE3982_CTRL_VS_LPS_48H_DC_DN	136	0.44	1.46	0.005	0.089	1	2160	tags=24%, list=15%, signal=28%
GSE24972_WT_VS_IRF8_KO_MARGINAL_ZONE_SPLEEN_BCELL_DN	97	0.45	1.46	0.007	0.079	1	1771	tags=22%, list=13%, signal=25%
GOBP_SKIN_EPIDERMIS_DEVELOPMENT	86	0.46	1.46	0.008	0.334	1	1532	tags=21%, list=11%, signal=23%
GOBP_ADENYLATE_CYCLASE_MODULATING_G_PROTEIN_COUPLED_RECEPTOR_SIGNALING_PATHWAY	104	0.45	1.46	0.009	0.337	1	1843	tags=32%, list=13%, signal=36%
EVI1_05	90	0.46	1.46	0.009	1	1	1133	tags=16%, list=8%, signal=17%
BMI1_DN_MEL18_DN.V1_DN	87	0.46	1.46	0.009	0.043	0.851	2722	tags=34%, list=20%, signal=43%
MODULE_117	284	0.43	1.45	0	0.11	1	2737	tags=37%, list=20%, signal=45%
MODULE_137	317	0.43	1.45	0	0.11	1	3591	tags=39%, list=26%, signal=52%
GSE14000_UNSTIM_VS_4H_LPS_DC_TRANSLATED_RNA_DN	133	0.44	1.45	0.001	0.101	1	2326	tags=29%, list=17%, signal=34%
GSE21670_STAT3_KO_VS_WT_CD4_TCELL_IL6_TREATED_DN	123	0.45	1.45	0.003	0.093	1	2550	tags=28%, list=18%, signal=34%
GSE19888_CTRL_VS_TCELL_MEMBRANES_ACT_MAST_CELL_PRETREAT_A3R_INH_DN	132	0.44	1.45	0.003	0.099	1	3827	tags=42%, list=27%, signal=58%
HALLMARK_COMPLEMENT	148	0.44	1.45	0.004	0.027	0.451	2162	tags=25%, list=15%, signal=29%
GOBP_REGULATION_OF_NEUROTRANSMITTER_LEVELS	122	0.45	1.45	0.004	0.347	1	3427	tags=36%, list=25%, signal=47%
HALLMARK_ALLOGRAFT_REJECTION	105	0.45	1.45	0.006	0.028	0.439	3175	tags=35%, list=23%, signal=45%
GSE17974_IL4_AND_ANTI_IL12_VS_UNTREATED_48H_ACT_CD4_TCELL_DN	96	0.45	1.45	0.006	0.092	1	2378	tags=29%, list=17%, signal=35%
GSE46606_DAY1_VS_DAY3_CD40L_IL2_IL5_STIMULATED_IRF4_KO_BCELL_UP	116	0.44	1.45	0.006	0.102	1	3015	tags=28%, list=22%, signal=35%
GOBP_GRANULOCYTE_MIGRATION	85	0.45	1.45	0.008	0.345	1	2087	tags=27%, list=15%, signal=32%
GSE6259_FLT3L_INDUCED_33D1_POS_DC_VS_CD4_TCELL_UP	107	0.45	1.45	0.008	0.099	1	1854	tags=22%, list=13%, signal=26%
GOBP_POSITIVE_REGULATION_OF_MAPK_CASCADE	283	0.43	1.44	0	0.359	1	2764	tags=29%, list=20%, signal=35%
GOBP_REGULATION_OF_MONOATOMIC_ION_TRANSMEMBRANE_TRANSPORT	244	0.43	1.44	0	0.359	1	2701	tags=31%, list=19%, signal=37%
GOBP_REGULATION_OF_MONOATOMIC_ION_TRANSPORT	314	0.43	1.44	0	0.362	1	2701	tags=30%, list=19%, signal=36%
TEF1_Q6	152	0.44	1.44	0.002	1	1	2753	tags=27%, list=20%, signal=33%
GSE26290_CTRL_VS_AKT_INHIBITOR_TREATED_ANTI_CD3_AND_IL2_STIM_CD8_TCELL_UP	119	0.44	1.44	0.002	0.107	1	2003	tags=24%, list=14%, signal=27%
AP3_Q6	141	0.44	1.44	0.003	1	1	2151	tags=23%, list=15%, signal=27%
GSE21670_UNTREATED_VS_IL6_TREATED_STAT3_KO_CD4_TCELL_UP	124	0.44	1.44	0.003	0.104	1	4891	tags=50%, list=35%, signal=76%
GOBP_POSITIVE_REGULATION_OF_CHEMOTAXIS	86	0.45	1.44	0.004	0.363	1	2327	tags=31%, list=17%, signal=37%
GSE24081_CONTROLLER_VS_PROGRESSOR_HIV_SPECIFIC_CD8_TCELL_DN	125	0.44	1.44	0.005	0.104	1	1986	tags=20%, list=14%, signal=23%
GSE21546_WT_VS_SAP1A_KO_AND_ELK1_KO_ANTI_CD3_STIM_DP_THYMOCYTES_UP	132	0.44	1.44	0.006	0.103	1	4866	tags=50%, list=35%, signal=76%
GSE21670_UNTREATED_VS_TGFB_TREATED_CD4_TCELL_DN	138	0.43	1.44	0.006	0.106	1	4008	tags=39%, list=29%, signal=54%
GSE6259_33D1_POS_DC_VS_CD4_TCELL_DN	112	0.44	1.44	0.006	0.112	1	4860	tags=50%, list=35%, signal=76%
GSE2770_IL12_AND_TGFB_VS_IL4_TREATED_ACT_CD4_TCELL_48H_DN	115	0.44	1.44	0.007	0.102	1	3467	tags=36%, list=25%, signal=47%
GSE22935_UNSTIM_VS_48H_MBOVIS_BCG_STIM_MACROPHAGE_UP	106	0.44	1.44	0.007	0.104	1	3465	tags=36%, list=25%, signal=47%
GSE8921_UNSTIM_0H_VS_TLR1_2_STIM_MONOCYTE_3H_DN	102	0.44	1.44	0.007	0.109	1	3027	tags=35%, list=22%, signal=45%
GOBP_SENSORY_PERCEPTION	256	0.43	1.43	0	0.369	1	3275	tags=35%, list=23%, signal=45%
GOBP_MUSCLE_SYSTEM_PROCESS	230	0.42	1.43	0	0.371	1	1663	tags=20%, list=12%, signal=23%
GSE360_HIGH_DOSE_B_MALAYI_VS_M_TUBERCULOSIS_DC_DN	139	0.43	1.43	0.004	0.113	1	1420	tags=19%, list=10%, signal=21%
GSE2706_UNSTIM_VS_2H_LPS_AND_R848_DC_DN	130	0.44	1.43	0.004	0.118	1	3450	tags=41%, list=25%, signal=54%
HP_AUTOIMMUNITY	125	0.44	1.43	0.005	0.371	1	3259	tags=30%, list=23%, signal=39%
GOBP_CELLULAR_RESPONSE_TO_MOLECULE_OF_BACTERIAL_ORIGIN	125	0.43	1.43	0.008	0.372	1	2209	tags=25%, list=16%, signal=29%
GOMF_SALT_TRANSMEMBRANE_TRANSPORTER_ACTIVITY	289	0.42	1.42	0	0.394	1	3496	tags=38%, list=25%, signal=50%
MODULE_44	209	0.43	1.42	0	0.128	1	2091	tags=24%, list=15%, signal=28%
GSE360_CTRL_VS_M_TUBERCULOSIS_DC_DN	137	0.43	1.42	0.002	0.132	1	1558	tags=21%, list=11%, signal=24%
GSE36826_WT_VS_IL1R_KO_SKIN_UP	132	0.44	1.42	0.003	0.132	1	4237	tags=42%, list=30%, signal=60%
GSE22196_HEALTHY_VS_OBESE_MOUSE_SKIN_GAMMADELTA_TCELL_UP	152	0.43	1.42	0.006	0.131	1	2773	tags=24%, list=20%, signal=29%
GSE2128_CTRL_VS_MIMETOPE_NEGATIVE_SELECTION_DP_THYMOCYTE_NOD_UP	139	0.43	1.42	0.006	0.139	1	2349	tags=25%, list=17%, signal=30%
HP_MIDDLE_AGE_ONSET	110	0.44	1.42	0.007	0.382	1	2411	tags=28%, list=17%, signal=34%
GSE3982_MEMORY_CD4_TCELL_VS_TH2_UP	135	0.43	1.42	0.008	0.134	1	1854	tags=21%, list=13%, signal=25%
GSE41978_WT_VS_ID2_KO_KLRG1_LOW_EFFECTOR_CD8_TCELL_UP	112	0.43	1.42	0.008	0.139	1	2465	tags=27%, list=18%, signal=32%
GSE10463_CD40L_AND_VA347_VS_CD40L_IN_DC_DN	106	0.44	1.42	0.009	0.131	1	2262	tags=30%, list=16%, signal=36%
GOCC_RECEPTOR_COMPLEX	225	0.42	1.41	0.001	0.409	1	2871	tags=36%, list=21%, signal=45%
GOBP_LEUKOCYTE_MIGRATION	215	0.42	1.41	0.002	0.41	1	2094	tags=24%, list=15%, signal=28%
GOBP_LYMPHOCYTE_MEDIATED_IMMUNITY	163	0.42	1.41	0.003	0.412	1	2442	tags=29%, list=18%, signal=35%
GSE17721_CPG_VS_GARDIQUIMOD_12H_BMDC_UP	123	0.43	1.41	0.005	0.141	1	1622	tags=19%, list=12%, signal=21%
GSE10325_CD4_TCELL_VS_LUPUS_CD4_TCELL_DN	142	0.42	1.41	0.006	0.143	1	2728	tags=30%, list=20%, signal=36%
GSE18893_TCONV_VS_TREG_2H_TNF_STIM_DN	137	0.43	1.41	0.007	0.141	1	5068	tags=50%, list=36%, signal=77%
GSE24634_TEFF_VS_TCONV_DAY7_IN_CULTURE_DN	137	0.42	1.41	0.007	0.152	1	3776	tags=35%, list=27%, signal=48%
GSE19888_ADENOSINE_A3R_INH_VS_TCELL_MEMBRANES_ACT_MAST_CELL_UP	126	0.42	1.41	0.008	0.144	1	2773	tags=29%, list=20%, signal=36%
GSE19825_NAIVE_VS_IL2RAHIGH_DAY3_EFF_CD8_TCELL_UP	92	0.44	1.41	0.009	0.142	1	3605	tags=39%, list=26%, signal=52%
GSE2585_CTEC_VS_THYMIC_DC_DN	130	0.43	1.41	0.009	0.144	1	1752	tags=19%, list=13%, signal=22%
GOBP_CIRCULATORY_SYSTEM_PROCESS	332	0.41	1.4	0	0.415	1	2446	tags=27%, list=18%, signal=32%
GOMF_PASSIVE_TRANSMEMBRANE_TRANSPORTER_ACTIVITY	214	0.42	1.4	0	0.415	1	3260	tags=38%, list=23%, signal=49%
GOBP_CALCIUM_ION_TRANSPORT	241	0.42	1.4	0.001	0.414	1	3260	tags=34%, list=23%, signal=44%
GAUCHER_PBMC_YF_VAX_STAMARIL_UNKNOWN_AGE_10DY_UP	151	0.42	1.4	0.003	0.16	1	3465	tags=35%, list=25%, signal=46%
GOMF_SULFUR_COMPOUND_BINDING	148	0.43	1.4	0.005	0.414	1	2151	tags=24%, list=15%, signal=28%
GSE32533_WT_VS_MIR17_OVEREXPRESS_ACT_CD4_TCELL_DN	117	0.43	1.4	0.007	0.17	1	2870	tags=33%, list=21%, signal=42%
GOBP_INNATE_IMMUNE_RESPONSE_ACTIVATING_SIGNALING_PATHWAY	128	0.43	1.4	0.008	0.421	1	2970	tags=28%, list=21%, signal=35%
GSE30083_SP1_VS_SP2_THYMOCYTE_DN	119	0.43	1.4	0.008	0.16	1	4550	tags=51%, list=33%, signal=75%
GSE24634_TEFF_VS_TCONV_DAY3_IN_CULTURE_DN	122	0.43	1.4	0.009	0.16	1	3483	tags=36%, list=25%, signal=48%
GOMF_METAL_ION_TRANSMEMBRANE_TRANSPORTER_ACTIVITY	231	0.41	1.39	0	0.439	1	3524	tags=39%, list=25%, signal=51%
MODULE_66	320	0.41	1.39	0	0.157	1	3591	tags=38%, list=26%, signal=51%
MODULE_100	316	0.41	1.39	0	0.157	1	3591	tags=38%, list=26%, signal=50%
GOBP_REGULATION_OF_MEMBRANE_POTENTIAL	222	0.41	1.39	0.001	0.43	1	2532	tags=27%, list=18%, signal=33%
GOBP_ACTIVATION_OF_IMMUNE_RESPONSE	285	0.41	1.39	0.001	0.43	1	2819	tags=27%, list=20%, signal=33%
GOCC_PLASMA_MEMBRANE_PROTEIN_COMPLEX	308	0.41	1.39	0.001	0.43	1	3308	tags=35%, list=24%, signal=45%
STK33_SKM_UP	168	0.42	1.39	0.004	0.083	0.984	4456	tags=48%, list=32%, signal=69%
GSE17721_CTRL_VS_POLYIC_4H_BMDC_DN	125	0.43	1.39	0.005	0.187	1	2382	tags=22%, list=17%, signal=27%
GSE24634_TEFF_VS_TCONV_DAY5_IN_CULTURE_DN	144	0.42	1.39	0.009	0.186	1	4841	tags=45%, list=35%, signal=68%
GSE2405_0H_VS_1.5H_A_PHAGOCYTOPHILUM_STIM_NEUTROPHIL_UP	137	0.42	1.39	0.009	0.186	1	2255	tags=27%, list=16%, signal=32%
GOBP_REGULATION_OF_SYSTEM_PROCESS	300	0.41	1.38	0	0.454	1	2446	tags=27%, list=18%, signal=32%
MODULE_88	476	0.4	1.38	0	0.175	1	2378	tags=28%, list=17%, signal=32%
GOBP_ERK1_AND_ERK2_CASCADE	185	0.41	1.38	0.003	0.455	1	2137	tags=26%, list=15%, signal=31%
GSE22140_GERMFREE_VS_SPF_ARTHRITIC_MOUSE_CD4_TCELL_UP	155	0.42	1.38	0.004	0.196	1	2091	tags=22%, list=15%, signal=26%
GOBP_NEGATIVE_REGULATION_OF_LOCOMOTION	219	0.41	1.38	0.005	0.454	1	4077	tags=37%, list=29%, signal=51%
MEF2_03	144	0.42	1.38	0.006	1	1	2265	tags=26%, list=16%, signal=30%
GATA1_04	137	0.42	1.38	0.009	1	1	2814	tags=31%, list=20%, signal=39%
MODULE_11	313	0.41	1.37	0	0.188	1	3591	tags=38%, list=26%, signal=50%
GOBP_SYNAPSE_ORGANIZATION	273	0.41	1.37	0.001	0.466	1	2737	tags=26%, list=20%, signal=32%
GOBP_RESPONSE_TO_BACTERIUM	337	0.4	1.37	0.002	0.46	1	2365	tags=25%, list=17%, signal=30%
GOBP_CALCIUM_ION_TRANSMEMBRANE_TRANSPORT	190	0.41	1.37	0.004	0.466	1	3992	tags=41%, list=29%, signal=57%
GSE24634_TREG_VS_TCONV_POST_DAY5_IL4_CONVERSION_DN	143	0.42	1.37	0.006	0.226	1	4746	tags=47%, list=34%, signal=70%
NFKAPPAB65_01	167	0.41	1.37	0.008	1	1	1801	tags=20%, list=13%, signal=22%
GSE22140_GERMFREE_VS_SPF_ARTHRITIC_MOUSE_CD4_TCELL_DN	151	0.41	1.37	0.008	0.215	1	1847	tags=21%, list=13%, signal=23%
GOBP_CELL_CHEMOTAXIS	169	0.41	1.37	0.009	0.463	1	2094	tags=24%, list=15%, signal=28%
GSE2405_0H_VS_3H_A_PHAGOCYTOPHILUM_STIM_NEUTROPHIL_UP	143	0.42	1.37	0.009	0.212	1	2551	tags=26%, list=18%, signal=31%
MODULE_55	479	0.4	1.36	0	0.2	1	2378	tags=27%, list=17%, signal=32%
GOBP_MUSCLE_TISSUE_DEVELOPMENT	231	0.4	1.36	0.002	0.468	1	3222	tags=28%, list=23%, signal=35%
GSE37534_UNTREATED_VS_PIOGLITAZONE_TREATED_CD4_TCELL_PPARG1_AND_FOXP3_TRASDUCED_DN	158	0.42	1.36	0.009	0.236	1	2906	tags=28%, list=21%, signal=35%
MODULE_95	311	0.4	1.35	0	0.206	1	3225	tags=31%, list=23%, signal=40%
GOBP_REGULATION_OF_TRANSMEMBRANE_TRANSPORT	325	0.4	1.35	0.001	0.481	1	2701	tags=28%, list=19%, signal=34%
HP_YOUNG_ADULT_ONSET	241	0.4	1.35	0.002	0.483	1	3308	tags=30%, list=24%, signal=39%
MODULE_1	262	0.4	1.35	0.002	0.206	1	3819	tags=38%, list=27%, signal=52%
GOBP_REGULATION_OF_BODY_FLUID_LEVELS	226	0.4	1.35	0.006	0.481	1	2100	tags=22%, list=15%, signal=26%
GOBP_INNATE_IMMUNE_RESPONSE	489	0.39	1.34	0	0.499	1	2999	tags=26%, list=21%, signal=32%
REACTOME_SIGNALING_BY_GPCR	319	0.4	1.34	0.002	0.439	1	2668	tags=28%, list=19%, signal=34%
MODULE_163	313	0.4	1.34	0.002	0.217	1	3225	tags=31%, list=23%, signal=39%
GOBP_NEGATIVE_REGULATION_OF_IMMUNE_SYSTEM_PROCESS	283	0.4	1.34	0.004	0.497	1	2073	tags=24%, list=15%, signal=28%
GOBP_LEUKOCYTE_MEDIATED_IMMUNITY	213	0.4	1.34	0.006	0.497	1	2832	tags=29%, list=20%, signal=36%
HOWARD_NEUTROPHIL_INACT_MONOV_INFLUENZA_A_INDONESIA_05_2005_H5N1_AGE_18_49YO_1DY_UP	275	0.4	1.34	0.006	0.273	1	4011	tags=38%, list=29%, signal=52%
GOBP_NEGATIVE_REGULATION_OF_RESPONSE_TO_EXTERNAL_STIMULUS	243	0.4	1.34	0.009	0.497	1	2903	tags=27%, list=21%, signal=34%
MODULE_5	317	0.4	1.33	0.002	0.228	1	2093	tags=23%, list=15%, signal=26%
MIR8068	244	0.4	1.33	0.009	1	1	2497	tags=22%, list=18%, signal=26%
GOBP_POSITIVE_REGULATION_OF_IMMUNE_RESPONSE	392	0.39	1.32	0.001	0.528	1	2819	tags=26%, list=20%, signal=31%
MODULE_2	253	0.39	1.32	0.002	0.24	1	2486	tags=25%, list=18%, signal=30%
GOBP_INFLAMMATORY_RESPONSE	441	0.38	1.3	0.001	0.552	1	3274	tags=31%, list=23%, signal=39%
GOBP_POSITIVE_REGULATION_OF_CELL_ADHESION	298	0.39	1.3	0.003	0.551	1	2138	tags=22%, list=15%, signal=26%
GOBP_G_PROTEIN_COUPLED_RECEPTOR_SIGNALING_PATHWAY	358	0.39	1.3	0.004	0.555	1	2668	tags=28%, list=19%, signal=34%
MODULE_23	322	0.38	1.3	0.005	0.279	1	2756	tags=27%, list=20%, signal=33%
GOBP_RESPONSE_TO_WOUNDING	367	0.38	1.29	0.003	0.576	1	2100	tags=20%, list=15%, signal=23%
MODULE_60	275	0.38	1.29	0.008	0.29	1	3824	tags=35%, list=27%, signal=47%
GOBP_POSITIVE_REGULATION_OF_LOCOMOTION	382	0.38	1.28	0.001	0.593	1	2155	tags=21%, list=15%, signal=24%
GOMF_MONOATOMIC_ION_TRANSMEMBRANE_TRANSPORTER_ACTIVITY	374	0.37	1.27	0.002	0.605	1	3344	tags=31%, list=24%, signal=40%
HARALAMBIEVA_PBMC_M_M_R_II_AGE_11_22YO_VACCINATED_VS_UNVACCINATED_7YR_DN	445	0.37	1.27	0.003	0.498	1	2379	tags=26%, list=17%, signal=30%
GOBP_POSITIVE_REGULATION_OF_RESPONSE_TO_EXTERNAL_STIMULUS	335	0.38	1.27	0.005	0.605	1	2094	tags=22%, list=15%, signal=25%
GOBP_MUSCLE_STRUCTURE_DEVELOPMENT	402	0.36	1.24	0.007	0.665	1	2640	tags=22%, list=19%, signal=26%
GOBP_MONOATOMIC_CATION_TRANSMEMBRANE_TRANSPORT	463	0.36	1.21	0.007	0.704	1	3734	tags=33%, list=27%, signal=44%

## Sheet: PC9_DOWN
Gene signature (MSigDB)	SIZE	ES	NES	NOM p-val	FDR q-val	FWER p-val	RANK AT MAX	LEADING EDGE
GNF2_RRM1	83	-0.735193	-3.8746	0	0	0	2761	tags=87%, list=20%, signal=108%
GOMF_STRUCTURAL_CONSTITUENT_OF_RIBOSOME	156	-0.61941	-3.83027	0	0	0	4717	tags=91%, list=34%, signal=136%
MORF_CSNK2B	252	-0.536087	-3.82117	0	0	0	5402	tags=80%, list=39%, signal=128%
GNF2_CDC20	51	-0.817015	-3.77836	0	0	0	1655	tags=88%, list=12%, signal=100%
GNF2_MCM4	52	-0.805132	-3.7173	0	0	0	1660	tags=87%, list=12%, signal=98%
GNF2_PCNA	62	-0.75955	-3.70878	0	0	0	1851	tags=81%, list=13%, signal=93%
GNF2_SMC4L1	80	-0.712727	-3.70622	0	0	0	3257	tags=89%, list=23%, signal=115%
HALLMARK_MYC_TARGETS_V1	192	-0.65	-3.7	0	0	0	4185	tags=88%, list=30%, signal=123%
GNF2_PA2G4	74	-0.703583	-3.67815	0	0	0	3375	tags=88%, list=24%, signal=115%
GOCC_RIBOSOME	201	-0.564691	-3.67653	0	0	0	4981	tags=90%, list=36%, signal=138%
MORF_ANP32B	182	-0.573233	-3.6621	0	0	0	5244	tags=85%, list=38%, signal=134%
GNF2_CCNA2	63	-0.785541	-3.65495	0	0	0	1662	tags=83%, list=12%, signal=93%
GNF2_BUB1B	49	-0.821464	-3.62555	0	0	0	1662	tags=90%, list=12%, signal=102%
HOWARD_NK_CELL_INACT_MONOV_INFLUENZA_A_INDONESIA_05_2005_H5N1_AGE_18_49YO_3DY_UP	62	-0.749483	-3.61972	0	0	0	2451	tags=85%, list=18%, signal=103%
MORF_HAT1	159	-0.560953	-3.61565	0	0	0	5458	tags=90%, list=39%, signal=146%
GNF2_HMMR	45	-0.807459	-3.61117	0	0	0	1655	tags=87%, list=12%, signal=98%
HALLMARK_MYC_TARGETS_V2	57	-0.76	-3.61	0	0	0	2622	tags=86%, list=19%, signal=105%
GOCC_RIBOSOMAL_SUBUNIT	173	-0.604055	-3.60929	0	0	0	4717	tags=91%, list=34%, signal=135%
GSE21927_SPLEEN_C57BL6_VS_EL4_TUMOR_BALBC_MONOCYTES_DN	180	-0.574791	-3.60262	0	0	0	4219	tags=77%, list=30%, signal=108%
REACTOME_RRNA_PROCESSING	190	-0.601625	-3.57292	0	0	0	4308	tags=84%, list=31%, signal=119%
GSE24634_TREG_VS_TCONV_POST_DAY3_IL4_CONVERSION_UP	171	-0.54626	-3.56965	0	0	0	3183	tags=70%, list=23%, signal=90%
REACTOME_INFLUENZA_INFECTION	147	-0.590985	-3.54169	0	0	0	4981	tags=88%, list=36%, signal=136%
GNF2_RRM2	37	-0.808551	-3.54116	0	0	0	1655	tags=86%, list=12%, signal=98%
GNF2_CCNB2	52	-0.791021	-3.52994	0	0	0	1655	tags=85%, list=12%, signal=96%
GNF2_ESPL1	34	-0.836915	-3.52308	0	0	0	1662	tags=91%, list=12%, signal=103%
GOBP_MITOCHONDRIAL_GENE_EXPRESSION	145	-0.624302	-3.51862	0	0	0	4710	tags=90%, list=34%, signal=134%
GOBP_MITOCHONDRIAL_TRANSLATION	119	-0.626954	-3.51774	0	0	0	4710	tags=91%, list=34%, signal=136%
GNF2_FBL	134	-0.630126	-3.51586	0	0	0	4717	tags=90%, list=34%, signal=135%
GSE36476_CTRL_VS_TSST_ACT_40H_MEMORY_CD4_TCELL_YOUNG_DN	176	-0.615011	-3.50966	0	0	0	3446	tags=75%, list=25%, signal=98%
GNF2_RFC4	56	-0.747102	-3.46112	0	0	0	2761	tags=89%, list=20%, signal=111%
GNF2_CENPF	56	-0.752881	-3.44247	0	0	0	3257	tags=96%, list=23%, signal=125%
GNF2_CDC2	57	-0.747849	-3.44124	0	0	0	1851	tags=79%, list=13%, signal=91%
GSE36476_CTRL_VS_TSST_ACT_72H_MEMORY_CD4_TCELL_YOUNG_DN	177	-0.583335	-3.40534	0	0	0	3612	tags=71%, list=26%, signal=94%
GSE18893_TCONV_VS_TREG_24H_TNF_STIM_UP	172	-0.607154	-3.39489	0	0	0	4230	tags=82%, list=30%, signal=116%
GOCC_LARGE_RIBOSOMAL_SUBUNIT	106	-0.624563	-3.38927	0	0	0	4981	tags=95%, list=36%, signal=147%
GNF2_TTK	38	-0.768706	-3.38823	0	0	0	3257	tags=100%, list=23%, signal=130%
GOBP_RRNA_PROCESSING	196	-0.595907	-3.37503	0	0	0	4193	tags=79%, list=30%, signal=111%
GSE36476_CTRL_VS_TSST_ACT_40H_MEMORY_CD4_TCELL_OLD_DN	183	-0.60708	-3.37004	0	0	0	3580	tags=75%, list=26%, signal=99%
GOCC_ORGANELLAR_RIBOSOME	86	-0.626004	-3.34273	0	0	0	3945	tags=81%, list=28%, signal=113%
GSE15750_DAY6_VS_DAY10_EFF_CD8_TCELL_UP	169	-0.560541	-3.34213	0	0	0	2829	tags=71%, list=20%, signal=88%
GSE24634_TEFF_VS_TCONV_DAY5_IN_CULTURE_UP	181	-0.579092	-3.34122	0	0	0	3606	tags=73%, list=26%, signal=97%
MORF_RRM1	87	-0.65003	-3.33246	0	0	0	3298	tags=78%, list=24%, signal=102%
GNF2_CENPE	36	-0.791751	-3.32398	0	0	0	1851	tags=86%, list=13%, signal=99%
GNF2_NPM1	69	-0.6675	-3.32049	0	0	0	4506	tags=96%, list=32%, signal=141%
MORF_RAN	242	-0.564429	-3.31568	0	0	0	5452	tags=86%, list=39%, signal=139%
GNF2_RAN	79	-0.693206	-3.313	0	0	0	3679	tags=89%, list=26%, signal=120%
MORF_DNMT1	105	-0.630107	-3.30231	0	0	0	3813	tags=79%, list=27%, signal=108%
GNF2_CKS2	47	-0.757062	-3.30212	0	0	0	1767	tags=81%, list=13%, signal=92%
MODULE_57	49	-0.711236	-3.29881	0	0	0	1720	tags=63%, list=12%, signal=72%
GNF2_DAP3	111	-0.595168	-3.29231	0	0	0	4539	tags=85%, list=33%, signal=125%
GNF2_CKS1B	35	-0.774133	-3.28625	0	0	0	1871	tags=83%, list=13%, signal=95%
MORF_FEN1	59	-0.675299	-3.28577	0	0	0	3138	tags=80%, list=22%, signal=102%
GSE22886_UNSTIM_VS_IL15_STIM_NKCELL_DN	183	-0.571383	-3.28489	0	0	0	3862	tags=78%, list=28%, signal=106%
GCM_APEX1	104	-0.59445	-3.28223	0	0	0	4318	tags=79%, list=31%, signal=113%
KEGG_RIBOSOME	84	-0.61	-3.28	0	0	0	4717	tags=92%, list=34%, signal=138%
MODULE_32	212	-0.465506	-3.27653	0	0	0	5274	tags=76%, list=38%, signal=121%
GSE15930_NAIVE_VS_48H_IN_VITRO_STIM_IFNAB_CD8_TCELL_DN	165	-0.530417	-3.27355	0	0	0	4432	tags=74%, list=32%, signal=107%
GSE21063_WT_VS_NFATC1_KO_8H_ANTI_IGM_STIM_BCELL_UP	163	-0.559617	-3.26742	0	0	0	2362	tags=58%, list=17%, signal=69%
GSE22601_DOUBLE_POSITIVE_VS_CD4_SINGLE_POSITIVE_THYMOCYTE_DN	170	-0.50914	-3.26649	0	0	0	3806	tags=62%, list=27%, signal=84%
REACTOME_RRNA_MODIFICATION_IN_THE_NUCLEUS_AND_CYTOSOL	56	-0.657255	-3.25557	0	0	0	4117	tags=88%, list=30%, signal=124%
GSE15930_NAIVE_VS_48H_IN_VITRO_STIM_CD8_TCELL_DN	178	-0.56221	-3.24986	0	0	0	4533	tags=78%, list=32%, signal=113%
MORF_FBL	131	-0.604762	-3.23938	0	0	0	4386	tags=83%, list=31%, signal=120%
MORF_UBE2I	221	-0.565825	-3.23533	0	0	0	5288	tags=85%, list=38%, signal=134%
GSE21360_SECONDARY_VS_TERTIARY_MEMORY_CD8_TCELL_UP	172	-0.534975	-3.23367	0	0	0	4225	tags=76%, list=30%, signal=107%
GOBP_CYTOPLASMIC_TRANSLATION	146	-0.55084	-3.2302	0	0	0	5150	tags=88%, list=37%, signal=138%
HALLMARK_G2M_CHECKPOINT	172	-0.62	-3.23	0	0	0	3236	tags=69%, list=23%, signal=88%
GNF2_MCM5	56	-0.678739	-3.22795	0	0	0	3883	tags=89%, list=28%, signal=123%
GOBP_RIBONUCLEOPROTEIN_COMPLEX_SUBUNIT_ORGANIZATION	184	-0.469787	-3.22477	0	0	0	4524	tags=72%, list=32%, signal=106%
GSE5679_CTRL_VS_PPARG_LIGAND_ROSIGLITAZONE_TREATED_DC_UP	168	-0.573963	-3.22468	0	0	0	3320	tags=68%, list=24%, signal=89%
MORF_RAD54L	90	-0.632197	-3.21908	0	0	0	3952	tags=78%, list=28%, signal=108%
REACTOME_EUKARYOTIC_TRANSLATION_INITIATION	115	-0.612361	-3.21617	0	0	0	5150	tags=97%, list=37%, signal=152%
GNF2_FEN1	54	-0.728458	-3.21083	0	0	0	3217	tags=91%, list=23%, signal=117%
GSE22886_UNSTIM_VS_IL2_STIM_NKCELL_DN	180	-0.611806	-3.20889	0	0	0	3654	tags=81%, list=26%, signal=108%
REACTOME_S_PHASE	144	-0.545763	-3.20255	0	0	0	4496	tags=74%, list=32%, signal=107%
GOCC_PRERIBOSOME	69	-0.647816	-3.20248	0	0	0	4117	tags=88%, list=30%, signal=125%
GSE5679_CTRL_VS_RARA_AGONIST_AM580_TREATED_DC_UP	168	-0.570587	-3.20204	0	0	0	3375	tags=68%, list=24%, signal=89%
HALLMARK_E2F_TARGETS	186	-0.66	-3.2	0	0	0	3713	tags=82%, list=27%, signal=111%
REACTOME_NONSENSE_MEDIATED_DECAY_NMD	107	-0.584171	-3.19874	0	0	0	5326	tags=94%, list=38%, signal=152%
GSE14415_INDUCED_TREG_VS_TCONV_UP	149	-0.556997	-3.19703	0	0	0	3350	tags=64%, list=24%, signal=84%
MORF_PCNA	76	-0.644205	-3.18928	0	0	0	4185	tags=84%, list=30%, signal=120%
GSE15750_DAY6_VS_DAY10_TRAF6KO_EFF_CD8_TCELL_UP	172	-0.549829	-3.18391	0	0	0	2294	tags=65%, list=16%, signal=76%
REACTOME_SYNTHESIS_OF_DNA	106	-0.55951	-3.18073	0	0	0	4496	tags=78%, list=32%, signal=115%
GNF2_EIF3S6	111	-0.605913	-3.17951	0	0	0	5150	tags=93%, list=37%, signal=146%
GNF2_HAT1	46	-0.690815	-3.17923	0	0	0	4185	tags=96%, list=30%, signal=136%
GNF2_BUB1	25	-0.817624	-3.17368	0	0	0	1584	tags=88%, list=11%, signal=99%
GSE10239_NAIVE_VS_DAY4.5_EFF_CD8_TCELL_DN	167	-0.539092	-3.17162	0	0	0	3217	tags=62%, list=23%, signal=80%
GNF2_APEX1	80	-0.633235	-3.17055	0	0	0	4156	tags=85%, list=30%, signal=120%
GSE16450_IMMATURE_VS_MATURE_NEURON_CELL_LINE_DN	160	-0.555453	-3.16744	0	0	0	2898	tags=69%, list=21%, signal=87%
MORF_DAP3	177	-0.533531	-3.16737	0	0	0	5640	tags=81%, list=40%, signal=135%
GSE22886_NAIVE_CD4_TCELL_VS_12H_ACT_TH1_DN	179	-0.560664	-3.16705	0	0	0	4178	tags=77%, list=30%, signal=108%
MORF_ESPL1	54	-0.693963	-3.16603	0	0	0	3428	tags=85%, list=25%, signal=112%
MORF_RFC4	136	-0.612218	-3.16193	0	0	0	4342	tags=82%, list=31%, signal=118%
KEGG_DNA_REPLICATION	33	-0.74	-3.16	0	0	0	3217	tags=91%, list=23%, signal=118%
GNF2_MKI67	25	-0.823353	-3.15647	0	0	0	1662	tags=88%, list=12%, signal=100%
MORF_RAD23B	150	-0.516909	-3.15336	0	0	0	5804	tags=83%, list=42%, signal=141%
GOBP_RIBOSOMAL_LARGE_SUBUNIT_BIOGENESIS	63	-0.675927	-3.1523	0	0	0	4300	tags=94%, list=31%, signal=135%
GSE46606_UNSTIM_VS_CD40L_IL2_IL5_DAY1_STIMULATED_BCELL_DN	154	-0.569356	-3.13489	0	0	0	3556	tags=64%, list=25%, signal=85%
MORF_UNG	67	-0.650807	-3.13129	0	0	0	3375	tags=82%, list=24%, signal=108%
GSE7764_IL15_TREATED_VS_CTRL_NK_CELL_24H_UP	165	-0.569888	-3.12965	0	0	0	4031	tags=72%, list=29%, signal=99%
REACTOME_MITOTIC_METAPHASE_AND_ANAPHASE	198	-0.448679	-3.12682	0	0	0	4444	tags=67%, list=32%, signal=97%
GNF2_SMC2L1	30	-0.768264	-3.12576	0	0	0	3257	tags=100%, list=23%, signal=130%
MORF_NPM1	154	-0.614454	-3.1236	0	0	0	5172	tags=94%, list=37%, signal=148%
GSE17974_CTRL_VS_ACT_IL4_AND_ANTI_IL12_12H_CD4_TCELL_DN	163	-0.497922	-3.1137	0	0	0	3440	tags=60%, list=25%, signal=79%
GSE24634_TREG_VS_TCONV_POST_DAY5_IL4_CONVERSION_UP	173	-0.615933	-3.11073	0	0	0	3905	tags=80%, list=28%, signal=110%
MORF_UBE2N	88	-0.569211	-3.10523	0	0	0	4283	tags=73%, list=31%, signal=104%
MORF_PTPN11	94	-0.613287	-3.10522	0	0	0	4341	tags=85%, list=31%, signal=123%
GSE15930_NAIVE_VS_24H_IN_VITRO_STIM_CD8_TCELL_DN	178	-0.529053	-3.10125	0	0	0	4617	tags=78%, list=33%, signal=114%
MORF_ERH	100	-0.598848	-3.09536	0	0	0	5244	tags=91%, list=38%, signal=145%
GCM_ACTG1	110	-0.576516	-3.09504	0	0	0	5343	tags=90%, list=38%, signal=145%
MORF_ACTG1	129	-0.556705	-3.09502	0	0	0	5373	tags=93%, list=39%, signal=150%
KEGG_SPLICEOSOME	117	-0.55	-3.09	0	0	0	4315	tags=73%, list=31%, signal=104%
GOBP_RNA_LOCALIZATION	163	-0.419486	-3.08306	0	0	0	4913	tags=72%, list=35%, signal=110%
GSE4142_NAIVE_VS_GC_BCELL_DN	150	-0.474322	-3.07891	0	0	0	3587	tags=66%, list=26%, signal=88%
GSE36476_CTRL_VS_TSST_ACT_72H_MEMORY_CD4_TCELL_OLD_DN	179	-0.536405	-3.06852	0	0	0	3542	tags=69%, list=25%, signal=92%
QI_PBMC_ZOSTAVAX_AGE_50_75YO_CORRELATED_WITH_28D_PEAK_T_CELL_RESPONSE_14DY_NEGATIVE	36	-0.724539	-3.06028	0	0	0	2888	tags=83%, list=21%, signal=105%
GCM_NPM1	104	-0.532341	-3.06026	0	0	0	5343	tags=90%, list=38%, signal=145%
MORF_PPP1CC	143	-0.582787	-3.0602	0	0	0	3722	tags=69%, list=27%, signal=93%
GSE21546_ELK1_KO_VS_SAP1A_KO_AND_ELK1_KO_DP_THYMOCYTES_DN	161	-0.53824	-3.05825	0	0	0	3838	tags=69%, list=28%, signal=94%
GNF2_RFC3	38	-0.745903	-3.05729	0	0	0	3257	tags=95%, list=23%, signal=123%
GSE5142_HTERT_TRANSDUCED_VS_CTRL_CD8_TCELL_LATE_PASSAGE_CLONE_UP	162	-0.513145	-3.05142	0	0	0	4362	tags=75%, list=31%, signal=107%
REACTOME_EUKARYOTIC_TRANSLATION_ELONGATION	90	-0.590317	-3.04999	0	0	0	5326	tags=98%, list=38%, signal=157%
GNF2_H2AFX	27	-0.761568	-3.04956	0	0	0	1851	tags=81%, list=13%, signal=94%
GSE17974_0H_VS_6H_IN_VITRO_ACT_CD4_TCELL_DN	162	-0.478688	-3.04282	0	0	0	3560	tags=61%, list=26%, signal=81%
MORF_EIF3S6	112	-0.539063	-3.04157	0	0	0	5388	tags=88%, list=39%, signal=141%
MODULE_158	40	-0.686707	-3.04134	0	0	0	3376	tags=83%, list=24%, signal=109%
REACTOME_DNA_STRAND_ELONGATION	30	-0.749757	-3.04028	0	0	0	3217	tags=93%, list=23%, signal=121%
GOBP_RIBOSOMAL_SMALL_SUBUNIT_BIOGENESIS	73	-0.607715	-3.03649	0	0	0	4117	tags=82%, list=30%, signal=116%
MORF_GSPT1	46	-0.6809	-3.03528	0	0	0	3375	tags=83%, list=24%, signal=109%
GOBP_TRNA_METABOLIC_PROCESS	141	-0.534995	-3.03113	0	0	0	5058	tags=82%, list=36%, signal=127%
GCM_TPT1	64	-0.62094	-3.03054	0	0	0	5329	tags=100%, list=38%, signal=161%
GNF2_DEK	55	-0.651389	-3.024	0	0	0	4409	tags=91%, list=32%, signal=132%
GCM_CSNK2B	88	-0.590162	-3.02001	0	0	0	4724	tags=84%, list=34%, signal=126%
GSE369_SOCS3_KO_VS_WT_LIVER_UP	161	-0.504917	-3.01438	0	0	0	4883	tags=75%, list=35%, signal=114%
GOBP_REGULATION_OF_DNA_TEMPLATED_DNA_REPLICATION	50	-0.661694	-3.0059	0	0	0	3217	tags=72%, list=23%, signal=93%
GSE21546_UNSTIM_VS_ANTI_CD3_STIM_DP_THYMOCYTES_DN	159	-0.52907	-3.00537	0	0	0	4071	tags=74%, list=29%, signal=104%
MORF_DEAF1	46	-0.65769	-3.00335	0	0	0	3362	tags=80%, list=24%, signal=106%
MODULE_125	40	-0.700848	-3.00322	0	0	0	3376	tags=85%, list=24%, signal=112%
REACTOME_MITOCHONDRIAL_TRANSLATION	92	-0.602829	-3.00091	0	0	0	4262	tags=85%, list=31%, signal=121%
GSE13547_WT_VS_ZFX_KO_BCELL_ANTI_IGM_STIM_2H_UP	151	-0.560709	-3.00083	0	0	0	3713	tags=67%, list=27%, signal=90%
REACTOME_ORGANELLE_BIOGENESIS_AND_MAINTENANCE	207	-0.16	-3	0	1	0	3169	tags=29%, list=23%, signal=36%
REACTOME_TRANSCRIPTIONAL_REGULATION_BY_TP53	291	-0.277443	-3	0	1	0	4535	tags=53%, list=33%, signal=76%
REACTOME_SIGNALING_BY_ROBO_RECEPTORS	188	-0.366447	-3	0	1	0	5150	tags=79%, list=37%, signal=123%
REACTOME_M_PHASE	302	-0.412022	-3	0	1	0	4409	tags=59%, list=32%, signal=85%
REACTOME_CELL_CYCLE_MITOTIC	426	-0.450175	-3	0	1	0	3989	tags=57%, list=29%, signal=78%
REACTOME_METABOLISM_OF_AMINO_ACIDS_AND_DERIVATIVES	263	-0.224483	-3	0	1	0	4524	tags=60%, list=32%, signal=87%
REACTOME_METABOLISM_OF_CARBOHYDRATES	201	-0.240823	-3	0	1	0	3096	tags=35%, list=22%, signal=45%
REACTOME_MRNA_SPLICING	181	-0.514987	-3	0	1	0	5651	tags=83%, list=41%, signal=137%
REACTOME_PROCESSING_OF_CAPPED_INTRON_CONTAINING_PRE_MRNA	245	-0.527473	-3	0	1	0	5652	tags=84%, list=41%, signal=138%
REACTOME_TRANSLATION	255	-0.579341	-3	0	1	0	5039	tags=89%, list=36%, signal=136%
REACTOME_SARS_COV_2_INFECTION	229	-0.152312	-3	0	1	0	3771	tags=38%, list=27%, signal=51%
REACTOME_ANTIGEN_PROCESSING_UBIQUITINATION_PROTEASOME_DEGRADATION	235	-0.127536	-3	0	1	0	4510	tags=41%, list=32%, signal=59%
GOBP_IN_UTERO_EMBRYONIC_DEVELOPMENT	274	-0.17	-3	0	1	0	4023	tags=40%, list=29%, signal=55%
GOBP_GENERATION_OF_PRECURSOR_METABOLITES_AND_ENERGY	348	-0.190572	-3	0	1	0	4692	tags=51%, list=34%, signal=75%
GOBP_DNA_REPAIR	442	-0.329953	-3	0	1	0	4541	tags=56%, list=33%, signal=81%
GOBP_CHROMATIN_ORGANIZATION	414	-0.218626	-3	0	1	0	4824	tags=47%, list=35%, signal=70%
GOBP_CHROMATIN_REMODELING	252	-0.299968	-3	0	1	0	4844	tags=54%, list=35%, signal=81%
GOBP_MRNA_PROCESSING	361	-0.380646	-3	0	1	0	4808	tags=63%, list=34%, signal=94%
GOBP_RNA_CATABOLIC_PROCESS	215	-0.222794	-3	0	1	0	4438	tags=52%, list=32%, signal=75%
GOBP_MITOCHONDRION_ORGANIZATION	396	-0.222973	-3	0	1	0	4913	tags=55%, list=35%, signal=83%
GOBP_CHROMOSOME_SEGREGATION	330	-0.355643	-3	0	1	0	4115	tags=54%, list=29%, signal=75%
GOBP_REGULATION_OF_MITOTIC_CELL_CYCLE	383	-0.213333	-3	0	1	0	2602	tags=31%, list=19%, signal=37%
GOBP_RNA_SPLICING	336	-0.35683	-3	0	1	0	4772	tags=60%, list=34%, signal=89%
GOBP_EMBRYO_DEVELOPMENT_ENDING_IN_BIRTH_OR_EGG_HATCHING	455	-0.138694	-3	0	1	0	2574	tags=24%, list=18%, signal=28%
GOBP_NEGATIVE_REGULATION_OF_CATABOLIC_PROCESS	225	-0.149814	-3	0	1	0	3735	tags=36%, list=27%, signal=49%
GOBP_PROTEASOMAL_PROTEIN_CATABOLIC_PROCESS	379	-0.145171	-3	0	1	0	4606	tags=41%, list=33%, signal=59%
GOBP_NEGATIVE_REGULATION_OF_PHOSPHORUS_METABOLIC_PROCESS	289	-0.146124	-3	0	1	0	3530	tags=34%, list=25%, signal=44%
GOBP_POST_TRANSCRIPTIONAL_REGULATION_OF_GENE_EXPRESSION	396	-0.199888	-3	0	1	0	4456	tags=51%, list=32%, signal=72%
GOBP_POSITIVE_REGULATION_OF_ORGANELLE_ORGANIZATION	347	-0.146691	-3	0	1	0	2693	tags=27%, list=19%, signal=33%
GOBP_NEGATIVE_REGULATION_OF_CELL_CYCLE_PROCESS	225	-0.274556	-3	0	1	0	3587	tags=44%, list=26%, signal=58%
GOBP_ENERGY_DERIVATION_BY_OXIDATION_OF_ORGANIC_COMPOUNDS	232	-0.206939	-3	0	1	0	4692	tags=52%, list=34%, signal=77%
GOBP_RRNA_METABOLIC_PROCESS	224	-0.56269	-3	0	1	0	4193	tags=76%, list=30%, signal=107%
GOBP_HISTONE_MODIFICATION	344	-0.173936	-3	0	1	0	5580	tags=54%, list=40%, signal=88%
GOBP_PEPTIDYL_LYSINE_MODIFICATION	276	-0.127601	-3	0	1	0	4824	tags=43%, list=35%, signal=65%
GOBP_RIBOSE_PHOSPHATE_METABOLIC_PROCESS	314	-0.179611	-3	0	1	0	3698	tags=41%, list=27%, signal=55%
GOBP_RIBONUCLEOPROTEIN_COMPLEX_BIOGENESIS	395	-0.548301	-3	0	1	0	4222	tags=75%, list=30%, signal=105%
GOBP_NEGATIVE_REGULATION_OF_PROTEIN_MODIFICATION_PROCESS	336	-0.151033	-3	0	1	0	3411	tags=32%, list=24%, signal=41%
GOBP_REGULATION_OF_PROTEIN_STABILITY	234	-0.229152	-3	0	1	0	4114	tags=41%, list=29%, signal=57%
GOBP_METHYLATION	245	-0.255479	-3	0	1	0	3735	tags=45%, list=27%, signal=61%
GOBP_RESPONSE_TO_INSULIN	182	-0.165602	-3	0	1	0	1539	tags=15%, list=11%, signal=16%
GOBP_REGULATION_OF_AMIDE_METABOLIC_PROCESS	354	-0.195627	-3	0	1	0	4456	tags=51%, list=32%, signal=73%
GOBP_NCRNA_PROCESSING	347	-0.456097	-3	0	1	0	4943	tags=77%, list=35%, signal=117%
GOBP_PROTEIN_LOCALIZATION_TO_NUCLEUS	235	-0.205678	-3	0	1	0	3347	tags=37%, list=24%, signal=48%
GOBP_NCRNA_METABOLIC_PROCESS	462	-0.403325	-3	0	1	0	4540	tags=67%, list=33%, signal=96%
GOBP_REGULATION_OF_PROTEIN_CATABOLIC_PROCESS	261	-0.147537	-3	0	1	0	3752	tags=34%, list=27%, signal=46%
GOBP_RIBOSOME_BIOGENESIS	267	-0.595672	-3	0	1	0	4222	tags=80%, list=30%, signal=112%
GOBP_NEGATIVE_REGULATION_OF_PHOSPHORYLATION	246	-0.165904	-3	0	1	0	1813	tags=18%, list=13%, signal=21%
GOBP_CELL_CYCLE_PHASE_TRANSITION	411	-0.231628	-3	0	1	0	3989	tags=45%, list=29%, signal=62%
GOBP_MITOTIC_CELL_CYCLE_PHASE_TRANSITION	333	-0.236988	-3	0	1	0	3989	tags=47%, list=29%, signal=65%
GOBP_NEGATIVE_REGULATION_OF_CELL_CYCLE	275	-0.226161	-3	0	1	0	3710	tags=44%, list=27%, signal=59%
GOBP_ORGANELLE_FISSION	346	-0.305287	-3	0	1	0	2602	tags=36%, list=19%, signal=44%
GOBP_REGULATION_OF_DNA_METABOLIC_PROCESS	398	-0.303785	-3	0	1	0	3428	tags=43%, list=25%, signal=56%
GOBP_NUCLEAR_TRANSPORT	259	-0.228129	-3	0	1	0	4174	tags=49%, list=30%, signal=69%
GOBP_CHROMOSOME_ORGANIZATION	457	-0.407721	-3	0	1	0	3236	tags=47%, list=23%, signal=60%
GOBP_CELL_DIVISION	463	-0.30265	-3	0	1	0	2784	tags=36%, list=20%, signal=44%
GOBP_ORGANELLE_LOCALIZATION	398	-0.117406	-3	0	1	0	3281	tags=27%, list=24%, signal=34%
GOBP_ESTABLISHMENT_OF_PROTEIN_LOCALIZATION_TO_ORGANELLE	327	-0.208552	-3	0	1	0	3598	tags=36%, list=26%, signal=48%
GOBP_ORGANOPHOSPHATE_BIOSYNTHETIC_PROCESS	402	-0.179613	-3	0	1	0	1673	tags=17%, list=12%, signal=19%
GOBP_NUCLEAR_CHROMOSOME_SEGREGATION	251	-0.391084	-3	0	1	0	2676	tags=41%, list=19%, signal=50%
GOBP_NON_MEMBRANE_BOUNDED_ORGANELLE_ASSEMBLY	299	-0.184579	-3	0	1	0	2976	tags=34%, list=21%, signal=43%
GOBP_CARBOHYDRATE_DERIVATIVE_BIOSYNTHETIC_PROCESS	439	-0.14751	-3	0	1	0	1888	tags=17%, list=14%, signal=19%
GOBP_REGULATION_OF_CELL_CYCLE_PHASE_TRANSITION	331	-0.230259	-3	0	1	0	3882	tags=44%, list=28%, signal=60%
GOBP_REGULATION_OF_MITOTIC_CELL_CYCLE_PHASE_TRANSITION	255	-0.231863	-3	0	1	0	3882	tags=46%, list=28%, signal=63%
GOBP_REGULATION_OF_CELLULAR_MACROMOLECULE_BIOSYNTHETIC_PROCESS	373	-0.186637	-3	0	1	0	4317	tags=48%, list=31%, signal=68%
GOCC_NUCLEAR_ENVELOPE	353	-0.212641	-3	0	1	0	3713	tags=41%, list=27%, signal=54%
GOCC_TRANSCRIPTION_REGULATOR_COMPLEX	347	-0.168243	-3	0	1	0	4430	tags=40%, list=32%, signal=57%
GOCC_MITOCHONDRIAL_MATRIX	381	-0.368064	-3	0	1	0	4702	tags=66%, list=34%, signal=97%
GOCC_CENTROSOME	469	-0.179735	-3	0	1	0	3422	tags=31%, list=25%, signal=40%
GOCC_SPINDLE	326	-0.261531	-3	0	1	0	3703	tags=43%, list=27%, signal=57%
GOCC_NUCLEAR_SPECK	307	-0.155657	-3	0	1	0	4819	tags=48%, list=35%, signal=72%
GOCC_ORGANELLE_INNER_MEMBRANE	403	-0.32064	-3	0	1	0	4886	tags=66%, list=35%, signal=98%
GOCC_CHROMOSOMAL_REGION	298	-0.438636	-3	0	1	0	4824	tags=66%, list=35%, signal=99%
GOCC_MITOCHONDRIAL_PROTEIN_CONTAINING_COMPLEX	237	-0.49567	-3	0	1	0	4913	tags=77%, list=35%, signal=117%
GOMF_DNA_BINDING_TRANSCRIPTION_ACTIVATOR_ACTIVITY	261	-0.149442	-3	0	1	0	1003	tags=11%, list=7%, signal=11%
GOMF_CHROMATIN_BINDING	390	-0.225532	-3	0	1	0	3504	tags=36%, list=25%, signal=46%
GOMF_TRANSCRIPTION_COREGULATOR_ACTIVITY	359	-0.102995	-3	0	1	0	3935	tags=31%, list=28%, signal=42%
GOMF_TRANSCRIPTION_FACTOR_BINDING	433	-0.120722	-3	0	1	0	2960	tags=23%, list=21%, signal=29%
GOMF_HYDROLASE_ACTIVITY_ACTING_ON_ESTER_BONDS	483	-0.128571	-3	0	1	0	3236	tags=30%, list=23%, signal=37%
GOMF_ATP_HYDROLYSIS_ACTIVITY	273	-0.221188	-3	0	1	0	4326	tags=51%, list=31%, signal=73%
GOMF_CADHERIN_BINDING	254	-0.20954	-3	0	1	0	3873	tags=37%, list=28%, signal=50%
GOMF_GTPASE_BINDING	227	-0.0839345	-3	0	1	0	3713	tags=28%, list=27%, signal=37%
GOMF_RNA_POLYMERASE_II_SPECIFIC_DNA_BINDING_TRANSCRIPTION_FACTOR_BINDING	250	-0.117216	-3	0	1	0	2956	tags=23%, list=21%, signal=28%
GOMF_CATALYTIC_ACTIVITY_ACTING_ON_RNA	289	-0.399871	-3	0	1	0	4503	tags=63%, list=32%, signal=91%
GOMF_CATALYTIC_ACTIVITY_ACTING_ON_A_NUCLEIC_ACID	453	-0.372345	-3	0	1	0	4433	tags=59%, list=32%, signal=84%
GOMF_ATP_DEPENDENT_ACTIVITY	396	-0.167014	-3	0	1	0	3389	tags=37%, list=24%, signal=48%
HP_ABNORMAL_PENIS_MORPHOLOGY	477	-0.144177	-3	0	1	0	3631	tags=34%, list=26%, signal=44%
HP_THIN_VERMILION_BORDER	266	-0.112399	-3	0	1	0	3932	tags=32%, list=28%, signal=43%
HP_LONG_PHILTRUM	253	-0.0938336	-3	0	1	0	2557	tags=19%, list=18%, signal=22%
HP_UPSLANTED_PALPEBRAL_FISSURE	198	-0.187127	-3	0	1	0	3484	tags=33%, list=25%, signal=43%
HP_ABNORMALITY_OF_THE_BREAST	294	-0.155803	-3	0	1	0	2888	tags=25%, list=21%, signal=31%
HP_ABNORMALITY_OF_THE_URETHRA	301	-0.187664	-3	0	1	0	3631	tags=37%, list=26%, signal=49%
HP_ABNORMAL_INTERNAL_GENITALIA	329	-0.167587	-3	0	1	0	2694	tags=28%, list=19%, signal=33%
HP_HYPERTRICHOSIS	226	-0.145349	-3	0	1	0	4619	tags=42%, list=33%, signal=61%
HP_SYNDACTYLY	254	-0.154676	-3	0	1	0	2278	tags=21%, list=16%, signal=25%
HP_INTRAUTERINE_GROWTH_RETARDATION	434	-0.205745	-3	0	1	0	3646	tags=42%, list=26%, signal=56%
HP_ABNORMAL_MYOCARDIUM_MORPHOLOGY	393	-0.113264	-3	0	1	0	3622	tags=32%, list=26%, signal=42%
HP_ABNORMAL_ERYTHROCYTE_MORPHOLOGY	443	-0.145557	-3	0	1	0	2741	tags=27%, list=20%, signal=33%
HP_CEREBRAL_CORTICAL_ATROPHY	215	-0.138062	-3	0	1	0	3604	tags=30%, list=26%, signal=40%
HP_ABNORMAL_CORTICAL_GYRATION	252	-0.133065	-3	0	1	0	2819	tags=25%, list=20%, signal=30%
HP_ELEVATED_HEPATIC_TRANSAMINASE	225	-0.140253	-3	0	1	0	2635	tags=22%, list=19%, signal=26%
HP_ABNORMAL_5TH_FINGER_MORPHOLOGY	328	-0.138535	-3	0	1	0	2277	tags=21%, list=16%, signal=25%
HP_ABNORMALITY_OF_ACID_BASE_HOMEOSTASIS	301	-0.228415	-3	0	1	0	4945	tags=59%, list=35%, signal=90%
HP_ABNORMAL_NOSTRIL_MORPHOLOGY	366	-0.105895	-3	0	1	0	2757	tags=22%, list=20%, signal=27%
HP_ATROPHY_DEGENERATION_AFFECTING_THE_CEREBRUM	473	-0.104273	-3	0	1	0	3892	tags=33%, list=28%, signal=44%
HP_DEVIATION_OF_THE_HAND_OR_OF_FINGERS_OF_THE_HAND	323	-0.156383	-3	0	1	0	2568	tags=26%, list=18%, signal=31%
HP_POLYDACTYLY	167	-0.132965	-3	0	1	0	1774	tags=14%, list=13%, signal=16%
HP_ABNORMALITY_OF_THE_FEMALE_GENITALIA	354	-0.175148	-3	0	1	0	2694	tags=28%, list=19%, signal=33%
HP_CONGENITAL_ABNORMAL_HAIR_PATTERN	215	-0.102159	-3	0	1	0	4784	tags=45%, list=34%, signal=68%
HP_ABNORMAL_CNS_MYELINATION	286	-0.154965	-3	0	1	0	4976	tags=49%, list=36%, signal=74%
HP_ABNORMAL_ENZYME_COENZYME_ACTIVITY	407	-0.107512	-3	0	1	0	3660	tags=30%, list=26%, signal=40%
HP_ABNORMAL_CELLULAR_PHENOTYPE	433	-0.152814	-3	0	1	0	3599	tags=36%, list=26%, signal=46%
HP_CLINODACTYLY	346	-0.140113	-3	0	1	0	2277	tags=21%, list=16%, signal=25%
HP_FINGER_CLINODACTYLY	268	-0.167214	-3	0	1	0	2277	tags=24%, list=16%, signal=28%
HP_ABNORMAL_NEURAL_TUBE_MORPHOLOGY	213	-0.145275	-3	0	1	0	2433	tags=25%, list=17%, signal=30%
HP_ABNORMAL_FRONTAL_BONE_MORPHOLOGY	274	-0.137936	-3	0	1	0	2701	tags=24%, list=19%, signal=30%
MIR34A_5P	204	-0.16	-3	0	1	0	1634	tags=18%, list=12%, signal=20%
MIR449A	201	-0.162433	-3	0	1	0	1634	tags=18%, list=12%, signal=20%
NRF2_01	213	-0.151231	-3	0	1	0	4968	tags=44%, list=36%, signal=67%
ACTAYRNNNCCCR_UNKNOWN	346	-0.12473	-3	0	1	0	3745	tags=29%, list=27%, signal=39%
GABP_B	203	-0.211131	-3	0	1	0	5111	tags=48%, list=37%, signal=74%
NRF1_Q6	184	-0.157419	-3	0	1	0	3752	tags=34%, list=27%, signal=45%
TGCGCANK_UNKNOWN	382	-0.14591	-3	0	1	0	4520	tags=40%, list=32%, signal=58%
GCCATNTTG_YY1_Q6	344	-0.2516	-3	0	1	0	5438	tags=56%, list=39%, signal=90%
ARNT2_TARGET_GENES	464	-0.187212	-3	0	1	0	3975	tags=37%, list=28%, signal=50%
ATF5_TARGET_GENES	291	-0.195678	-3	0	1	0	4563	tags=46%, list=33%, signal=67%
ATXN7L3_TARGET_GENES	457	-0.198735	-3	0	1	0	2906	tags=29%, list=21%, signal=36%
CASP8AP2_TARGET_GENES	213	-0.176879	-3	0	1	0	3638	tags=35%, list=26%, signal=46%
CDC73_TARGET_GENES	420	-0.102975	-3	0	1	0	2809	tags=23%, list=20%, signal=27%
CIC_TARGET_GENES	318	-0.228264	-3	0	1	0	4296	tags=44%, list=31%, signal=62%
DLX6_TARGET_GENES	393	-0.19478	-3	0	1	0	4798	tags=47%, list=34%, signal=70%
DMRT1_TARGET_GENES	286	-0.139147	-3	0	1	0	4606	tags=44%, list=33%, signal=65%
ELF5_TARGET_GENES	314	-0.120541	-3	0	1	0	4497	tags=40%, list=32%, signal=58%
EPC1_TARGET_GENES	285	-0.375687	-3	0	1	0	4209	tags=57%, list=30%, signal=80%
FOXG1_TARGET_GENES	428	-0.244811	-3	0	1	0	4493	tags=44%, list=32%, signal=63%
GTF2A2_TARGET_GENES	365	-0.170831	-3	0	1	0	4077	tags=41%, list=29%, signal=57%
GTF2E2_TARGET_GENES	237	-0.211704	-3	0	1	0	4479	tags=49%, list=32%, signal=70%
GUCY1B1_TARGET_GENES	456	-0.17541	-3	0	1	0	3976	tags=36%, list=28%, signal=49%
HES4_TARGET_GENES	399	-0.171247	-3	0	1	0	4461	tags=43%, list=32%, signal=62%
HOXB6_TARGET_GENES	406	-0.188035	-3	0	1	0	4475	tags=43%, list=32%, signal=62%
HSD17B8_TARGET_GENES	437	-0.408676	-3	0	1	0	3273	tags=55%, list=23%, signal=70%
MXD1_TARGET_GENES	429	-0.208903	-3	0	1	0	4366	tags=42%, list=31%, signal=59%
MYBL1_TARGET_GENES	299	-0.149925	-3	0	1	0	5001	tags=48%, list=36%, signal=73%
NCOA2_TARGET_GENES	320	-0.131524	-3	0	1	0	3963	tags=37%, list=28%, signal=50%
NPM1_TARGET_GENES	255	-0.286061	-3	0	1	0	5172	tags=55%, list=37%, signal=86%
PGM3_TARGET_GENES	193	-0.144353	-3	0	1	0	4935	tags=49%, list=35%, signal=74%
RFX7_TARGET_GENES	344	-0.152251	-3	0	1	0	4728	tags=43%, list=34%, signal=64%
SNAI1_TARGET_GENES	325	-0.108245	-3	0	1	0	2421	tags=20%, list=17%, signal=23%
SRPK1_TARGET_GENES	254	-0.224836	-3	0	1	0	5342	tags=54%, list=38%, signal=85%
TAF9B_TARGET_GENES	374	-0.212552	-3	0	1	0	4655	tags=50%, list=33%, signal=73%
TOP2B_TARGET_GENES	403	-0.114941	-3	0	1	0	3841	tags=32%, list=28%, signal=43%
ZBTB5_TARGET_GENES	350	-0.142614	-3	0	1	0	4108	tags=35%, list=29%, signal=48%
ZNF101_TARGET_GENES	307	-0.143293	-3	0	1	0	4041	tags=36%, list=29%, signal=50%
ZNF250_TARGET_GENES	381	-0.18303	-3	0	1	0	4266	tags=38%, list=31%, signal=54%
ZNF257_TARGET_GENES	368	-0.119141	-3	0	1	0	3789	tags=31%, list=27%, signal=41%
ZNF329_TARGET_GENES	388	-0.104457	-3	0	1	0	3357	tags=26%, list=24%, signal=33%
ZNF581_TARGET_GENES	224	-0.212368	-3	0	1	0	5213	tags=52%, list=37%, signal=82%
ZNF784_TARGET_GENES	376	-0.161689	-3	0	1	0	4478	tags=43%, list=32%, signal=62%
E2F_03	183	-0.259757	-3	0	1	0	3160	tags=43%, list=23%, signal=55%
E2F1_Q4_01	173	-0.299597	-3	0	1	0	3187	tags=45%, list=23%, signal=58%
E2F1_Q6_01	193	-0.384808	-3	0	1	0	3708	tags=55%, list=27%, signal=74%
MORF_BUB3	247	-0.58	-3	0	1	0	4419	tags=77%, list=32%, signal=111%
MORF_HDAC1	227	-0.509658	-3	0	1	0	5388	tags=78%, list=39%, signal=126%
MORF_HDAC2	250	-0.546415	-3	0	1	0	4709	tags=75%, list=34%, signal=111%
MORF_RAD23A	305	-0.550596	-3	0	1	0	4927	tags=77%, list=35%, signal=117%
MORF_SOD1	244	-0.564076	-3	0	1	0	5402	tags=86%, list=39%, signal=138%
MORF_AATF	196	-0.55986	-3	0	1	0	4824	tags=78%, list=35%, signal=117%
MORF_DEK	238	-0.552973	-3	0	1	0	5452	tags=85%, list=39%, signal=137%
MODULE_3	331	-0.321076	-3	0	1	0	2540	tags=40%, list=18%, signal=48%
MODULE_8	339	-0.287706	-3	0	1	0	3466	tags=48%, list=25%, signal=63%
MODULE_16	364	-0.2994	-3	0	1	0	2372	tags=39%, list=17%, signal=46%
MODULE_17	305	-0.421907	-3	0	1	0	3725	tags=60%, list=27%, signal=81%
MODULE_18	349	-0.279064	-3	0	1	0	2272	tags=36%, list=16%, signal=42%
MODULE_52	332	-0.233325	-3	0	1	0	2354	tags=37%, list=17%, signal=43%
MODULE_53	277	-0.279002	-3	0	1	0	2354	tags=42%, list=17%, signal=50%
MODULE_72	234	-0.196099	-3	0	1	0	2845	tags=34%, list=20%, signal=42%
MODULE_118	283	-0.246283	-3	0	1	0	2354	tags=39%, list=17%, signal=46%
MODULE_54	217	-0.584223	-3	0	1	0	2770	tags=74%, list=20%, signal=91%
MODULE_83	281	-0.464621	-3	0	1	0	5441	tags=77%, list=39%, signal=124%
MODULE_98	332	-0.402318	-3	0	1	0	3996	tags=56%, list=29%, signal=77%
MODULE_151	272	-0.374584	-3	0	1	0	5175	tags=72%, list=37%, signal=112%
MODULE_198	261	-0.446826	-3	0	1	0	3973	tags=59%, list=28%, signal=81%
GSE15930_NAIVE_VS_24H_IN_VITRO_STIM_IL12_CD8_TCELL_DN	172	-0.53	-3	0	1	0	4200	tags=73%, list=30%, signal=103%
GSE17721_LPS_VS_POLYIC_8H_BMDC_UP	153	-0.176311	-3	0	1	0	4695	tags=48%, list=34%, signal=71%
GSE17974_1H_VS_72H_UNTREATED_IN_VITRO_CD4_TCELL_DN	160	-0.341204	-3	0	1	0	5249	tags=64%, list=38%, signal=102%
GSE22886_DAY1_VS_DAY7_MONOCYTE_IN_CULTURE_DN	165	-0.239537	-3	0	1	0	3694	tags=42%, list=26%, signal=56%
GSE29618_PRE_VS_DAY7_FLU_VACCINE_PDC_DN	163	-0.115426	-3	0	1	0	4452	tags=39%, list=32%, signal=56%
GSE37416_CTRL_VS_6H_F_TULARENSIS_LVS_NEUTROPHIL_UP	143	-0.13447	-3	0	1	0	3321	tags=27%, list=24%, signal=35%
GSE3982_NKCELL_VS_TH1_DN	160	-0.463655	-3	0	1	0	3517	tags=61%, list=25%, signal=81%
GSE8921_UNSTIM_0H_VS_TLR1_2_STIM_MONOCYTE_12H_UP	158	-0.297508	-3	0	1	0	3974	tags=54%, list=28%, signal=75%
GSE28726_NAIVE_VS_ACTIVATED_CD4_TCELL_DN	170	-0.455192	-3	0	1	0	3655	tags=66%, list=26%, signal=89%
GSE24574_BCL6_HIGH_VS_LOW_TFH_CD4_TCELL_DN	174	-0.462923	-3	0	1	0	3839	tags=64%, list=28%, signal=88%
GSE29949_MICROGLIA_BRAIN_VS_CD8_POS_DC_SPLEEN_UP	147	-0.168221	-3	0	1	0	3992	tags=37%, list=29%, signal=51%
GSE32986_CURDLAN_LOWDOSE_VS_GMCSF_AND_CURDLAN_LOWDOSE_STIM_DC_DN	156	-0.409598	-3	0	1	0	3687	tags=57%, list=26%, signal=77%
GSE35685_CD34POS_CD38NEG_VS_CD34POS_CD10NEG_CD62LPOS_BONE_MARROW_UP	152	-0.134134	-3	0	1	0	4487	tags=41%, list=32%, signal=60%
GSE41867_DAY15_EFFECTOR_VS_DAY30_EXHAUSTED_CD8_TCELL_LCMV_CLONE13_DN	160	-0.354937	-3	0	1	0	4338	tags=56%, list=31%, signal=80%
GSE42021_TCONV_PLN_VS_TREG_PRECURSORS_THYMUS_UP	158	-0.144113	-3	0	1	0	2588	tags=23%, list=19%, signal=28%
GSE42021_TREG_VS_TCONV_PLN_DN	160	-0.145391	-3	0	1	0	2648	tags=24%, list=19%, signal=30%
GSE43863_NAIVE_VS_MEMORY_LY6C_INT_CXCR5POS_CD4_TCELL_D150_LCMV_DN	165	-0.378692	-3	0	1	0	4029	tags=55%, list=29%, signal=77%
NAKAYA_B_CELL_FLUMIST_AGE_18_50YO_7DY_DN	298	-0.0893146	-3	0	1	0	3458	tags=26%, list=25%, signal=34%
NAKAYA_B_CELL_FLUMIST_AGE_18_50YO_7DY_UP	348	-0.0996375	-3	0	1	0	4436	tags=36%, list=32%, signal=51%
NAKAYA_PBMC_FLUARIX_FLUVIRIN_AGE_18_50YO_CORRELATED_WITH_HAI_28DY_RESPONSE_AT_7DY_NEGATIVE	350	-0.123245	-3	0	1	0	4483	tags=37%, list=32%, signal=54%
NAKAYA_PBMC_FLUARIX_FLUVIRIN_AGE_18_50YO_7DY_UP	415	-0.149834	-3	0	1	0	4956	tags=43%, list=36%, signal=65%
NAKAYA_PBMC_FLUARIX_FLUVIRIN_AGE_18_50YO_3DY_UP	456	-0.102229	-3	0	1	0	4603	tags=41%, list=33%, signal=59%
HARALAMBIEVA_PBMC_FLUARIX_AGE_50_74YO_CORR_WITH_28D_MEM_B_CELL_RESPONSE_AT_3DY_POSITIVE	270	-0.109553	-3	0	1	0	2036	tags=16%, list=15%, signal=18%
NAKAYA_PBMC_FLUARIX_FLUVIRIN_AGE_18_50YO_CORRELATED_WITH_HAI_28DY_RESPONSE_AT_3DY_NEGATIVE	263	-0.138034	-3	0	1	0	3965	tags=36%, list=28%, signal=49%
HARALAMBIEVA_PBMC_FLUARIX_AGE_50_74YO_CORR_WITH_28D_MEM_B_CELL_RESPONSE_AT_3DY_NEGATIVE	482	-0.149925	-3	0	1	0	4394	tags=39%, list=31%, signal=55%
NAKAYA_PBMC_FLUARIX_FLUVIRIN_AGE_18_50YO_3DY_DN	321	-0.082413	-3	0	1	0	3961	tags=30%, list=28%, signal=41%
NAKAYA_MYELOID_DENDRITIC_CELL_FLUARIX_FLUVIRIN_AGE_18_50YO_7DY_UP	312	-0.0803893	-3	0	1	0	2940	tags=20%, list=21%, signal=25%
NAKAYA_MYELOID_DENDRITIC_CELL_FLUMIST_AGE_18_50YO_7DY_UP	291	-0.113291	-3	0	1	0	3559	tags=28%, list=26%, signal=37%
GSE15930_NAIVE_VS_24H_IN_VITRO_STIM_INFAB_CD8_TCELL_DN	174	-0.522397	-2.99622	0	0	0	4964	tags=82%, list=36%, signal=126%
REACTOME_RESPONSE_OF_EIF2AK4_GCN2_TO_AMINO_ACID_DEFICIENCY	97	-0.542378	-2.99203	0	0	0	4717	tags=86%, list=34%, signal=128%
GSE24210_RESTING_TREG_VS_TCONV_DN	165	-0.507906	-2.98913	0	0	0	4565	tags=75%, list=33%, signal=110%
MORF_EI24	122	-0.548561	-2.98743	0	0	0	5388	tags=85%, list=39%, signal=138%
GSE22886_NAIVE_CD4_TCELL_VS_48H_ACT_TH1_DN	173	-0.511028	-2.98037	0	0	0	4878	tags=76%, list=35%, signal=116%
GSE15930_NAIVE_VS_48H_IN_VITRO_STIM_IL12_CD8_TCELL_DN	168	-0.498943	-2.9719	0	0	0	4519	tags=73%, list=32%, signal=107%
REACTOME_TRNA_PROCESSING	95	-0.573799	-2.9641	0	0	0	4564	tags=83%, list=33%, signal=123%
MORF_BUB1	43	-0.684591	-2.96376	0	0	0	2934	tags=81%, list=21%, signal=103%
GSE22432_PDC_VS_TGFB1_TREATEDCOMMON_DC_PROGENITOR_UP	160	-0.506244	-2.96309	0	0	0	5366	tags=78%, list=38%, signal=126%
REACTOME_DNA_REPLICATION	112	-0.558564	-2.95868	0	0	0	4496	tags=78%, list=32%, signal=114%
GSE33292_WT_VS_TCF1_KO_DN3_THYMOCYTE_DN	168	-0.563329	-2.95866	0	0	0	3661	tags=76%, list=26%, signal=102%
GOBP_MATURATION_OF_SSU_RRNA	50	-0.636501	-2.958	0	0	0	4117	tags=84%, list=30%, signal=119%
MORF_CTBP1	152	-0.509704	-2.95782	0	0	0	5823	tags=82%, list=42%, signal=138%
GSE30962_PRIMARY_VS_SECONDARY_ACUTE_LCMV_INF_CD8_TCELL_UP	169	-0.553874	-2.95749	0	0	0	2888	tags=64%, list=21%, signal=80%
GOBP_TRNA_PROCESSING	107	-0.540179	-2.94795	0	0	0	5058	tags=82%, list=36%, signal=128%
MORF_SART1	60	-0.613623	-2.94353	0	0	0	5274	tags=97%, list=38%, signal=155%
GOCC_CYTOSOLIC_LARGE_RIBOSOMAL_SUBUNIT	53	-0.626059	-2.94012	0	0	0	4621	tags=92%, list=33%, signal=138%
MORF_XRCC5	209	-0.53821	-2.93896	0	0	0	5482	tags=86%, list=39%, signal=139%
GSE22886_UNSTIM_VS_STIM_MEMORY_TCELL_DN	183	-0.52962	-2.93609	0	0	0	4521	tags=72%, list=32%, signal=105%
REACTOME_SNRNP_ASSEMBLY	50	-0.649484	-2.93455	0	0	0	3771	tags=82%, list=27%, signal=112%
MORF_RAD21	156	-0.533242	-2.9324	0	0	0	5640	tags=83%, list=40%, signal=138%
MORF_SMC1L1	57	-0.640322	-2.93115	0	0	0	4342	tags=88%, list=31%, signal=127%
GOBP_DNA_TEMPLATED_DNA_REPLICATION	135	-0.535212	-2.92438	0	0	0	3217	tags=64%, list=23%, signal=82%
GOBP_RIBOSOME_ASSEMBLY	53	-0.600547	-2.91976	0	0	0	4419	tags=85%, list=32%, signal=124%
GOCC_MITOCHONDRIAL_LARGE_RIBOSOMAL_SUBUNIT	53	-0.636213	-2.91701	0	0	0	3547	tags=79%, list=25%, signal=106%
MORF_MAP2K2	119	-0.548002	-2.91147	0	0	0	5388	tags=81%, list=39%, signal=130%
MORF_MSH2	59	-0.613238	-2.90878	0	0	0	4093	tags=78%, list=29%, signal=110%
GSE21670_UNTREATED_VS_IL6_TREATED_STAT3_KO_CD4_TCELL_DN	165	-0.487701	-2.90737	0	0	0	3379	tags=65%, list=24%, signal=85%
MORF_PRKDC	167	-0.586257	-2.90655	0	0	0	3967	tags=72%, list=28%, signal=99%
GSE32986_UNSTIM_VS_GMCSF_AND_CURDLAN_LOWDOSE_STIM_DC_UP	160	-0.517876	-2.90583	0	0	0	3540	tags=64%, list=25%, signal=85%
REACTOME_ACTIVATION_OF_THE_PRE_REPLICATIVE_COMPLEX	30	-0.736999	-2.90271	0	0	0	3209	tags=90%, list=23%, signal=117%
GSE7568_IL4_TGFB_DEXAMETHASONE_VS_IL4_TGFB_TREATED_MACROPHAGE_UP	144	-0.550205	-2.89764	0	0	0	4479	tags=72%, list=32%, signal=105%
MORF_NME2	138	-0.559983	-2.89755	0	0	0	5259	tags=87%, list=38%, signal=138%
MORF_BUB1B	59	-0.615599	-2.89062	0	0	0	3723	tags=81%, list=27%, signal=111%
MORF_GNB1	270	-0.488134	-2.8884	0	0	0	5352	tags=75%, list=38%, signal=120%
REACTOME_G2_M_CHECKPOINTS	118	-0.532584	-2.88834	0	0	0	4444	tags=76%, list=32%, signal=111%
GSE41867_DAY6_VS_DAY8_LCMV_ARMSTRONG_EFFECTOR_CD8_TCELL_DN	168	-0.523515	-2.88482	0	0	0	4090	tags=64%, list=29%, signal=89%
GSE37532_TREG_VS_TCONV_CD4_TCELL_FROM_LN_UP	166	-0.491816	-2.88331	0	0	0	4551	tags=80%, list=33%, signal=117%
GNF2_MLH1	36	-0.695114	-2.88319	0	0	0	3477	tags=89%, list=25%, signal=118%
MORF_PPP2CA	118	-0.545742	-2.88283	0	0	0	5452	tags=83%, list=39%, signal=135%
MODULE_124	86	-0.576169	-2.88271	0	0	0	4039	tags=72%, list=29%, signal=101%
MODULE_337	54	-0.622431	-2.87957	0	0	0	3528	tags=78%, list=25%, signal=104%
MORF_TPT1	95	-0.536234	-2.87873	0	0	0	5373	tags=93%, list=39%, signal=150%
GSE7568_IL4_VS_IL4_AND_TGFB_TREATED_MACROPHAGE_24H_DN	160	-0.500266	-2.87858	0	0	0	4500	tags=67%, list=32%, signal=98%
GOBP_MATURATION_OF_5_8S_RRNA	35	-0.670182	-2.87534	0	0	0	4169	tags=91%, list=30%, signal=130%
GSE45739_NRAS_KO_VS_WT_UNSTIM_CD4_TCELL_UP	166	-0.460664	-2.87336	0	0	0	3556	tags=65%, list=25%, signal=86%
REACTOME_MITOTIC_G1_PHASE_AND_G1_S_TRANSITION	130	-0.506096	-2.86891	0	0	0	4444	tags=71%, list=32%, signal=103%
MODULE_403	43	-0.616467	-2.86115	0	0	0	1874	tags=56%, list=13%, signal=64%
GOBP_DNA_REPLICATION_INITIATION	32	-0.716171	-2.85689	0	0	0	2273	tags=72%, list=16%, signal=86%
MORF_PPP1CA	141	-0.534514	-2.85596	0	0	0	5813	tags=86%, list=42%, signal=146%
GSE16451_IMMATURE_VS_MATURE_NEURON_CELL_LINE_WEST_EQUINE_ENC_VIRUS_DN	159	-0.486703	-2.84754	0	0	0	4466	tags=72%, list=32%, signal=104%
GNF2_NS	36	-0.673655	-2.84345	0	0	0	3679	tags=86%, list=26%, signal=117%
GSE14415_TCONV_VS_FOXP3_KO_INDUCED_TREG_DN	155	-0.50596	-2.8366	0	0	0	3108	tags=57%, list=22%, signal=73%
GSE15271_CXCR4_POS_VS_NEG_GC_BCELL_UP	148	-0.516644	-2.83649	0	0	0	4407	tags=68%, list=32%, signal=99%
REACTOME_ACTIVATION_OF_THE_MRNA_UPON_BINDING_OF_THE_CAP_BINDING_COMPLEX_AND_EIFS_AND_SUBSEQUENT_BINDING_TO_43S	57	-0.599092	-2.83421	0	0	0	4717	tags=89%, list=34%, signal=135%
REACTOME_TRNA_PROCESSING_IN_THE_NUCLEUS	52	-0.630516	-2.8288	0	0	0	4335	tags=87%, list=31%, signal=125%
GNF2_MSH6	28	-0.754378	-2.82575	0	0	0	3217	tags=96%, list=23%, signal=125%
MORF_ACP1	196	-0.51474	-2.81588	0	0	0	5352	tags=78%, list=38%, signal=124%
GOCC_SPLICEOSOMAL_TRI_SNRNP_COMPLEX	33	-0.659889	-2.81432	0	0	0	3758	tags=79%, list=27%, signal=108%
GSE2405_0H_VS_9H_A_PHAGOCYTOPHILUM_STIM_NEUTROPHIL_DN	172	-0.535288	-2.81348	0	0	0	5259	tags=86%, list=38%, signal=136%
GOBP_DNA_CONFORMATION_CHANGE	75	-0.549109	-2.81002	0	0	0	3287	tags=61%, list=24%, signal=80%
GSE41867_NAIVE_VS_EFFECTOR_CD8_TCELL_DN	166	-0.466624	-2.80809	0	0	0	4223	tags=67%, list=30%, signal=96%
GOCC_PRECATALYTIC_SPLICEOSOME	47	-0.625991	-2.80804	0	0	0	4361	tags=81%, list=31%, signal=117%
GSE24634_TEFF_VS_TCONV_DAY3_IN_CULTURE_UP	174	-0.500638	-2.80199	0	0	0	3312	tags=70%, list=24%, signal=90%
GOBP_RNA_MODIFICATION	132	-0.496273	-2.80186	0	0	0	4503	tags=70%, list=32%, signal=103%
GOBP_SISTER_CHROMATID_SEGREGATION	204	-0.435525	-2.80069	0	0	0	2676	tags=43%, list=19%, signal=53%
GSE17974_0H_VS_24H_IN_VITRO_ACT_CD4_TCELL_DN	157	-0.506648	-2.80047	0	0	0	2486	tags=55%, list=18%, signal=67%
GOBP_DNA_UNWINDING_INVOLVED_IN_DNA_REPLICATION	20	-0.770526	-2.79929	0	0	0	1444	tags=70%, list=10%, signal=78%
GSE45739_NRAS_KO_VS_WT_ACD3_ACD28_STIM_CD4_TCELL_UP	161	-0.497231	-2.79778	0	0	0	2917	tags=57%, list=21%, signal=71%
VAN_DEN_BIGGELAAR_PBMC_PREVNAR_9MO_INFANT_STIMULATED_VS_UNSTIMULATED_9MO_UP	74	-0.579023	-2.79014	0	0	0	1695	tags=76%, list=12%, signal=86%
GOCC_U2_TYPE_SPLICEOSOMAL_COMPLEX	76	-0.5577	-2.78863	0	0	0	5581	tags=87%, list=40%, signal=144%
GSE39556_CD8A_DC_VS_NK_CELL_MOUSE_3H_POST_POLYIC_INJ_UP	164	-0.588006	-2.78234	0	0	0	3232	tags=75%, list=23%, signal=96%
MORF_RPA2	165	-0.490646	-2.78223	0	0	0	5548	tags=76%, list=40%, signal=125%
GNF2_ST13	62	-0.610967	-2.78105	0	0	0	4717	tags=92%, list=34%, signal=138%
GOCC_CYTOSOLIC_RIBOSOME	91	-0.513086	-2.77875	0	0	0	4717	tags=90%, list=34%, signal=135%
GSE3982_NKCELL_VS_TH2_DN	170	-0.460229	-2.7755	0	0	0	3542	tags=69%, list=25%, signal=92%
MODULE_219	22	-0.743278	-2.77276	0	0	0	2223	tags=77%, list=16%, signal=92%
GSE10239_NAIVE_VS_KLRG1HIGH_EFF_CD8_TCELL_DN	166	-0.463387	-2.77111	0	0	0	2220	tags=49%, list=16%, signal=57%
REACTOME_ACTIVATION_OF_ATR_IN_RESPONSE_TO_REPLICATION_STRESS	35	-0.66356	-2.77025	0	0	0	3217	tags=83%, list=23%, signal=107%
GOLDRATH_EFF_VS_MEMORY_CD8_TCELL_UP	159	-0.508426	-2.7648	0	0	0	3160	tags=64%, list=23%, signal=82%
GOBP_POSITIVE_REGULATION_OF_CHROMOSOME_SEGREGATION	24	-0.723438	-2.76277	0	0	0	2676	tags=75%, list=19%, signal=93%
GNF2_ANP32B	36	-0.652978	-2.75833	0	0	0	4438	tags=92%, list=32%, signal=134%
GSE21546_WT_VS_ELK1_KO_ANTI_CD3_STIM_DP_THYMOCYTES_DN	154	-0.559526	-2.7547	0	0	0	3661	tags=72%, list=26%, signal=97%
GOBP_RNA_3_END_PROCESSING	79	-0.528807	-2.75282	0	0	0	4221	tags=72%, list=30%, signal=103%
GSE24634_TEFF_VS_TCONV_DAY7_IN_CULTURE_UP	162	-0.451057	-2.75013	0	0	0	2303	tags=54%, list=17%, signal=64%
GOCC_SPLICEOSOMAL_COMPLEX	155	-0.497251	-2.74923	0	0	0	5581	tags=80%, list=40%, signal=132%
MORF_PRDX3	73	-0.55948	-2.74636	0	0	0	5496	tags=86%, list=39%, signal=142%
GCM_PSME1	74	-0.560329	-2.74268	0	0	0	5658	tags=92%, list=41%, signal=154%
GNF2_MSH2	25	-0.723915	-2.7399	0	0	0	3217	tags=92%, list=23%, signal=119%
MORF_GMPS	44	-0.624484	-2.73894	0	0	0	4304	tags=84%, list=31%, signal=121%
GOBP_CELL_CYCLE_DNA_REPLICATION	38	-0.646554	-2.73814	0	0	0	3546	tags=76%, list=25%, signal=102%
MORF_CUL1	68	-0.554876	-2.73798	0	0	0	5529	tags=90%, list=40%, signal=148%
REACTOME_CHROMOSOME_MAINTENANCE	81	-0.560081	-2.73728	0	0	0	3974	tags=69%, list=28%, signal=96%
MODULE_244	153	-0.478958	-2.73641	0	0	0	3224	tags=57%, list=23%, signal=73%
REACTOME_SARS_COV_2_MODULATES_HOST_TRANSLATION_MACHINERY	49	-0.607076	-2.73552	0	0	0	4717	tags=92%, list=34%, signal=138%
MORF_SKP1A	173	-0.516056	-2.73425	0	0	0	5823	tags=82%, list=42%, signal=139%
GOMF_SNORNA_BINDING	30	-0.694572	-2.73396	0	0	0	2195	tags=73%, list=16%, signal=87%
REACTOME_SRP_DEPENDENT_COTRANSLATIONAL_PROTEIN_TARGETING_TO_MEMBRANE	102	-0.551321	-2.72964	0	0	0	5441	tags=91%, list=39%, signal=148%
GOCC_MITOCHONDRIAL_SMALL_RIBOSOMAL_SUBUNIT	32	-0.640964	-2.72496	0	0	0	4463	tags=91%, list=32%, signal=133%
GSE14415_NATURAL_TREG_VS_TCONV_DN	137	-0.499992	-2.72427	0	0	0	1680	tags=52%, list=12%, signal=58%
REACTOME_HIV_LIFE_CYCLE	121	-0.505463	-2.72088	0	0	0	5652	tags=85%, list=41%, signal=142%
GOBP_MITOCHONDRIAL_RNA_METABOLIC_PROCESS	42	-0.62327	-2.7206	0	0	0	4433	tags=86%, list=32%, signal=125%
PROLIFERATING_BASAL	37	-0.62	-2.72	0	0	0	2397	tags=59%, list=17%, signal=72%
GOBP_TRNA_MODIFICATION	74	-0.53168	-2.71814	0	0	0	5058	tags=82%, list=36%, signal=129%
REACTOME_MITOCHONDRIAL_PROTEIN_IMPORT	54	-0.556509	-2.71722	0	0	0	4101	tags=74%, list=29%, signal=105%
GSE411_100MIN_VS_400MIN_IL6_STIM_MACROPHAGE_DN	162	-0.527195	-2.717	0	0	0	4227	tags=65%, list=30%, signal=93%
REACTOME_TELOMERE_MAINTENANCE	58	-0.562152	-2.71572	0	0	0	4539	tags=76%, list=33%, signal=112%
MORF_CDC10	129	-0.459921	-2.71545	0	0	0	4815	tags=66%, list=35%, signal=100%
GSE22432_MULTIPOTENT_VS_COMMON_DC_PROGENITOR_UNTREATED_DN	169	-0.460767	-2.71097	0	0	0	5063	tags=72%, list=36%, signal=111%
PROLIFERATING_NK_T	52	-0.61	-2.71	0	0	0	4149	tags=81%, list=30%, signal=115%
REACTOME_NUCLEOTIDE_EXCISION_REPAIR	100	-0.49853	-2.70734	0	0	0	4541	tags=67%, list=33%, signal=99%
GOMF_RRNA_BINDING	59	-0.561397	-2.70697	0	0	0	4508	tags=86%, list=32%, signal=127%
GNF2_KPNB1	63	-0.572844	-2.70666	0	0	0	4684	tags=84%, list=34%, signal=126%
GOBP_MATURATION_OF_SSU_RRNA_FROM_TRICISTRONIC_RRNA_TRANSCRIPT_SSU_RRNA_5_8S_RRNA_LSU_RRNA	34	-0.643726	-2.7066	0	0	0	4090	tags=85%, list=29%, signal=120%
GSE24210_CTRL_VS_IL35_TREATED_TCONV_CD4_TCELL_DN	165	-0.465769	-2.70358	0	0	0	5166	tags=75%, list=37%, signal=118%
GNF2_TDG	33	-0.663739	-2.70277	0	0	0	4185	tags=91%, list=30%, signal=130%
REACTOME_RNA_POLYMERASE_II_TRANSCRIPTION_TERMINATION	64	-0.538385	-2.69943	0	0	0	4795	tags=77%, list=34%, signal=116%
GOCC_CATALYTIC_STEP_2_SPLICEOSOME	75	-0.56824	-2.69735	0	0	0	5581	tags=89%, list=40%, signal=148%
GSE22432_MULTIPOTENT_VS_COMMON_DC_PROGENITOR_UNTREATED_UP	162	-0.476369	-2.69658	0	0	0	4592	tags=72%, list=33%, signal=105%
REACTOME_DNA_REPLICATION_PRE_INITIATION	89	-0.53191	-2.6948	0	0	0	5326	tags=88%, list=38%, signal=141%
GOCC_SMALL_RIBOSOMAL_SUBUNIT	70	-0.564366	-2.69436	0	0	0	4717	tags=89%, list=34%, signal=133%
MORF_AP3D1	117	-0.500748	-2.69287	0	0	0	5452	tags=76%, list=39%, signal=124%
GOBP_DNA_REPLICATION	226	-0.451491	-2.6924	0	0	0	3841	tags=61%, list=28%, signal=83%
MORF_EIF4A2	123	-0.482373	-2.68921	0	0	0	5373	tags=79%, list=39%, signal=127%
GSE43863_TH1_VS_LY6C_INT_CXCR5POS_MEMORY_CD4_TCELL_UP	165	-0.406779	-2.68912	0	0	0	3451	tags=58%, list=25%, signal=76%
REACTOME_EXTENSION_OF_TELOMERES	44	-0.590842	-2.68676	0	0	0	3217	tags=66%, list=23%, signal=85%
GOMF_RIBONUCLEOPROTEIN_COMPLEX_BINDING	133	-0.438558	-2.68471	0	0	0	3960	tags=58%, list=28%, signal=80%
GNF2_XRCC5	66	-0.573001	-2.68373	0	0	0	4922	tags=88%, list=35%, signal=135%
GCM_CBFB	63	-0.573056	-2.67981	0	0	0	4385	tags=75%, list=31%, signal=108%
GSE23114_PERITONEAL_CAVITY_B1A_BCELL_VS_SPLEEN_BCELL_DN	172	-0.367805	-2.67686	0	0	0	4544	tags=65%, list=33%, signal=95%
MORF_PSMC1	160	-0.511206	-2.67495	0	0	0	5895	tags=84%, list=42%, signal=143%
MORF_RPA1	57	-0.57675	-2.67303	0	0	0	4342	tags=74%, list=31%, signal=107%
GOBP_CLEAVAGE_INVOLVED_IN_RRNA_PROCESSING	29	-0.648617	-2.67297	0	0	0	4618	tags=93%, list=33%, signal=139%
GSE39110_UNTREATED_VS_IL2_TREATED_CD8_TCELL_DAY3_POST_IMMUNIZATION_DN	162	-0.394196	-2.67067	0	0	0	2871	tags=45%, list=21%, signal=56%
GOBP_METAPHASE_PLATE_CONGRESSION	59	-0.53809	-2.66891	0	0	0	3273	tags=51%, list=23%, signal=66%
GOBP_SPLICEOSOMAL_SNRNP_ASSEMBLY	37	-0.623799	-2.66607	0	0	0	3907	tags=78%, list=28%, signal=109%
GSE26156_DOUBLE_POSITIVE_VS_CD4_SINGLE_POSITIVE_THYMOCYTE_DN	168	-0.497655	-2.66057	0	0	0	3517	tags=61%, list=25%, signal=80%
RPS14_DN.V1_DN	143	-0.51	-2.66	0	0	0	2840	tags=61%, list=20%, signal=76%
GSE13547_2H_VS_12_H_ANTI_IGM_STIM_BCELL_DN	156	-0.518247	-2.65359	0	0	0	4334	tags=80%, list=31%, signal=115%
GSE28726_NAIVE_CD4_TCELL_VS_NAIVE_VA24NEG_NKTCELL_UP	169	-0.472826	-2.65153	0	0	0	1977	tags=49%, list=14%, signal=57%
GSE369_IFNG_KO_VS_WT_LIVER_DN	161	-0.459218	-2.64738	0	0	0	4822	tags=73%, list=35%, signal=111%
GOCC_NUCLEOID	38	-0.608595	-2.64231	0	0	0	4591	tags=82%, list=33%, signal=121%
GOMF_TRANSLATION_INITIATION_FACTOR_ACTIVITY	44	-0.617739	-2.64115	0	0	0	5088	tags=93%, list=36%, signal=146%
GSE27241_WT_VS_RORGT_KO_TH17_POLARIZED_CD4_TCELL_UP	119	-0.506868	-2.63882	0	0	0	3470	tags=70%, list=25%, signal=92%
GOBP_RRNA_MODIFICATION	30	-0.645643	-2.63777	0	0	0	2971	tags=80%, list=21%, signal=101%
REACTOME_HDR_THROUGH_HOMOLOGOUS_RECOMBINATION_HRR	59	-0.516799	-2.63417	0	0	0	3668	tags=68%, list=26%, signal=92%
GNF2_SMC1L1	23	-0.687697	-2.63406	0	0	0	3679	tags=87%, list=26%, signal=118%
MORF_CDK2	69	-0.532056	-2.63373	0	0	0	5352	tags=84%, list=38%, signal=136%
GSE3982_MEMORY_CD4_TCELL_VS_TH2_DN	168	-0.483833	-2.63078	0	0	0	3710	tags=68%, list=27%, signal=91%
GSE6674_UNSTIM_VS_ANTI_IGM_AND_CPG_STIM_BCELL_DN	152	-0.479664	-2.63061	0	0	0	3224	tags=56%, list=23%, signal=72%
REACTOME_TRANSPORT_OF_MATURE_MRNAS_DERIVED_FROM_INTRONLESS_TRANSCRIPTS	40	-0.598716	-2.62798	0	0	0	4335	tags=80%, list=31%, signal=116%
GOCC_SMALL_SUBUNIT_PROCESSOME	34	-0.66376	-2.62735	0	0	0	3572	tags=85%, list=26%, signal=114%
GNF2_TPT1	38	-0.61978	-2.62558	0	0	0	5329	tags=100%, list=38%, signal=161%
GOBP_MITOTIC_SISTER_CHROMATID_SEGREGATION	166	-0.48955	-2.62457	0	0	0	2812	tags=48%, list=20%, signal=59%
GOMF_CATALYTIC_ACTIVITY_ACTING_ON_A_TRNA	82	-0.521112	-2.62322	0	0	0	5300	tags=84%, list=38%, signal=135%
GOCC_PRERIBOSOME_LARGE_SUBUNIT_PRECURSOR	18	-0.763205	-2.62074	0	0	0	2475	tags=89%, list=18%, signal=108%
MORF_CCNF	65	-0.539019	-2.61972	0	0	0	4581	tags=74%, list=33%, signal=109%
MORF_CCNI	81	-0.491104	-2.61874	0	0	0	5343	tags=75%, list=38%, signal=121%
GSE14415_INDUCED_VS_NATURAL_TREG_DN	149	-0.484593	-2.61861	0	0	0	1970	tags=50%, list=14%, signal=58%
GOMF_ATP_DEPENDENT_PROTEIN_FOLDING_CHAPERONE	31	-0.628465	-2.61813	0	0	0	2194	tags=74%, list=16%, signal=88%
GOCC_SM_LIKE_PROTEIN_FAMILY_COMPLEX	80	-0.540736	-2.61657	0	0	0	4217	tags=73%, list=30%, signal=103%
HP_DECREASED_ACTIVITY_OF_MITOCHONDRIAL_RESPIRATORY_CHAIN	97	-0.499469	-2.61159	0	0	0	5432	tags=82%, list=39%, signal=134%
GSE15930_NAIVE_VS_72H_IN_VITRO_STIM_IFNAB_CD8_TCELL_DN	168	-0.427638	-2.60581	0	0	0	3217	tags=52%, list=23%, signal=66%
REACTOME_TRANSPORT_OF_THE_SLBP_DEPENDANT_MATURE_MRNA	33	-0.614865	-2.60573	0	0	0	3764	tags=76%, list=27%, signal=104%
REACTOME_SEPARATION_OF_SISTER_CHROMATIDS	160	-0.422905	-2.60164	0	0	0	4444	tags=67%, list=32%, signal=97%
GSE27859_DC_VS_CD11C_INT_F480_INT_DC_DN	164	-0.436448	-2.6013	0	0	0	3952	tags=62%, list=28%, signal=85%
GSE33162_UNTREATED_VS_4H_LPS_STIM_HDAC3_KO_MACROPHAGE_DN	166	-0.420847	-2.59957	0	0	0	3222	tags=55%, list=23%, signal=71%
GSE23568_CTRL_VS_ID3_TRANSDUCED_CD8_TCELL_DN	154	-0.442865	-2.59816	0	0	0	2294	tags=48%, list=16%, signal=57%
GSE12845_IGD_POS_BLOOD_VS_PRE_GC_TONSIL_BCELL_DN	172	-0.437862	-2.59612	0	0	0	2752	tags=51%, list=20%, signal=63%
GOBP_RNA_METHYLATION	71	-0.52837	-2.59522	0	0	0	3730	tags=65%, list=27%, signal=88%
GSE3982_CENT_MEMORY_CD4_TCELL_VS_TH2_DN	162	-0.492819	-2.59471	0	0	0	4724	tags=75%, list=34%, signal=112%
REACTOME_SUMOYLATION_OF_DNA_REPLICATION_PROTEINS	42	-0.606399	-2.58762	0	0	0	4335	tags=81%, list=31%, signal=117%
GOBP_REGULATION_OF_ATTACHMENT_OF_SPINDLE_MICROTUBULES_TO_KINETOCHORE	16	-0.75726	-2.58632	0	0	0	1475	tags=63%, list=11%, signal=70%
GSE2770_TGFB_AND_IL4_VS_IL12_TREATED_ACT_CD4_TCELL_6H_DN	164	-0.451816	-2.58595	0	0	0	4345	tags=59%, list=31%, signal=84%
MORF_EIF4E	73	-0.567589	-2.58434	0	0	0	5508	tags=86%, list=39%, signal=142%
REACTOME_TRANSPORT_OF_MATURE_TRANSCRIPT_TO_CYTOPLASM	77	-0.544579	-2.5826	0	0	0	4795	tags=78%, list=34%, signal=118%
GOBP_DNA_STRAND_ELONGATION	30	-0.656042	-2.58137	0	0	0	3408	tags=77%, list=24%, signal=101%
GOBP_MATURATION_OF_LSU_RRNA	22	-0.710084	-2.57994	0	0	0	2947	tags=82%, list=21%, signal=104%
REACTOME_CELL_CYCLE_CHECKPOINTS	222	-0.49957	-2.57858	0	0	0	4444	tags=71%, list=32%, signal=102%
REACTOME_G2_M_DNA_DAMAGE_CHECKPOINT	52	-0.539915	-2.57796	0	0	0	3668	tags=67%, list=26%, signal=91%
REACTOME_TRANSCRIPTION_COUPLED_NUCLEOTIDE_EXCISION_REPAIR_TC_NER	72	-0.525812	-2.57685	0	0	0	5651	tags=85%, list=41%, signal=142%
GOCC_90S_PRERIBOSOME	26	-0.656491	-2.57442	0	0	0	3111	tags=77%, list=22%, signal=99%
GOBP_CHROMOSOME_SEPARATION	68	-0.528831	-2.57401	0	0	0	4063	tags=71%, list=29%, signal=99%
REACTOME_REGULATION_OF_HSF1_MEDIATED_HEAT_SHOCK_RESPONSE	69	-0.51028	-2.5737	0	0	0	3499	tags=61%, list=25%, signal=81%
GCM_PPP1CC	51	-0.541118	-2.57329	0	0	0	4318	tags=73%, list=31%, signal=105%
REACTOME_SWITCHING_OF_ORIGINS_TO_A_POST_REPLICATIVE_STATE	79	-0.51869	-2.57189	0	0	0	5326	tags=86%, list=38%, signal=138%
REACTOME_INTERACTIONS_OF_VPR_WITH_HOST_CELLULAR_PROTEINS	33	-0.596938	-2.56875	0	0	0	4724	tags=85%, list=34%, signal=128%
GNF2_UBE2I	38	-0.601895	-2.56659	0	0	0	5343	tags=92%, list=38%, signal=149%
GSE22589_HEALTHY_VS_HIV_AND_SIV_INFECTED_DC_UP	155	-0.4675	-2.56474	0	0	0	4499	tags=68%, list=32%, signal=100%
GSE46468_LUNG_INNATE_LYMPHOID_CELL_VS_SPLEEN_CD4_TCELL_DN	158	-0.460124	-2.5645	0	0	0	3814	tags=61%, list=27%, signal=83%
GSE6674_ANTI_IGM_VS_ANTI_IGM_AND_CPG_STIM_BCELL_DN	167	-0.48294	-2.56443	0	0	0	3462	tags=65%, list=25%, signal=85%
GOBP_PROTEIN_LOCALIZATION_TO_CHROMOSOME	77	-0.498197	-2.56408	0	0	0	4536	tags=71%, list=33%, signal=105%
GOCC_REPLICATION_FORK	52	-0.568098	-2.56151	0	0	0	3559	tags=67%, list=26%, signal=90%
REACTOME_RESOLUTION_OF_AP_SITES_VIA_THE_MULTIPLE_NUCLEOTIDE_PATCH_REPLACEMENT_PATHWAY	23	-0.688901	-2.56145	0	0	0	3217	tags=78%, list=23%, signal=102%
GOBP_RIBOSOMAL_LARGE_SUBUNIT_ASSEMBLY	21	-0.692893	-2.55828	0	1.90629e-05	0.001	4300	tags=100%, list=31%, signal=144%
GSE12845_NAIVE_VS_PRE_GC_TONSIL_BCELL_DN	163	-0.470543	-2.55597	0	0	0	4912	tags=71%, list=35%, signal=108%
GOCC_POLYSOMAL_RIBOSOME	29	-0.638715	-2.55442	0	1.89521e-05	0.001	4308	tags=90%, list=31%, signal=129%
REACTOME_MITOTIC_PROPHASE	71	-0.515168	-2.5531	0	0	0	3837	tags=61%, list=28%, signal=83%
REACTOME_INTERACTIONS_OF_REV_WITH_HOST_CELLULAR_PROTEINS	34	-0.614334	-2.55292	0	0	0	4674	tags=88%, list=34%, signal=132%
GNF2_GLTSCR2	30	-0.643781	-2.55266	0	0	0	4621	tags=93%, list=33%, signal=139%
GSE17974_CTRL_VS_ACT_IL4_AND_ANTI_IL12_24H_CD4_TCELL_DN	172	-0.475858	-2.55215	0	0	0	4421	tags=70%, list=32%, signal=102%
REACTOME_PROCESSING_OF_CAPPED_INTRONLESS_PRE_MRNA	28	-0.633832	-2.55204	0	0	0	4221	tags=82%, list=30%, signal=118%
REACTOME_DNA_REPAIR	237	-0.387106	-2.55133	0	0	0	4541	tags=62%, list=33%, signal=90%
GSE25088_WT_VS_STAT6_KO_MACROPHAGE_IL4_STIM_DN	144	-0.460867	-2.55052	0	0	0	2688	tags=57%, list=19%, signal=70%
REACTOME_GAP_FILLING_DNA_REPAIR_SYNTHESIS_AND_LIGATION_IN_GG_NER	23	-0.656112	-2.54951	0	0	0	3217	tags=74%, list=23%, signal=96%
REACTOME_NUCLEAR_ENVELOPE_BREAKDOWN	46	-0.576086	-2.54851	0	0	0	3764	tags=72%, list=27%, signal=98%
GNF2_DENR	48	-0.568008	-2.54508	0	0	0	5441	tags=92%, list=39%, signal=150%
GOBP_POSITIVE_REGULATION_OF_TELOMERASE_RNA_LOCALIZATION_TO_CAJAL_BODY	15	-0.774613	-2.54394	0	1.88426e-05	0.001	3157	tags=100%, list=23%, signal=129%
GOCC_CHROMOSOME_CENTROMERIC_REGION	187	-0.451394	-2.54207	0	1.87343e-05	0.001	4259	tags=61%, list=31%, signal=87%
GSE19888_ADENOSINE_A3R_ACT_VS_A3R_ACT_WITH_A3R_INH_PRETREATMENT_IN_MAST_CELL_UP	160	-0.456053	-2.54136	0	0	0	3224	tags=53%, list=23%, signal=68%
GSE18791_CTRL_VS_NEWCASTLE_VIRUS_DC_8H_UP	158	-0.366488	-2.54086	0	0	0	4105	tags=56%, list=29%, signal=78%
GSE7568_IL4_VS_IL4_AND_DEXAMETHASONE_TREATED_MACROPHAGE_UP	142	-0.460363	-2.54065	0	0	0	4144	tags=68%, list=30%, signal=96%
GSE13547_CTRL_VS_ANTI_IGM_STIM_BCELL_12H_UP	156	-0.478676	-2.54025	0	0	0	2761	tags=62%, list=20%, signal=76%
REACTOME_POSTMITOTIC_NUCLEAR_PORE_COMPLEX_NPC_REFORMATION	24	-0.656884	-2.53866	0	0	0	4674	tags=96%, list=34%, signal=144%
GSE46606_UNSTIM_VS_CD40L_IL2_IL5_DAY3_STIMULATED_BCELL_DN	153	-0.485993	-2.53561	0	0	0	3151	tags=54%, list=23%, signal=68%
MORF_PSMC2	97	-0.454498	-2.53553	0	0	0	5781	tags=74%, list=41%, signal=126%
GOMF_TRANSLATION_FACTOR_ACTIVITY_RNA_BINDING	70	-0.522353	-2.53399	0	1.86272e-05	0.001	5172	tags=87%, list=37%, signal=138%
REACTOME_PCNA_DEPENDENT_LONG_PATCH_BASE_EXCISION_REPAIR	20	-0.693724	-2.53235	0	0	0	3217	tags=80%, list=23%, signal=104%
GOBP_TELOMERASE_RNA_LOCALIZATION	19	-0.71241	-2.53151	0	1.85214e-05	0.001	2595	tags=79%, list=19%, signal=97%
REACTOME_VIRAL_MESSENGER_RNA_SYNTHESIS	41	-0.585392	-2.52921	0	0	0	4335	tags=76%, list=31%, signal=109%
GSE36826_WT_VS_IL1R_KO_SKIN_STAPH_AUREUS_INF_UP	161	-0.41649	-2.52798	0	0	0	3374	tags=53%, list=24%, signal=70%
REACTOME_HOMOLOGY_DIRECTED_REPAIR	85	-0.507544	-2.52764	0	0	0	3717	tags=65%, list=27%, signal=88%
GOBP_MITOTIC_SISTER_CHROMATID_SEPARATION	52	-0.537527	-2.52758	0	1.84167e-05	0.001	4063	tags=71%, list=29%, signal=100%
REACTOME_LAGGING_STRAND_SYNTHESIS	18	-0.729969	-2.52394	0	0	0	3217	tags=89%, list=23%, signal=115%
GSE40274_CTRL_VS_SATB1_TRANSDUCED_ACTIVATED_CD4_TCELL_DN	126	-0.419764	-2.52363	0	0	0	3683	tags=55%, list=26%, signal=74%
MODULE_28	31	-0.605978	-2.52304	0	0	0	5287	tags=97%, list=38%, signal=155%
GOCC_U2_SNRNP	24	-0.6581	-2.52044	0	1.83133e-05	0.001	4217	tags=88%, list=30%, signal=125%
GOCC_CONDENSED_CHROMOSOME_CENTROMERIC_REGION	140	-0.438715	-2.51867	0	1.8211e-05	0.001	4238	tags=59%, list=30%, signal=84%
GOMF_SNRNA_BINDING	40	-0.560467	-2.51817	0	1.81098e-05	0.001	3916	tags=70%, list=28%, signal=97%
GSE24026_PD1_LIGATION_VS_CTRL_IN_ACT_TCELL_LINE_DN	169	-0.411467	-2.51783	0	0	0	3777	tags=57%, list=27%, signal=78%
GOCC_RNA_POLYMERASE_COMPLEX	91	-0.475768	-2.51354	0	1.80097e-05	0.001	4792	tags=63%, list=34%, signal=95%
GOMF_RNA_METHYLTRANSFERASE_ACTIVITY	49	-0.551717	-2.51041	0	1.79108e-05	0.001	4483	tags=73%, list=32%, signal=108%
GOMF_TRNA_BINDING	51	-0.535514	-2.50957	0	1.78129e-05	0.001	5092	tags=78%, list=36%, signal=123%
REACTOME_ORC1_REMOVAL_FROM_CHROMATIN	63	-0.530793	-2.5092	0	0	0	5326	tags=90%, list=38%, signal=146%
GOCC_SNO_S_RNA_CONTAINING_RIBONUCLEOPROTEIN_COMPLEX	24	-0.668292	-2.50885	0	1.77161e-05	0.001	4179	tags=92%, list=30%, signal=131%
GOLDRATH_NAIVE_VS_EFF_CD8_TCELL_DN	147	-0.470036	-2.50865	0	0	0	2286	tags=52%, list=16%, signal=61%
GOBP_DNA_STRAND_ELONGATION_INVOLVED_IN_DNA_REPLICATION	15	-0.770307	-2.50656	0	1.76203e-05	0.001	3217	tags=100%, list=23%, signal=130%
GNF2_G22P1	33	-0.598148	-2.50489	0	0	0	5343	tags=94%, list=38%, signal=152%
GOMF_DNA_HELICASE_ACTIVITY	51	-0.54707	-2.50456	0	1.75256e-05	0.001	3236	tags=59%, list=23%, signal=76%
GNF2_BUB3	25	-0.620614	-2.50444	0	0	0	4650	tags=88%, list=33%, signal=132%
GSE37532_WT_VS_PPARG_KO_VISCERAL_ADIPOSE_TISSUE_TREG_UP	155	-0.441427	-2.50269	0	0	0	3145	tags=54%, list=23%, signal=68%
GSE31082_DN_VS_CD4_SP_THYMOCYTE_UP	160	-0.459126	-2.50104	0	0	0	4092	tags=66%, list=29%, signal=92%
KEGG_MISMATCH_REPAIR	18	-0.7	-2.5	0	0	0	3217	tags=83%, list=23%, signal=108%
GNF2_RBBP6	60	-0.515451	-2.49959	0	0	0	5490	tags=82%, list=39%, signal=134%
GOBP_MITOTIC_METAPHASE_PLATE_CONGRESSION	51	-0.532148	-2.49903	0	3.46014e-05	0.002	1780	tags=39%, list=13%, signal=45%
MORF_MTA1	90	-0.504147	-2.49683	0	0	0	5801	tags=83%, list=42%, signal=142%
GOMF_SINGLE_STRANDED_DNA_HELICASE_ACTIVITY	21	-0.690226	-2.49561	0	3.44174e-05	0.002	3217	tags=81%, list=23%, signal=105%
MORF_USP5	48	-0.546234	-2.49533	0	0	0	4687	tags=73%, list=34%, signal=109%
REACTOME_G0_AND_EARLY_G1	25	-0.645625	-2.4949	0	8.4998e-05	0.001	2127	tags=56%, list=15%, signal=66%
MODULE_388	17	-0.716917	-2.49464	0	0	0	3725	tags=94%, list=27%, signal=128%
GSE24574_BCL6_LOW_TFH_VS_TCONV_CD4_TCELL_DN	171	-0.477274	-2.49259	0	0	0	3681	tags=66%, list=26%, signal=89%
MORF_G22P1	158	-0.584918	-2.49195	0	0	0	5373	tags=89%, list=39%, signal=143%
GSE19888_CTRL_VS_A3R_INHIBITOR_TREATED_MAST_CELL_UP	166	-0.48286	-2.49146	0	0	0	3722	tags=64%, list=27%, signal=86%
MODULE_91	34	-0.598445	-2.49092	0	0	0	5287	tags=94%, list=38%, signal=151%
GOMF_DNA_POLYMERASE_BINDING	18	-0.705983	-2.49091	0	3.42353e-05	0.002	1992	tags=72%, list=14%, signal=84%
GOCC_SPLICEOSOMAL_SNRNP_COMPLEX	60	-0.537129	-2.48808	0	3.40551e-05	0.002	4627	tags=78%, list=33%, signal=117%
REACTOME_EXPORT_OF_VIRAL_RIBONUCLEOPROTEINS_FROM_NUCLEUS	30	-0.614582	-2.48787	0	8.37838e-05	0.001	3764	tags=77%, list=27%, signal=105%
MORF_RAF1	98	-0.463346	-2.48508	0	0	0	5873	tags=78%, list=42%, signal=133%
MORF_CDC16	63	-0.506481	-2.48461	0	0	0	4419	tags=70%, list=32%, signal=102%
GSE43863_NAIVE_VS_MEMORY_TFH_CD4_TCELL_D150_LCMV_DN	154	-0.456565	-2.48269	0	0	0	3592	tags=62%, list=26%, signal=82%
REACTOME_NS1_MEDIATED_EFFECTS_ON_HOST_PATHWAYS	36	-0.58592	-2.48078	0	8.26037e-05	0.001	4674	tags=83%, list=34%, signal=125%
GSE15930_NAIVE_VS_72H_IN_VITRO_STIM_TRICHOSTATINA_CD8_TCELL_DN	163	-0.439356	-2.47926	0	0	0	4053	tags=63%, list=29%, signal=87%
GNF2_ELAC2	40	-0.593982	-2.47847	0	0	0	5244	tags=93%, list=38%, signal=148%
REACTOME_CYCLIN_A_CDK2_ASSOCIATED_EVENTS_AT_S_PHASE_ENTRY	75	-0.476693	-2.47711	0	8.14565e-05	0.001	5326	tags=80%, list=38%, signal=129%
HALLMARK_OXIDATIVE_PHOSPHORYLATION	166	-0.46	-2.47	0	0	0	4886	tags=67%, list=35%, signal=102%
REACTOME_NUCLEAR_PORE_COMPLEX_NPC_DISASSEMBLY	32	-0.599813	-2.46838	0	8.03406e-05	0.001	3764	tags=75%, list=27%, signal=102%
GSE41867_NAIVE_VS_DAY30_LCMV_ARMSTRONG_MEMORY_CD8_TCELL_DN	169	-0.43987	-2.4683	0	0	0	4617	tags=62%, list=33%, signal=92%
REACTOME_NUCLEAR_IMPORT_OF_REV_PROTEIN	31	-0.608542	-2.46631	0	7.92549e-05	0.001	4674	tags=87%, list=34%, signal=131%
REACTOME_TRANSCRIPTIONAL_REGULATION_BY_SMALL_RNAS	44	-0.581035	-2.46627	0	7.81982e-05	0.001	4335	tags=75%, list=31%, signal=108%
REACTOME_MRNA_SPLICING_MINOR_PATHWAY	48	-0.541005	-2.46504	0	7.71693e-05	0.001	4405	tags=69%, list=32%, signal=100%
GSE40274_CTRL_VS_EOS_TRANSDUCED_ACTIVATED_CD4_TCELL_UP	120	-0.441812	-2.46414	0	0	0	2770	tags=56%, list=20%, signal=69%
MODULE_102	18	-0.717693	-2.46177	0	0	0	2223	tags=72%, list=16%, signal=86%
MODULE_29	27	-0.623493	-2.45505	0	0	0	4717	tags=93%, list=34%, signal=140%
MYC_UP.V1_UP	128	-0.48	-2.45	0	0	0	3789	tags=74%, list=27%, signal=101%
REACTOME_PROCESSING_OF_DNA_DOUBLE_STRAND_BREAK_ENDS	52	-0.499129	-2.44998	0	7.61671e-05	0.001	5016	tags=81%, list=36%, signal=126%
GCM_ANP32B	34	-0.606394	-2.44927	0	0	0	5454	tags=97%, list=39%, signal=159%
HP_APLASIA_HYPOPLASIA_OF_THE_PATELLA	21	-0.656719	-2.44895	0	5.07149e-05	0.003	2273	tags=62%, list=16%, signal=74%
GOBP_RNA_CAPPING	17	-0.710705	-2.4437	0	5.04507e-05	0.003	3557	tags=88%, list=25%, signal=118%
MODULE_183	60	-0.509416	-2.44152	0	0	0	4650	tags=67%, list=33%, signal=100%
REACTOME_TRNA_MODIFICATION_IN_THE_NUCLEUS_AND_CYTOSOL	35	-0.583647	-2.44151	0	7.51906e-05	0.001	4933	tags=86%, list=35%, signal=132%
GOBP_RIBONUCLEOSIDE_MONOPHOSPHATE_BIOSYNTHETIC_PROCESS	28	-0.601046	-2.4406	0	5.01894e-05	0.003	2223	tags=54%, list=16%, signal=64%
GOBP_U2_TYPE_PRESPLICEOSOME_ASSEMBLY	24	-0.6581	-2.44033	0	4.99306e-05	0.003	4217	tags=88%, list=30%, signal=125%
KEGG_RNA_DEGRADATION	44	-0.53	-2.44	0	0	0	4425	tags=70%, list=32%, signal=103%
GSE17974_0H_VS_12H_IN_VITRO_ACT_CD4_TCELL_DN	165	-0.468936	-2.43986	0	0	0	4219	tags=65%, list=30%, signal=93%
HP_ADENOCARCINOMA_OF_THE_COLON	25	-0.624228	-2.4342	0	4.96746e-05	0.003	5259	tags=100%, list=38%, signal=160%
REACTOME_SUMOYLATION_OF_RNA_BINDING_PROTEINS	41	-0.56961	-2.43216	0	7.42388e-05	0.001	4335	tags=73%, list=31%, signal=106%
GOBP_MATURATION_OF_LSU_RRNA_FROM_TRICISTRONIC_RRNA_TRANSCRIPT_SSU_RRNA_5_8S_RRNA_LSU_RRNA	15	-0.757978	-2.4315	0	4.94211e-05	0.003	2947	tags=87%, list=21%, signal=110%
REACTOME_HIV_INFECTION	190	-0.42399	-2.43052	0	7.33108e-05	0.001	5683	tags=81%, list=41%, signal=134%
KEGG_HOMOLOGOUS_RECOMBINATION	21	-0.67	-2.43	0	0	0	3559	tags=81%, list=26%, signal=109%
GSE6674_ANTI_IGM_VS_CPG_STIM_BCELL_DN	155	-0.434247	-2.42919	0	0	0	3198	tags=56%, list=23%, signal=72%
GOMF_CATALYTIC_ACTIVITY_ACTING_ON_A_RRNA	18	-0.697895	-2.42814	0	4.91703e-05	0.003	2971	tags=83%, list=21%, signal=106%
GOBP_CHROMOSOME_LOCALIZATION	71	-0.491269	-2.42488	0	6.47926e-05	0.004	3552	tags=52%, list=25%, signal=70%
GOBP_RNA_SPLICING_VIA_TRANSESTERIFICATION_REACTIONS	238	-0.401102	-2.42349	0	6.4467e-05	0.004	5490	tags=74%, list=39%, signal=121%
REACTOME_RESOLUTION_OF_SISTER_CHROMATID_COHESION	104	-0.438046	-2.42241	0	7.24057e-05	0.001	3974	tags=63%, list=28%, signal=88%
REACTOME_SUMOYLATION_OF_DNA_DAMAGE_RESPONSE_AND_REPAIR_PROTEINS	64	-0.503156	-2.41945	0	7.15227e-05	0.001	4409	tags=70%, list=32%, signal=102%
MORF_PRKAG1	190	-0.400365	-2.41754	0	0	0	6241	tags=76%, list=45%, signal=135%
GSE19825_IL2RALOW_VS_IL2RAHIGH_DAY3_EFF_CD8_TCELL_DN	163	-0.466643	-2.41749	0	0	0	4674	tags=69%, list=34%, signal=102%
MORF_AP2M1	186	-0.472475	-2.41674	0	0	0	5950	tags=77%, list=43%, signal=133%
GOCC_DNA_POLYMERASE_COMPLEX	15	-0.737166	-2.41373	0	9.6725e-05	0.006	3018	tags=87%, list=22%, signal=110%
REACTOME_GLUCOSE_METABOLISM	69	-0.493606	-2.41243	0	7.0661e-05	0.001	3837	tags=67%, list=28%, signal=92%
GOBP_REGULATION_OF_CHROMOSOME_ORGANIZATION	201	-0.42447	-2.4121	0	9.62438e-05	0.006	4541	tags=62%, list=33%, signal=90%
REACTOME_APC_C_MEDIATED_DEGRADATION_OF_CELL_CYCLE_PROTEINS	75	-0.498262	-2.41104	0	6.98198e-05	0.001	5352	tags=85%, list=38%, signal=138%
GSE39110_DAY3_VS_DAY6_POST_IMMUNIZATION_CD8_TCELL_DN	157	-0.460926	-2.40898	0	0	0	1750	tags=50%, list=13%, signal=57%
GSE21927_GMCSF_IL6_VS_GMCSF_GCSF_TREATED_BONE_MARROW_DN	175	-0.409921	-2.40308	0	0	0	4539	tags=70%, list=33%, signal=102%
GSE22432_CONVENTIONAL_CDC_VS_PLASMACYTOID_PDC_UP	163	-0.423501	-2.39989	0	0	0	4059	tags=69%, list=29%, signal=97%
GOBP_PROTEIN_TARGETING_TO_MITOCHONDRION	78	-0.495312	-2.39961	0	9.57673e-05	0.006	5185	tags=73%, list=37%, signal=116%
GSE3982_BASOPHIL_VS_TH1_DN	151	-0.41181	-2.39774	0	0	0	2929	tags=50%, list=21%, signal=62%
GOCC_ORGANELLE_ENVELOPE_LUMEN	71	-0.503375	-2.39739	0	0.000126242	0.008	3612	tags=56%, list=26%, signal=76%
GOBP_MITOCHONDRIAL_RNA_PROCESSING	18	-0.675601	-2.39667	0	0.000125623	0.008	4253	tags=94%, list=30%, signal=136%
REACTOME_G1_S_SPECIFIC_TRANSCRIPTION	28	-0.635769	-2.39657	0	6.89984e-05	0.001	3147	tags=71%, list=23%, signal=92%
GOMF_RNA_POLYMERASE_ACTIVITY	33	-0.569067	-2.39377	0	0.00012501	0.008	4970	tags=82%, list=36%, signal=127%
GOBP_REGULATION_OF_MITOTIC_SISTER_CHROMATID_SEGREGATION	44	-0.540776	-2.3929	0	0.000140529	0.009	3687	tags=68%, list=26%, signal=92%
GOBP_RIBONUCLEOSIDE_MONOPHOSPHATE_METABOLIC_PROCESS	44	-0.52537	-2.39209	0	0.00015432	0.01	3664	tags=61%, list=26%, signal=83%
GOCC_NUCLEAR_CHROMOSOME	169	-0.418303	-2.39096	0	0.000153578	0.01	3069	tags=51%, list=22%, signal=65%
GOCC_NUCLEAR_REPLICATION_FORK	28	-0.595684	-2.39015	0	0.000152843	0.01	3209	tags=71%, list=23%, signal=93%
KEGG_CELL_CYCLE	101	-0.47	-2.39	0	0	0	3424	tags=56%, list=25%, signal=74%
GSE1460_INTRATHYMIC_T_PROGENITOR_VS_NAIVE_CD4_TCELL_CORD_BLOOD_UP	161	-0.392862	-2.38911	0	0	0	4185	tags=60%, list=30%, signal=85%
GOMF_TRANSLATION_REGULATOR_ACTIVITY_NUCLEIC_ACID_BINDING	87	-0.509464	-2.38795	0	0.000152115	0.01	5172	tags=86%, list=37%, signal=136%
REACTOME_REGULATION_OF_GLUCOKINASE_BY_GLUCOKINASE_REGULATORY_PROTEIN	28	-0.615231	-2.38526	0	6.81961e-05	0.001	3764	tags=75%, list=27%, signal=103%
GSE15930_NAIVE_VS_72H_IN_VITRO_STIM_CD8_TCELL_DN	162	-0.4013	-2.3845	0	0	0	3423	tags=49%, list=25%, signal=64%
HP_MALIGNANT_GENITOURINARY_TRACT_TUMOR	24	-0.624183	-2.3841	0	0.000151394	0.01	5259	tags=100%, list=38%, signal=160%
GOBP_INNER_MITOCHONDRIAL_MEMBRANE_ORGANIZATION	25	-0.618802	-2.38327	0	0.00015068	0.01	3067	tags=68%, list=22%, signal=87%
REACTOME_FORMATION_OF_TC_NER_PRE_INCISION_COMPLEX	49	-0.528741	-2.38116	0	6.74122e-05	0.001	5651	tags=84%, list=41%, signal=140%
GSE17974_CTRL_VS_ACT_IL4_AND_ANTI_IL12_4H_CD4_TCELL_DN	154	-0.407089	-2.38027	0	0	0	3708	tags=61%, list=27%, signal=82%
GSE36476_CTRL_VS_TSST_ACT_16H_MEMORY_CD4_TCELL_OLD_DN	170	-0.411168	-2.37802	0	0	0	3638	tags=58%, list=26%, signal=77%
GOCC_SMN_SM_PROTEIN_COMPLEX	17	-0.708281	-2.3776	0	0.000149973	0.01	3771	tags=94%, list=27%, signal=129%
GCM_RAD21	34	-0.550625	-2.37751	0	0	0	4315	tags=68%, list=31%, signal=98%
MODULE_114	288	-0.366687	-2.37518	0	0	0	5373	tags=73%, list=39%, signal=117%
MORF_EIF3S2	221	-0.572717	-2.37229	0	0	0	4485	tags=76%, list=32%, signal=110%
GSE21927_BALBC_VS_C57BL6_MONOCYTE_TUMOR_UP	181	-0.43666	-2.37228	0	0	0	4430	tags=71%, list=32%, signal=102%
GOBP_NEGATIVE_REGULATION_OF_CHROMOSOME_ORGANIZATION	74	-0.475553	-2.37103	0	0.000180326	0.012	4012	tags=62%, list=29%, signal=87%
MORF_ATOX1	63	-0.493196	-2.37042	0	0	0	6517	tags=90%, list=47%, signal=169%
REACTOME_SARS_COV_1_MODULATES_HOST_TRANSLATION_MACHINERY	35	-0.580069	-2.36688	0	6.66462e-05	0.001	5259	tags=97%, list=38%, signal=156%
GOBP_ATTACHMENT_OF_SPINDLE_MICROTUBULES_TO_KINETOCHORE	34	-0.575467	-2.36682	0	0.000193845	0.013	1534	tags=47%, list=11%, signal=53%
HP_PATELLAR_APLASIA	16	-0.710863	-2.36654	0	0.000192947	0.013	2809	tags=75%, list=20%, signal=94%
GSE28726_NAIVE_VS_ACTIVATED_VA24NEG_NKTCELL_UP	166	-0.41994	-2.36631	0	0	0	3623	tags=59%, list=26%, signal=79%
REACTOME_APC_C_CDH1_MEDIATED_DEGRADATION_OF_CDC20_AND_OTHER_APC_C_CDH1_TARGETED_PROTEINS_IN_LATE_MITOSIS_EARLY_G1	63	-0.493187	-2.36255	0	6.58974e-05	0.001	5326	tags=86%, list=38%, signal=138%
HP_PURE_RED_CELL_APLASIA	23	-0.610712	-2.36237	0	0.000207446	0.014	5259	tags=96%, list=38%, signal=153%
GSE37532_VISCERAL_ADIPOSE_TISSUE_VS_LN_DERIVED_PPARG_KO_TCONV_CD4_TCELL_UP	133	-0.423362	-2.36228	0	0	0	4399	tags=59%, list=32%, signal=85%
GOBP_MATURATION_OF_5_8S_RRNA_FROM_TRICISTRONIC_RRNA_TRANSCRIPT_SSU_RRNA_5_8S_RRNA_LSU_RRNA	25	-0.657582	-2.36195	0	0.000206494	0.014	4169	tags=88%, list=30%, signal=125%
GOBP_MITOTIC_SPINDLE_ORGANIZATION	107	-0.45316	-2.36123	0	0.000205551	0.014	2812	tags=47%, list=20%, signal=58%
GOBP_REGULATION_OF_MITOCHONDRIAL_GENE_EXPRESSION	26	-0.613431	-2.35742	0	0.000204617	0.014	4710	tags=88%, list=34%, signal=133%
MODULE_451	26	-0.586687	-2.35738	0	0	0	1874	tags=54%, list=13%, signal=62%
REACTOME_GLOBAL_GENOME_NUCLEOTIDE_EXCISION_REPAIR_GG_NER	77	-0.488975	-2.35727	0	6.51652e-05	0.001	4541	tags=66%, list=33%, signal=98%
GSE22611_NOD2_TRANSDUCED_VS_CTRL_HEK293T_STIMULATED_WITH_MDP_2H_DN	155	-0.439602	-2.35697	0	0.000174336	0.001	2732	tags=51%, list=20%, signal=63%
GOCC_TELOMERASE_HOLOENZYME_COMPLEX	20	-0.671779	-2.35606	0	0.000217864	0.015	2890	tags=75%, list=21%, signal=94%
GOBP_REGULATION_OF_MITOCHONDRIAL_TRANSLATION	23	-0.619694	-2.35557	0	0.000216882	0.015	4710	tags=91%, list=34%, signal=138%
REACTOME_TRANSCRIPTION_OF_THE_HIV_GENOME	59	-0.505622	-2.35023	0	6.44491e-05	0.001	5651	tags=81%, list=41%, signal=136%
KEGG_PYRIMIDINE_METABOLISM	81	-0.45	-2.35	0	0	0	3783	tags=60%, list=27%, signal=83%
GOCC_SPINDLE_MIDZONE	29	-0.57614	-2.34985	0	0.000230141	0.016	2676	tags=59%, list=19%, signal=72%
REACTOME_TP53_REGULATES_TRANSCRIPTION_OF_DNA_REPAIR_GENES	54	-0.503815	-2.34971	0	6.37485e-05	0.001	5651	tags=81%, list=41%, signal=136%
GSE2405_S_AUREUS_VS_UNTREATED_NEUTROPHIL_DN	151	-0.427041	-2.34889	0	0.000173226	0.001	2245	tags=48%, list=16%, signal=57%
HP_INCREASED_CSF_LACTATE	88	-0.443229	-2.3476	0	0.000243716	0.017	5394	tags=76%, list=39%, signal=123%
MORF_JUND	57	-0.499563	-2.34751	0	4.60055e-05	0.001	5329	tags=86%, list=38%, signal=139%
E2F1_Q6	182	-0.408926	-2.34723	0	0	0	3377	tags=53%, list=24%, signal=69%
REACTOME_DUAL_INCISION_IN_TC_NER	59	-0.517077	-2.34721	0	6.30631e-05	0.001	4496	tags=68%, list=32%, signal=100%
GSE14908_ATOPIC_VS_NONATOPIC_PATIENT_RESTING_CD4_TCELL_DN	160	-0.409499	-2.34701	0	0.000172129	0.001	4165	tags=58%, list=30%, signal=81%
GOBP_PROTEIN_LOCALIZATION_TO_CHROMOSOME_CENTROMERIC_REGION	21	-0.636222	-2.34494	0	0.000257447	0.018	4115	tags=81%, list=29%, signal=115%
REACTOME_SUMOYLATION_OF_SUMOYLATION_PROTEINS	31	-0.588936	-2.34198	0	6.23922e-05	0.001	4783	tags=84%, list=34%, signal=127%
GSE14415_INDUCED_TREG_VS_FAILED_INDUCED_TREG_UP	160	-0.510314	-2.34184	0	0.000171047	0.001	3977	tags=73%, list=29%, signal=100%
REACTOME_RECOGNITION_OF_DNA_DAMAGE_BY_PCNA_CONTAINING_REPLICATION_COMPLEX	28	-0.59677	-2.34095	0	0.000126079	0.002	4496	tags=79%, list=32%, signal=116%
GSE10239_NAIVE_VS_KLRG1INT_EFF_CD8_TCELL_DN	158	-0.383233	-2.34011	0	0.000169978	0.001	4251	tags=66%, list=30%, signal=94%
E2F1_Q3	185	-0.347061	-2.33995	0	0	0	3377	tags=49%, list=24%, signal=64%
GSE43863_TH1_VS_TFH_MEMORY_CD4_TCELL_UP	161	-0.43729	-2.33901	0	0.000168922	0.001	3749	tags=57%, list=27%, signal=77%
GSE24634_IL4_VS_CTRL_TREATED_NAIVE_CD4_TCELL_DAY7_UP	144	-0.411534	-2.33777	0	0.000167879	0.001	2471	tags=49%, list=18%, signal=58%
GOBP_NEGATIVE_REGULATION_OF_DNA_REPLICATION	22	-0.637837	-2.33716	0	0.00028684	0.02	3546	tags=68%, list=25%, signal=91%
GOBP_REGULATION_OF_DNA_REPLICATION	109	-0.456791	-2.33685	0	0.000285576	0.02	4711	tags=75%, list=34%, signal=113%
GOBP_REGULATION_OF_CELL_CYCLE_CHECKPOINT	38	-0.551471	-2.33603	0	0.000298793	0.021	3754	tags=68%, list=27%, signal=93%
GSE22589_HEALTHY_VS_HIV_INFECTED_DC_UP	162	-0.400075	-2.3354	0	0.000166849	0.001	4483	tags=64%, list=32%, signal=93%
REACTOME_DNA_DOUBLE_STRAND_BREAK_REPAIR	109	-0.451421	-2.33385	0	0.000124766	0.002	3727	tags=59%, list=27%, signal=79%
GOBP_SNRNA_METABOLIC_PROCESS	40	-0.531671	-2.33303	0	0.000311462	0.022	4752	tags=73%, list=34%, signal=110%
REACTOME_RNA_POLYMERASE_I_TRANSCRIPTION	43	-0.498519	-2.33131	0	0.00012348	0.002	6071	tags=91%, list=44%, signal=160%
KAECH_DAY8_EFF_VS_DAY15_EFF_CD8_TCELL_UP	164	-0.43446	-2.33034	0	0.000376891	0.002	4166	tags=58%, list=30%, signal=82%
REACTOME_RNA_POLYMERASE_II_TRANSCRIBES_SNRNA_GENES	59	-0.490577	-2.3297	0	0.00012222	0.002	5123	tags=75%, list=37%, signal=117%
GSE24634_TREG_VS_TCONV_POST_DAY7_IL4_CONVERSION_UP	148	-0.433106	-2.32935	0	0.000374606	0.002	2251	tags=53%, list=16%, signal=62%
GOMF_DNA_REPLICATION_ORIGIN_BINDING	15	-0.70425	-2.32908	0	0.000325453	0.023	3069	tags=80%, list=22%, signal=102%
GSE18791_CTRL_VS_NEWCASTLE_VIRUS_DC_18H_UP	160	-0.393961	-2.32617	0	0.00037235	0.002	4127	tags=54%, list=30%, signal=76%
GNF2_PPP6C	33	-0.565349	-2.32497	0	4.57317e-05	0.001	5642	tags=91%, list=40%, signal=152%
KAECH_DAY8_EFF_VS_MEMORY_CD8_TCELL_UP	159	-0.392495	-2.32448	0	0.00037012	0.002	2190	tags=37%, list=16%, signal=44%
GSE23321_EFFECTOR_MEMORY_VS_NAIVE_CD8_TCELL_DN	154	-0.423027	-2.32241	0	0.000367917	0.002	4152	tags=64%, list=30%, signal=90%
REACTOME_DEPOSITION_OF_NEW_CENPA_CONTAINING_NUCLEOSOMES_AT_THE_CENTROMERE	24	-0.611575	-2.32129	0	0.000120985	0.002	3259	tags=71%, list=23%, signal=92%
GSE3982_MEMORY_CD4_TCELL_VS_TH1_DN	167	-0.433958	-2.31941	0	0.00036574	0.002	3752	tags=69%, list=27%, signal=94%
MODULE_62	66	-0.474122	-2.31922	0	4.54611e-05	0.001	6255	tags=88%, list=45%, signal=159%
GOBP_NEGATIVE_REGULATION_OF_NUCLEAR_DIVISION	49	-0.518778	-2.31812	0	0.000365184	0.026	3687	tags=67%, list=26%, signal=91%
GOBP_POSITIVE_REGULATION_OF_TELOMERASE_ACTIVITY	31	-0.566828	-2.31656	0	0.000392272	0.028	2348	tags=52%, list=17%, signal=62%
GSE10239_MEMORY_VS_KLRG1INT_EFF_CD8_TCELL_DN	163	-0.376153	-2.31302	0	0.000363589	0.002	4237	tags=54%, list=30%, signal=77%
GSE35543_IN_VITRO_ITREG_VS_CONVERTED_EX_ITREG_UP	159	-0.424913	-2.31241	0	0.000361462	0.002	3259	tags=60%, list=23%, signal=77%
GSE31082_DN_VS_DP_THYMOCYTE_UP	166	-0.450739	-2.31241	0	0.000359361	0.002	4401	tags=70%, list=32%, signal=101%
GSE6259_FLT3L_INDUCED_33D1_POS_DC_VS_BCELL_UP	161	-0.432221	-2.31204	0	0.000357284	0.002	3640	tags=59%, list=26%, signal=79%
GCM_HDAC1	35	-0.550496	-2.31152	0	9.15172e-05	0.002	3912	tags=71%, list=28%, signal=99%
REACTOME_MITOTIC_SPINDLE_CHECKPOINT	97	-0.474785	-2.30936	0	0.0002372	0.004	4236	tags=65%, list=30%, signal=93%
GSE10239_MEMORY_VS_DAY4.5_EFF_CD8_TCELL_DN	160	-0.451563	-2.30859	0	0.00035523	0.002	3680	tags=55%, list=26%, signal=74%
GOBP_MICROTUBULE_CYTOSKELETON_ORGANIZATION_INVOLVED_IN_MITOSIS	128	-0.431394	-2.30848	0	0.000432868	0.031	2812	tags=45%, list=20%, signal=56%
GOMF_SINGLE_STRANDED_DNA_BINDING	97	-0.463684	-2.30721	0	0.000431019	0.031	4424	tags=68%, list=32%, signal=99%
HP_INCREASED_SERUM_PYRUVATE	45	-0.508597	-2.30308	0	0.000429184	0.031	5458	tags=82%, list=39%, signal=135%
GOBP_REGULATION_OF_CHROMOSOME_SEGREGATION	107	-0.477967	-2.29903	0	0.000427366	0.031	4063	tags=64%, list=29%, signal=89%
GOMF_TRANSLATION_REGULATOR_ACTIVITY	113	-0.439655	-2.2988	0	0.000425563	0.031	5172	tags=81%, list=37%, signal=127%
GOMF_4_IRON_4_SULFUR_CLUSTER_BINDING	34	-0.56105	-2.2983	0	0.000437153	0.032	4917	tags=82%, list=35%, signal=127%
REACTOME_SCF_SKP2_MEDIATED_DEGRADATION_OF_P27_P21	52	-0.502701	-2.29606	0	0.000234851	0.004	5326	tags=88%, list=38%, signal=143%
GOBP_ESTABLISHMENT_OF_PROTEIN_LOCALIZATION_TO_CHROMOSOME	21	-0.631745	-2.29442	0	0.000449104	0.033	2194	tags=62%, list=16%, signal=73%
MORF_RFC1	85	-0.45598	-2.29401	0	0.000127824	0.003	5519	tags=69%, list=40%, signal=114%
HP_PYRIDOXINE_RESPONSIVE_SIDEROBLASTIC_ANEMIA	21	-0.622544	-2.29345	0	0.000447232	0.033	3389	tags=76%, list=24%, signal=100%
GOBP_SNRNA_3_END_PROCESSING	17	-0.681883	-2.29293	0	0.000445376	0.033	4188	tags=94%, list=30%, signal=134%
[truncated: 1,357 more rows]

## Sheet: HCC827_UP
Gene signature (MSigDB)	SIZE	ES	NES	NOM p-val	FDR q-val	FWER p-val	RANK AT MAX	LEADING EDGE
[truncated: 239 more rows]

[truncated: 11 more sheets: HCC827_DOWN, HCC4006_UP, HCC4006_DOWN, H3255_UP, H3255_DOWN, H1975_UP, H1975_DOWN, HCC2935_UP, HCC2935_DOWN, PDX-EGFR_UP, PDX-EGFR_DOWN]
