# Supplementary material for: Farnesyltransferase inhibition overcomes oncogene-addicted non-small cell lung cancer adaptive resistance to targeted therapies
Source: Nat Commun. 2024 Jun 27;15:5345. doi: 10.1038/s41467-024-49360-4 (PMC11211478; doi:10.1038/s41467-024-49360-4)
Supplement: Supplementary file 12 — Supplementary Data 3 [file 41467_2024_49360_MOESM12_ESM.xlsx]

## Sheet: DTC_UP
	Log2FC (DTC vs CT; p-value<0.01) p-value was obtained by DESeq2 analysis Green: Log2FC > 0.5; red: not significantly modulated; uncolored: Log2FC < 0.5							Shared by (out of 7) orange:DTC_UP signature	Mean Log2FC	SD
Cell line/treatment	PC9+Erlo (21d)	HCC827+Osi (11d)	HCC4006+Osi (20d)	H1975+Osi (21d)	H3255+Erlo (21d)	H2935+Osi (7d)	PDX+Erlo (30d)
GEO accession number
IGFBP5	10.2314	6.29576	8.65219	5.24469	1.44662	6.50538	1.833	7	5.74414	3.25297
COL4A4	6.25432	8.28143	4.07907	5.16224	4.27951	5.73991	0.625	7	4.91735	2.35849
CRYAB	6.69612	5.2813	5.46702	7.00703	2.07566	3.87248	2.75	7	4.73566	1.89731
ALPP	6.07919	5.1086	4.2537	2.66955	5.32672	4.24267	1	7	4.09721	1.73875
RCAN2	4.01022	2.62888	4.70942	6.67988	5.38516	3.30016	0.745	7	3.92267	1.93764
MYL9	7.97606	3.38147	3.69467	2.03693	2.43124	1.90999	0.621	7	3.1502	2.35691
CLIC3	5.49959	2.23459	2.06657	1.4292	3.02617	2.61873	1.785	7	2.66569	1.35477
MATN2	3.05263	4.45394	1.87892	1.7486	2.30641	3.06072	1.504	7	2.57218	1.03127
NEDD9	4.32097	2.37948	2.23503	2.53041	2.5729	1.87488	2.033	7	2.56381	0.815198
CTSO	8.35565	1.27364	1.40536	2.78081	0.547314	1.85978	1.262	7	2.49779	2.67162
LBH	7.05337	4.23541	0.50129	1.1119	1.47588	1.3876	1.492	7	2.46535	2.3438
GPNMB	5.5875	1.84887	2.70808	1.43087	0.975331	3.8695	0.572	7	2.42745	1.78061
EDN1	5.01323	3.39234	0.574193	3.06136	1.76143	0.684936	2.339	7	2.40378	1.57784
ATF3	3.14462	1.68068	1.5437	2.13286	4.56555	1.69524	1.839	7	2.37166	1.10844
PDE5A	3.63032	3.33324	2.88289	1.12432	1.36548	2.38846	1.071	7	2.25653	1.07531
DUSP1	1.43159	3.58691	1.77483	1.16176	4.00103	1.72539	1.358	7	2.1485	1.14979
FSTL3	2.62361	4.07738	1.5393	1.12698	2.63762	0.926337	1.614	7	2.07789	1.10639
TIMP2	1.80864	1.49906	1.63357	1.39609	0.68381	2.45581	3.131	7	1.80114	0.788352
THBS1	2.5526	3.23761	0.678143	1.13522	2.61329	1.53344	0.786	7	1.7909	1.00778
OPTN	4.02281	1.54159	1.70703	1.07184	2.07957	0.932814	1.096	7	1.77881	1.06998
CCN1	1.79285	2.84461	2.02733	1.78385	0.544467	0.925135	2.463	7	1.76875	0.808052
GPRC5A	1.34447	1.71683	1.49939	1.9593	2.12102	1.5763	2.04	7	1.75105	0.295547
TUFT1	1.44615	1.69542	1.50413	1.72623	2.89621	1.31999	0.744	7	1.61888	0.651499
GADD45B	1.3339	1.81726	1.79092	1.15181	2.4464	1.99513	0.697	7	1.60463	0.583539
PALLD	1.92526	2.28846	1.09051	1.37232	2.31073	1.099	1.093	7	1.59704	0.563369
ING4	2.47997	2.21551	1.86496	0.988784	0.679415	1.95274	0.551	7	1.5332	0.778681
ZBTB20	1.1658	0.965895	0.928299	1.48774	3.33161	1.39879	1.082	7	1.48002	0.842705
SCD5	0.962091	1.70576	1.03103	3.12648	1.09195	1.75101	0.639	7	1.47247	0.832926
SOX4	3.08465	0.700818	1.7218	1.75795	0.927417	0.563674	1.154	7	1.41576	0.869878
UBL3	1.79523	0.735804	1.24191	0.556845	3.1942	1.11796	0.982	7	1.37485	0.894639
PRICKLE1	0.68402	1.9124	1.53303	0.830044	2.43266	1.17312	0.747	7	1.33033	0.661819
TMEM217	1.46077	1.55382	1.69673	1.89406	1.04292	0.742908	0.686	7	1.29674	0.475032
BTN2A2	2.88069	1.11633	0.989025	1.4478	0.876504	0.820993	0.751	7	1.26891	0.747695
RND3	2.09746	1.11732	0.992626	0.676705	1.92627	0.6174	1.191	7	1.23125	0.575796
RHOBTB3	1.55044	1.1949	0.789573	0.601893	1.72846	1.7183	0.535	7	1.15979	0.520869
PEA15	0.780128	1.11249	1.8731	0.691566	1.03466	1.12148	1.222	7	1.11935	0.383834
RAPGEF2	1.61755	0.885866	0.589039	0.565024	1.35816	1.39561	0.709	7	1.01718	0.432028
STK38	1.27866	1.02565	1.27944	0.696474	0.749388	0.955327	0.595	7	0.939992	0.274513
GRAMD1A	1.65253	0.874123	0.957671	0.907346	0.511659	0.59831	0.526	7	0.861092	0.396118
B2M	1.40512	0.84243	1.15805	0.56652	0.674776	0.614399	0.712	7	0.853328	0.313223
SARAF	0.969648	0.568429	0.906982	0.532733	0.566894	1.19314	0.76	7	0.785403	0.249761
ACKR3	3.95024	10.6047	7.88824	3.28001	2.1136	5.82328	0	6	4.80858	3.59555
COL4A3	7.9138	7.80775	2.80718	3.52798	4.41412	6.51057	0	6	4.71163	2.89804
L1CAM	7.95748	5.44105	4.20809	1.60828	6.0674	5.67101	0	6	4.4219	2.7484
KCNH1	6.4148	9.93235	1.58893	5.68841	1.87336	3.81591	0	6	4.18768	3.4156
FILIP1L	8.13464	6.97694	3.94658	3.37961	2.32604	3.41026	0.477	6	4.09301	2.6409
PSG8	7.09382	6.72235	5.04657	2.39459	3.50153	3.65865	0	6	4.05964	2.48313
ABI3BP	4.83996	4.72769	4.06001	3.09002	5.399	4.09874	0	6	3.74506	1.80641
ANKRD1	5.63939	7.9707	1.76487	3.47911	2.76542	4.10544	0	6	3.67499	2.59862
PSG5	6.9151	5.17221	4.79524	1.56072	3.70656	3.56554	0	6	3.67362	2.30881
KRT17	7.63995	6.63994	4.26335	3.72055	-0.99401	0.873227	3.328	6	3.63872	3.01719
ATP13A4	4.98431	3.48104	2.86767	8.49724	2.21763	3.37876	0	6	3.63238	2.62559
ANOS1	4.30728	5.06037	4.86556	3.51085	3.34587	3.57139	0	6	3.52304	1.69442
COL5A1	5.48226	8.423	1.91435	1.3451	4.65616	2.83238	0	6	3.52189	2.86799
EDIL3	8.84847	2.30817	2.88817	1.7176	4.24866	4.62631	0	6	3.51963	2.81822
ARHGAP31	6.03858	8.12241	2.12101	1.17677	3.90733	3.11409	0	6	3.49717	2.81883
KCNK15	7.45321	3.35577	2.47416	5.81733	0.817881	4.04349	0	6	3.42312	2.63846
LIMS2	4.59566	4.73927	3.09604	1.08792	5.66901	4.24105	0.498	6	3.41814	1.95518
ANK2	7.6463	1.88027	1.11857	3.77728	7.1672	2.13383	0	6	3.38906	2.97327
SPARC	6.35322	3.03273	3.09421	1.38038	5.27319	4.14142	0	6	3.32502	2.18357
SERPING1	9.63147	3.23328	0.981495	4.40797	1.84062	3.02889	0	6	3.30339	3.15669
PRR16	6.95243	3.97829	2.31051	2.09736	1.90219	5.34731	0	6	3.22687	2.35314
MAP2	7.66799	4.71818	1.33181	3.65244	1.46537	3.2415	0	6	3.1539	2.55599
KLK5	0.805767	8.79636	2.92165	0.970639	4.22084	3.53777	0	6	3.03615	2.9807
CCN2	7.01799	4.61659	2.94814	2.33138	0.50744	3.16579	0	6	2.94105	2.39525
PLA2G4C	6.58805	2.06187	2.98276	2.35137	3.02727	3.0575	-0.241	6	2.83255	2.02019
MRAS	3.99005	5.96756	1.65611	1.6068	2.09107	3.47395	0	6	2.68365	1.95294
MMP24	7.27908	1.18975	1.86557	3.49182	2.29578	2.39826	0	6	2.64575	2.31286
PARD3B	1.67497	6.43861	1.21308	5.25545	2.61649	1.22596	0	6	2.63208	2.35254
NPR3	3.43659	6.14654	1.95492	1.6785	2.13533	2.95395	0	6	2.61512	1.89924
AASS	4.05633	1.41589	1.99348	3.07243	4.66192	2.99753	0	6	2.59965	1.59602
BDNF	6.22267	3.0571	1.59228	1.59635	3.95523	1.58209	0.185	6	2.59867	2.00252
FOLR1	7.49	-0.477602	3.16549	3.87834	1.26216	1.0758	1.733	6	2.5896	2.58849
HEG1	4.18393	3.33197	1.52414	1.62204	4.18604	3.1666	0	6	2.57353	1.56792
NATD1	3.89075	2.81849	2.63309	3.01125	1.51849	3.54085	0	6	2.48756	1.32981
CDK14	8.48571	2.82143	0.834914	0.616827	2.28215	2.22577	0	6	2.46669	2.84651
PIK3IP1	6.18037	2.30699	2.50099	3.69944	-0.695577	2.12116	1.029	6	2.44891	2.14172
TGFB2	4.0807	2.8886	1.07012	2.12064	4.36104	2.29856	0	6	2.40281	1.55596
GABARAPL1	3.97859	0.375465	2.53129	2.65519	2.11974	3.57798	1.385	6	2.37475	1.23592
TGM1	4.27532	1.49634	4.54088	0.640339	3.03725	2.30966	0	6	2.32854	1.73933
GAS6	2.8952	4.1009	3.46746	1.24486	2.17252	2.2582	0	6	2.30559	1.37729
MIR181A2HG	4.77184	3.72577	1.81349	1.55834	2.25491	1.63741	0	6	2.25168	1.56228
MSRB3	4.27799	4.0261	0.996534	1.63692	1.78192	2.99527	0	6	2.24496	1.58383
TP53INP1	5.54015	2.07623	1.56973	3.55405	0	2.09541	0.753	6	2.22694	1.8413
SHC2	6.30273	2.49288	1.07946	1.47213	1.08693	2.87711	0	6	2.18732	2.05101
STOX2	1.94135	7.04157	1.77447	0	1.47433	2.06166	0.799	6	2.15605	2.2739
CALD1	2.53718	0.822607	1.84767	0.769972	4.60392	3.96107	0.465	6	2.14392	1.63546
TRIM22	3.37088	1.61698	1.54704	4.85465	1.22755	2.29624	0	6	2.13048	1.57826
RGL1	4.95994	1.04981	2.37833	2.17639	0.307105	3.1598	0.804	6	2.11934	1.60105
PSG9	3.14519	4.51399	2.73028	1.02733	2.22978	1.44407	-0.642	6	2.06409	1.6545
SEMA3E	3.64959	1.48159	-0.21835	1.07133	3.55639	3.87016	0.952	6	2.05181	1.62135
FSTL1	2.72962	3.98613	2.13426	2.12934	0.47878	1.83378	0.878	6	2.02427	1.16249
P3H2	2.22409	4.41324	2.98039	0.687762	0	2.06956	1.715	6	2.01286	1.45155
SYNPO	4.03082	1.89819	2.49216	1.46174	2.07056	2.07364	0	6	2.00387	1.20255
GSTM4	3.07854	2.04199	4.01104	0.976955	1.47114	2.39783	0	6	1.99679	1.33503
GSTM3	1.32221	1.54293	2.69886	1.62931	2.08829	4.27095	0.27	6	1.97465	1.25483
PALM	4.37468	3.49762	0.748391	2.53481	-0.692062	1.8576	1.273	6	1.94201	1.70817
CADM1	0	2.74609	2.38175	3.31763	2.31085	1.88157	0.791	6	1.91841	1.15212
HSPB8	3.5043	4.15409	0.886066	0.924527	2.15379	1.6695	0	6	1.8989	1.4923
CST6	2.17106	2.40535	2.59337	-0.477612	2.10065	1.31778	3.075	6	1.88366	1.17052
RNF144B	4.03121	1.58725	0.693515	3.56431	1.88259	0.418323	0.988	6	1.88074	1.40773
MAP3K7CL	2.93381	3.23276	2.32054	2.19523	1.07569	1.29977	0	6	1.8654	1.13654
CLIC2	4.18182	0	1.1367	1.90668	3.34752	1.87904	0.534	6	1.85511	1.49147
KLHL24	2.41106	1.02583	2.73154	1.85796	1.64398	3.24218	0	6	1.84465	1.09348
APOL1	5.49562	1.99897	2.10691	0.828425	1.21741	1.24065	0	6	1.84114	1.76143
PMP22	0.95291	2.40256	0.560524	0	3.00266	2.38863	3.58	6	1.84104	1.34204
VWA5A	3.87703	2.77537	1.47052	1.74289	1.68757	1.26177	0	6	1.83074	1.21881
DOCK11	3.73697	2.35345	2.04405	0.958311	1.86609	1.81634	0	6	1.82503	1.15948
HBEGF	-2.57702	4.42289	1.84358	2.10158	3.67754	1.02102	2.008	6	1.78537	2.24738
SLC16A6	1.09758	1.99944	4.51344	0.957404	1.4274	2.49529	0	6	1.78436	1.44144
TMOD2	2.11857	1.39378	1.1146	1.73202	2.58036	3.46432	0	6	1.77195	1.10712
UBA7	7.1396	0	0.685202	1.04654	1.0799	1.24839	0.731	6	1.70438	2.43117
ID3	2.85125	4.74349	0.409438	0.58317	0.509136	1.76467	0.931	6	1.68459	1.60795
SLC40A1	2.59605	2.23481	3.03033	-1.22795	1.96627	2.62213	0.528	6	1.67852	1.51235
PXDC1	1.65675	1.80391	1.56227	1.7097	2.88425	1.94331	0	6	1.65146	0.853121
LYRM9	3.67601	1.15462	2.27721	2.05998	0.879577	1.45861	0	6	1.64372	1.1736
SLC43A2	1.9197	1.118	2.43153	2.66362	0.926311	2.43689	0	6	1.64229	0.988178
NFIX	1.61285	1.63667	1.96953	0	1.48999	2.13223	2.599	6	1.63432	0.814779
SPOCK2	3.77542	1.71304	0.18559	1.18823	1.86467	2.09133	0.576	6	1.62775	1.17402
CTIF	1.28813	1.23791	2.2077	1.26615	1.95376	3.02139	0.376	6	1.62158	0.851425
PCLO	1.17446	3.64942	3.2649	1.09709	1.40813	0.703309	0	6	1.6139	1.34199
WNT5A	2.70443	2.30336	0.640879	2.05433	0.924433	2.60506	0	6	1.60464	1.06983
CREBRF	1.71651	1.03681	1.68988	1.51109	2.90828	2.32013	0	6	1.59753	0.925282
ABHD4	1.51399	0.882469	3.2354	1.53882	1.59802	1.9172	0.358	6	1.5777	0.898168
ANTXR1	1.15171	2.51034	0.731545	1.64951	0.707025	5.30336	-1.026	6	1.57536	1.96597
ICAM1	4.29453	0	0.874943	2.17454	0.660203	1.69101	1.235	6	1.56146	1.39586
TMPRSS2	3.30172	0	0.815675	2.16683	1.46665	0.834458	2.334	6	1.55991	1.1198
ZNF608	5.58246	1.12254	0.718706	0.774935	1.61933	0.986045	0	6	1.54343	1.84663
WNT4	2.86695	3.28585	1.03882	0	1.37906	1.4426	0.654	6	1.5239	1.17261
YPEL2	2.22029	0.866452	1.55273	2.48095	0.638728	2.4616	0.413	6	1.51911	0.887949
CALCOCO1	3.76747	1.05262	1.23144	1.16479	1.38253	1.65487	0.361	6	1.51639	1.06921
GPR155	2.61369	1.37231	0.965955	1.52829	1.47455	2.58533	0	6	1.50573	0.910219
SLC16A7	2.87466	1.11307	0.56033	2.19106	2.81009	0.986876	0	6	1.50516	1.12764
BACH2	1.85287	0	1.9572	1.2507	2.08599	2.44875	0.751	6	1.47807	0.860895
GPR161	1.13854	3.00404	0.872423	0.530968	2.04402	2.51255	0	6	1.44322	1.10108
TRAM1	1.37876	1.86471	0.87126	0.292334	2.45679	1.78889	1.358	6	1.43011	0.705496
PLCE1	1.04201	2.17639	1.14922	1.66479	2.75981	0.803836	0.185	6	1.39729	0.870308
PTPN21	1.63484	1.19641	1.93	0.578792	3.19658	0.939847	0.297	6	1.39621	0.975349
MEX3B	1.85632	2.42	0.391767	1.57486	1.34628	1.59583	0.563	6	1.39258	0.711472
MAGED2	2.35909	1.96941	1.45453	1.61064	-0.132884	1.39356	0.938	6	1.37033	0.800883
GLIPR2	2.67635	5.30199	1.73796	0.859518	-3.26619	1.16625	1.08	6	1.36513	2.55548
YPEL5	2.21642	1.29596	1.6389	1.83919	0.191111	0.781824	1.441	6	1.34348	0.677028
TBC1D9	2.84809	0.715084	1.01933	1.44656	1.44939	1.51535	0.364	6	1.33683	0.793123
PGRMC2	1.57046	1.02367	2.02952	1.28702	0.627035	2.35022	0.419	6	1.32956	0.708021
AFAP1L2	0.900077	1.54397	2.72244	-2.86079	2.87619	2.22056	1.887	6	1.32706	1.96749
SUSD6	2.28902	0.663979	1.61929	0.436821	0.918095	1.56866	1.609	6	1.3007	0.651053
MOSPD1	1.54857	2.35977	1.32257	1.54534	1.25973	0.982111	0	6	1.2883	0.711491
MIR22HG	2.27849	1.84131	1.0018	0.525499	2.43322	0.864399	0	6	1.27782	0.92193
CREB5	2.08582	2.20009	-1.2936	1.30386	1.75018	1.68543	1.102	6	1.26197	1.19267
EXT1	0.856812	0.506778	2.11128	0	1.553	2.25742	1.456	6	1.24875	0.832707
PTPRM	0.567762	1.10202	0.810119	1.00359	2.01295	2.97011	0.245	6	1.24451	0.939172
STK38L	1.49948	0.851752	2.12092	0.481539	0.822918	1.54337	1.333	6	1.23614	0.554358
FAM229B	1.4249	0.820612	2.49301	0.652303	0.560524	2.36755	0	6	1.18841	0.946707
CXXC5	1.22833	0.991063	1.18438	0.52462	-0.17478	2.21457	2.298	6	1.18088	0.877807
PHLDB2	0.814439	2.53873	0.816879	1.49106	1.67413	0.779468	0	6	1.15924	0.816738
EFNA1	2.03383	1.68703	1.32437	0	1.05972	1.08934	0.897	6	1.1559	0.645247
SGCB	2.66358	0.99538	0.727674	0.681422	2.00262	0.944228	0	6	1.14499	0.894836
CDK6	0.482404	0.653314	1.72455	1.33462	1.67793	1.23176	0.856	6	1.13723	0.487728
MAP9	2.50029	0.957944	0.666158	0.852014	0.930296	2.03143	0	6	1.13402	0.849407
ACSS1	-0.821472	3.00225	1.13629	0.731948	0.511982	2.74356	0.608	6	1.13037	1.33729
FAM13B	2.40846	1.59481	0	0.58906	1.93331	0.652215	0.653	6	1.11869	0.867972
ZDHHC17	1.78386	2.55128	0.607871	1.43956	0.587425	0.817773	0	6	1.11254	0.864354
LURAP1L	1.68923	0	2.31652	0.58883	0.510009	2.08429	0.532	6	1.10298	0.907185
TP53INP2	3.83567	-0.43549	0.938115	0.905132	0.856555	0.693258	0.925	6	1.10261	1.30135
VEPH1	1.32151	0.912463	1.01943	2.09115	0.776002	1.35433	0	6	1.06784	0.638427
ARSG	1.51666	0.685814	1.46929	1.55214	0.560012	1.51198	0	6	1.04227	0.62369
CERCAM	2.11902	1.10554	2.39109	0.582119	-1.85682	2.32772	0.558	6	1.03238	1.49919
CRIM1	0.608696	1.3402	0.767271	1.18199	1.99939	1.57876	-0.301	6	1.02504	0.750343
BMPR2	2.38444	0	0.643716	0.566307	1.33253	1.54162	0.598	6	1.00952	0.795467
GLCCI1	2.29282	0.623767	0.945968	0.917185	1.15238	1.08142	0	6	1.00193	0.689508
RAB11FIP1	0	0.656278	1.77601	1.16948	1.5648	0.595192	1.194	6	0.993681	0.614993
ARHGEF17	1.83572	1.0155	0.728174	1.36416	0.805673	0.48637	0.621	6	0.979514	0.473893
DNAJB2	2.24821	-0.518611	0.929742	0.728005	1.42632	0.867062	1.119	6	0.971389	0.831762
CHIC2	-0.393704	0.898201	1.36928	0.876637	1.23216	1.2577	1.485	6	0.960753	0.638893
MBNL2	1.23993	0	1.48139	0.664625	0.901246	1.8342	0.596	6	0.959628	0.613628
ID4	4.21615	1.02941	-1.5297	0.734697	0.622726	0.527295	1.091	6	0.95594	1.69188
LACTB	1.46378	0.808576	0.958218	0.921197	0.571007	1.47486	0.447	6	0.949235	0.399373
PCMTD1	1.42864	0.679694	0.27975	1.06075	0.695153	1.78358	0.682	6	0.944224	0.5156
ZFYVE1	1.84798	0	1.18555	0.926813	0.782968	1.14095	0.625	6	0.929895	0.567457
DNAJB9	1.05858	0	1.64269	0.866585	0.595933	1.54234	0.67	6	0.910876	0.569354
TMEM59	1.43345	1.07027	0.859384	0.77788	0	0.720024	1.467	6	0.904	0.49898
EVA1A	1.11529	2.66129	0.568863	-1.019	1.45824	0.581959	0.877	6	0.891948	1.10707
MFGE8	2.94431	0.930178	1.42256	1.30962	-2.79415	1.70035	0.616	6	0.875553	1.7788
LAMP2	0.729451	1.07478	1.18697	0.733472	0.125819	0.83139	1.442	6	0.87484	0.420934
KRT80	0.990551	0.594775	0.646097	0.523228	1.81446	0.492446	1.061	6	0.874651	0.471088
THAP2	0.727154	1.01772	1.39953	1.18345	0.507397	1.14867	0	6	0.854846	0.480505
GNPTG	1.62297	0.586437	1.20575	0.839341	0.544263	0.708629	0.458	6	0.852198	0.420458
DLGAP4	0.909692	0	1.33697	0.856834	0.701543	1.43254	0.65	6	0.841082	0.476809
JDP2	1.94776	-0.537684	0.542093	0.603049	1.71661	0.562376	0.987	6	0.8316	0.830328
RRAGB	2.06567	1.13858	0.538466	0.957234	0.5219	0.58589	0	6	0.829677	0.65405
SERINC1	1.29949	0.564786	0.45175	0.614812	1.32374	0.831002	0.713	6	0.82837	0.350618
CTSA	1.85899	0.78238	1.2563	0.686927	-0.717429	1.03096	0.727	6	0.803589	0.785698
FRS2	0.970121	0	1.12042	0.593921	1.05139	0.647108	1.231	6	0.801995	0.425517
ATG14	0.667356	1.34118	1.00474	0.519133	1.449	0.619588	0	6	0.800142	0.504153
NCOA7	1.12354	0.778547	-0.57505	1.03192	1.71962	0.807041	0.681	6	0.795231	0.696352
WDR45	0.530715	0.58243	1.42195	0.912082	0.934039	0.647212	0.431	6	0.779918	0.340068
TCEANC	1.24434	0.765615	1.10304	0.704073	0.874288	0.685492	0	6	0.768122	0.398157
BIRC2	1.10503	1.19526	0.516434	0	0.689326	1.21534	0.638	6	0.765627	0.442043
NIPSNAP3A	1.22826	1.6943	0.604767	0.726498	0.575192	0.520881	0	6	0.764272	0.545621
KDM5B	0.703375	0	0.585248	0.905126	0.976767	1.25602	0.739	6	0.737934	0.392102
TPT1-AS1	1.51939	0.866417	0.549498	0.693289	0.855928	0.602413	0	6	0.726705	0.454722
LEPROT	0.858362	1.12545	1.12251	0	0.654192	0.712137	0.568	6	0.720094	0.385454
FAM174A	0.602845	0	0.774054	0.662132	1.30072	0.871876	0.772	6	0.711947	0.387503
TRAK2	0.511863	0.78897	0.894834	-0.272271	0.579183	1.83636	0.547	6	0.697991	0.626613
FNDC3B	0.863632	-0.622617	0.665053	0.765439	1.69219	0.884586	0.621	6	0.695612	0.683888
LACTB2	0.777582	1.89218	0.611437	-1.20084	1.03198	0.956558	0.75	6	0.688414	0.933268
TNFAIP1	1.25998	0.593941	0.576292	0.553377	0.566199	0.33784	0.895	6	0.683233	0.30187
EPB41L4A-AS1	0.896941	0.682263	1.22318	1.26235	1.04749	0.628746	-0.993	6	0.67828	0.776511
FZD7	1.13542	0.72894	0.687874	-0.682265	1.07857	1.19841	0.51	6	0.665279	0.648154
UBE2J1	0.606009	0.504693	1.2994	0.982961	0.634418	0	0.549	6	0.653783	0.405889
TRIO	1.09707	0.623284	0.616746	0.642177	0.739006	0.601225	0	6	0.617072	0.323254
DAPK3	0.742496	0	0.707334	0.700081	0.723516	0.701166	0.556	6	0.590085	0.267264
NPPB	8.27307	9.50756	10.9484	3.32142	0	3.7385	0	5	5.1127	4.4858
CNN1	9.89982	6.45436	9.87284	5.42147	0	3.67181	0	5	5.04576	4.11896
RNF150	8.07569	9.17781	4.26693	0	2.57343	7.29839	0	5	4.48461	3.80269
DUSP15	0	6.90325	5.24257	6.13664	6.27041	5.05163	0	5	4.22921	2.9561
CLIC5	7.251	4.94951	5.41445	0	7.58549	3.63747	0	5	4.1197	3.11871
RARB	6.48787	7.95831	4.20033	0	5.2081	1.80461	0	5	3.6656	3.14628
MYOZ1	9.66202	3.49997	4.72096	0	1.67693	4.96931	0	5	3.50417	3.40205
IL32	8.85639	5.87613	3.2347	2.59283	1.91314	0	0.483	5	3.27946	3.12944
ATOH8	6.32749	6.01601	0.12283	1.26425	3.06801	6.07408	0	5	3.26753	2.86976
FAT3	6.35765	5.4288	2.75907	0	4.74049	3.25534	0	5	3.22019	2.51615
MDGA1	1.47052	7.38503	3.77797	-1.30673	7.05972	3.57721	0	5	3.13767	3.32673
ECEL1P2	7.2759	4.73352	0	2.74743	4.35698	2.78933	0	5	3.12902	2.61793
EDN2	4.61029	7.03251	1.97737	5.27562	0	2.43156	0	5	3.04676	2.68906
SULT1E1	9.5073	1.52684	2.38631	0	1.78295	5.21255	0	5	2.91656	3.39656
INHBA	5.14295	3.50703	3.61544	4.17156	0	3.7184	0	5	2.87934	2.04185
SERPINE1	2.54857	7.45649	5.96476	0.959424	0	3.03568	0	5	2.85213	2.91165
TMEM47	0	0	2.29931	3.36362	9.54421	4.06539	0.556	5	2.83265	3.37545
COL12A1	4.1718	7.5256	0.404746	3.20944	1.64274	2.78298	0	5	2.81961	2.55913
CASC15	6.97245	4.61595	2.11746	3.92214	0	1.70316	0	5	2.7616	2.55945
HCN4	6.26549	4.51345	0	2.29058	4.02391	2.08375	0	5	2.7396	2.3406
CYBRD1	2.03921	3.88407	0.236712	5.00921	1.65756	5.65735	0.419	5	2.70045	2.17081
IGFBP7	5.52493	4.99362	3.11744	2.16205	-1.07987	4.09452	0	5	2.68753	2.49084
KRTAP5-AS1	8.38912	2.11366	0.423825	4.51441	2.07001	0.767379	0.159	5	2.63391	2.93658
FBN1	5.38003	2.2695	3.39516	0	2.34872	4.93659	0	5	2.61857	2.14128
VIM	3.77027	6.09916	3.22586	0.470616	1.88509	2.78314	0	5	2.60488	2.07542
ZEB2	3.22614	7.68011	0	1.5589	4.37927	0	1.237	5	2.58306	2.7636
THSD7A	7.56429	1.06788	0.58713	0	3.35941	5.48872	0	5	2.58106	2.98558
SEMA5B	3.78889	2.59712	-0.862426	2.8479	6.49789	2.92135	0	5	2.54153	2.43229
NUPR1	7.2458	-2.01264	3.10014	2.65883	2.55253	4.10492	0	5	2.52137	2.94667
PLSCR4	5.96611	2.72921	1.22257	5.64167	0	1.81465	0	5	2.48203	2.46765
DIO2	3.37051	6.06777	3.92678	1.21366	0	2.69962	0	5	2.46833	2.22523
GSTM2	6.16448	3.45842	0	1.54553	2.1947	3.8965	0	5	2.46566	2.22835
COL4A1	2.62964	1.2894	2.75335	0	6.74757	3.70157	0	5	2.44593	2.36332
ADAMTS16	0.695905	1.43724	4.89833	0	5.10464	4.92362	0	5	2.4371	2.42441
VTCN1	7.19737	3.21366	1.6808	4.81206	-2.38437	2.53906	0	5	2.43694	3.12709
FAT4	6.5302	2.48385	0.909017	2.21983	-0.528328	5.33448	0	5	2.42129	2.65406
COL16A1	4.71023	0	2.21634	0.680886	3.87546	4.86998	0.394	5	2.39241	2.09713
LINC01133	5.98758	0	1.30916	3.95294	4.23745	1.16435	0	5	2.37878	2.34137
TNNT2	5.12786	2.84883	2.91826	0	4.19369	1.48423	0	5	2.36755	1.97821
TAGLN	7.33901	2.35577	3.67675	1.42899	-0.695139	2.02605	0	5	2.30449	2.65784
TMEM45A	2.49934	4.72826	3.30907	1.84196	0.420001	3.3784	-0.254	5	2.27472	1.75024
JPH2	1.26672	6.51557	2.62041	2.07889	0	3.37113	0	5	2.26467	2.26233
CCDC80	5.47563	2.859	4.57073	2.42741	-1.20775	1.40556	0	5	2.21865	2.37759
ADGRG2	0	4.66177	2.25133	0	3.39335	2.2664	2.871	5	2.20626	1.71374
FGF5	4.20547	3.02536	1.5385	0	3.85209	2.20305	0	5	2.11778	1.70796
MOXD1	9.38781	1.35439	1.63305	2.0842	0	1.54164	-1.186	5	2.11644	3.40108
GBP1	6.90408	0	1.61755	1.03428	3.24668	1.60842	0.338	5	2.107	2.36356
ADAMTS15	-0.934063	1.87918	1.07487	0.67871	5.57144	6.14475	0	5	2.05927	2.7427
WNT10A	5.355	0	0	1.95451	3.53637	2.43919	1.012	5	2.04244	1.94829
CLU	0.462006	5.49517	1.60765	2.27138	2.84585	1.56218	0	5	2.03489	1.81236
CLEC7A	4.92898	3.5753	2.21658	3.93535	-2.73772	2.30252	0	5	2.03157	2.62626
PROS1	6.78654	1.6777	0.804936	2.17162	0.299552	2.69243	-0.336	5	2.01382	2.35581
TRIM29	-0.309142	6.76694	2.71679	1.81187	2.82969	-0.702821	0.909	5	2.00319	2.50961
TAGAP	3.98883	4.01724	0	2.23696	2.44684	1.32161	0	5	2.00164	1.67036
DYNC1I1	4.781	4.28383	1.6778	0	1.54112	1.29466	0	5	1.93977	1.90335
SLC7A7	4.80082	1.3442	2.63095	1.80263	0	2.90315	0	5	1.92596	1.70729
CPE	5.65886	4.79046	0.242048	3.13179	-2.67388	1.51705	0.758	5	1.91776	2.8612
COLQ	3.80327	2.36593	0	2.12439	2.19886	2.89249	0	5	1.91214	1.42497
HOXC13-AS	1.97863	2.09826	0.555132	0	3.41261	5.32873	0	5	1.91048	1.96289
GPC4	3.09789	7.1508	0.745385	2.99194	-1.56825	1.52485	-0.573	5	1.90995	2.88143
TMEM86A	4.26021	1.90509	2.46015	3.66843	0	0.844656	0	5	1.87693	1.70009
CMAHP	5.14566	3.78157	0	1.44049	1.851	0.630019	0	5	1.83553	1.9618
TLR3	4.26641	0.439288	2.45244	1.84298	1.8963	1.92176	0	5	1.83131	1.39161
SAMD9L	5.80198	-0.604163	2.18616	0	2.68253	1.64547	0.899	5	1.80157	2.11343
CNTNAP1	4.29729	1.9727	0	2.24576	1.75944	2.25819	0	5	1.79048	1.48076
TGFB2-AS1	0	3.18285	0.610741	2.06425	4.25304	2.38118	0	5	1.78458	1.64469
HRK	0.946243	2.64293	2.57222	2.68597	3.64027	0	0	5	1.78395	1.45404
SLC4A4	6.38457	3.53779	0.524039	2.1196	-2.30202	2.17431	0	5	1.7769	2.76801
CPA4	2.89754	6.61421	2.96758	2.20458	-4.13876	1.86511	0	5	1.77289	3.27659
PCDHB11	4.98856	1.54168	0.771164	1.76219	0	3.3314	0	5	1.77071	1.83088
CLDN1	3.49028	1.90331	-0.52228	4.07732	0.801662	0.40901	2.183	5	1.76319	1.6591
CAV1	-0.828409	1.1495	2.88232	-0.913484	6.66129	2.45454	0.851	5	1.75097	2.60802
SMAD9	2.20079	3.41383	0	0.715663	2.6441	3.12594	0	5	1.72862	1.46378
IGFBP3	5.91514	0	2.17138	1.238	0.875656	1.89255	0	5	1.72753	2.02873
BEX2	3.67995	0	0.773425	5.0158	0.864046	1.26285	0.38	5	1.71087	1.88391
OLFML2A	4.28763	4.23207	2.39412	1.41662	-2.06345	1.83089	-0.289	5	1.68698	2.30235
ABCA5	3.08958	0.985644	1.58242	3.05973	0.445864	2.60702	0	5	1.68147	1.26406
AKAP12	-1.44288	3.96887	0.621927	0	3.03583	2.79869	2.581	5	1.65192	1.95061
SCUBE3	4.12956	2.09736	3.2967	0.71224	-1.28308	2.15062	0.452	5	1.65077	1.83612
STX19	6.05415	1.91432	1.91891	0	0.60655	0	0.929	5	1.63185	2.10516
PGBD5	0	1.26094	4.04859	2.5941	1.62948	1.84893	0	5	1.62601	1.43044
ADAMTS7	4.05827	4.46211	0.817002	1.36615	-0.894658	1.43122	0	5	1.60573	1.98805
SAMD4A	1.7663	2.23099	0.859675	1.45026	4.49426	0.403418	0	5	1.6007	1.49247
HPX	4.19233	2.14814	0	1.68217	1.97427	1.19116	0	5	1.5983	1.44075
SHROOM4	5.48995	0	1.0436	1.20548	0	2.47833	0.965	5	1.59748	1.91013
TLCD2	4.04082	0	1.19345	1.75412	1.5611	2.55149	0	5	1.58585	1.42432
HHAT	4.09718	1.77576	0.945015	2.9139	-0.284451	1.59593	0	5	1.57762	1.55616
BCO2	3.20158	2.43207	0	1.22746	1.68374	2.49632	0	5	1.57731	1.24653
TMCC2	1.46997	2.20503	1.46376	-0.454234	3.3683	2.98567	0	5	1.57693	1.42739
CITED2	2.55786	2.92447	1.20436	2.15867	1.85638	0.330866	0	5	1.57609	1.10851
YPEL4	2.4441	1.67617	3.14625	2.49485	1.22625	0	0	5	1.56966	1.2358
TRAF1	6.43085	1.50319	1.22503	0.554405	0	1.24838	0	5	1.56598	2.2292
FLRT3	0.413454	2.10438	1.58878	3.98089	0.211028	1.75982	0.887	5	1.56362	1.27704
RRAGD	1.92825	0	1.40862	4.87263	0.667142	2.92878	-0.892	5	1.55906	1.92565
CARD16	4.76118	1.29725	0	1.92633	0.810076	2.1019	0	5	1.55668	1.64185
GCNT4	3.25548	3.4136	0	1.03681	0.510342	2.65513	0	5	1.55305	1.51394
RASSF8-AS1	0.854297	4.72621	0.564605	0	2.54228	2.07375	0	5	1.53731	1.71299
BAMBI	2.21637	0	2.2889	1.36474	1.4887	3.36609	0	5	1.53211	1.23349
TMEM255B	2.96911	0.87738	3.55468	0	2.5326	0.73302	0	5	1.52383	1.46732
WEE2-AS1	3.35763	1.68646	0	2.12162	1.50832	1.9909	0	5	1.52356	1.19786
ID2	0	2.97947	1.86385	-1.00999	3.35067	2.52989	0.939	5	1.52184	1.61598
PKD1L2	4.09553	1.44013	0	0.930394	2.58615	1.55863	0	5	1.51583	1.45752
STON1	3.20266	1.90121	0	2.54038	0.74278	2.20742	0	5	1.51349	1.27246
FBLN5	4.34971	-2.69898	2.24226	0	2.27557	3.1055	1.231	5	1.50072	2.30234
FRAS1	1.69145	0	2.38378	1.73539	2.08945	2.57894	0	5	1.497	1.07118
HLA-B	5.37227	-0.377493	1.69774	1.39138	0.691193	0	1.652	5	1.48959	1.89283
BTN3A3	5.05644	-0.376471	2.19719	0.890197	0.912262	1.73944	0	5	1.48844	1.81104
DAPK2	4.43497	0	0.22325	1.44683	2.06074	1.46565	0.748	5	1.48278	1.49309
THBS3	3.81891	0.8688	1.37499	1.54183	0.469879	1.95441	0.35	5	1.48269	1.18189
HOTAIR	2.0945	1.39835	0	3.50387	1.7344	1.61281	0	5	1.4777	1.22089
GPR176	2.89551	1.49937	3.48498	1.22728	-0.308534	1.44495	0	5	1.46336	1.38302
TTLL3	4.62515	2.07206	0	1.20615	0.830744	1.44566	0	5	1.45425	1.58726
KLHDC1	3.47972	2.02845	0.416865	1.29671	2.07677	0.877684	0	5	1.45374	1.18096
DENND2C	1.75654	2.74559	1.17911	0	3.082	1.07309	0.327	5	1.4519	1.15578
CELF5	5.09494	0	1.0069	1.21121	2.00698	0.805327	0	5	1.44648	1.7545
FHL1	-1.86832	4.23941	1.43835	1.62334	3.18933	1.02904	0.463	5	1.44488	1.95783
CEMIP	-1.13657	2.14981	0	4.15991	2.28933	1.2155	1.408	5	1.44085	1.70229
ALDH1L2	1.87944	1.96327	1.5125	2.13498	0	2.57141	0	5	1.43737	1.03138
OSR2	1.04672	1.04958	2.57645	0	3.54149	1.83102	0	5	1.43504	1.31116
CTSF	2.78222	0.452444	2.06156	1.72711	-1.05132	2.12232	1.9	5	1.42776	1.29925
SH3BGRL	4.59999	1.20462	1.20217	1.30804	-0.96001	2.32347	0.308	5	1.42661	1.72895
ARMCX2	2.67715	1.6754	0.3794	1.25401	1.0325	2.94203	0	5	1.42293	1.09842
PBXIP1	3.69769	0	1.19225	2.34339	0	1.88513	0.821	5	1.41992	1.33544
YPEL1	6.29359	1.91132	1.60036	0.754558	-1.23678	0.5859	0	5	1.41557	2.38883
ARL15	2.27318	0.60467	3.15421	2.02272	-0.91353	2.48141	0.268	5	1.41295	1.45271
HOXC13	0.502282	0.907604	0.757198	0	2.87627	4.37521	0.43	5	1.40694	1.60174
ARID5B	4.71588	0.732814	1.43839	1.7507	0.713942	0.452209	0	5	1.40056	1.57552
C4orf19	3.86149	0	0.685707	0	3.03038	0.835129	1.377	5	1.39853	1.49816
FKBP7	2.70111	3.46076	0.817907	1.38548	0	1.40527	0	5	1.39579	1.30375
NABP1	1.86897	2.92374	0.464803	2.49337	0.441491	0.633129	0.863	5	1.38407	1.03322
APH1B	3.08671	2.28115	0.879296	0.429513	0	2.41739	0.549	5	1.37758	1.19374
GPRIN2	4.15569	1.58829	0.782481	-0.795644	2.30734	1.60247	0	5	1.37723	1.61514
RAB32	0.751865	3.51866	0.886792	1.41492	2.12544	0.394999	0.47	5	1.3661	1.12291
SUGCT	1.00311	0	1.84648	1.12087	2.8352	2.74603	0	5	1.36453	1.1703
CD24	2.76721	2.84949	1.00926	1.51082	0.200857	0	1.191	5	1.36123	1.12297
SLC25A27	2.22942	2.09749	0	1.61631	1.3305	2.14569	0	5	1.34563	0.973089
PRR5L	2.27266	0.77112	3.56137	2.02073	0.727255	0	0	5	1.33616	1.32652
TTC3P1	2.63645	0.935387	0	0.904194	3.03021	1.81636	0	5	1.3318	1.20477
ABLIM1	-0.368716	0	2.56125	0.622555	2.84297	1.57497	2.023	5	1.32229	1.2583
ADM	1.0822	2.48932	1.79304	2.00625	0	2.84991	-0.976	5	1.32067	1.38282
SCARF2	3.24048	0	1.46722	0.930581	1.09665	2.50552	0	5	1.32006	1.21118
PCDHB2	4.37909	1.14178	0.852141	1.38774	-0.420432	1.3397	0.464	5	1.30629	1.49299
MXD4	2.8799	0	1.03854	1.87029	0	2.24915	1.103	5	1.30584	1.09614
CFAP70	3.51179	0.621544	0	0.947081	2.86683	1.17486	0	5	1.30316	1.37401
ITGB3	3.53971	2.5357	1.19589	0.814555	-3.39545	4.38341	0	5	1.29626	2.5831
MCAM	2.16173	5.34717	0.626686	1.41174	-2.19406	1.56779	0	5	1.27444	2.29324
TIAM2	3.51622	1.89056	0.988099	-0.355547	0.820846	1.56448	0.456	5	1.26867	1.23177
ZNF442	2.27616	1.90376	2.77292	1.18919	0	0.694916	0	5	1.26242	1.09814
AKR1C3	-0.373201	2.3984	1.65106	2.13	-0.990476	2.66054	1.355	5	1.26162	1.4088
TPM1	1.42944	2.36973	1.7127	1.11035	0	2.15064	0	5	1.25327	0.953561
SCHIP1	2.63321	3.6208	0	0.571111	1.33361	0.601097	0	5	1.2514	1.38732
STARD9	1.34841	2.08655	0	1.69936	1.47529	2.07151	0	5	1.24016	0.890822
SLC26A2	1.75246	0.955468	-0.180929	1.18717	2.31611	2.6093	0	5	1.23423	1.07516
FOXO4	1.45059	0	1.15052	1.83479	0	2.57378	1.596	5	1.22938	0.947474
BDH2	3.58471	1.69966	0.763121	1.18908	-0.347174	1.68566	0	5	1.22501	1.30337
SYNGR1	1.67265	1.81829	0.284553	0.880541	-1.31091	2.33346	2.891	5	1.22423	1.41366
SOCS2-AS1	2.43411	0.900424	0	1.65599	1.22131	2.33997	0	5	1.22169	0.999783
STARD13	2.29545	1.13546	1.84075	0	2.29923	0.781156	0.189	5	1.22015	0.953743
TTLL7	2.57681	2.52043	0.903923	1.7437	0	0.794646	0	5	1.21993	1.08505
GPC6	0	0.554594	1.25968	1.07706	2.31388	3.64039	-0.309	5	1.21952	1.37513
CAPN3	2.58665	2.77146	0	1.45645	0.561331	1.15549	0	5	1.21877	1.13618
C12orf75	3.61084	1.5425	1.07275	0	0.551259	1.72669	0	5	1.21486	1.25979
ANXA8	2.44867	2.73685	2.08448	-2.90104	2.45219	1.45549	0.221	5	1.21395	2.00467
KRT16	1.4104	2.74487	4.23807	2.09469	-4.19293	0	2.185	5	1.21144	2.70661
FADS3	1.45528	1.5621	1.22684	2.93138	0.228046	1.03332	0	5	1.20528	0.966692
RASGEF1B	3.56555	3.08082	1.32645	-3.16733	1.88585	1.74449	0	5	1.20512	2.25202
ZNF425	1.82991	0	1.28536	0.547547	2.50693	1.94148	0.284	5	1.19932	0.945752
NCF2	2.79364	3.37666	2.69174	-1.79693	-0.786724	1.17293	0.936	5	1.19819	1.93657
SPATA17	1.09137	-0.537998	2.41801	0.63903	0.860353	3.87495	0	5	1.19225	1.50227
MEF2C	4.54776	0.715085	0.813219	-0.600483	0.547069	2.27904	0	5	1.18596	1.72546
RASGRP3	2.91309	-0.78676	0.886872	2.77027	2.4827	-0.723631	0.741	5	1.18336	1.58114
OVGP1	1.75682	1.93694	1.00909	1.82325	0	1.72235	0	5	1.17835	0.859029
TCP11L2	1.31979	-0.371872	1.75264	1.20605	0.975646	3.28338	0	5	1.16652	1.19816
ZNF704	0.375237	1.02838	0.766009	3.7273	0.740839	1.52569	0	5	1.16621	1.22707
SATB1	0.82522	0	1.55088	1.55975	2.13322	2.08102	0	5	1.1643	0.904725
PELI1	0	1.25878	1.21147	1.49762	2.87949	1.23702	0	5	1.15491	0.981494
ZNF862	3.38297	0	1.15928	0.594975	0.803856	2.13244	0	5	1.15336	1.22639
AKT3	-1.45732	1.42994	3.61967	0.806327	1.21063	2.38465	0	5	1.14198	1.63013
ARHGAP24	1.89904	1.99173	0	1.32277	2.0732	0.692505	0	5	1.13989	0.913354
SAMD9	3.25316	-0.674339	1.1741	-1.42627	4.40196	0.716951	0.533	5	1.1398	2.06285
SOCS2	0.436574	0	1.8177	1.46834	1.24405	2.17919	0.811	5	1.13669	0.770324
DDX60L	2.66176	0.987405	0.703146	0.35474	1.88331	1.34204	0	5	1.1332	0.916434
JMY	1.08845	-0.594634	1.36939	1.66842	1.96056	2.33628	0	5	1.11835	1.0602
ATP10D	1.58861	0	2.27246	0.675763	1.58551	1.68336	0	5	1.1151	0.89329
CAV2	-0.279317	1.02399	1.40279	-1.18108	4.42153	1.30498	1.07	5	1.10898	1.74539
ANXA6	1.40904	4.53278	1.00445	1.22897	-1.17878	0.516341	0.241	5	1.10769	1.74051
RBMS3	0	3.00238	0.732682	2.00671	0.963739	0.973955	0	5	1.09707	1.08247
UNC79	2.19948	1.42647	0	1.08004	2.07971	0.850967	0	5	1.09095	0.890422
HLA-F	3.92411	-1.16372	1.02315	0.83014	1.79996	0	1.211	5	1.08923	1.57534
EPPK1	2.24106	0	1.35825	1.76146	1.25058	1.00104	0	5	1.08748	0.84238
KRBA2	0	2.44353	1.52752	1.51558	1.12186	0.989345	0	5	1.08541	0.874813
LINC00869	1.97051	0.870662	1.57301	0	0.806709	2.37495	0	5	1.08512	0.927729
DNAJB4	0.43502	1.37782	0.905114	1.05902	2.40651	1.05094	0.342	5	1.08234	0.688089
SMPD1	2.37395	0	0.951269	1.27102	0.447966	1.26042	1.212	5	1.0738	0.74643
PPP1R15A	1.27501	0	0.967499	0.781582	3.19643	0.316184	0.971	5	1.07253	1.03121
ZNF844	0.952739	3.10116	1.68791	0.803172	0.368405	0.531181	0	5	1.06351	1.0424
ATP6V0A4	0.98133	2.62699	0	2.12572	0	1.04168	0.595	5	1.05296	1.00505
RHOU	0	1.50107	1.22406	0.778225	1.06552	3.48574	-0.688	5	1.05237	1.31427
CYP1B1	1.70079	0.99062	1.83507	1.26629	1.55924	0	0	5	1.05029	0.769685
PDGFB	2.53689	1.56863	0.856291	0.375123	0	1.26627	0.716	5	1.0456	0.83999
ZNF441	2.53623	2.33122	0	1.09897	0.528488	0.800365	0	5	1.04218	1.03212
PCAT6	0	1.14566	1.8809	1.32109	0.979587	1.96576	0	5	1.04186	0.798033
PTPRG	0.452309	1.13838	1.76558	1.92722	1.53385	0.75527	-0.285	5	1.04109	0.790492
EPDR1	1.09532	3.23129	0.69581	0.903142	-0.636527	2.58974	-0.635	5	1.03483	1.46969
COL18A1	0.691023	1.57295	0.906961	0.368215	2.11605	1.55767	0	5	1.03041	0.750736
WIPI1	3.3	0.548647	0.978852	1.2043	-0.304462	1.48082	0	5	1.02974	1.18761
CTSH	3.88437	0.81522	2.07223	0	-2.62062	2.02022	1.035	5	1.02949	2.02683
GLS	0	2.07332	-0.646973	0.520072	2.08508	1.81318	1.344	5	1.02695	1.08373
HOXC11	2.02487	1.38131	0.91556	0	1.47386	1.3304	0	5	1.018	0.767498
ARMCX1	0	1.60583	1.72396	1.15106	1.07984	1.55824	0	5	1.01699	0.733707
CPEB2	0.401009	0.725166	0.33067	1.07781	3.02449	1.02619	0.505	5	1.0129	0.933764
GRN	1.43104	0	1.71679	1.59653	-0.128228	0.990923	1.459	5	1.00944	0.767949
PKIG	1.0662	0.745338	1.75145	1.13155	0.279308	2.05223	0	5	1.00373	0.739112
FGFR3	2.36603	2.78059	1.3843	0.856662	-1.22056	0.843762	0	5	1.00154	1.36382
MICAL1	2.68917	1.42577	0.683089	0	0	1.43117	0.742	5	0.995885	0.947572
BMP1	2.95503	0	1.44275	1.06058	-0.992916	1.68076	0.79	5	0.990887	1.25834
BBS12	1.49333	1.16977	1.47369	0.48587	0.851739	1.4574	0	5	0.990256	0.576112
AJUBA	0.670234	0.971841	1.04673	1.53943	2.29579	0.407403	0	5	0.990205	0.756338
CYFIP2	0	1.01822	1.34748	3.18392	0.616876	0.762573	0	5	0.989866	1.08728
DRAM1	2.48352	0.549458	-0.354335	0.945659	1.18819	2.38081	-0.301	5	0.984615	1.14557
TACSTD2	1.71017	0.904166	1.62199	1.90863	0.240621	-0.753841	1.229	5	0.980104	0.951164
APBB1	0	1.28694	0.713011	1.06885	1.5933	2.18881	0	5	0.978701	0.809478
ARMCX3	2.14573	0	1.07936	1.28465	0.420393	1.13428	0.784	5	0.978344	0.68281
APOL2	1.94005	1.05477	1.23627	0	1.0332	1.0939	0.464	5	0.9746	0.610359
SAMD12	1.13041	-0.934401	0.928117	3.8094	0.96199	0.892113	0	5	0.969662	1.45278
PRSS23	1.32961	1.59223	1.80838	0	-1.0811	1.72008	1.399	5	0.966886	1.08887
PNRC1	1.64615	0.465113	1.38049	1.2	0.945012	1.12324	0	5	0.965715	0.56249
ZNF91	1.99899	0.975893	0.787897	0.522077	1.6459	0.459211	0.366	5	0.965138	0.62916
STAT2	2.08861	1.08278	1.03658	0	0	0.906658	1.629	5	0.963374	0.773328
RAP2C-AS1	1.36585	1.31851	1.52159	1.22124	1.2982	0	0	5	0.960772	0.662628
ZNF44	1.93813	1.71729	1.43338	1.0358	0.597292	0	0	5	0.960272	0.788969
PAWR	0.438476	1.62274	1.02946	0.94825	2.02343	0.973056	-0.32	5	0.959345	0.762193
CAP2	1.46641	2.27272	1.45601	0.830903	-0.464627	1.13798	0	5	0.957057	0.933198
PLEKHB1	2.36609	-0.951602	0.730199	1.98525	0.714971	1.81778	0	5	0.951813	1.18689
RASA3	-0.839787	0.929722	2.30986	0.658135	2.11358	1.48383	0	5	0.950763	1.13134
MAP1B	1.18204	1.29076	1.03934	1.28153	0	1.83459	0	5	0.946892	0.692253
CYLD	1.92368	0	1.3858	0.824613	1.22402	0.935514	0.334	5	0.946804	0.646901
AMOTL2	1.42259	1.29378	1.08771	1.09958	1.33067	0.379237	0	5	0.944795	0.540965
GTF2IRD2	2.48566	0.963429	0	0.777337	1.67198	0.708665	0	5	0.943867	0.891858
SLC23A3	2.86495	1.09867	0	0.911193	0.905828	0.811141	0	5	0.941684	0.958853
HBP1	1.80271	1.28742	0.882398	0.528033	0.446722	1.1525	0.483	5	0.940397	0.505854
ITGB8	3.45354	0.793238	-0.242713	1.06265	0.651771	0.853308	0	5	0.938828	1.20606
RBM26-AS1	1.24506	1.00371	0	0.840311	1.62498	1.83742	0	5	0.935927	0.72442
BEND6	1.87044	0.703841	1.84839	0	1.49005	0.631271	0	5	0.934856	0.807417
SIDT2	2.16259	-1.1414	0.445477	1.10481	0.767339	2.02501	1.162	5	0.932261	1.10714
PBLD	3.45657	0.854659	0	0.805155	0.890315	0.507262	0	5	0.930566	1.17721
KIAA0825	2.33639	1.04921	1.18342	0.897902	0	1.03899	0	5	0.929415	0.795724
ACCS	2.7733	0	1.08531	0.908582	-0.555601	1.50409	0.771	5	0.92667	1.06841
ZNF627	0.877572	2.25041	1.42197	1.33946	-0.597957	0.808124	0.355	5	0.922082	0.897739
AKAP3	1.73292	0.641216	0	1.57566	1.34756	1.15467	0	5	0.921717	0.718691
ZBTB47	1.66676	1.06195	0	1.01552	1.32424	1.37479	0	5	0.920467	0.664576
PHLDB1	1.26281	1.84829	1.35022	0.824334	0	1.45911	-0.334	5	0.915823	0.804457
LRRC37A3	2.27512	1.25214	0	0.86221	0.860503	1.1372	0	5	0.912454	0.784552
RAB30	2.03873	0.576259	0.312116	1.4756	1.45487	0.518597	0	5	0.910881	0.746207
DNAJC18	1.1058	0.434969	0.7732	1.30747	0.554012	2.18232	0	5	0.908253	0.70879
UGCG	1.17781	2.76596	0.693125	1.55506	-0.558046	0	0.691	5	0.903557	1.08092
ZXDA	1.28551	0	0.573077	0.916632	2.95384	0.591651	0	5	0.902959	1.01563
FAM200B	0.833221	2.60337	0.442629	0.695139	0.577854	0.710789	0.453	5	0.902286	0.763375
SLC39A13	1.85723	0	0.656487	0.928335	0.973985	1.87094	0	5	0.89814	0.76861
GTF2IRD2B	1.77983	1.22536	0.335153	0.899875	2.05107	0.842296	-0.889	5	0.892083	0.977018
FBLN2	2.36757	0	3.6819	0.580135	-2.02132	0.989732	0.62	5	0.888287	1.79929
BBS1	1.21106	2.02384	0	0.714937	0.99923	0.868253	0.383	5	0.885761	0.643008
HTR7P1	1.26667	1.63136	0	1.11702	1.34978	0.82919	0	5	0.884861	0.650916
BAZ2B	3.08487	0	0.847635	0.504481	0.660619	0.425774	0.652	5	0.882197	1.007
BMP2	-0.780266	1.04636	0.300673	1.24022	1.00789	1.88846	1.423	5	0.875192	0.873458
CACFD1	1.81314	0	1.0968	1.32295	0	0.508427	1.364	5	0.872187	0.711178
VMAC	2.00189	1.36155	0.585774	0.89662	0.491224	0.76324	0	5	0.871472	0.647566
SEZ6L2	1.75785	0	1.4456	1.77075	-1.17088	1.00623	1.29	5	0.871363	1.08382
EDEM2	0.70351	1.04046	1.76142	1.35759	-0.444197	1.37959	0.285	5	0.869052	0.75478
GOLGB1	2.15516	0	0.566701	0.791931	1.39026	0.778839	0.345	5	0.861128	0.714223
ALDH3B1	1.33575	-1.06443	0.960828	0	3.11119	0.70075	0.974	5	0.859726	1.27709
FLNC	0.719489	0	1.45986	0	1.97283	1.25786	0.591	5	0.857291	0.744734
CLYBL	1.28185	0	0.737594	1.28724	0	1.51307	1.173	5	0.856107	0.629687
CLHC1	1.04911	0.895093	0.368486	1.21998	1.02102	1.42843	0	5	0.854589	0.499433
PDGFA	-0.699535	1.11305	1.18622	-2.75197	2.6026	0.645154	3.886	5	0.854501	2.15593
NDST1	0.954112	0.776577	1.82096	0.325536	0.463181	1.09047	0.55	5	0.854405	0.505202
SNX21	2.19747	1.31373	0.834276	0.684693	0	0.947034	0	5	0.853885	0.765135
SPEF2	2.56857	0	0.614829	1.63051	0.537075	0.622324	0	5	0.853329	0.932081
HCFC1R1	0.61894	0	2.75932	0.487754	0.954905	0.587108	0.543	5	0.850147	0.887598
C1orf53	1.29991	1.7164	0.963743	0.888951	0	1.08132	0	5	0.850047	0.641098
ADM2	2.2371	-1.61246	1.15663	2.23921	1.09624	0.800187	0	5	0.845271	1.34146
GAB2	0.659875	0	1.86114	1.57876	1.12347	0	0.661	5	0.840606	0.723939
PMEPA1	0	1.00309	1.77191	-1.91796	1.20508	1.86314	1.953	5	0.839754	1.39199
PRAF2	1.77104	0	0.90661	0.63535	1.14923	1.39811	0	5	0.837192	0.674711
MYO1B	0.555822	0.350673	0.548871	-0.318185	2.70219	0.91748	1.067	5	0.831978	0.937298
HSPG2	1.53463	0	0.590382	1.79055	0.817123	1.07908	0	5	0.830252	0.697207
DUSP19	1.51125	0.989458	0	0.682012	-0.786308	2.61652	0.785	5	0.828276	1.08062
KDM7A	0.39546	0	0.639506	0.901946	1.79138	1.30412	0.756	5	0.826916	0.587884
IQCH-AS1	1.1576	1.35525	0.616299	0	1.19951	1.44792	0	5	0.825226	0.622479
CXCL16	1.44039	0	1.13193	1.37073	0.789055	0	1.021	5	0.821872	0.601612
C14orf28	0.913549	1.182	0.910682	1.63365	0.354027	0.754027	0	5	0.821133	0.532904
IQCJ-SCHIP1	0.986174	2.23203	0	0.570212	1.32628	0.601097	0	5	0.816542	0.788753
TTC17	1.21338	0.523125	0.428371	1.16211	0.803904	1.04109	0.497	5	0.809853	0.333176
TMEM25	1.30445	0.64623	0.613665	1.23006	0	1.87198	0	5	0.809485	0.698368
FERMT2	1.03802	0.94366	0.509196	0	2.18503	0.61658	0.344	5	0.805212	0.702561
CPQ	0	2.13497	0.72217	2.42306	-3.21467	2.84667	0.72	5	0.804599	2.0565
NOCT	0.544218	1.06018	0.525764	0	2.24928	1.23955	0	5	0.802713	0.793923
ZNF517	1.46871	0	1.14576	0.967765	0.735912	1.29698	0	5	0.802161	0.59525
HABP4	0.856644	0.791115	0.661183	0	2.05304	1.24662	0	5	0.80123	0.715557
ORMDL3	1.55871	0	1.06654	0.968839	0.269009	1.0819	0.662	5	0.800999	0.531608
LCA5	1.59636	0	0.719579	0.995457	0.988574	1.29338	0	5	0.79905	0.610716
ERMAP	1.69869	0.69974	1.84773	0.66773	0	0.628618	0	5	0.791787	0.735054
NBPF12	1.75074	0	1.07155	0.796418	1.38196	0.539562	0	5	0.791462	0.66629
KLHDC2	1.16986	0.763391	1.20354	0.727299	1.17505	0.47666	0	5	0.787973	0.445435
FTL	0.479749	0.582768	1.93791	0.873854	-1.56747	0.846397	2.35	5	0.786173	1.25554
PDCD4	1.0808	-0.535693	1.21241	1.20785	0.198565	1.6534	0.66	5	0.782475	0.742385
GOPC	1.29935	0.532349	1.26223	0.413819	0.706099	1.26143	0	5	0.782182	0.507164
GSTA4	4.17252	-0.489693	0.707889	1.10398	-1.61981	1.04272	0.55	5	0.781087	1.78477
AP1S3	0.538842	1.44263	0.759366	0	1.62302	1.10228	0	5	0.780877	0.649231
ZNF345	1.63989	1.54224	0	0.86681	0.646176	0.702316	0	5	0.771062	0.654236
ZNFX1	1.3893	0	1.01966	0	1.35126	0.541556	1.053	5	0.764968	0.591836
SUSD4	2.8246	2.57391	0.85047	0.865842	-2.39406	0.608982	0	5	0.761391	1.73785
PNPLA2	1.35005	0	0.953221	1.25877	0.218334	0.886016	0.662	5	0.761199	0.505097
ZNF224	2.2354	0.778169	0.444964	0.586608	0.537781	0.735923	0	5	0.759835	0.699286
CHAC1	1.39301	-1.90088	1.46961	1.91916	1.57496	0.860029	0	5	0.759414	1.3279
ERAP2	1.38294	1.45374	0.599682	0.455437	0	0.670179	0.749	5	0.758712	0.512115
RTN2	1.25961	0.599345	1.63698	1.26658	0	0.542501	0	5	0.757858	0.645961
CDC42EP3	1.57176	1.70623	0.909441	1.21562	-0.635666	0.528729	0	5	0.756588	0.852752
WFS1	1.42405	-0.82518	1.54934	1.1109	0.637699	1.39485	0	5	0.755953	0.884631
PSAP	1.46492	-0.356213	1.5137	1.44113	-0.650185	1.04207	0.819	5	0.75349	0.898723
ANKRD13A	1.61674	0.649857	1.42739	0	0.812504	0.753054	0	5	0.751364	0.625704
DOK4	2.05857	0.863705	0.41271	1.14146	-1.02564	1.2088	0.59	5	0.749943	0.947039
KIZ	0.979484	1.08911	0.840002	0.757817	0.451665	1.12773	0	5	0.749402	0.402079
FZD2	1.25714	0.589762	2.64919	0.793105	-0.599174	1.1086	-0.559	5	0.748518	1.12205
LIMCH1	1.7676	-1.22736	-0.726278	2.46168	0.932697	1.22052	0.79	5	0.74555	1.31091
PARVA	0.458666	0.678195	0.643795	0.999952	1.56082	0.876321	0	5	0.745393	0.482965
ARMCX6	0.82001	1.09304	1.05126	0.675679	0	1.09161	0.462	5	0.741943	0.404258
RRAS2	-0.421278	1.8769	0.556781	0.808489	1.46646	0.905911	0	5	0.741894	0.793957
KLHL28	0.8788	0.412098	0.757152	0.768695	1.29942	0.595074	0.481	5	0.741749	0.296905
CCNG2	1.00722	1.50814	1.54068	1.59479	-1.29493	0.557663	0.259	5	0.738939	1.03592
SMIM14	3.07543	0.926147	0.666113	0	-1.55536	0.544702	1.514	5	0.738719	1.41113
MAP3K14	-0.359584	0.827577	0.757117	-0.422392	2.06333	1.20824	1.081	5	0.736469	0.880799
RABAC1	1.49447	0	1.37863	0.735055	-0.221325	1.11578	0.645	5	0.735371	0.658144
SYT16	1.48742	1.59717	0.585773	1.51382	0.698447	-0.740337	0	5	0.734614	0.880955
JUND	1.40752	-0.834849	0.769237	1.08813	1.03466	0	1.677	5	0.734528	0.871776
LINC00662	1.46022	0.771994	0.464221	0.67911	0.743584	0.988385	0	5	0.729645	0.448714
TPRA1	1.18145	0.824035	1.48481	0.284314	0.773619	0.555695	0	5	0.729132	0.507643
TPRG1L	0.657427	0.443326	0.678898	0.411351	1.15745	0.856019	0.879	5	0.72621	0.262135
TBC1D32	1.75007	0.635343	0	0.603025	0.607299	1.46142	0	5	0.72245	0.668462
DISP1	0	0.696132	1.338	0.613666	1.25631	1.13316	0	5	0.71961	0.56109
RAB40B	1.09405	0.908879	0.791384	0.75636	0	1.48336	0	5	0.719148	0.547954
DHRS12	1.75484	0.93101	0.618199	0.85145	0.857007	0	0	5	0.716072	0.605327
ST6GAL1	0.652531	-1.21448	1.46828	1.59986	0.643742	1.4582	0.379	5	0.712449	0.978732
RPS27L	1.31596	2.26855	0.83542	0.867117	-1.1142	0.257024	0.557	5	0.712411	1.03223
ATP9A	1.57298	-0.841607	1.89266	0.545028	-0.613254	1.33153	1.097	5	0.712048	1.06967
C17orf100	1.52308	0.594201	1.01096	1.11625	0.734663	0	0	5	0.711307	0.568465
PKD2	1.73051	0.504448	0	0.662548	0.356167	0.973204	0.749	5	0.710839	0.545593
MEX3A	1.47533	0.845509	0.751889	1.59656	-1.03888	0.928557	0.41	5	0.709852	0.874471
NBPF10	0.78985	0	1.09069	0.569052	0.75208	0	1.762	5	0.709096	0.617499
INPP5K	0.758743	0.521068	0.893164	0.962136	1.13775	0.40918	0.272	5	0.70772	0.316349
SNAP23	0.841602	1.53766	0.215763	0.577227	0.790251	0.730523	0.259	5	0.707433	0.442429
C5orf24	0.799049	1.07534	-0.125628	0.642498	1.57657	0.98141	0	5	0.707034	0.601785
RRAGC	0	0.647566	1.17786	0.529691	1.40471	0.750027	0.418	5	0.703979	0.470573
NIPAL3	1.08733	0	0.912937	0.91986	1.19142	0.8075	0	5	0.702721	0.496102
MAP1LC3B	0.444144	0	1.01172	0.587651	1.22669	0.854446	0.783	5	0.701093	0.40278
C1QTNF6	1.16582	0.558117	1.23828	1.14781	-1.05615	1.8339	0	5	0.698255	0.964984
FOXN3-AS1	0	1.44463	0.948365	1.16596	0.639038	0.686953	0	5	0.69785	0.550323
ULBP1	0.787441	-0.806676	1.16176	1.83171	0.814187	1.08517	0	5	0.696228	0.858585
FGD4	1.52145	0	0.574661	0.854234	0.842167	1.05438	0	5	0.692414	0.553727
PICALM	0.243494	0	0.932652	0.56213	0.661913	0.91774	1.518	5	0.690847	0.498152
ZNF713	1.1954	2.14226	0.687399	0.957044	-0.532306	0.559547	-0.201	5	0.686907	0.888883
CAPN5	2.05814	0.494548	1.65085	1.24897	-2.34727	1.01027	0.688	5	0.686216	1.44183
TSGA10	1.54966	0.79836	0.90906	0	0.64549	0.892541	0	5	0.685016	0.546774
INPPL1	1.71187	0	0.755674	0.879847	0.871045	0	0.574	5	0.684634	0.589181
GSTK1	2.03877	0.91404	0.983384	-0.712406	0	0.929791	0.622	5	0.682226	0.862168
ZKSCAN1	1.48084	0.502505	0.871808	0.426047	0.753487	0.622603	0	5	0.665327	0.455286
FAM177A1	0.614903	0.379045	0.902589	0	1.18786	0.82811	0.717	5	0.661359	0.384178
MXRA7	1.07417	1.07558	0.899075	1.10322	-0.284669	0	0.758	5	0.660768	0.567956
LAPTM4A	1.01477	0.992311	0.969433	0.809451	-0.39502	0.410783	0.804	5	0.657961	0.508307
RNF103	1.3197	0.54049	0.535983	0.735955	0.345097	0.718318	0.37	5	0.65222	0.330876
SSBP2	1.43895	0.516282	0.942527	1.24882	-1.06088	0.977105	0.498	5	0.651544	0.83083
SPECC1	1.44273	0.552106	0.866745	0.33949	0	0.764517	0.584	5	0.649941	0.451177
TSPYL4	1.53162	0.505454	0	0.724028	1.09007	0.678823	0	5	0.647141	0.554234
C11orf71	0.556105	0.512815	0.410607	0.943263	1.11536	0.932479	0	5	0.638662	0.384904
CMTM3	1.24848	0	1.12654	1.25876	-0.463439	0.542816	0.75	5	0.637593	0.663138
CDKL3	1.47612	0.942344	0.641077	0	0.824608	0.578264	0	5	0.637487	0.524016
HSF2BP	0.752348	0	1.47038	0.949571	0.54776	0.701791	0	5	0.631693	0.521062
DBN1	0.469402	1.0633	0.658084	0.882672	-0.171627	0.689233	0.823	5	0.63058	0.400319
AHR	1.05619	0.611278	-0.589483	1.97051	0.554939	0	0.757	5	0.622919	0.804612
FAM210B	0.749097	0.684354	0.408824	0.72516	0.208912	0.9376	0.627	5	0.620135	0.240268
ZNF250	0.734938	0.678646	0.985503	0.590494	0.332989	1.01789	0	5	0.620066	0.359677
CCPG1	1.6038	-1.24599	0.930952	0.995825	-0.521589	1.59382	0.927	5	0.611974	1.08267
MTERF2	0.64514	1.28398	0.576715	0.712473	0	0.988326	0	5	0.600947	0.475016
UAP1L1	0.813154	1.11725	0.500602	0	0.995422	0.769731	0	5	0.599451	0.452406
MAGED1	2.90942	-1.02018	0.738274	0.942572	-1.68866	1.42879	0.864	5	0.596317	1.53239
BSDC1	1.09485	0	0.161617	0.60757	1.09093	0.621517	0.562	5	0.591211	0.416231
AGA	1.4151	0.600271	0.878171	1.00714	-1.37534	0.440781	1.154	5	0.58859	0.925639
NAPB	1.05967	0.365025	-0.377988	0.600872	1.3923	0.536758	0.536	5	0.58752	0.556436
MIB2	0.801486	0	0.254952	0.889943	0.841219	0.708905	0.57	5	0.580929	0.334695
LTBP4	1.04622	0	0.943014	0.531137	0.866054	0.753504	-0.162	5	0.568275	0.474246
GULP1	0.696071	1.49737	1.20571	-1.59629	1.0952	1.04738	0	5	0.563635	1.06468
ZSWIM7	0.528094	0.68206	0.953038	0.9121	0.85421	0	0	5	0.561357	0.409902
CRELD1	1.13907	0	1.61313	0.810193	-1.23607	0.858117	0.744	5	0.561206	0.92819
NREP	0.739396	1.95205	1.45444	1.06984	-2.54427	1.23795	0	5	0.558485	1.49664
IFT140	1.75664	-1.12402	0.87105	0.696109	0.65897	1.04476	0	5	0.557644	0.907512
PLA2G15	0.742474	0.583619	0.96966	0	0	0.958517	0.643	5	0.556753	0.407126
GLMP	1.39137	0.581003	0.699554	1.20374	-0.902777	0.70133	0.212	5	0.555175	0.75345
DAGLB	0	0.632486	0.627835	0.561626	0.983241	0.706068	0.369	5	0.554322	0.305555
PLCG1	1.13713	1.58649	0.548443	0.953431	-1.02384	0.908791	-0.233	5	0.553922	0.894472
PHYH	0.508347	1.14575	1.36562	0.764844	0	0.862757	-0.796	5	0.550188	0.739378
ATP6V0E1	0.593657	0.947747	0.866384	0.280737	-0.298649	0.685003	0.748	5	0.546125	0.430163
EIF4A2	0	0.777674	0.55744	0.600878	0.682659	0.319501	0.875	5	0.544736	0.298088
ACVR2A	-0.333759	0	0.969667	0.809855	1.21124	0.575761	0.575	5	0.543966	0.542439
ARNT2	-3.18922	2.60872	0.775026	1.5738	0.501311	1.5174	0	5	0.541004	1.85108
TCP11L1	0.568223	-0.520767	0.74234	1.06289	0.805417	1.46429	-0.368	5	0.536343	0.7291
CAMLG	0	0.554085	0.661719	0.783921	0.712909	0.990752	0	5	0.529055	0.385129
POFUT2	1.11635	-0.900694	0.263236	0.793929	0.577369	1.13377	0.666	5	0.521422	0.69717
MTFR1L	0.492388	0.50604	0.586396	0.684879	0.719846	0.627957	0	5	0.516787	0.243061
SEC31A	0.704749	0	0.679837	0.507857	0.829894	0.875437	0	5	0.513968	0.370302
ZHX2	0.75965	-0.440263	1.11968	0.593419	1.01584	0	0.543	5	0.513048	0.556926
ACSF2	1.03818	0	1.08995	1.51102	-1.37586	0.730248	0.593	5	0.512365	0.956494
ZNF112	1.4413	0	0.581508	0.514234	0.500857	0.518858	0	5	0.508108	0.481799
TBC1D23	0.590469	0.676974	0.619039	0	1.07279	0.566125	0	5	0.503628	0.384284
MECOM	-0.466358	0.796281	1.93232	-1.05808	0.750406	0.583267	0.951	5	0.498406	0.980971
INTU	0.680464	0.761418	0	0.586858	1.14576	0.655938	-0.457	5	0.481919	0.534373
CYB5R1	1.06419	0.716676	0.960826	0	-1.17955	0.82721	0.902	5	0.470194	0.807357
SCARB2	0.739034	0	0.655738	0.781751	-0.466407	0.738582	0.79	5	0.462671	0.495981
MTMR3	0.518734	-0.704161	0.56618	0.801269	0	0.510604	1.507	5	0.457089	0.682736
USP54	1.32282	0	0.643811	0.776645	0.727708	-0.8011	0.528	5	0.456841	0.677829
ZER1	0.657698	-0.823028	0.637591	0.55582	0.800033	0.877537	0.399	5	0.443522	0.579906
RNF19A	0.72411	1.10959	-0.444494	0	0.53991	0.533113	0.638	5	0.44289	0.510359
IL18	1.37853	0.545708	-1.13088	0	0.952121	0.589055	0.744	5	0.43979	0.809339
FAM89B	1.12249	0.917084	0.684076	0.756547	-0.940589	0	0.534	5	0.439086	0.70257
FBLN1	1.4834	1.36441	0.632946	0.799446	-1.01182	0.586697	-0.882	5	0.424725	0.99875
CASP4	0.561058	0.627437	0.52309	0.911505	-0.189838	0.50612	0	5	0.41991	0.380975
DUSP22	0.567871	0.690564	0.540519	0.618367	-0.213112	0	0.697	5	0.414459	0.365762
TNFSF10	3.80268	0.672258	0.139833	1.21716	-4.57809	0.920566	0.624	5	0.399773	2.49968
BCAS4	0.706179	0.612398	0.550527	0	-0.911429	0.996318	0.72	5	0.381999	0.645122
MPZL3	0.904638	-1.26424	0.623008	0.80612	0.518105	0.845386	0	5	0.347574	0.773746
CAMK1D	1.02735	0	2.03451	0.958171	-3.49167	0.901813	0.929	5	0.337025	1.78819
NEDD4L	-1.85805	0.502418	0.341887	0.78824	0.810362	0.646756	0.963	5	0.313517	0.979564
NPTXR	0.705992	1.10261	0.565404	0.63545	-1.33188	0.509451	0	5	0.312433	0.794542
SIL1	0.838174	-1.20387	0.628774	0.515	-1.07206	1.21623	0.678	5	0.228607	0.960452
MTUS1	1.11232	0.585591	0.850841	1.25747	-0.421262	0.561274	-2.415	5	0.218748	1.28291
BASP1	-3.9893	0.559771	0.976693	-0.379049	1.17459	0.883625	1.005	5	0.0330464	1.8479
DCLK2	11.0677	0	10.9377	1.43415	0	6.88072	0	4	4.33146	5.16715
NKAIN4	11.887	5.63969	5.83914	0	0	6.8545	0	4	4.31719	4.54093
TCHHL1	8.36573	0	0	4.00617	3.79685	9.3881	0	4	3.65098	3.98497
ANO2	0	9.31066	0	2.03763	8.3217	2.80747	0	4	3.21107	3.99575
OLR1	7.47406	7.19119	0	0	3.76482	3.83686	0	4	3.18099	3.30755
SLC1A3	-1.60884	5.79751	0	4.8473	7.43725	5.69932	0	4	3.16751	3.58839
UBD	11.0956	5.37043	0	0	0	3.87552	1.816	4	3.16537	4.08524
TENM2	8.45918	8.41479	0	2.72633	0	1.90804	0	4	3.07262	3.8156
LGR5	10.0437	0	3.13033	0	3.59558	4.01554	0	4	2.9693	3.60577
RFPL4A	2.86944	7.30384	0	5.65715	4.74869	0	0	4	2.93987	3.04503
BIRC7	10.8872	5.58504	1.37051	0	0	2.66165	0	4	2.92921	4.05433
TMPRSS3	5.58066	0	0	4.35371	3.28484	7.6062	-0.395	4	2.91863	3.14299
KCNT2	0	0	3.75711	7.50671	2.6174	4.6795	0	4	2.65153	2.88677
PAMR1	4.79814	4.02016	4.94687	4.67358	0	0	0	4	2.63411	2.48086
TMEM52B	6.94968	4.64105	0	0	3.7327	2.86297	0	4	2.59806	2.73001
DAB2	5.22192	6.47702	2.60845	0	0	3.75168	0	4	2.57987	2.69287
SFRP4	0	6.00322	3.80233	4.97928	3.15141	0	0	4	2.56232	2.55808
CXCL11	5.39927	4.48435	4.29949	0	3.74939	0	0	4	2.56179	2.44492
CST5	5.14165	0	4.62869	0	4.40454	3.55836	0	4	2.53332	2.4152
PLA2R1	7.79381	0	0	2.55917	2.86102	4.01872	0	4	2.46182	2.8637
CCL2	4.76642	7.83492	-0.751355	3.85335	-2.35349	3.68902	0	4	2.43412	3.5868
RNF175	4.14408	8.5546	2.79381	4.84115	-3.47362	0	0	4	2.40857	3.93815
PSG1	7.38099	3.15383	0	1.85583	4.46399	0	0	4	2.40781	2.80518
GSTM1	3.55162	0	8.47183	1.26213	0	3.83942	-0.287	4	2.40543	3.17017
HS3ST5	5.38079	0	2.74448	3.69696	0	4.8229	0	4	2.37788	2.37462
C1S	8.72105	0.909144	0	2.9718	0	3.71554	0	4	2.33108	3.20111
GPR85	5.46501	5.77153	0	0	2.40847	2.57481	0	4	2.31712	2.51741
GGTLC2	7.21631	4.29967	0	0	3.65276	1.03603	0	4	2.31497	2.81261
SCN3B	4.32864	5.37703	0	0	4.27856	2.21508	0	4	2.31419	2.35846
GRIN2A	6.71338	5.0518	2.0071	2.38603	0	0	0	4	2.30833	2.67747
PTH1R	0	7.37577	0	2.1413	3.00112	3.62551	0	4	2.30624	2.70515
PDZK1IP1	8.32116	-1.12949	1.58727	5.29187	0	2.00539	0	4	2.2966	3.37001
SLC9A9	8.78208	0	1.95169	2.21534	0	3.09684	0	4	2.29228	3.12651
SLC16A9	5.71104	5.34313	-0.324147	3.17857	2.02584	0	0	4	2.27635	2.55621
FAM134B	6.46422	0	5.30358	0	3.20489	0	0.741	4	2.24481	2.75258
DCHS2	4.5902	3.60051	0	0	3.60397	3.87289	0	4	2.23822	2.11951
GLI2	4.67424	2.08456	0	0	6.22849	2.66824	0	4	2.2365	2.48642
DOK5	0	0	1.47297	5.44205	6.65258	2.00539	0	4	2.22471	2.75132
CYP1A2	1.88452	6.14399	0	0	5.61523	1.76581	0	4	2.20136	2.6466
KLHDC7B	4.75286	0	2.58691	2.8747	5.0095	0	0	4	2.17485	2.21852
SOGA3	7.03551	0	0	1.39444	3.97149	2.81259	0	4	2.17343	2.64763
NYAP2	0	4.78106	1.66418	4.77642	3.9719	0	0	4	2.17051	2.28183
CYP4B1	5.76538	-1.84504	5.20166	0	3.68803	2.37303	0	4	2.16901	2.8868
LINC00607	5.10875	4.32809	0	0	3.00948	2.68765	0	4	2.162	2.17534
SAA2	6.03026	-1.1509	3.66709	4.20439	0	2.26637	0	4	2.14531	2.63732
SLAMF7	6.52785	3.64574	1.04097	3.12306	0	0.441174	0	4	2.11126	2.44043
STX11	1.61735	3.57049	0	0	6.09032	3.44271	0	4	2.10298	2.35764
PTPRR	4.90223	3.20927	2.16673	0	0	4.16934	0	4	2.06394	2.10517
RGS9	5.15194	0	0	1.93749	3.156	4.1113	0	4	2.05096	2.1492
AMOT	1.24645	0	4.43304	7.13486	1.43573	-0.309347	0.358	4	2.04268	2.74436
DLC1	-0.348446	7.72348	2.46393	1.09815	0.234923	3.04916	0	4	2.0316	2.81399
SAA1	6.10599	-1.58005	3.49969	3.93669	0	2.14372	0	4	2.01515	2.6986
REEP1	0	4.43659	0.566278	0	6.04393	2.99988	0	4	2.00667	2.49484
BAAT	0	5.26091	5.16375	0	1.21731	2.18956	0	4	1.97593	2.3554
CELF6	5.26687	0	0	1.90112	4.91903	1.74247	0	4	1.97564	2.28273
SCN9A	7.37783	0	0	1.58606	3.26555	2.02989	-0.485	4	1.96776	2.73444
CLN3	6.96745	0	1.59548	0	3.98707	0.497058	0.606	4	1.95044	2.61319
TNNC1	6.33666	1.34982	2.65526	0	3.30907	0	0	4	1.95012	2.35779
ILDR2	4.2409	4.30147	0	3.46516	0	1.45653	0	4	1.92344	2.02975
GLP2R	3.52886	5.65555	2.107	2.14642	0	0	0	4	1.91969	2.14818
FCGR1A	4.15514	0	0	1.60881	4.40513	3.03078	0	4	1.88569	1.9813
SEMA3D	1.24683	0	0	3.3942	2.06736	6.46497	0	4	1.88191	2.39283
MGAT3	6.291	-4.24701	0	2.99657	4.25764	3.80377	0	4	1.87171	3.52766
TLR1	6.84804	3.08169	0	1.37404	0	1.55623	0.237	4	1.871	2.45812
RTP4	4.73471	0	3.68873	-1.31128	3.89423	2.0839	0	4	1.87004	2.33709
GOLGA8N	7.21048	3.95998	0	1.11888	0	0.788731	0	4	1.8683	2.74204
POM121L9P	3.92584	0	0	3.87937	2.08585	3.05781	0	4	1.84984	1.83527
PDZK1	3.94212	4.0856	0	0	1.36923	3.46983	0	4	1.83811	1.93634
HTRA1	0	4.79953	-0.707078	1.2136	4.86641	2.67826	0	4	1.83582	2.31919
FLG	9.06869	0	0	1.21645	1.36599	1.07897	0	4	1.81858	3.25577
PSG4	6.40207	0	0	1.98662	2.48429	2.54143	-0.701	4	1.8162	2.41402
HDX	5.51015	0	0	2.26218	2.39708	2.53315	0	4	1.81465	2.02449
CCDC146	5.30936	2.70003	0	2.5085	0	2.14426	0	4	1.80888	1.97761
ZCCHC18	0	7.25461	0	0.795246	3.29959	1.27707	0	4	1.80379	2.6772
TARID	1.86694	4.554	0	3.13579	3.01884	0	0	4	1.79651	1.85197
ACTBL2	5.07263	4.11071	-0.32772	2.84793	0	0.85947	0	4	1.79472	2.19997
PAPPA	0	6.31088	2.15789	2.3666	0	1.67642	0	4	1.7874	2.25578
TMEM37	4.52955	3.35553	0	1.09417	0	3.43567	0	4	1.77356	1.9476
BICC1	4.67425	3.30528	0.498332	3.11447	-0.717284	2.14112	-0.607	4	1.77274	2.08929
GGTLC3	5.50452	0	0	2.30403	2.5813	1.94227	0	4	1.76173	2.0132
CXCR4	0	3.28798	2.7074	0	3.97436	2.85081	-0.534	4	1.75522	1.86114
CXCL10	3.6021	4.43325	0	0	3.36491	0	0.874	4	1.75346	1.96608
TNFRSF19	5.52952	5.1731	2.07771	0.434429	-2.05494	1.00342	0	4	1.73761	2.76697
ATP1A2	3.37538	2.1509	3.51706	3.01556	0	0	0	4	1.7227	1.66878
TRPV6	2.74967	0	2.14881	0	4.41868	2.48779	0.211	4	1.71657	1.69854
COLGALT2	5.3099	0	0	1.5689	3.50498	1.6278	0	4	1.71594	2.04042
TNS1	3.5461	4.6116	0.124539	0	2.60244	0.879943	0.22	4	1.71209	1.86788
CD36	4.23563	3.24968	0	4.24122	-3.00774	3.23616	0	4	1.70785	2.75653
TCHH	6.58881	0	0	1.35711	1.49598	2.50001	0	4	1.70599	2.3583
RARRES1	4.41468	1.73023	3.105	0	0	2.59379	0	4	1.69196	1.77073
KIAA0408	6.20703	0	0	1.47907	1.07849	3.04772	0	4	1.68747	2.28158
PDE6A	1.12458	7.29156	0	2.78288	0.602092	0	0	4	1.68587	2.66593
PLA2G10	4.88551	0	1.07162	0	0	3.48812	2.218	4	1.66618	1.94379
NEXN	3.87581	3.60687	0.676365	0.484945	2.58966	0.344174	0	4	1.65397	1.65325
DLX5	0	0	3.31303	0	4.2167	3.3767	0.671	4	1.65392	1.89125
GATA6-AS1	1.83109	3.04241	0	0	3.42877	3.25229	0	4	1.65065	1.62637
PDGFD	3.67126	2.77929	0	2.46507	-0.958876	3.57056	0	4	1.64676	1.91332
DUSP8	4.85513	0	0.617264	2.70579	2.39697	0.481752	0.468	4	1.64642	1.75577
GPM6A	4.73307	1.3954	0.762656	0	4.58834	0	0	4	1.63992	2.12752
SYT11	3.75389	0	0	1.21681	4.95274	0	1.522	4	1.63506	1.98765
NPNT	4.30623	0	0.84543	0	2.63346	3.63941	0	4	1.63208	1.86159
POT1-AS1	4.336	3.14565	0	2.81528	1.11193	0	0	4	1.62984	1.79182
ZBED2	4.49979	3.44689	2.77934	0	0	0.605398	0	4	1.61878	1.90951
NLGN3	5.51665	0	0	1.52026	2.51956	1.76663	0	4	1.61759	1.99573
RASGRP1	3.92879	0	3.04275	0	1.58283	2.61341	0	4	1.5954	1.64377
TDRD6	2.77856	4.07267	0	1.33113	0	2.89643	0	4	1.58268	1.67998
LAMA1	0	3.62918	0	1.51896	1.18628	4.72609	0	4	1.58007	1.90372
PSG3	7.43798	0	-0.569395	1.86595	2.15695	1.09807	-0.975	4	1.57351	2.84625
ZMAT1	0	3.33952	0.633459	2.76204	4.18833	0	0	4	1.56048	1.81103
TMEM130	3.97521	0	4.44003	1.84581	-2.48992	3.14064	0	4	1.55883	2.51585
ATP6V1B1	5.35376	0	0	1.7354	2.01339	1.38008	0.36	4	1.54895	1.86939
TRAM1L1	0	2.91088	0	2.3133	1.84046	3.76089	0	4	1.54651	1.56069
LOX	-0.671759	2.09333	3.34363	1.10497	0	5.35424	-0.408	4	1.5452	2.2119
COL4A2	0	0.914594	2.68955	0	4.60759	2.55008	0	4	1.5374	1.79154
BOC	2.2258	4.8444	0	1.63332	0	2.00399	0	4	1.52964	1.7667
SYT15	2.16878	0	3.03158	0	2.51398	2.62599	0.356	4	1.52805	1.34736
GATA3	0.909006	0	1.55667	0	4.54493	3.29936	0.382	4	1.52742	1.76099
ADPRH	3.93244	2.69826	0	0	1.61951	2.39708	0	4	1.52104	1.57684
HRNR	5.94279	0	0	1.09976	2.53685	1.06198	0	4	1.5202	2.15687
USP32P3	3.51588	3.6677	0	0.452545	1.40627	1.43536	0	4	1.49682	1.54773
BMF	4.72155	0	2.91418	1.70416	-0.454841	1.54361	0	4	1.48981	1.85932
PCDHB10	3.52179	1.79197	0	2.05838	0	3.0471	0	4	1.48846	1.50705
NCKAP5	4.40415	0	0.847936	0	3.64943	1.83077	-0.448	4	1.46918	1.90948
ANXA8L1	3.20711	0	4.01119	-2.53957	4.06348	1.52062	0	4	1.46612	2.46989
COL8A1	0	4.07349	2.40026	3.50426	-1.89953	1.82336	0.338	4	1.46283	2.10959
KCNK15-AS1	2.63376	0	1.24248	2.89803	0	3.29624	0	4	1.43865	1.4864
CFI	5.05549	1.76817	0	3.47181	-1.10669	0.870467	0	4	1.43704	2.17044
IGSF23	3.31867	2.17671	0	2.13232	0	2.42885	0	4	1.43665	1.39941
ADAMTS13	5.9245	0	0	1.06154	1.60159	1.45783	0	4	1.43506	2.10163
VGLL3	3.26042	3.44278	1.35522	0	-1.7639	3.38855	0.241	4	1.41773	2.03723
S1PR4	4.84061	0	1.56072	0.794981	2.72366	0	0	4	1.41714	1.81932
GNG2	1.69898	4.71449	0	1.64782	0	1.85178	0	4	1.41615	1.69405
AGER	1.0281	0	2.91111	-1.07277	5.47626	1.54005	0	4	1.41182	2.20193
PLAC8	0.620773	4.60231	-0.25454	0	3.18186	1.46117	0.264	4	1.4108	1.82702
PNPLA7	5.08295	0	0	1.76274	0	2.27255	0.661	4	1.39703	1.86561
ADAM12	-0.435887	4.90027	1.56128	0.797139	0	2.94234	0	4	1.39502	1.92832
TCF7L1	4.2707	0	1.49431	2.65663	0	1.32991	0	4	1.39308	1.61831
HIST1H4H	4.04755	0	1.23508	0	3.5957	0	0.862	4	1.39148	1.73334
ALPK2	2.72303	2.25413	0	1.95441	0	2.73348	0	4	1.38072	1.31927
HIST1H2BD	3.8215	0	2.36179	0	2.50434	0	0.976	4	1.38052	1.53109
CLDN11	1.99217	3.99185	2.90323	0	0	1.27109	-0.525	4	1.37619	1.68158
PRKD1	2.34101	4.50036	-0.423477	1.49071	0	1.71411	0	4	1.37467	1.72459
FABP6	5.0131	0	0.660288	0.795029	0	3.09306	0	4	1.36593	1.94534
VGLL1	1.29256	2.12365	4.40251	0	1.90167	-0.378389	0.185	4	1.361	1.65279
PGM5	0	3.0595	1.37931	0	2.8605	2.22387	0	4	1.36046	1.38054
SLC6A16	5.33921	1.68022	0	0.834414	0	1.65701	0	4	1.35869	1.90831
FEZF1-AS1	5.31407	2.41523	0.745689	0	-0.345468	1.37376	0	4	1.35761	1.98887
WNT5B	1.28637	0	3.15693	0	-0.442224	4.54803	0.941	4	1.35573	1.84935
SEMA5A	3.40732	0	0	0.907359	1.90757	3.26727	0	4	1.35565	1.52111
PRRG1	0	0	0.503724	0.556461	4.84779	3.20787	0.316	4	1.34741	1.90378
BEX4	5.27001	0.64929	0.881512	0	0	2.61401	0	4	1.34497	1.96392
FAM189A2	2.15304	2.98899	2.38722	0	1.47701	0	0.405	4	1.34447	1.22208
SLC22A15	2.25489	4.06715	0	1.06775	-0.481503	2.50048	0	4	1.34411	1.66354
SCARF1	5.72599	0	0	0.920224	1.85633	0.891748	0	4	1.34204	2.05213
HIST2H2BE	2.3498	0	2.74522	0	2.87545	0	1.383	4	1.33621	1.33794
TMEM139	2.70291	2.50592	0	-1.08823	1.29477	3.894	0	4	1.32991	1.79019
ANKRD2	0.744309	3.03444	1.21564	0	4.27671	0	0	4	1.32444	1.69562
PDE8B	1.14681	0	4.78239	0	1.396	1.57224	0.368	4	1.32363	1.65723
MEIS3	4.11145	0	1.48836	2.28694	0	1.35344	0	4	1.32003	1.52664
SORCS2	1.78132	0	3.79656	-1.89523	1.83984	3.69361	0	4	1.31659	2.08458
ZFHX4	0	3.71141	0.725495	2.25266	2.44293	0	0	4	1.30464	1.49603
ADGRA2	2.96243	0	3.65287	0	0.946948	1.54336	0	4	1.3008	1.50297
ALDH1A1	0	2.22556	0	0	0.64305	4.92743	1.299	4	1.29929	1.80354
MMP7	8.33224	0	1.49426	0	-3.54276	0.682993	2.075	4	1.29168	3.58941
VIM-AS1	2.52074	4.06137	0	0.503488	-0.883288	2.83523	0	4	1.29108	1.83725
P2RX7	1.78062	0	2.8902	2.1669	0	2.1855	0	4	1.28903	1.2493
HIST1H2AC	2.87071	0	2.30566	0	3.05502	0	0.776	4	1.28677	1.40842
NGF	1.00666	3.03403	0.612926	0	3.90172	0.451785	0	4	1.28673	1.55092
THBS4	0.745764	0	0	2.14968	0	2.83541	3.264	4	1.28498	1.4325
ACHE	4.31268	2.59234	-0.327093	-1.06919	1.31188	2.14022	0	4	1.28012	1.88857
NOG	-2.65373	7.20099	0.872646	1.36374	0	2.13018	0	4	1.2734	3.01951
POU2F3	4.24689	0.841187	2.05568	0	0	1.76541	0	4	1.27274	1.56775
LMO1	3.47422	0	1.8106	0.988989	0	2.6054	0	4	1.26846	1.40545
GLIPR1	2.47687	4.83478	3.17636	0.587092	-2.23459	0	0	4	1.26293	2.37249
RFTN1	0	5.48735	0	1.73344	-2.25387	2.38455	1.487	4	1.26264	2.41292
KLF8	2.30956	3.07842	0	2.25232	1.13279	0	0	4	1.2533	1.30202
DLL1	3.8076	0	0.897088	0	1.31376	2.73916	0	4	1.25109	1.50416
PLK2	2.601	3.5048	-0.292393	1.34895	0.482907	0	1.09	4	1.2479	1.38291
NPIPB6	4.04608	2.07911	0	0	2.04589	0.561103	0	4	1.24745	1.54386
FGF12	1.09467	4.97176	1.4427	0	0	1.14517	0	4	1.23633	1.76115
FAM66C	3.57533	0	0	1.49384	1.25573	2.32018	0	4	1.23501	1.37222
GUCY1A2	4.22598	0	-3.03163	4.47124	1.35201	1.62615	0	4	1.23482	2.60898
CYP2U1	3.60557	0.706332	0.472844	1.87269	0	1.96602	0	4	1.23192	1.32107
IL23A	2.61273	2.42507	3.83078	-1.16165	0	0	0.912	4	1.23128	1.77722
MYLK	4.9905	2.92385	1.00112	0	-1.16881	0.87099	0	4	1.23109	2.08054
TNFSF4	3.23668	1.89987	0	0	1.93494	1.09449	0.44	4	1.22942	1.20005
FAM171A1	0	1.28591	0.836302	0	4.2724	2.14729	0	4	1.22027	1.57023
MYOM1	3.08117	1.4276	0	2.13437	0	1.86482	0	4	1.21542	1.23989
ERICH5	3.02586	2.60354	1.94237	0.900878	0	0	0	4	1.21038	1.3079
ZNF233	3.99353	0	0	1.57306	0.844658	2.05596	0	4	1.2096	1.47881
ADAMTS10	5.11815	1.34362	0.491816	2.98246	-3.49275	2.02211	0	4	1.20934	2.68292
SMARCD3	3.92077	2.08805	0.445836	1.45884	0	0.905547	-0.354	4	1.20929	1.45877
UPK3B	2.79263	0	1.80384	0	1.07583	2.79273	0	4	1.20929	1.27624
CDKN2B	3.73514	1.17763	0	0.829493	0	0	2.718	4	1.20861	1.48259
EBF4	3.47733	2.27136	0.68138	0	0	1.57728	0.447	4	1.20777	1.30333
HAPLN3	3.03312	2.25009	1.07215	0	0	2.09854	0	4	1.2077	1.26533
PID1	4.94481	0	0.352307	0	0.767265	1.85884	0.521	4	1.20632	1.76561
RASSF8	-0.879207	4.00239	0	1.04359	3.18452	1.08087	0	4	1.2046	1.78107
DMGDH	3.19776	-1.86554	0	2.20528	3.46638	1.42194	0	4	1.20369	1.93498
RBP7	2.36549	3.95202	1.87667	0	-1.50287	1.71528	0	4	1.20094	1.81846
EFEMP2	3.7618	0	1.10622	0.944007	-1.26219	3.45753	0.389	4	1.19948	1.82088
ROBO1	1.34865	0	0	1.47352	3.40738	1.80011	0.316	4	1.19224	1.22411
OTUD1	2.02677	0	2.09072	-0.713708	2.77922	2.15353	0	4	1.19093	1.37972
FST	-2.43302	3.30432	1.10475	0	2.09785	3.87678	0.363	4	1.18767	2.15046
IFIT2	3.75421	0.409444	1.44408	-1.1342	2.84277	0.994957	0	4	1.18732	1.67514
SPOCK1	2.37844	1.02967	1.12312	0.343764	0	3.43455	0	4	1.18708	1.29285
OTUD7A	4.91416	0	0	0.799902	1.17055	1.41714	0	4	1.18596	1.74746
PROC	3.23168	2.24051	1.4133	0	0	1.40264	0	4	1.18402	1.26591
NRG1	0	1.65686	1.32241	-1.38613	4.53455	2.11141	0	4	1.17701	1.90342
SIRPA	-1.31405	1.239	1.52664	0.328987	4.25489	2.19405	0	4	1.17565	1.77687
NPAS1	2.52428	0	1.1021	0	3.2157	1.37289	0	4	1.17357	1.30201
LRRN4	5.07652	2.09777	0	2.23288	2.20277	-2.9939	-0.413	4	1.17186	2.5668
NTF4	5.93047	0	1.10747	-1.41987	0.684663	1.88199	0	4	1.16925	2.34
MAPT	2.27709	0	0	1.52397	1.35053	3.02624	0	4	1.16826	1.22037
TRPC1	2.97017	1.02913	-0.765371	0.319562	1.86276	2.76143	0	4	1.16824	1.42073
WWC2	0.682473	0.463745	2.20434	0.407314	2.63433	1.78459	0	4	1.16811	1.02298
SEMA6C	4.31754	2.28473	0	1.25778	-0.748624	1.04754	0	4	1.16557	1.71226
CMYA5	4.03114	0.820034	0	1.34187	0	1.59672	0.367	4	1.16525	1.40847
TUBB2B	0.568396	4.51985	0.914098	0	2.13209	0	0	4	1.16206	1.66737
MCOLN3	2.4221	1.58604	0.443898	0	0.850786	2.58249	0.245	4	1.16147	1.04794
SNAI2	0.765768	4.5406	0.816155	0.482993	0	1.51066	0	4	1.15945	1.5798
MATN3	1.89968	3.72148	0	0.864294	1.55965	0	0	4	1.1493	1.37789
ENPP5	3.78877	1.15682	0.851525	0	0.279974	1.53362	0.427	4	1.14824	1.27812
ZNF433	3.72594	2.16021	0	1.18152	0	0.966372	0	4	1.14772	1.39393
GBP2	6.77894	-0.46748	1.41932	2.72635	-2.95961	0	0.536	4	1.14765	3.03993
GAL3ST4	3.76652	2.11911	0	0.890239	0	1.24672	0	4	1.14608	1.40413
C7orf31	4.78452	1.39184	0	0.851479	0	0.963404	0	4	1.14161	1.70094
AHNAK2	3.89457	0	1.94993	0.982072	0	1.15326	0	4	1.13998	1.42405
C17orf107	1.77905	0	1.61932	1.90426	0.496822	2.14022	0	4	1.13424	0.934105
BST2	5.07062	0	0.741424	1.08596	1.02402	0	0	4	1.13172	1.80385
RENBP	0	0	2.10165	1.23835	0	1.90933	2.611	4	1.12291	1.12449
CRISPLD2	0.751083	4.04856	1.22251	1.575	0	0	0.242	4	1.11988	1.42652
PNMA2	0.851606	0.597296	0	3.29283	0	3.3338	-0.251	4	1.11779	1.54681
RAG1	1.70424	2.17097	0	3.04172	-1.6006	2.45908	0	4	1.11077	1.67541
AHRR	2.51668	0	1.08539	1.23779	2.93018	0	0	4	1.11	1.22509
BMP4	1.29617	2.76002	1.71685	0	0	1.99574	0	4	1.10982	1.12593
CA11	3.44872	0	0.331302	1.67386	0.857649	1.43999	0	4	1.10736	1.22683
GSN-AS1	2.6955	0	0	1.49379	2.60589	0.920646	0	4	1.10226	1.19934
PARP6	1.0711	3.18552	0.373006	0.36203	1.88081	0.796833	0	4	1.09561	1.10565
KLK10	0.350942	2.97851	0.731421	0	2.38151	1.17465	0	4	1.08815	1.17563
ST6GALNAC5	0	1.44731	1.56718	0	2.59512	1.98621	0	4	1.08512	1.0792
PATL2	3.11758	0.997687	0	0	2.71378	0.751119	0	4	1.08288	1.31878
MAGI2	3.49891	0	0.582907	0	0.7575	2.71356	0	4	1.07898	1.43585
ZFPM2	1.94434	0	0	1.1792	1.2226	3.19132	0	4	1.07678	1.20651
FBXL19-AS1	2.64584	1.62839	0	1.29918	1.95745	0	0	4	1.07584	1.08548
NEIL1	2.85261	2.45954	0.714705	0.486626	0.607553	0.393299	0	4	1.07348	1.10993
MMP14	4.49004	0	0.799883	1.58661	-2.6488	3.05293	0.224	4	1.07209	2.29705
GSDMB	3.7207	0	0	1.58186	0.485848	1.19844	0.506	4	1.07041	1.30728
LSMEM1	2.19643	3.21045	0	0	1.27719	0.797742	0	4	1.06883	1.25181
DOCK2	1.31864	3.81171	2.10353	0	1.80019	-1.55367	0	4	1.06863	1.74898
NOXRED1	2.78527	1.2776	0	0.680859	2.7246	0	0	4	1.06691	1.24559
CBLN3	4.42465	0	0.578017	1.16727	0	0.83519	0.433	4	1.06259	1.5414
MMP11	2.62979	3.40801	1.12363	1.78049	-1.91684	0.402411	0	4	1.06107	1.77567
NUAK2	2.56396	1.0941	2.10687	0	-0.413103	2.06973	0	4	1.06022	1.21077
MIAT	2.01568	0	1.24995	1.66999	0	2.46724	0	4	1.05755	1.05456
SOWAHD	2.07554	2.59572	0	1.81967	0	0.897389	0	4	1.05547	1.10785
CCDC144CP	3.46307	1.69567	0	0	1.26544	0.909352	0	4	1.04765	1.2658
HLA-V	0.797691	0.903423	0	-1.08315	5.9185	0.788857	0	4	1.04647	2.25872
RASAL2	-0.302885	1.14729	1.87422	-0.367877	3.30557	1.65867	0	4	1.045	1.35953
SLC4A3	2.88078	1.83226	0.64759	0	-1.05719	2.97778	0	4	1.04017	1.55384
NHSL2	2.67948	0	1.91023	0.940197	0	1.74395	0	4	1.03912	1.0951
TLR2	2.03882	5.16964	0.497566	1.90612	-4.63973	2.29883	0	4	1.03875	3.0006
TSNAXIP1	3.20015	1.17266	0	0.918443	0	1.97906	0	4	1.03862	1.2128
C1orf198	0	0	2.05676	1.54747	2.45727	1.20802	0	4	1.0385	1.04666
EPSTI1	4.19283	1.53069	1.93938	-2.70738	2.27883	0	0	4	1.03348	2.18824
FREM1	1.91562	-1.98961	0	2.1556	2.01577	3.11538	0	4	1.03039	1.76123
SLC9A2	-1.55333	4.57551	3.1055	0	-1.24436	1.58688	0.738	4	1.02974	2.2428
RASGRF2	0	1.17811	3.2793	1.08539	0	1.65126	0	4	1.02772	1.2009
ZMYND15	3.84912	1.33873	0	0	1.22852	0	0.76	4	1.0252	1.37463
HCN2	0	1.8948	0	1.56252	0.882369	2.81971	0	4	1.02277	1.11345
ABCA1	0	-0.794177	1.65339	0	0.947122	1.76138	3.59	4	1.02253	1.46816
COL6A1	-1.08135	1.52551	3.75209	0.804521	0	2.10602	0	4	1.01526	1.60427
SECTM1	3.01091	1.23922	0.989904	2.51532	-0.662325	0	0	4	1.01329	1.36378
TMEM158	-2.78022	0	4.89104	-1.49876	2.72049	2.59033	1.153	4	1.01084	2.6516
OLFM2	2.48541	0.477931	1.22055	2.07279	-0.939255	1.73383	0	4	1.00732	1.2232
RUNDC3A-AS1	2.97215	1.0357	0	0	0.738856	2.27872	0	4	1.00363	1.19679
THSD1	2.51507	1.25855	0	0	2.03204	1.21341	0	4	1.00272	1.03866
ANKRD33B	-1.68881	0.508555	0.480043	0.855716	5.6333	1.22841	0	4	1.00246	2.24655
GPR35	2.93191	-3.04374	0	1.39422	4.75635	0.977056	0	4	1.00226	2.46137
PGM2L1	4.31124	0.813915	1.01142	0	0	0	0.876	4	1.0018	1.52831
KCP	2.08368	0	1.26248	1.63111	0	2.03435	0	4	1.00166	0.975654
ICA1	0.244993	0.572426	-0.152481	5.00633	0.54669	0.783541	0	4	1.00021	1.79741
MBNL1-AS1	1.26957	1.86362	2.38899	0	0.430408	1.04461	0	4	0.9996	0.919621
LRP1	2.4899	0	0.826487	2.04901	-0.663399	2.27271	0	4	0.996387	1.2739
CTF1	2.33714	0	1.21921	1.90562	1.49449	0	0	4	0.993781	0.991666
STX1B	3.10045	1.92527	0	-1.01063	1.98267	0.958	0	4	0.993679	1.43049
ZNF763	0	2.72954	0	1.71803	0.548874	1.91663	0	4	0.987583	1.12172
IGSF1	3.94657	0.672457	0	2.9204	-2.72866	-0.880935	2.981	4	0.987261	2.40976
CPVL	2.87785	1.42474	2.89571	0	-1.72583	1.99702	-0.574	4	0.985068	1.78888
ROBO3	2.1381	1.76314	0	1.06145	0	1.89321	0	4	0.979414	0.972649
GABBR1	2.20793	2.88593	0	1.16763	0	0.557096	0	4	0.974084	1.17156
TTYH2	2.95061	2.28201	0	0	0.90989	1.05864	-0.398	4	0.971879	1.25226
PPM1H	1.68318	-0.746158	2.42531	0	2.29727	1.11183	0	4	0.967347	1.24065
ATF7IP2	0	1.42904	0.859717	0.942533	3.50976	0	0	4	0.963006	1.25806
SLC15A2	5.37317	0	-1.72619	1.12818	0.867878	1.09431	0	4	0.962478	2.18287
ZNF737	2.19423	2.03134	0	0.448229	1.43781	0.621429	0	4	0.961863	0.923681
RCAN1	1.73998	2.27075	1.00935	1.08442	0.450724	0	0.172	4	0.961032	0.831288
IL11RA	3.39011	0.990896	0.352253	0.650405	0	1.27662	0	4	0.951469	1.17718
SH3BGR	1.13723	0	2.19625	1.61586	0	1.69058	0	4	0.94856	0.93875
TTLL1	2.50002	0	1.49844	1.11826	0	1.23951	0.283	4	0.948461	0.918817
GNAZ	1.32076	0.99906	0	-0.778742	3.69151	1.40154	0	4	0.947734	1.45219
BCAM	1.80833	0	1.55598	2.12587	0.416351	0.707994	0	4	0.944933	0.8789
SDAD1P1	2.75228	1.01422	0	0.75549	0	2.07974	0	4	0.943104	1.10103
LRRC17	2.16524	2.76065	0	0	0.775008	0.895102	0	4	0.942285	1.11773
FGD3	2.08359	1.83992	1.58595	-0.82574	1.89523	0	0	4	0.939849	1.17845
NUAK1	1.21446	1.31483	0	0.476837	1.40154	2.14232	0	4	0.935714	0.801667
NKX3-1	0.298435	0	0.446957	0.583772	1.59984	2.34239	1.27	4	0.934484	0.834261
CFB	5.17447	-2.91334	0	1.73477	0	1.15385	1.377	4	0.932394	2.42948
GOLGA6L5P	4.39222	0	0	0.814331	0.56316	0.754866	0	4	0.932083	1.56845
PLEKHO1	2.38061	3.11678	0.819111	0.352584	-1.7214	1.5453	0	4	0.92757	1.60755
SOD3	1.12357	1.42101	0	1.54488	0	2.39278	0	4	0.926033	0.947887
ZFHX2	3.10555	-0.97283	1.31174	1.51481	0	1.50815	0	4	0.923917	1.34816
LINC01508	3.30741	1.18511	1.1933	0	1.6096	-0.843096	0	4	0.921762	1.36147
TNFRSF9	4.10844	0.93693	0.733193	0.669805	0	0	0	4	0.921195	1.46077
UBE2Q2P1	2.94396	1.21666	0	0.796705	0.497142	0.951989	0	4	0.915207	1.00599
UNC13A	1.73854	0	1.5329	1.45126	0	1.67934	0	4	0.914577	0.86057
TP53I3	2.57866	1.30627	0.330759	0.617666	1.21951	0	0.341	4	0.913408	0.876546
NIPSNAP3B	2.00134	2.38766	0	0.750614	0	1.24738	0	4	0.912427	0.999832
ZSCAN31	1.87124	0	0.899844	2.68052	0	0	0.906	4	0.90823	1.04428
ABTB1	2.21267	1.22092	1.42956	0	-0.268399	1.75499	0	4	0.907106	0.985085
KCNAB2	1.73156	-0.823181	0	1.21749	2.81479	1.40541	0	4	0.906581	1.2452
DMD	0.657677	0	-0.457958	3.96	1.56796	0.604683	0	4	0.904622	1.49553
CCDC180	1.90227	0	-0.378452	1.48159	1.57639	1.72335	0	4	0.900736	0.977466
OSR1	1.95033	0	0	2.32144	0	1.41762	0.592	4	0.897341	0.993011
GCNT1	1.796	1.46543	2.19064	-0.531385	0.358586	0.805783	0.19	4	0.896437	0.969808
BCAT1	0	0.477911	1.48645	1.92135	1.40478	0.949097	0	4	0.89137	0.757401
HERC2P2	2.79725	1.59717	0	0.799198	0	1.04528	0	4	0.891273	1.04454
L3HYPDH	-0.310218	2.12293	0.366705	0.598124	3.27686	0.550491	-0.405	4	0.885699	1.3422
JAZF1	0.786122	1.06191	0.386741	0	2.72171	0.886946	0.329	4	0.881776	0.890237
TPPP	1.3651	3.64486	0	0.892018	-0.409766	0.677794	0	4	0.881429	1.36217
LDLRAD2	1.9491	0	0	1.72766	1.47473	1.00997	0	4	0.880209	0.871331
NAV2	1.94308	-0.677675	1.27533	-0.564172	2.12589	1.58082	0.475	4	0.879753	1.15512
CHST3	1.05502	1.32531	1.0858	0.433318	2.25248	0	0	4	0.878847	0.806568
NLRC3	1.69693	0	0	1.02909	2.14597	1.26975	0	4	0.877391	0.891379
LAMB2	2.33178	0	0.2036	1.59984	0.172617	0.691111	1.132	4	0.87585	0.861897
GDPD1	2.42067	0.958416	0	1.76764	-1.26865	2.25019	0	4	0.875468	1.3669
HSD17B6	1.43018	0	2.75839	0	0.916424	1.5008	-0.492	4	0.8734	1.12906
EPB41L4A	4.82521	-1.41521	0.163222	0.605244	0.943543	0.757122	0.213	4	0.870304	1.90986
VANGL2	3.24064	2.74194	0	1.07196	-2.25307	1.26986	0	4	0.867333	1.85257
APOBEC3G	1.32225	3.55943	0	0	-1.61741	2.21841	0.587	4	0.867098	1.68507
PPM1K	0.619848	0	0.386521	0.914161	2.12477	1.54801	0.466	4	0.865616	0.736252
DNAJC28	2.02599	1.37693	0	1.27838	0	1.37153	0	4	0.86469	0.844799
SGTB	1.11435	2.07877	0.248784	0	1.06592	1.5382	0	4	0.863718	0.806756
DUXAP9	0.884218	2.26987	0	1.41348	0.326684	1.15	0	4	0.863465	0.830894
RHOB	-0.769896	2.84959	1.06711	0	1.54614	-0.530226	1.878	4	0.862959	1.34396
ULK1	2.57247	0	1.29245	1.41619	-0.564733	1.29884	0	4	0.859316	1.09015
CARF	2.54532	1.1146	0.47461	0	1.02097	0.85925	0	4	0.859251	0.871661
SLC30A4	1.01611	0	0.387926	0.673585	1.25721	2.6777	0	4	0.858933	0.933005
FAM47E	1.54606	1.47188	0.766407	2.22414	0	0	0	4	0.858355	0.906779
HDAC5	2.32646	0	1.19129	1.02273	0	1.12153	0.344	4	0.858001	0.826696
WDFY3-AS2	1.47205	2.01255	0	0	0.794015	1.71513	0	4	0.85625	0.88103
FAM171B	2.19885	2.29653	1.57802	-2.25753	0	2.16526	0	4	0.854447	1.69673
GPX8	2.94627	1.06068	1.1894	0	0	0.995619	-0.217	4	0.853567	1.09229
SORT1	1.41428	-0.411218	0.710258	2.93724	-0.305678	1.61709	0	4	0.85171	1.22009
CDKL5	1.70152	0	1.66955	0.872855	1.69633	0	0	4	0.848607	0.844692
APBB3	3.15718	0.672599	0.418376	0.709399	0.373044	0.591899	0	4	0.846071	1.04699
MUC4	3.26429	-3.31969	0	2.28986	2.5257	-0.426435	1.583	4	0.845246	2.27249
TPK1	0	1.03001	1.04734	0.949461	2.88003	0	0	4	0.843835	1.03033
MB21D2	-0.370144	2.2444	1.12114	0.678906	2.22622	0	0	4	0.842932	1.0704
JADE1	0.186379	1.16718	1.67532	0.487871	1.16095	1.5382	-0.333	4	0.840414	0.744137
MLLT11	2.21817	0	1.11569	2.2511	-1.16994	1.45167	0	4	0.838098	1.27748
PARD6B	0	0	1.14637	0.858163	2.94885	0.903101	0	4	0.83664	1.05373
HLA-DPA1	5.05163	0	-2.77504	1.58051	0	1.24889	0.746	4	0.835999	2.34314
KLF3-AS1	1.07386	3.2898	0	0.866848	0.61138	0	0	4	0.834555	1.17088
FBXO2	1.65785	0	2.43095	0.788143	-1.79577	2.75399	0	4	0.833595	1.59291
ZNF503	-0.674035	0	1.28656	3.39105	1.61981	-0.610248	0.815	4	0.83259	1.43856
ABCA3	1.57281	-1.30306	0	1.07845	2.85114	2.37308	-0.751	4	0.831633	1.57152
DKK1	2.21204	3.28865	-0.378563	0	-1.38073	0.639132	1.398	4	0.825504	1.59952
SEMA3C	1.38924	-0.64747	2.30771	0	0	1.97924	0.745	4	0.824817	1.10942
MMP25-AS1	3.0909	0	0.389106	0.712964	0.606537	0.970111	0	4	0.824231	1.06199
ZC2HC1A	3.66699	0.906101	0	0	0.655527	0.530187	0	4	0.822686	1.30646
BTN3A1	2.41278	0	1.68931	0.851869	-0.444675	1.24557	0	4	0.822123	1.03432
SYTL2	2.9969	2.36751	-1.49531	2.64169	-2.27635	-0.323996	1.84	4	0.821492	2.15056
SH3BP5-AS1	2.28405	1.29437	0	0.653531	1.51373	0	0	4	0.820811	0.903201
INCA1	1.10097	2.32349	0	0.736444	1.56686	0	0	4	0.818252	0.905666
CPZ	3.22254	0	0	1.6699	-3.11456	2.47807	1.423	4	0.811277	2.0989
GADD45A	1.59897	0	1.57112	0.52346	0.394387	1.58929	0	4	0.811032	0.750122
HSD17B14	3.11557	0	0.841296	1.06149	-1.13679	1.7849	0	4	0.809495	1.38037
HLA-DMA	3.2618	-0.695809	-0.291371	1.27095	0	0.766981	1.336	4	0.806936	1.33159
MICU3	1.33373	0.737598	0	0	1.89371	1.65978	0	4	0.803546	0.831073
PTRF	0.890458	0	0.917558	0	1.10287	0	2.711	4	0.803127	0.973446
DOCK3	2.62914	0	0	1.5354	0.607933	0.823212	0	4	0.799383	0.986912
FOXN3	0	0.454173	1.03415	1.76499	0.675919	1.16035	0.489	4	0.796941	0.575549
DDIT3	0.742169	0	1.4811	0	2.29459	1.06031	0	4	0.796882	0.884
CD47	1.97098	0.570506	0.430461	0	1.27332	0.907803	0.419	4	0.79601	0.655887
KLF6	0	1.47083	0.729034	0	1.6115	0.365715	1.335	4	0.78744	0.691292
SERPINI1	2.16175	0	0	0	0.893216	1.47351	0.983	4	0.787354	0.843509
TRIM36	1.45776	2.01955	0	0.658243	-0.276832	1.65079	0	4	0.787074	0.922162
GPRC5B	1.76478	3.45264	2.08143	-0.704033	-3.03498	1.94203	0	4	0.785981	2.18027
ARHGEF40	2.23271	1.26544	0.602372	0	-0.279377	1.67517	0	4	0.785189	0.958976
JAK3	2.10742	0	0.894228	1.34098	-1.21977	2.37003	0	4	0.784697	1.28022
SIK1	1.30039	0	0	0.64883	1.2382	2.09926	0.187	4	0.781955	0.796537
ANKRD6	2.14362	1.22438	0	1.56709	0	0.53855	0	4	0.781948	0.871771
ULK2	2.23268	1.24472	0.483359	1.21561	-0.3842	0.665723	0	4	0.7797	0.873768
MMAA	1.53307	0	1.13911	0.979483	0.476768	1.32421	0	4	0.778948	0.624603
IL15	1.6128	0.787269	0.30938	0	1.09704	1.25655	0.388	4	0.77872	0.578037
DUXAP8	0.921975	2.04923	0	1.35946	0.256431	0.849139	0	4	0.776605	0.75966
ALDH1A3	-0.505069	0.879824	0.217679	-1.04415	1.41576	1.73609	2.733	4	0.776162	1.31893
PAPLN	0	1.34035	2.87927	1.41742	-2.07339	0.447904	1.411	4	0.774651	1.54842
ARHGEF37	2.47187	0	1.12048	0	-0.732523	1.84567	0.717	4	0.774642	1.12711
LAYN	0.973436	0	1.5527	2.26778	-2.02431	2.64026	0	4	0.772838	1.60152
LATS2	0.410499	0.807036	0.818901	0.917945	1.69538	0.480331	0.277	4	0.772442	0.472252
SLC31A2	2.35482	0.739413	1.51228	0	0	0.800518	0	4	0.772434	0.898441
DCBLD1	1.91785	0.525066	1.31948	0.410486	-0.425362	1.65484	0	4	0.771765	0.876873
PBX1	0.560545	0.482804	1.51421	0.614128	0.44822	1.77607	0	4	0.770854	0.634182
TESK2	1.23237	0.936417	2.47411	0	0	0.745663	0	4	0.769794	0.905977
SCART1	2.09628	0	0	0.547867	1.42291	1.31923	0	4	0.76947	0.848038
STK33	0.716785	0	1.28797	0.975432	0.286008	2.10881	0	4	0.767858	0.766568
TBCEL	1.24795	0	0	0.980336	1.99165	1.11114	0	4	0.761582	0.780992
GNG11	1.3647	0	2.50679	0	0	0.890661	0.55	4	0.758878	0.931924
IFIT3	2.53979	0.779759	1.19508	-1.92377	2.71571	0	0	4	0.758082	1.60935
EFHD1	2.55269	0	2.24864	1.65114	-1.91646	1.6073	-0.847	4	0.756616	1.69633
TMEM9B-AS1	1.74712	0	0	1.36682	0.72241	1.44981	0	4	0.755166	0.769472
AZIN2	2.19832	1.03434	0	0.951213	-0.772421	1.86714	0	4	0.754085	1.07313
NKX2-8	1.04649	0	1.18448	0	2.43404	0.58667	0	4	0.750241	0.896925
FOSL2	0.187233	1.10907	0.96162	1.07817	1.40725	0.499987	0	4	0.749048	0.525214
AMT	2.46157	0	0	1.31273	0.708046	0.75413	0	4	0.748068	0.906954
RNASE4	1.54372	0	0	1.59667	-0.496263	1.76401	0.822	4	0.747163	0.918183
HSD11B1L	1.99283	0	0	1.26525	0.748508	1.22206	0	4	0.74695	0.787442
RASSF4	3.85533	0	0.539336	0.876862	-0.894327	0.843245	0	4	0.745777	1.50227
SLC9B2	-0.502105	1.22939	0	0.52554	2.51956	1.44371	0	4	0.745155	1.04764
GARNL3	2.11046	1.19417	0	1.03434	0	0.870225	0	4	0.744171	0.799031
CCDC39	2.25196	0	0	0.839712	1.40167	0.696447	0	4	0.741399	0.854249
CCDC90B	0.234729	0.960456	1.272	0.567505	1.16301	0.489684	0.498	4	0.74077	0.390905
NUTM2B	1.90953	0	0	0.917246	1.4043	0.95174	0	4	0.740403	0.766828
MID1	1.06122	0.893867	1.00078	0.258203	1.63521	0.331554	0	4	0.740119	0.569038
CRY2	1.03031	0	0	0.806764	1.82114	0.450472	1.064	4	0.738955	0.650844
ANXA3	-0.213692	1.46705	1.00864	0	1.54582	0.478397	0.874	4	0.737173	0.682346
PTCH1	0.430034	0	0.559794	1.00205	1.52021	1.64608	0	4	0.736881	0.673556
DIRAS1	3.40138	1.03184	0	0.804066	-1.42589	1.33828	0	4	0.735668	1.48976
LINC00863	2.2673	1.0471	0	0.479151	0.765362	0.58957	0	4	0.735498	0.776031
SEMA4G	1.50279	0	0	1.1506	1.8999	0.594651	0	4	0.73542	0.79158
ARHGAP5-AS1	0	1.32121	0.617571	0	2.35735	0.842492	0	4	0.734088	0.877654
GPR146	1.49274	1.07575	1.52925	0	0	1.03454	0	4	0.733183	0.710808
TSPAN10	3.00634	0	1.29486	-0.68345	0.572595	0.915887	0	4	0.729462	1.19887
PHACTR2	1.18758	1.91199	0.358287	1.00185	1.06381	-0.419271	0	4	0.729177	0.794113
FAM228B	1.92729	0	1.11647	0.793412	1.26692	0	0	4	0.729156	0.760905
CCDC50	0.86875	1.57087	0.483717	0.790694	1.20805	0	0.165	4	0.726725	0.558454
MN1	-0.405024	1.66566	3.28253	1.49245	-2.61328	1.66046	0	4	0.726112	1.90773
DYRK1B	-0.77188	0	1.69364	1.49054	0.771798	1.64885	0.232	4	0.723565	0.947745
TGFBR1	1.33982	0.503166	0.147906	1.75573	1.31697	0	0	4	0.723371	0.733067
NBPF20	0	0.829914	0.91912	0	2.51022	0.803222	0	4	0.723211	0.896165
LMCD1	0.730571	2.03728	1.37117	0.417191	0.998355	-0.493927	0	4	0.722949	0.848577
RPL13AP20	1.55415	0.796938	0	0.775784	2.41264	0	-0.492	4	0.721073	1.00628
VASN	1.64838	0	0.926203	1.71876	-0.470967	0	1.216	4	0.719767	0.875893
TFPI2	4.27385	0.659812	2.81364	-0.962815	-2.6311	0.882939	0	4	0.719476	2.29578
C15orf48	2.6145	0	2.7254	-1.34095	-3.01744	1.99836	2.05	4	0.718553	2.22667
DZIP3	1.43372	0.734973	0.624371	0	1.80684	0.412023	0	4	0.71599	0.686966
NRBP2	2.34967	0	-0.716988	0.686406	0.894476	1.41399	0.384	4	0.715936	0.988697
DCLK1	0.550943	0	0	1.77986	0.860994	2.06044	-0.243	4	0.715605	0.906695
TMEM255A	1.59041	0	0.842348	1.27217	1.3043	0	0	4	0.715603	0.704028
SERINC3	0.867014	0	1.27801	0.478921	0.640686	1.34117	0.394	4	0.714258	0.484372
FAM53A	1.50368	0	0	0.675445	1.35308	1.4569	0	4	0.712729	0.720506
USP32P1	1.30223	0	0	0.670933	1.04895	1.96254	0	4	0.712093	0.769012
NR2F2	0	1.80972	1.1481	0.590223	0.313825	1.82234	-0.71	4	0.7106	0.94255
IFI27L2	2.63075	0.972924	0.765154	0.60166	0	0	0	4	0.710069	0.938569
CNPY4	1.42489	1.11724	1.53297	0.405282	-0.617421	1.10285	0	4	0.709401	0.802861
ZNF251	2.05369	0	0.500918	0.655579	0.445085	1.30116	0	4	0.708062	0.73937
ZBTB22	1.31198	0	1.22114	0.942126	0.676573	0.443024	0.354	4	0.706978	0.479703
MDH1B	1.05413	0.805361	0	0.848822	0	2.23491	0	4	0.706175	0.814897
EGFL8	2.62295	0	0	0.708823	1.0605	0.54835	0	4	0.705803	0.941678
TMEM106B	1.34421	0	0.47129	0.795808	0.333924	1.07627	0.918	4	0.705643	0.46357
SLC2A11	1.94059	0.725779	0.650304	0.36127	0.414122	0.846249	0	4	0.705473	0.612351
GOLGA8B	3.02908	0	-1.45996	1.24436	1.05927	1.05794	0	4	0.704385	1.39185
GPR135	1.73608	1.66824	-0.815347	0	1.36521	0.974621	0	4	0.704114	0.983618
RAB33A	1.79459	1.93132	1.08204	0	-1.7584	1.86188	0	4	0.701633	1.36833
TMUB2	1.42164	0.881683	0.422571	0.486654	0.566907	0.69111	0.438	4	0.701224	0.35653
ADCY9	0.806831	0	0.27184	1.0465	1.46655	1.31029	0	4	0.700286	0.613031
ARRDC3	0.476579	0.777864	0.794546	1.50298	0	1.34217	0	4	0.699163	0.5919
CARD6	1.43106	1.15134	1.81493	0.421133	-0.695365	0.769698	0	4	0.698972	0.866112
NANOS1	-0.775367	2.02018	1.18976	1.28651	1.16595	0	0	4	0.698149	0.974725
ATP6AP1L	1.25198	0	0	1.79182	0.666511	1.16842	0	4	0.696961	0.728838
ATXN1	1.30255	0	0.495477	0.73256	1.35907	0.983844	0	4	0.696216	0.562851
DUSP3	0.332659	1.14094	0.551975	0.498076	0.80886	0.334282	1.183	4	0.692828	0.358373
MAGEH1	0	0	1.69083	0.797007	0.66332	1.93235	-0.243	4	0.691501	0.854393
RASD2	0.495592	0	1.23815	0.868598	-2.10137	2.25736	2.078	4	0.690906	1.47316
LMF1	2.5401	-1.43488	0	0.725839	2.20629	0.790091	0	4	0.689633	1.3663
PLD1	1.95567	-0.494143	0.456605	1.46281	0.705918	0.733236	0	4	0.688585	0.830063
HLA-F-AS1	1.7845	1.66676	0	0.585999	0	0.781916	0	4	0.688453	0.774547
ROCK1P1	2.06212	0	0	0.563738	1.33832	1.15074	-0.312	4	0.686131	0.864808
GRIP1	0.361793	0.921363	1.10322	0.550394	1.45149	0.41319	0	4	0.685921	0.497319
HERPUD1	0.882673	0	1.39729	1.01203	0.369284	1.13726	0	4	0.685506	0.562146
ZNF846	2.23046	1.42998	0	0.721028	-0.893216	1.29892	0	4	0.683882	1.06073
RBM43	1.61325	1.01959	1.21942	0	-0.416473	1.33061	0	4	0.680914	0.798706
ZMAT3	0	0	0.363292	0.852692	0.950415	1.85965	0.738	4	0.680578	0.648457
PINK1	0.349498	0	1.4293	0.333152	1.36422	0.591434	0.691	4	0.679801	0.53689
CASZ1	0.842989	0	0.496433	0.880188	0.78976	1.27483	0.474	4	0.679744	0.402295
ARL10	0	1.11242	0	0.523603	1.10316	2.01736	0	4	0.679505	0.770955
LINC00638	1.89134	0	0.686701	0	1.54395	0.627072	0	4	0.678437	0.775004
ZNF358	0.200813	0	1.42286	1.09461	1.30583	0.719837	0	4	0.677709	0.615276
CTSK	2.23709	1.23752	0	0.532477	0	0.735283	0	4	0.677482	0.831398
MEGF6	3.46297	0	0.757345	1.47138	-1.46259	0.51154	0	4	0.677236	1.52321
NBPF11	1.66545	0	0	0.556892	1.19142	0.419725	0.907	4	0.677212	0.618039
DIXDC1	0	0	1.32119	0.80194	0.852937	1.73629	0	4	0.673194	0.702202
GLIS2	0	0	0.751849	1.04071	1.89663	1.02277	0	4	0.673138	0.721091
CCDC126	1.12739	1.63829	0.391843	0.842106	0.204987	0.50071	0	4	0.67219	0.569729
ARMCX4	2.06499	1.10341	0	0.749074	0.787749	0	0	4	0.672176	0.763833
MR1	1.67906	0	0.824864	1.19791	0	0.641962	0.359	4	0.671828	0.62131
DYSF	0	4.53838	4.01106	1.83609	-4.95617	1.06892	-1.798	4	0.671467	3.31259
NCKAP5L	1.16304	0	0	1.16127	1.08456	1.28689	0	4	0.670823	0.630283
ZBED3	0	0	0.983786	1.38558	0.876283	1.44366	0	4	0.669901	0.658067
ICA1L	1.44054	1.3454	0	0	0.66536	1.2284	0	4	0.668529	0.671865
ZSWIM4	1.47696	-1.09535	0.589326	2.00084	0	0.46839	1.235	4	0.667881	1.02908
SEMA3B	2.08637	-1.70501	0.739364	0.792645	2.56444	0	0.195	4	0.667545	1.41008
FYN	0.84158	1.28778	0	1.51932	0.310976	0.675355	0	4	0.662145	0.599825
CUL7	1.9637	0	1.01964	1.10093	-0.378191	0.925932	0	4	0.661716	0.820888
ZSCAN23	2.313	0	0	0.952816	0.609954	0.754695	0	4	0.661495	0.830301
TFDP2	1.39168	0	1.05121	0.94872	0.233308	1.00254	0	4	0.661066	0.568969
MKL1	1.35382	0	1.29612	0	1.3433	0	0.615	4	0.65832	0.666051
SDSL	0.760197	0.979672	1.78132	0.771378	0	0	0.306	4	0.656938	0.629608
ASPHD2	0	0	0.800882	1.392	0.88769	1.51536	0	4	0.656561	0.664061
TMEM263	1.40853	0	0.574214	0.834538	0.471006	1.30533	0	4	0.656232	0.565891
KANSL1L	1.29388	0.487306	1.34518	0	0.649032	0.637883	0.18	4	0.656182	0.511141
TRIM16L	0.38622	0.914433	1.4806	0.517937	0.97131	0.308588	0	4	0.654156	0.498168
CPEB4	1.124	0	0.0975598	0.608121	2.03095	0.703141	0	4	0.651968	0.740095
PHF21A	1.18361	-0.666284	0.453601	1.38681	1.06446	1.14143	0	4	0.651946	0.756588
UBE2H	0.960131	0	1.12461	1.06158	0	1.09788	0.316	4	0.651456	0.524081
TLN2	0.792758	1.399	1.89895	0	-1.28963	1.72429	0	4	0.646479	1.14764
CEP112	2.04556	1.2089	0	0.865136	-0.821242	1.20321	0	4	0.643082	0.967946
SLC29A3	1.28687	1.25733	1.22076	-0.729871	0	1.208	0.253	4	0.642297	0.805741
CCDC144A	2.60794	0	-0.984423	0.610443	1.21452	1.04665	0	4	0.642162	1.14215
ASNS	0.953649	-0.889803	0.922267	1.11762	2.11805	0.270355	0	4	0.641734	0.955451
IGF1R	0.787981	0	1.36683	0.921389	0.250421	1.1647	0	4	0.641617	0.559109
IDNK	1.07962	0	0.355376	0.790768	1.29702	0.946946	0	4	0.638533	0.523145
RTKN2	0.52717	-0.578422	1.5397	-1.56299	3.73872	0.800201	0	4	0.637769	1.69299
C8orf44	0.980328	2.19638	0.319803	-0.897753	1.0398	0.815097	0	4	0.636237	0.966555
UST	1.94374	1.26195	1.545	0.892021	0.412462	-1.87756	0.275	4	0.636089	1.25778
TTC33	0	0.471613	0.534036	0.78621	1.63399	1.02149	0	4	0.635334	0.579304
PTPRK	1.21526	0	1.00176	0	0.933557	0.971111	0.319	4	0.634383	0.513098
ZFHX3	1.00399	0	0.554528	0.406842	1.76824	0	0.704	4	0.633943	0.617808
GNPTAB	1.10709	0	0.588054	0.302786	1.36322	1.07367	0	4	0.633546	0.557467
LINC00294	0.653076	0	0.747342	1.16223	0.375214	1.49206	0	4	0.632845	0.562638
HKDC1	-1.81121	-0.635588	0.858912	0.859423	3.97796	1.16828	0	4	0.63111	1.80563
RSRP1	1.1119	1.75724	0	0.443395	0.571751	0.532659	0	4	0.630991	0.625083
IRS2	-0.638574	0	0.867958	1.51792	1.43363	1.23394	0	4	0.630696	0.842482
SIK2	0	0	0.728557	0.732264	1.8034	1.14257	0	4	0.629542	0.689259
TAPBP	2.03957	-0.714802	1.08502	0.824939	0	0	1.172	4	0.629533	0.924482
MIR503HG	1.98811	1.2395	0.551018	1.30945	-0.694961	0	0	4	0.627588	0.933909
PKD2L2	1.35558	1.80704	0	0.626955	0	0.594318	0	4	0.62627	0.719232
IFT172	0.846617	0	0	0.858307	0.936383	1.73614	0	4	0.625349	0.659166
CCDC171	1.95686	0	0.749411	0	0.511338	1.15074	0	4	0.62405	0.736038
TRAF6	0.213653	0.648913	0.476418	0.950293	1.24121	0.82906	0	4	0.622792	0.430041
CYTH3	0.720276	0.499897	1.49761	0	0.824982	0.8138	0	4	0.622366	0.523292
ATP2B4	0.425517	0	0.979673	0.719189	1.72338	0.501449	0	4	0.621315	0.602399
ZNF362	2.2783	0	0.840324	0	0.64959	0.571539	0	4	0.619965	0.811884
ATL1	1.07998	2.34658	1.37581	-1.46924	0	0.754631	0.251	4	0.619822	1.20191
USP2	0.649832	0	2.0928	0.987005	0	0.606311	0	4	0.619422	0.759179
NBPF26	1.00058	0.817542	0	0.474322	1.41079	0.614541	0	4	0.616825	0.516268
RAB9A	-0.265115	1.48752	0.782092	0.428337	0.265057	0.557728	1.061	4	0.616659	0.566169
ZSCAN2	1.50135	0.655815	0.310361	1.11466	0	0.733344	0	4	0.616504	0.562759
YIPF5	0.799528	0	0.75233	0.269749	0.26175	1.21742	1.004	4	0.614968	0.445224
MDK	1.92503	1.1981	1.45244	1.34196	-2.0869	0	0.464	4	0.613521	1.35322
SLC38A7	1.28171	0	1.15719	0	0.731569	1.12112	0	4	0.613084	0.597616
HLA-DMB	5.08695	-2.19316	-1.40034	0.823102	0	0.791505	1.179	4	0.612436	2.33511
NEK7	0.931645	0.879489	-0.448602	0.282503	1.34785	1.28524	0	4	0.611161	0.68025
CHMP1B	0.444559	0.539797	0.935022	0.362579	1.21992	0.759424	0	4	0.608758	0.401161
HEATR5A	0.637228	-0.619777	0.947148	0.466089	1.66321	1.16308	0	4	0.60814	0.756603
NKIRAS2	0.803429	0	0.71253	0.667888	1.08391	0.499061	0.478	4	0.606402	0.336058
PIEZO1	1.2074	0	0.99554	0	0.910237	0.797334	0.33	4	0.605787	0.492145
RECK	1.64739	1.66086	-0.222868	0.824559	-0.835809	1.16556	0	4	0.60567	0.973924
ZNF674	1.54381	0	0	0.523741	0.986813	0.462394	0.722	4	0.605536	0.547695
RAB24	1.55742	0	0.565468	0.65757	0.341733	0.479796	0.635	4	0.605285	0.476681
METRNL	0.329228	0.700228	1.21294	0	0.806715	0.431119	0.755	4	0.605033	0.390332
RBM7	0.460575	1.46485	0	0.875307	0.669053	0.755524	0	4	0.603615	0.515115
OFD1	1.02386	1.10157	0.391626	0	0.801181	0.38595	0.515	4	0.602741	0.3933
ZMIZ1	0	0	1.19494	0.590455	1.19851	0.433272	0.801	4	0.602596	0.500068
SAT2	0.442556	1.25013	0.982376	1.2388	-0.197999	0.501312	0	4	0.602453	0.578538
FLCN	0.859424	0.396034	0	1.16755	0.912801	0.874966	0	4	0.601539	0.469831
MYH14	1.36964	-0.935924	1.52082	0	0.966799	0.424076	0.864	4	0.601345	0.855812
EVC	0.866785	0	1.42091	0.524628	0	1.3965	0	4	0.60126	0.640982
GALNS	1.13007	0	0.991435	0	1.21328	0.86048	0	4	0.599323	0.571278
TM2D1	0.838246	1.41648	0.551842	0.425443	0.178813	0.77964	0	4	0.598638	0.470079
PPOX	0.976509	0.743777	0.941527	0.454722	0	0.585723	0.48	4	0.597466	0.335345
JUN	-0.810022	0.575593	0.765458	0	1.70563	0.426335	1.5	4	0.594713	0.860088
TTC14	1.44773	1.55511	-0.613259	0.642541	0.760826	0.368179	0	4	0.594448	0.768558
ZNF334	0	0	0.596227	0.52685	1.92783	1.10413	0	4	0.593576	0.719068
FAM114A1	2.72933	0	0.745266	0.643628	-1.63714	1.66991	0	4	0.592999	1.37999
PDE4DIP	1.7385	-0.559639	1.57102	0.732204	-0.498836	1.15418	0	4	0.591061	0.955275
PLAG1	1.04306	0	1.28687	0	1.18962	0.617001	0	4	0.590935	0.590967
ABCC5	0.916232	1.02654	0.312194	0	0.318302	0.963607	0.599	4	0.59084	0.394916
SMARCA1	1.0571	0	0.163469	1.04991	0	1.28973	0.558	4	0.588315	0.547486
FBXL20	1.83791	0	0.257323	0.991351	0.664363	1.09874	-0.733	4	0.588098	0.835842
ZC3H6	1.44003	0	1.09257	0.672939	0.350067	0.559269	0	4	0.587839	0.538002
PJA2	1.2632	0	0.399706	0.762303	0.693024	0.5914	0.388	4	0.585376	0.391251
RPL32P3	1.42446	0.871524	0	0	1.22083	0.568519	0	4	0.58362	0.608004
TEKT4P2	0.676894	0	0	1.15857	0.803471	1.42021	0	4	0.579878	0.592906
SARM1	1.98558	0	0	0.964337	0.594281	0.508662	0	4	0.578979	0.723169
TBRG1	0.604869	0.345104	0.597574	0.477276	1.23815	0.789357	0	4	0.578904	0.382979
PAM	1.20008	0.911537	0.434147	1.26312	-0.688144	0.399856	0.525	4	0.577942	0.661561
KIAA1211L	1.2691	0	1.09943	0	1.0866	0	0.59	4	0.577875	0.578874
BBS4	1.27038	0.55347	0.49528	0.363385	0.827891	0.533793	0	4	0.577743	0.393993
KLHDC8B	2.46591	0.848397	0	0.790516	-1.09729	1.03431	0	4	0.577405	1.10796
ZNF821	1.60736	0.852037	0.76385	0	0	0.786671	0	4	0.572845	0.607566
ZKSCAN8	0.732899	0	0.467727	0.742536	1.53367	0.531751	0	4	0.572654	0.523869
OXTR	0.972216	0	0	0	0.959937	0.974047	1.093	4	0.571314	0.536237
DLX4	0.712558	0	1.68523	0.715979	-0.391491	1.25966	0	4	0.568847	0.74557
PRCP	-0.189613	1.00122	1.56163	0.939317	-0.547445	0.344118	0.863	4	0.567461	0.738037
HINFP	0.338895	0.988048	0.169687	0.781028	1.21734	0.793292	-0.323	4	0.56647	0.53217
DUSP10	1.49532	1.62763	0.590533	-1.02657	0	1.25536	0	4	0.563182	0.969832
GOLGA6L4	2.85914	0	-0.99381	0.625325	0.599468	0.846159	0	4	0.562327	1.18429
TRAPPC6A	0.821302	0	1.27251	0.954521	0	0	0.883	4	0.561618	0.544166
ANG	1.67659	0	0.321442	1.28812	-1.75253	1.43831	0.958	4	0.561418	1.18498
PVR	-0.128088	-0.651825	1.21886	0.943767	1.45003	0.817806	0.279	4	0.561364	0.759487
EVI5	0.393682	0	0.842768	0.993237	0.828009	0.561745	0.282	4	0.557349	0.355429
SGK1	2.81271	-1.99586	1.3866	1.32848	-3.52095	0	3.878	4	0.555568	2.60953
RRAS	1.5934	0	0.893439	0.651015	0	0	0.75	4	0.555408	0.600574
GAB1	1.70027	-0.524113	0	0.612208	1.27869	1.0071	-0.195	4	0.554165	0.824423
TPP1	0.416697	-0.709368	1.30689	1.32244	0	0.752336	0.787	4	0.553714	0.727191
EZH1	1.3237	0	0.315457	0.693152	1.02627	0.516602	0	4	0.553598	0.501162
ZNF426	1.14207	0.641293	0.389388	0.536817	0.784723	0.377129	0	4	0.55306	0.358762
GPR156	0.953322	0	0	1.27809	0.8956	0.73809	0	4	0.552158	0.540844
ELMOD2	1.43702	0.568896	0.436254	0.646492	-0.271005	1.03815	0	4	0.550829	0.580838
SLFN12	3.41648	1.34888	0.77228	0.938721	-3.08823	0.466745	0	4	0.550696	1.94086
TAF1A-AS1	1.12596	1.06697	0	0	0.974187	0.684657	0	4	0.550253	0.533003
TSPAN31	1.74516	0.640997	0.974436	-0.819256	0.24046	-0.323545	1.385	4	0.549036	0.917224
APOLD1	0.584079	1.41251	0.44121	1.40331	-0.766257	0.760948	0	4	0.54797	0.770773
RWDD2A	1.43066	0.685704	0.642411	1.21916	-0.596194	0.451127	0	4	0.547553	0.692373
ANO6	1.52648	0	0.138282	0.797098	0.513771	0.855313	0	4	0.547278	0.560292
SHISA4	1.89001	0	0.798328	0.531869	-0.327419	0.925086	0	4	0.54541	0.74978
DAPK1	2.10186	0.698008	-0.91676	0.913001	0.172828	0.842771	0	4	0.54453	0.934844
ZBTB3	0.946137	0.833022	1.01614	0.521613	0	0.493779	0	4	0.544385	0.420923
FZD6	0	1.06273	0.349396	0.545672	0.965609	0.877627	0	4	0.543005	0.444949
CLN5	0.525219	1.10973	1.03314	1.33036	-0.529631	0.328935	0	4	0.542537	0.667444
ASPHD1	1.23356	0	0.11978	1.02678	0	0.906184	0.511	4	0.542473	0.518437
TBC1D19	1.55969	0	0.421455	0.573375	-0.469289	1.1569	0.547	4	0.541305	0.676487
MTMR10	-0.474636	0.907842	0.862659	0.59197	1.33193	0.243389	0.32	4	0.540451	0.582399
AMOTL1	-1.01666	0.557714	3.01001	-1.56799	1.81819	0.98181	0	4	0.54044	1.5858
LINC00910	1.0558	0.953107	0	0.759986	0	1.01113	0	4	0.540004	0.513464
HLA-C	1.11044	-0.621993	1.28357	1.057	0	0	0.95	4	0.539861	0.735654
TCEAL8	1.77472	1.09705	0.434882	0.982532	-0.941685	0.832505	-0.405	4	0.539286	0.932353
CROT	1.65458	1.02002	0.206386	-0.803126	-0.68813	1.09453	1.288	4	0.538895	0.980077
ZFAND5	0.700243	0	1.048	0	0.570156	0.396092	1.054	4	0.538356	0.438319
HECA	0.355292	0.47195	0.51427	0.932337	0.845878	0.625494	0	4	0.535031	0.312419
SCPEP1	2.38991	-1.00587	0.319987	0.551078	0.543298	0.937588	0	4	0.533712	1.02549
SLC16A4	1.62003	-0.925257	0	-1.11035	1.26065	2.03287	0.858	4	0.533706	1.23677
GSN	1.43721	0	1.68192	1.39187	-1.73973	0.292168	0.667	4	0.53292	1.18326
MTHFR	2.39273	-1.28046	0.369896	0.727449	0.638823	0.880173	0	4	0.532659	1.09753
PARP14	1.42664	-0.917114	0.511127	0	2.17568	0.528506	0	4	0.53212	1.01394
SLC22A5	1.86207	0	-0.555092	0.934652	0	0.949342	0.525	4	0.530853	0.801378
TMC4	3.57663	-1.34841	1.2086	-1.43445	0	0.614105	1.089	4	0.529355	1.71903
ZSCAN26	0.841155	1.29744	1.02276	0.517952	-0.28556	0.311225	0	4	0.529282	0.566074
ZNF222	1.39016	0.658973	0.719772	0	0.339456	0.574166	0	4	0.526075	0.481745
LZTFL1	0.50285	0	0.748949	0.455758	1.23088	0.733041	0	4	0.524497	0.437462
ARSA	2.08255	0	1.04962	0.578637	-0.999902	0.320984	0.638	4	0.52427	0.945111
ARFGAP1	1.13353	0	0.727255	0	0.353385	0.765687	0.684	4	0.523408	0.423302
IGIP	0.670903	0	0	1.2295	0	1.08845	0.675	4	0.523408	0.529849
MOB2	0	0	0.821747	0.644061	0.762307	1.01442	0.415	4	0.522505	0.400289
LAMP1	0.479486	0	1.12959	0.443919	0.511152	0.532433	0.557	4	0.52194	0.329395
RBPMS-AS1	1.77318	0.769057	0	0.550565	0	0.555722	0	4	0.521218	0.638473
ATP6V1G1	0.625521	1.31525	0.772667	0	0	0	0.934	4	0.521063	0.530721
CAPS	1.4626	1.06815	-0.406915	0	0	0.814626	0.708	4	0.520924	0.672196
PROCR	1.38111	2.44319	0.858742	1.2684	-2.72052	0.409998	0	4	0.520132	1.6278
MAGEE1	0	0	1.70521	0.69427	-0.684966	1.41202	0.509	4	0.519361	0.839012
ZNF641	1.31038	0.417423	0.623572	0.742949	0	0	0.532	4	0.518047	0.453978
ARMC9	1.35626	0	0	0.810864	0.554909	0.901861	0	4	0.517699	0.538845
CIR1	1.20502	0	1.05928	0	0.828171	0.739214	-0.219	4	0.516097	0.575892
MAP3K1	0	0	0.40112	0.579896	0.891755	0.747641	0.988	4	0.515487	0.401544
FKBP14	0.433795	0	0.358719	0.614082	0.82575	0.554126	0.808	4	0.513496	0.285771
MAP1LC3A	0	0	0.679825	1.14487	0	1.02631	0.739	4	0.512857	0.505166
DOCK4	-2.10608	0.870385	-0.589029	0.788764	2.62961	1.99515	0	4	0.512686	1.59258
NBPF14	0.924242	0	0.943326	0.657905	0.843016	0	0.22	4	0.512641	0.427472
ANKRD44	0.975616	0.843703	0	-0.928103	1.80872	0.883423	0	4	0.511908	0.889062
APOL6	1.5918	-0.987009	0.785617	-0.509123	2.16602	0.532823	0	4	0.511446	1.12019
OCLN	0	0.607407	1.02091	0	1.02452	0.9256	0	4	0.511205	0.498039
C18orf25	-0.267449	0.842839	1.31434	0	0.73721	0.289657	0.653	4	0.509942	0.538963
NBPF19	1.26127	0	0.589358	0.52275	0.924134	0.26148	0	4	0.508428	0.469809
CCDC121	0.929181	1.04019	0.968781	0	0	0.618776	0	4	0.508133	0.493188
ASAP3	0.746131	0	0	0.725246	-0.507849	2.02717	0.555	4	0.506528	0.812613
PSORS1C1	0.881686	0	0.643605	0.813647	0	1.19793	0	4	0.505267	0.500266
TMEM260	0.372108	0.541857	1.14063	0.718047	0.763845	0	0	4	0.505212	0.417428
NICN1	1.10957	0	0	1.05044	0	0.584979	0.78	4	0.503569	0.501678
P3H1	0.773964	0	0.722462	0.815125	-0.30903	1.51581	0	4	0.502619	0.633798
ALOX12-AS1	0.952736	1.08618	0	0.694497	0.778934	0	0	4	0.501764	0.485488
DCAF8	0.128993	0.382054	0.50251	0.366471	0.824932	0.662206	0.638	4	0.500738	0.231058
TMCC1	0.781116	0	0.954886	0.543655	1.20957	0	0	4	0.498462	0.506842
IRGQ	1.03861	0	0.583367	0.4761	0.798835	0.588345	0	4	0.497894	0.386157
TSC22D2	-0.222467	0.960755	0.356024	0.810671	1.01912	0	0.552	4	0.496586	0.478471
MYH9	0.969629	0	0.776551	0.925021	0	0	0.803	4	0.496314	0.468933
P4HA2	-0.155534	0	2.02499	0.589109	-0.891447	1.00567	0.896	4	0.495541	0.945319
WDR5B	1.28265	0.586134	0.946736	0	0.651862	0	0	4	0.49534	0.515176
SMPDL3A	1.56658	0.85536	1.16603	0	-0.742047	0.619182	0	4	0.495014	0.792062
CYB5D2	0.776765	0	0.693689	0.940698	0	1.04662	0	4	0.493967	0.475546
TTC3	1.16927	0	0.692176	0.930246	-0.122871	0.770795	0	4	0.491374	0.521336
ZNF461	0.860469	0.855393	0	0	1.00238	0.705726	0	4	0.489139	0.465497
SLC35B3	0.861846	0	1.08167	0.50415	0.778352	0	0.192	4	0.488289	0.43602
RCOR3	0.710624	0.926737	-0.137765	0	1.34095	0.564792	0	4	0.486477	0.554275
AAMDC	1.06817	1.10629	0.900652	1.24453	-0.91487	0	0	4	0.486396	0.806827
FBLIM1	0.82847	0.456241	0.869479	0.585139	-0.7818	1.22994	0.211	4	0.485496	0.646974
MAN2B2	1.21108	0	0.460712	1.03374	-0.457802	0.632342	0.513	4	0.484725	0.573803
ZNF350	1.19867	0.528646	0.529979	0	1.12835	0	0	4	0.483664	0.521667
JRKL	0.94572	0	0.52918	0	0.878178	1.03217	0	4	0.483607	0.478516
BTN3A2	1.46392	-0.694716	1.70521	0.625764	-0.341071	0.619542	0	4	0.482664	0.893907
SHROOM3	0.684507	-0.986888	0.490813	0.520014	0.929136	1.35734	0.382	4	0.482417	0.727588
MYL12A	0.572706	0.826861	0.94519	0	0.275934	0	0.751	4	0.48167	0.391828
CCBE1	1.82575	1.02702	0.3841	-1.30226	0.630635	0	0.803	4	0.481179	0.970682
KIF27	1.31104	0.55188	0.852634	0.649541	0	0	0	4	0.480728	0.509017
ATP6AP2	0.670735	0.618394	0.996348	0.49092	-0.327583	0.390572	0.518	4	0.479626	0.404948
NIPAL2	1.56331	0.771833	0.528424	0.301492	-1.25724	1.44732	0	4	0.479306	0.955429
ERP27	1.73485	4.13734	1.02219	-6.17141	0.46058	2.43368	-0.267	4	0.478605	3.26244
CBFA2T2	0.827009	0	0.78663	0.277486	0.681204	0.767424	0	4	0.477108	0.374007
PEX11G	0.865678	0	0.957127	0.592286	0.504707	0	0.417	4	0.476685	0.377339
SLC20A2	0.294761	0.600653	0.594781	0	0.83727	0.672904	0.334	4	0.476338	0.282407
TMEM185A	0.272376	0	0.615839	0.741521	0.62768	0.688284	0.367	4	0.473243	0.270183
MBTPS1	0.570971	-0.452135	1.06613	0.706544	0.386135	0.649574	0.377	4	0.472031	0.468997
CTTNBP2NL	0.847264	0	0.675236	0.626549	0.675161	0.463631	0	4	0.469692	0.339826
RIT1	1.20154	0	0.623423	0	0.79474	0.93998	-0.279	4	0.468669	0.560924
ZYX	0.282616	0	0.649825	0	1.00883	0.520589	0.818	4	0.468551	0.392265
UBN2	0.829956	0	0.501171	0	1.19262	0.755033	0	4	0.468397	0.482467
FAM160B1	0.586096	0.912961	0.5817	0	0.955962	0	0.234	4	0.467246	0.399118
CSF1	1.54364	0.496636	0.519926	1.00068	-1.34883	1.05679	0	4	0.466977	0.940816
SLC1A1	0.576636	0	0.603303	0	1.05896	1.01636	0	4	0.465036	0.47206
PCGF3	0.851004	0.877521	0.350353	0.687942	-0.347842	0.832229	0	4	0.464458	0.481977
SIX5	0.976019	0	0.770927	0.566783	0.931417	0	0	4	0.463592	0.453008
CHPF	0.807862	-1.09008	1.37422	0	-0.805352	1.44614	1.489	4	0.460256	1.09572
ZNF493	1.61969	0.648897	-0.791338	0	1.17136	0.535087	0	4	0.454814	0.804269
RGS10	-0.241826	1.28723	1.40001	0.705475	-0.971237	0	1.004	4	0.454808	0.882849
STK19	1.02682	0	0.557317	0.601639	0.988212	0	0	4	0.453427	0.459043
IL6ST	0	0.550164	0	0.646502	0.841769	0.864726	0.255	4	0.451166	0.36904
ZSCAN16	1.12194	0.70362	0.785747	0.54057	0	0	0	4	0.450268	0.455385
SALL2	1.34664	0	0	1.23837	-1.71133	1.58636	0.675	4	0.447863	1.14337
MBTD1	1.08585	0	0	0.857926	0.505476	0.670674	0	4	0.445704	0.452743
DNASE2	0.887397	-0.428663	1.02872	1.09835	-0.86495	0.926587	0.471	4	0.445492	0.782642
SPATA7	0.534162	0.979876	0.674243	0.457496	-0.259595	0.717345	0	4	0.443361	0.431158
N4BP2L2	0.607863	0.743831	-0.142572	0	0.704119	0.68935	0.491	4	0.441942	0.362397
RBPMS	1.60565	0.60737	-0.330911	0.557543	-0.263091	0.915768	0	4	0.441761	0.696317
ARL14EP	0	0.577286	0.493808	0.622646	0.710334	0.681392	0	4	0.440781	0.309206
CCDC102A	0.74565	0	0.721097	0	0.688292	0.625926	0.304	4	0.440709	0.335248
KIF3A	0.50032	0	0.509487	0	0.961229	1.1132	0	4	0.440605	0.467999
FKBP9	0.82488	-0.480875	0.697483	0.61736	0.299141	1.12605	0	4	0.440577	0.544366
FAM8A1	0.70281	0	0.511845	1.27784	-0.339429	0.923186	0	4	0.439464	0.577982
CD59	0.39725	1.38101	0.282765	0.977925	-1.68945	0.651926	1.062	4	0.437632	1.01388
PML	1.48217	-0.545981	0.806826	0	0.625347	0.682043	0	4	0.435772	0.667439
MPP1	1.24067	0.696404	-0.585558	-1.14905	1.83299	0	1.008	4	0.434781	1.05988
HERC1	0.742895	-1.00689	1.01251	0.190835	1.12264	0.723397	0.241	4	0.43234	0.725786
SOS2	1.21422	0	0.650032	0.533108	0.619544	0	0	4	0.430986	0.459106
IFFO2	0.28222	0.777469	1.33929	0.921216	-0.851655	0.543104	0	4	0.430235	0.713093
ATRN	0.513265	-0.705857	0.410101	0.901438	0.907072	0.981844	0	4	0.429695	0.610571
HLA-A	1.75258	-1.08932	0.918555	0.916245	-0.491328	-0.29891	1.289	4	0.428118	1.05283
SLC17A5	1.01932	0	0.624849	1.26012	-0.80016	0.891671	0	4	0.427972	0.726931
SYT7	1.21489	0	1.03893	0	-1.48379	1.15186	1.069	4	0.42727	0.995709
AGAP2-AS1	0.700538	1.1143	0.833719	-0.899846	0	1.2378	0	4	0.426644	0.763238
KLHL35	1.05306	-1.05639	1.30783	0	0	1.14453	0.534	4	0.426148	0.842536
MEGF8	0.922515	-0.615358	1.11325	1.48142	-0.702466	0.78171	0	4	0.425869	0.865894
SATB2	-0.321136	0	0.708846	-0.505548	0.885364	1.4414	0.76	4	0.424132	0.711929
FNIP1	0.877953	0.421108	0.599873	0	0.654177	0.819394	-0.405	4	0.423929	0.467858
STAT3	1.22079	0	0.551665	0.835403	-0.737418	0.403344	0.686	4	0.422827	0.634844
NDRG2	1.24061	2.49317	0.406394	0.619753	-2.22018	-0.726705	1.143	4	0.422292	1.51765
ETS1	-1.09186	0	0.602318	0	1.81009	0.758715	0.864	4	0.420466	0.90517
TAF13	0.838308	0.784065	0.206808	0	0.564707	0.533662	0	4	0.418221	0.351096
TM2D2	0.627261	1.01595	0.498082	0	-0.533197	0.547306	0.768	4	0.417629	0.520652
ACVR1	0.58168	0	0.632043	0.501751	-0.405018	0.486074	1.12	4	0.416647	0.488045
DGAT2	0	0.967966	0.687102	0.856846	-0.641959	1.04422	0	4	0.416311	0.636731
PLBD2	0.878524	0	0.708893	0.719653	-0.269767	0.854321	0	4	0.413089	0.48311
PIK3CD	0.867057	1.56623	1.62602	0	-1.78283	0.610896	0	4	0.412481	1.16972
AFF4	0.926566	0	0	0.547059	1.34066	0.544087	-0.497	4	0.408767	0.622972
WDR26	0	0	0	0.677664	0.640649	0.697483	0.834	4	0.407114	0.385467
UBXN6	0	0	0.575595	0.609157	0.986521	0.676464	0	4	0.406819	0.40305
SLC38A2	0.513454	0.535649	-0.435286	0.779057	0	0	1.452	4	0.40641	0.619015
APOBEC3F	0.513769	0.507653	0.663445	0	-0.733114	0.384335	1.484	4	0.40287	0.672449
TSPAN2	0.912197	1.43425	1.22955	0	-2.1733	1.41709	0	4	0.402826	1.29077
LRSAM1	0.73432	-0.43753	0.276289	0.643953	0.729223	0.829933	0	4	0.396598	0.472792
STAP2	0.645325	3.0689	0.584607	0.598241	-1.68183	-0.44667	0	4	0.39551	1.44149
PEX12	0	0.537325	1.01321	0	0.649817	0.560753	0	4	0.394444	0.400608
ERGIC3	0.31226	1.14287	0.961791	0.585476	-1.23595	0.466216	0.527	4	0.394238	0.775262
PPIC	0.930547	0	0.71714	0.518031	-0.32411	0.909128	0	4	0.392962	0.499865
SLC6A9	0	-2.20298	1.91733	0.65905	1.21286	0.735937	0.418	4	0.391457	1.29604
HLA-E	1.29257	-0.543459	0.819717	0.761938	-0.555269	0	0.964	4	0.391357	0.751008
GCNT2	0.547145	0.476574	0.845053	0.74195	0.9466	-0.82007	0	4	0.391036	0.617697
RBKS	0.614303	1.24467	0	0	0.880701	-0.654012	0.647	4	0.39038	0.643139
FMNL1	1.20603	1.43179	0	0.99621	-1.63447	0.727602	0	4	0.389594	1.05162
ZNF133	0.559926	0	0.553489	0.53446	0.488612	0.581888	0	4	0.388339	0.266833
GPRASP2	1.21384	-1.01203	0	1.00823	0.637115	0.870918	0	4	0.388296	0.77708
SH3RF2	2.53179	0.93271	0.548092	0	-2.19139	0.626905	0.268	4	0.388015	1.40199
KIF3C	1.00955	1.10839	1.14212	-0.432253	-1.51584	1.40409	0	4	0.388008	1.0766
PTPRJ	1.02643	-0.703065	-0.223449	0.645939	0.920388	1.0484	0	4	0.387805	0.696242
VPS39	0.786794	-0.331462	0.626312	0.577966	0.312159	0.704311	0	4	0.382297	0.413454
CLCN7	0.416384	-0.98031	0.823055	0	0.962968	0.947268	0.502	4	0.381624	0.691493
TMEM165	1.50819	1.15507	0.512212	0.266644	-0.788125	0.745065	-0.729	4	0.381437	0.878592
ZNF490	0.802809	0	0	0.51294	0.659624	0.684231	0	4	0.379943	0.365237
SEL1L	0	-0.482604	0.767536	0.584738	1.13098	0.652772	0	4	0.37906	0.557279
CHPF2	1.39423	0	0.955707	0	-1.06658	0.683697	0.681	4	0.378294	0.808733
MAML2	0.648177	0	0.719982	0.919358	-0.398369	0.753941	0	4	0.377584	0.502139
RBMS1	0.580672	0.530236	0.256953	-0.55802	0.772402	0.585091	0.468	4	0.376477	0.439993
PRRG2	1.50947	0	0.701552	0	-0.786214	0.602707	0.599	4	0.375216	0.721728
LRRC57	0.597896	0.720174	0	0.271687	0.522981	0.511937	0	4	0.374953	0.289079
TCAF2	0.863574	1.59592	0	-1.4174	-1.72678	2.63688	0.661	4	0.373314	1.56514
EFNA4	1.50017	1.36346	0.537744	0.603931	-1.41178	0	0	4	0.370504	0.982823
FAM172A	0	0.664469	0.591147	0.927863	0.337772	0.669124	-0.602	4	0.369768	0.519459
NEK11	0.933789	0.626721	-0.341562	-0.457461	1.02204	0.791624	0	4	0.367878	0.621096
TRIM3	0.536554	0	-0.588418	0	1.29183	0.589248	0.728	4	0.365316	0.611821
CSRNP2	0.773202	0	0	-0.514723	0.7677	0.847171	0.675	4	0.36405	0.531937
TLR5	2.99727	-1.33568	1.72779	0.846948	-2.52164	0.833462	0	4	0.364022	1.85274
MAGI1	0	-0.81061	0.674941	0.690986	0.828083	1.15917	0	4	0.363224	0.670319
SASH1	1.01621	-0.634382	-0.21378	0.924554	1.0439	0.829593	-0.432	4	0.362014	0.750869
MSANTD4	-0.417747	0.521075	0.270371	0.62965	0.566748	0.952409	0	4	0.360358	0.453665
STOML1	1.9376	-1.44007	0.571006	0	0.636157	0.551944	0.216	4	0.353234	1.00306
PLD3	1.60429	-0.740834	0.655158	1.34835	-1.5554	0.727604	0.423	4	0.351738	1.12779
PFDN1	-0.473798	1.23142	0.516919	0	0.506569	0	0.679	4	0.351445	0.556949
ZMYM6	0.589499	0.780187	-0.210947	0	0.586661	0.70902	0	4	0.350631	0.405583
GPR107	0.672279	-0.915499	0.883111	0.497242	0.527993	0.751078	0	4	0.345172	0.622645
SLC33A1	0	0	0.786674	0.525778	0.747269	0.600067	-0.244	4	0.345113	0.416255
C4orf3	0	0.463742	-0.326916	0.500818	0.535273	0.513118	0.7	4	0.340862	0.364977
BCAS3	0.965074	-0.855365	0.969863	1.20826	-0.452163	0.547025	0	4	0.340385	0.791222
SMYD2	0.872667	0.920341	0.936683	-0.957118	0.189736	0.950682	-0.548	4	0.337856	0.800323
SNX24	0.701675	-0.395739	0.525536	0.487137	0.81693	0.60917	-0.408	4	0.333815	0.514351
MAN1B1	0.653352	-0.524718	0.702485	0.886143	-0.498393	0.712231	0.374	4	0.3293	0.594055
IFI35	0.632983	-0.872115	0.503006	0	0.890395	0	1.105	4	0.322753	0.670685
HEXA	0.819443	0	0.60586	0.936475	-0.77918	0.670357	0	4	0.321851	0.611954
RAI14	-1.30837	0.632609	0.904477	0.318014	0.407557	0.773949	0.502	4	0.318605	0.745852
SNTB1	1.84618	-3.01267	-0.47963	1.40678	1.29884	1.14414	0	4	0.314806	1.68305
CTSB	0.541893	0	1.01252	0.733649	-2.0493	0.357602	1.606	4	0.314623	1.15981
SLAIN2	-0.326073	0.601287	0.542322	0.565647	0.777677	0	0	4	0.308694	0.412245
DBP	0.503385	-0.806358	0.596405	0.843282	1.01382	0	0	4	0.30722	0.624177
CD151	0.509145	0	0.703069	0	-0.760777	0.793775	0.885	4	0.304316	0.591236
NEU1	0.912896	0.579102	0.808001	0.941584	-1.49607	0	0.375	4	0.30293	0.860685
SERPINH1	0.583013	-0.466101	0.596063	1.12578	-0.71387	0.378326	0.617	4	0.302887	0.654608
NBR1	0.764956	-0.906185	0.419956	0.688177	0.631278	0.503377	0	4	0.300223	0.588394
TANK	0.602642	0.765221	0	0	-0.573916	0.784374	0.522	4	0.300046	0.505907
KIAA0319L	1.01249	-0.659508	0.520131	0.60178	0	0.605144	0	4	0.297148	0.553908
SLC38A1	-0.518044	-0.862986	0.564897	0.60352	1.76676	0.903819	-0.384	4	0.296282	0.928061
ANXA4	0.747553	-0.498194	0.931979	0	-0.889225	1.06107	0.718	4	0.295883	0.763206
AKAP13	0.677894	-0.729251	0.684872	0.943611	-0.558846	0.752763	0.29	4	0.294435	0.671691
ZNF565	0.516145	0	0.914861	0.693787	-0.469309	0.597475	-0.192	4	0.294423	0.515108
KBTBD3	1.38493	1.13729	-0.301465	0.79662	-1.90785	0.921601	0	4	0.29016	1.14286
TMEM132A	1.36095	0	0.605391	1.30421	-1.83539	0.559064	0	4	0.28489	1.08265
USP40	0.558877	-0.646796	0.709215	0	0.83287	0.530779	0	4	0.283564	0.523803
PRDX6	-0.70304	0.73007	0.842066	0	0.572952	0.533433	0	4	0.282211	0.546453
TMEM219	0.592113	0	0.846445	0.641785	-0.770527	0	0.633	4	0.277545	0.567764
RMND5A	-0.854943	-0.643112	0.821708	0.723488	1.32756	0.549584	0	4	0.274898	0.804015
ERC1	1.04185	-0.732832	0	0.530563	0.508328	0.573664	0	4	0.27451	0.572128
ADAM17	-0.73364	0	0.691132	0.583688	0.253842	0.533412	0.589	4	0.273919	0.50452
YIPF2	0.655954	-0.946046	0.666426	0.56656	-0.304954	0.875397	0.358	4	0.267334	0.655439
DNAJB14	0.512372	0.501356	0	0	0.507822	0.80917	-0.468	4	0.266103	0.437773
IFIH1	1.32212	-1.30952	0.676712	-1.35177	1.46642	0.370984	0.676	4	0.264421	1.15496
NUB1	0	0	0.737284	-0.495721	0.528975	0.560489	0.517	4	0.264004	0.440207
MAPK10	2.49177	1.2934	0	1.82284	-3.83611	0.811565	-0.744	4	0.262781	2.10749
PDGFC	1.22424	0.75763	-0.472578	0.933745	-0.990799	0.745548	-0.413	4	0.25497	0.858391
YIPF3	0.889953	0	0.703636	0.703837	-0.824454	-0.233817	0.541	4	0.254308	0.626747
CSRP2	1.46877	3.41612	0.585315	0.601045	-3.74272	0	-0.565	4	0.251933	2.17615
NFE2L1	0.440321	-1.34771	0.547213	0.587607	0.174219	0.64646	0.626	4	0.239159	0.718179
TMEM159	0.620051	0.652249	0.878244	0	-1.44565	0	0.967	4	0.238842	0.837344
DECR1	0.504602	0.992575	0.629626	-0.403807	-0.628426	0.531433	0	4	0.232286	0.591461
TNFRSF11B	3.13922	0	0	1.53611	-5.24544	1.46764	0.648	4	0.22079	2.64454
C2orf74	0.531661	0	0.591716	-0.993115	0.504837	1.13142	-0.267	4	0.214217	0.695714
DEGS2	0	-1.65049	0	0.556891	0.755256	1.07944	0.728	4	0.20987	0.912095
SLC9A8	0.560972	-0.879836	0.749041	-0.384219	0.825215	0	0.512	4	0.197596	0.641262
SEMA7A	-0.46396	0.834763	1.25425	-2.08557	0.837585	0.8781	0	4	0.17931	1.16063
ITGB6	1.94144	0.758104	0.823443	-4.79984	-0.639477	2.94572	0	4	0.147056	2.48312
F3	0.367262	0.633083	-2.80612	0.601129	1.53371	-0.367916	0.974	4	0.133593	1.41908
TOM1L2	0.526558	-0.881598	-0.78231	0.608119	0.86672	0.56429	0	4	0.128826	0.705898
SRC	1.24186	-0.835223	0.656292	0.84177	-1.99326	0.253194	0.691	4	0.122233	1.13939
NUCB1	0.682215	-0.91826	0.67783	0.678433	-1.30049	0.396109	0.551	4	0.109548	0.846179
HTR1D	0.744108	0.895958	1.66989	1.54854	-2.18278	-2.02696	0	4	0.0926795	1.59979
MAN1A1	2.31679	2.53126	-1.09675	1.57689	-4.88239	0.548786	-0.404	4	0.0843692	2.57282
TINAGL1	0.863361	0.513958	1.0247	-1.45507	-1.88849	0.921364	0.312	4	0.0416903	1.20258
C1orf116	0.57924	0.359675	0.867295	-3.91364	1.0712	0.213755	0.858	4	0.00507504	1.75418
SYT17	1.35584	-0.831039	0.60564	-2.14659	-0.566854	0.919344	0.688	4	0.00347798	1.23446
S100A3	0	3.15788	0.983166	0.860097	-4.12996	-2.21081	0.929	4	-0.0586609	2.39659
PON3	3.12897	1.15751	0.981019	-2.57635	-3.30517	-0.838171	0.946	4	-0.0723144	2.28091
ARSD	0	0	1.06465	0.908599	-4.01438	0.526332	0.656	4	-0.122686	1.76429
MB	0.736712	-2.71418	1.15899	0.72081	-2.7735	0	1.558	4	-0.187596	1.8095
TGFBI	0.639807	0.820203	0.574881	-0.756893	-4.27546	0.336718	0.917	4	-0.249106	1.86122
LAMC2	-0.550075	-2.49968	0.78036	-2.34787	0.640195	0.781455	0.629	4	-0.366659	1.48029
DPP4	1.9449	-1.49579	-3.98565	1.06627	-2.81039	1.39622	0.837	4	-0.435347	2.31891
FLJ16779	9.20662	4.49873	8.63089	0	0	0	0	3	3.19089	4.24696
MS4A15	0	5.73761	0	0	6.27736	7.73606	0	3	2.82158	3.56938
RAI2	0	0	5.57839	0	7.03708	5.46458	0.187	3	2.60958	3.23693
MYL7	8.81817	5.28539	0	0	0	3.23662	0	3	2.47717	3.49325
TNF	7.19138	5.46888	0	0	4.59508	0	0	3	2.46505	3.16765
PPBP	8.9785	4.01687	9.24988	0	-4.58558	-0.645497	0	3	2.4306	5.20254
DIRC3	5.38699	6.06596	5.23784	0	0	0	0	3	2.3844	2.98477
ANKRD34B	9.8779	0	3.16188	0	-3.75045	7.22306	0	3	2.35891	4.74091
PLCXD3	0	0	7.52367	0	5.15934	3.72391	0	3	2.34385	3.12614
NNMT	7.63746	6.40528	0	2.31054	0	0	0	3	2.33618	3.32898
CASQ1	6.62483	7.13423	0	2.54066	0	0	0	3	2.32853	3.24772
AFF3	0	4.94409	4.92072	0	0	7.0729	-0.746	3	2.3131	3.20902
NGFR	0	6.73713	0	5.3739	0	4.02366	0	3	2.30496	2.97959
SYT14	0	3.39181	8.43898	0	0	4.2326	0	3	2.29477	3.26021
ALPPL2	5.25392	0	5.45325	0	5.07496	0	0	3	2.25459	2.81409
CNTN5	6.40382	5.20074	0	0	0	4.06018	0	3	2.23782	2.8719
ECEL1P1	5.8862	6.56631	0	0	2.99198	0	0	3	2.20636	2.96197
VTN	6.53876	0	0	3.60818	0	5.01432	0	3	2.16589	2.83078
CCND2	0	0	0	5.92098	7.26391	1.69635	0	3	2.12589	3.13752
IGF1	6.476	0	3.62753	0	0	4.73572	0	3	2.11989	2.77089
CCDC144NL-AS1	5.99569	4.82377	4.42148	-0.483177	0	0	0	3	2.10825	2.82509
TIMP3	0	0	1.92405	0	9.15859	3.5524	0	3	2.09072	3.40596
CALHM5	0	4.91105	0	3.93144	0	5.71888	0	3	2.08019	2.64543
GPR1	4.47442	6.26243	0	0	3.7951	0	0	3	2.07599	2.69175
TGFB2-OT1	0	0	0	2.33545	9.74235	2.31861	0	3	2.05663	3.5622
CAPN6	5.31575	0	0	0	4.60018	4.39776	0	3	2.04481	2.56548
TDRD10	5.16167	6.7357	0	0	2.41079	0	0	3	2.04402	2.84541
LUM	5.87046	4.62993	0	4.4129	0	0	-0.762	3	2.02161	2.80905
C5orf46	0	0	5.37196	4.57955	0	4.15098	0	3	2.01464	2.53802
CD33	4.99311	4.94405	0	0	4.09366	0	0	3	2.0044	2.51692
CHRM1	0	2.92176	0	5.7163	5.31032	0	0	3	1.99263	2.6337
RP1-140K8.5	8.13691	0	3.78438	0	2.02278	0	0	3	1.99201	3.07803
NTM	0	4.32032	2.35366	0	7.23402	0	0	3	1.98686	2.8549
TUBA1A	7.71208	5.88352	1.29141	0	0	0	-1.191	3	1.95657	3.42493
SELENOP	0	4.01942	0	6.73733	0	2.93379	0	3	1.95579	2.68882
ATP13A5	6.39954	5.95862	0	0	-2.14741	3.31872	0	3	1.93278	3.31499
LUZP2	5.49673	0	1.97687	0	0	5.86687	0	3	1.90578	2.68074
COL3A1	0	4.63812	0	3.84858	0	4.84698	0	3	1.90481	2.39509
LRRC32	7.31109	0	0	0	3.2548	2.76176	0	3	1.90395	2.77782
DGKI	8.39908	3.98109	0	0	-3.64097	4.51118	0	3	1.89291	3.97742
SEMA6D	0	0	1.85549	0	5.76294	5.60981	0	3	1.88975	2.68099
ENPP2	0	4.81655	4.19477	0	4.1254	0	0	3	1.87667	2.35092
ADAMTS1	7.61615	3.75351	0	0	1.67953	0	0	3	1.86417	2.90372
KLRD1	2.76483	4.94409	0	5.29373	0	0	0	3	1.85752	2.4481
PSAPL1	5.18637	0	0	0	5.31892	2.43107	0	3	1.84805	2.48973
KL	5.17431	0	3.38984	0	4.29315	0	0	3	1.83676	2.34804
CYP1A1	0	0	2.58834	0	7.38394	2.63394	0	3	1.80089	2.75249
PSG6	7.0596	4.31089	0	0	2.57502	-1.35937	0	3	1.79802	3.0075
GJA1	5.04038	6.33892	0.0901208	0	-1.36815	2.46429	0	3	1.79508	2.91502
TENM3	6.97597	0	0	1.73746	0	3.83552	0	3	1.79271	2.70486
FOXS1	3.8069	3.9406	4.70331	0	0	0	0	3	1.77869	2.23591
MSC-AS1	7.92925	0	0	1.13216	0	3.36369	0	3	1.77501	2.98369
PNCK	4.49461	3.79072	0	4.05473	0	0	0	3	1.76286	2.20824
CCDC85A	0	0	1.60093	0	6.05231	4.60726	0	3	1.7515	2.54774
EGOT	4.67957	4.42476	3.09235	0	0	0	0	3	1.74238	2.22816
RUNDC3B	3.88444	3.74914	0	0	0	4.33079	0.231	3	1.7422	2.10979
INHBA-AS1	3.98525	0	0	5.51685	0	2.67148	0	3	1.73908	2.31962
ZFP57	6.72695	0	0	3.9282	0	1.45556	0	3	1.7301	2.64098
AGT	7.26241	0	1.328	3.51162	0	0	0	3	1.72886	2.76631
RIMS4	0	0	0	4.5015	4.98502	2.59902	0	3	1.72651	2.27314
RETREG1	0	5.78544	0	2.9639	0	3.2564	0	3	1.7151	2.31909
WFDC21P	7.86227	0.81613	0	3.27611	0	0	0	3	1.70779	2.96644
MUC12	5.93464	3.03212	-0.397949	0	0	3.35278	0	3	1.70308	2.43275
GAS6-DT	0	7.78565	0	2.09473	0	1.96599	0	3	1.69234	2.85252
GABBR2	4.50909	0	0	0	0	5.63631	1.647	3	1.68463	2.41339
MYO16	2.37607	0	4.16826	0	0	5.24055	0	3	1.68355	2.2599
CLDN16	4.5866	4.2802	0	2.87502	0	0	0	3	1.6774	2.15743
SPOCK3	5.34305	5.0876	4.09492	0	-3.1366	0	0.308	3	1.671	3.20385
KCNJ13	6.13038	3.93401	0	0	0	1.56487	0	3	1.66132	2.45584
KRTAP2-3	4.60239	5.59774	0	1.40575	0	0	0	3	1.65798	2.42386
ZNF365	5.30219	0	0	-2.22415	5.49305	3.01074	0	3	1.65454	2.97589
LTB	7.40603	0	2.44464	0	0	1.87885	-0.238	3	1.64165	2.75522
CCN5	0	5.30526	0	3.17199	0	3.01302	0	3	1.64147	2.17657
IGSF22	5.79567	0	0	3.94747	0	1.72558	0	3	1.63839	2.35796
HMGCLL1	0	5.85871	0	0	1.94188	3.64468	0	3	1.63504	2.33329
C1R	6.91207	0	0	1.97132	0	2.29862	0	3	1.59743	2.55225
LINC00891	0	0	2.4883	2.97203	5.71984	0	0	3	1.59717	2.23176
GUCY2C	3.99182	4.76897	0	3.13894	0	-0.743852	0	3	1.5937	2.28418
F2RL2	2.53157	4.97016	0	3.64247	0	0	0	3	1.59203	2.10701
PALMD	4.15257	0	-0.185957	3.57491	-0.546298	3.90417	0.206	3	1.58649	2.16115
COL15A1	5.38004	4.62993	0	1.07855	0	0	0	3	1.58407	2.37975
CFAP58	6.0701	0	1.69388	3.12574	0	0	0	3	1.55567	2.32897
FAM198B	8.59986	0	0.780282	0	1.02095	0	0.377	3	1.53973	3.13995
BANCR	0	3.11737	1.31539	7.8555	-1.51102	0	0	3	1.53961	3.13176
STRC	4.65258	0	0	3.04112	0	3.04902	0	3	1.53467	1.98766
WNT11	4.55606	0	0	0	4.10954	2.0551	0	3	1.53153	2.05955
FN1	8.34747	-0.757627	1.43317	0	-0.478585	2.15869	0	3	1.52902	3.18413
LINC02615	0	4.21525	0	3.15918	0	3.32602	0	3	1.52864	1.93451
SUSD2	0.456028	-1.27438	0	3.65381	2.18606	5.50036	0.165	3	1.5267	2.37791
LINC00452	0	4.89318	0	3.27041	0	2.49977	0	3	1.52334	2.02664
SDC2	0	3.37302	-0.589113	4.07442	-1.63011	5.63706	-0.229	3	1.51947	2.78836
LINC00643	4.26765	4.20554	0	2.13407	0	0	0	3	1.51532	2.01578
ATG9B	6.05178	0	1.35548	0	0	3.17867	0	3	1.51228	2.32939
C12orf80	4.50568	0	0.844154	0	5.20166	0	0	3	1.50736	2.31539
IGFN1	2.20629	6.48329	0	1.67686	0	0	0	3	1.48092	2.39307
ABCB1	0	2.6873	1.82004	0	0	5.76348	0	3	1.46726	2.18639
LINC00933	5.30674	2.81011	0	0	0	2.10024	0	3	1.45958	2.06384
ARMH4	0	2.96522	0	3.15926	0	4.04187	0	3	1.45234	1.84143
LINC01422	4.21403	2.59392	0	3.33684	0	0	0	3	1.44926	1.8672
MAP1LC3C	0.909768	4.2642	0	4.96927	0	0	0	3	1.44903	2.19874
RBP1	2.40453	0	3.13981	0	4.09216	0.480922	0	3	1.44535	1.73176
TMEM63C	8.72931	0	-0.44136	1.90355	-3.1308	3.05566	0	3	1.44519	3.75362
CCN2	0	4.61659	0	2.33138	0	3.16579	0	3	1.44482	1.92171
LDLRAD4	0	0	1.96167	0	4.3843	3.75928	0	3	1.44361	1.94141
KRTAP5-1	4.20337	0	0	5.32781	0	0.569168	0	3	1.44291	2.30231
ANKRD29	-2.38733	-2.64917	3.03247	0	10.2744	1.82709	0	3	1.4425	4.4017
THBS2	6.35738	2.89587	0	0.782919	0	0	0	3	1.43374	2.41613
DDIT4L	1.62706	5.98863	0	0	0	2.39796	0	3	1.43052	2.2337
MASP1	4.19163	3.73933	0	2.07762	0	0	0	3	1.4298	1.89555
MSI1	2.6592	3.73647	0	0	0	3.38741	0.194	3	1.4253	1.74759
GGTLC1	7.58293	0	0	0	0.83458	1.52642	0	3	1.42056	2.78093
CGB8	7.65349	5.16244	0	-3.64338	0	0	0.748	3	1.41722	3.76388
ADIRF-AS1	1.10224	4.4309	0	0	4.37947	0	0	3	1.41609	2.08128
PAPPA2	3.84855	-1.81291	0	4.00749	3.86082	0	0	3	1.41485	2.417
FGF17	4.17075	0	0	0	2.66151	3.05059	0	3	1.41184	1.81805
CASP1	5.86622	-1.24057	0	3.03214	0	1.94801	0.262	3	1.40969	2.41862
KIF26A	3.78602	5.40436	0	2.71424	-1.10001	-0.961641	0	3	1.40614	2.55611
OLFML2B	7.00208	0	0	0	-2.82918	4.00805	1.64	3	1.40299	3.21478
HES2	4.62841	2.8619	0	-0.653244	0	2.9514	0	3	1.39835	2.04379
TSPAN8	7.27378	-1.23192	-2.08628	0	0	2.75159	3.073	3	1.39717	3.21787
RELN	6.20835	2.11569	0	0	0	0.97938	0.454	3	1.39392	2.25773
PTGS2	9.11161	-3.59547	1.3534	2.64869	0.236371	0	0	3	1.39351	3.89997
NEURL3	4.39409	0	2.8352	0	0	2.50651	0	3	1.39083	1.82976
PDGFRB	4.12335	4.08751	0	1.50839	0	0	0	3	1.38847	1.93607
GAS6-AS1	2.38178	0	-0.723179	0.312862	5.47876	2.26804	0	3	1.38832	2.1588
DCDC2	1.98527	0	3.34435	0	4.64655	0	-0.261	3	1.38788	1.97066
FAM110B	0	0	1.1359	0	4.06934	4.29899	0.196	3	1.38575	1.9548
RAB9B	0	3.87338	2.63334	3.16752	0	0	0	3	1.38203	1.76071
ADGRD1	5.14951	0	0	0	1.67001	2.85261	0	3	1.38173	2.00331
CDH2	5.59602	0	1.16388	0	0	3.49133	-0.607	3	1.37775	2.30726
IL2RG	5.78055	0	1.87528	0	0	1.87971	0	3	1.36222	2.13991
LINC02522	0	5.84373	0	1.92102	0	1.76438	0	3	1.3613	2.15949
KCND2	5.88901	3.68748	0	0	-1.03662	0.891403	0	3	1.34732	2.498
CTB-30L5.1	4.20448	0	0	1.90079	0	3.29984	0	3	1.34359	1.80476
TTLL9	5.82703	1.79137	0	1.75944	0	0	0	3	1.33969	2.14847
FLG2	5.16244	0	0	1.15688	3.04978	0	0	3	1.33844	2.03102
FGF18	1.67918	0	0	0	5.30581	2.02367	0.342	3	1.33581	1.94477
RARRES3	7.89976	0	-0.870147	0	0.719429	0	1.584	3	1.33329	2.99294
GJA5	0.785218	0	0	0	3.41273	5.11346	0	3	1.3302	2.08266
EFNB3	0	3.00963	0.210539	3.01319	0.301159	2.76404	0	3	1.32836	1.50334
LINC02331	0	3.15652	0	5.46998	0	0.615919	0	3	1.32035	2.16258
CH17-360D5.2	1.72594	0	3.30954	0	4.2001	0	0	3	1.31937	1.79757
BANK1	3.35007	0	0.160389	4.71617	0.929094	0	0	3	1.30796	1.93127
COL21A1	5.17034	3.27199	0	6.54657	-4.25845	-1.584	0	3	1.30664	3.85115
LINC00578	6.42566	1.22975	0	3.53372	-2.08423	0	0	3	1.3007	2.82223
AGBL2	4.73494	2.15542	0	0	0	2.18945	0	3	1.29712	1.82946
ITGA11	5.2885	0	6.1378	0	-4.4151	2.06582	0	3	1.29672	3.59702
TBX2	-0.686938	3.58383	0	0	1.92661	4.23387	0	3	1.29391	1.96781
NEXN-AS1	3.2085	3.20582	0	0	2.63169	0	0	3	1.29229	1.62314
RSPH4A	3.68808	3.30101	0	0	2.05353	0	0	3	1.2918	1.68495
HLX	0	4.09506	2.06805	0	0	2.83253	0	3	1.28509	1.70828
GGT3P	5.33469	0	0	0	1.41096	2.20075	0	3	1.27806	1.99412
RTL5	0	3.25368	0	2.02121	0	3.67138	0	3	1.27804	1.66918
NPR1	2.29245	6.00857	0	0.625478	0	0	0	3	1.27521	2.24968
CDK6-AS1	0	3.75639	0	3.41221	0	1.75015	0	3	1.27411	1.70554
CATSPERE	0	3.47684	0	2.41308	0	3.02491	0	3	1.27355	1.61802
SLC2A3	2.97117	0	0	0.389418	2.08687	3.4247	0	3	1.26745	1.51757
ZNF528-AS1	6.2058	2.00438	0	0.655455	0	0	0	3	1.26652	2.29966
ALDH8A1	0	4.64496	0	2.42686	1.68176	0	0	3	1.25051	1.7957
LINC01602	0	3.55122	3.25671	1.94516	0	0	0	3	1.25044	1.63584
IMPG2	4.925	2.28747	0	1.52344	0	0	0	3	1.24799	1.86667
METTL7A	6.77425	0	0	0.584783	-3.70555	5.06297	0	3	1.24521	3.52948
LGI3	2.73643	0	0	0	3.67692	2.25511	0	3	1.23835	1.59993
NR4A3	2.18228	0	0	0	3.12064	3.35082	0	3	1.23625	1.58275
LRRC39	4.2157	2.90487	0	0	1.49076	0	0	3	1.23019	1.72429
STXBP6	5.74856	0	-0.609636	0	1.59975	2.53684	-0.667	3	1.22979	2.31914
HSPD1P11	3.14757	2.62139	0	0	2.81355	0	0	3	1.22607	1.53689
PLEKHG4B	3.90384	5.29415	1.39009	-0.782986	-0.793136	-0.438737	0	3	1.22474	2.45407
CACNA1G	5.41252	0	0	0	1.11701	2.01854	0	3	1.22115	2.00745
CDH11	0	0	-1.0845	1.15369	4.51358	3.96099	0	3	1.22054	2.16568
TLL1	0	1.64776	3.01111	0	0	3.87498	0	3	1.21912	1.65296
MYO1G	0	0	0	1.24748	4.15251	3.10166	0	3	1.21452	1.73659
CYP4F12	4.322	1.49556	0	0	0	2.32402	0.325	3	1.20951	1.64229
PRUNE2	3.80332	0	1.87633	0	0	2.69849	0	3	1.19688	1.59374
HRASLS2	3.98137	0	0.663825	0	3.72188	0	0	3	1.1953	1.83227
SCARA3	5.77086	0	-0.531831	0	1.52058	1.60662	0	3	1.19518	2.17868
SOX6	0	0	1.49497	0	2.67924	4.18916	0	3	1.19477	1.68177
PCSK1N	0	0	1.71476	1.63714	0	4.993	0	3	1.19213	1.85304
NLRP1	3.2147	4.81003	0	1.3443	-1.06224	0	0	3	1.18668	2.10351
PLEKHS1	7.80949	0	0.51771	2.4622	-1.44584	0	-1.047	3	1.18522	3.17994
RP11-553L6.5	3.05025	0	0.696427	0	4.54772	0	0	3	1.18491	1.85484
NFAM1	4.83296	0	0	0.890697	0	2.56433	0	3	1.184	1.86698
ALPG	0	2.82927	0	2.38869	0	3.06546	0	3	1.18335	1.48916
SLC6A3	0	0	0	4.02881	3.35145	0.850215	0	3	1.17578	1.75638
BDNF-AS	5.06046	0	0	1.7865	0	1.38118	0	3	1.17545	1.87242
LY6G6C	2.92922	0	0	0	3.08741	2.20136	0	3	1.174	1.48944
EDIL3-DT	0	2.22782	0	1.46098	0	4.52037	0	3	1.17274	1.72743
CH17-360D5.3	1.13846	0	2.52695	0	4.48397	0	0	3	1.1642	1.74643
RP11-774O3.3	4.20362	0	3.23581	0	0.699102	0	0	3	1.16265	1.78733
MSLN	4.93488	0	0	2.08937	1.09271	0	0	3	1.15957	1.84844
LHFPL6	0	4.77643	0	1.37383	0	1.95394	0	3	1.15774	1.78592
MAP6	0	4.4661	0	1.31561	0	2.31025	0	3	1.15599	1.71561
GPR37L1	5.01243	1.74503	0	1.32911	0	0	0	3	1.15522	1.85267
ZNF843	3.70115	0	0	1.92087	0	2.43496	0	3	1.151	1.52991
VWA5B2	0	4.68295	0	0	1.37663	1.95804	0	3	1.14537	1.7548
APOE	0	0	-0.442979	1.59934	-0.336463	1.87537	5.304	3	1.14275	2.05652
TOX	0	1.5226	1.84495	0	0.323351	4.27238	0	3	1.13761	1.58224
CYP26A1	3.60232	-1.42686	0	0	1.88349	3.89192	0	3	1.13584	2.02798
COL4A5	2.72083	0	0	1.85898	0	3.368	0	3	1.1354	1.48201
VWCE	2.87523	0	0	2.33497	2.71698	0	0	3	1.13245	1.42149
ADAMTSL4	0.4079	4.39468	0	1.99425	1.12558	0	0	3	1.13177	1.62056
PLGLB2	3.40429	0	0	1.82961	2.67102	0	0	3	1.12927	1.4801
NRXN3	0	0	2.4329	0	2.61265	2.84708	0	3	1.12752	1.41137
RASGRF1	4.39397	-1.21061	0	0	1.00779	3.69813	0	3	1.12704	2.10447
PCDHGB7	4.25445	0	0	0.953774	0	2.66479	0	3	1.12472	1.69589
GPM6B	4.20291	3.45268	-0.41723	0	0.606746	0	0	3	1.12073	1.88571
PPIEL	4.69863	2.16399	0	0.982157	0	0	0	3	1.12068	1.77638
RP11-38L15.3	2.66953	0	2.33633	0	2.83654	0	0	3	1.12034	1.40503
PARP10	4.48522	0	0.274336	0.422673	1.30728	0.448005	0.893	3	1.11865	1.54481
PHACTR1	2.10804	0	0	0	3.86151	1.579	0.276	3	1.11779	1.48202
ADAM21	3.65796	0	0	1.63266	0	2.53029	0	3	1.11727	1.51165
ADH1C	0	1.88143	4.03328	0	0	1.87611	0	3	1.11298	1.5629
ADAMTS9	0.47048	2.33713	3.21612	0	0	1.72844	0	3	1.10745	1.31841
ENKUR	3.36218	1.94976	0	0	0	2.43233	0	3	1.10632	1.44074
DPYSL3	6.84497	-0.531488	0.738011	0	-1.04702	1.6716	0	3	1.09658	2.68185
RP3-399L15.3	4.3502	0	1.70223	0	1.59909	0	0	3	1.09307	1.63377
GPR63	-1.25888	0	0	1.32343	5.20218	2.38044	0	3	1.09245	2.14908
AGGF1P2	4.7696	1.41324	0	0	1.44639	0	0	3	1.08989	1.75705
GAS6-AS2	3.29487	0	2.47687	0	1.84427	0	0	3	1.088	1.42046
ETV7	5.90119	0	0.500553	0	0	1.20504	0	3	1.08668	2.17027
TAS2R5	2.30783	1.99622	0	0	3.28441	0	0	3	1.08407	1.40665
NCR3LG1	-0.38645	0	0	0.764099	4.85665	2.3491	0	3	1.08334	1.89838
HMGN2P46	4.02691	0	0	1.01819	0	2.53356	0	3	1.08267	1.60554
PLD5	0	2.47185	0	0	1.70693	3.38122	0	3	1.08	1.43129
CGB5	6.14257	4.00245	0	-3.18767	0	0	0.579	3	1.07662	3.05869
MAF	0	2.56712	3.16093	1.79679	0	0	0	3	1.07498	1.39768
LINC01504	4.52883	0.496884	0.764755	1.7341	0	0	0	3	1.07494	1.64624
OLAH	3.61104	0	0	0	2.54122	1.35988	0	3	1.07316	1.488
NPY4R	2.45522	0	0	0.865943	4.18007	0	0	3	1.0716	1.64381
SLC22A3	0	1.9426	1.56706	0	0	3.9863	0	3	1.07085	1.53259
LINC00324	2.67852	4.6923	-0.850713	0.971262	0	0	0	3	1.0702	1.95115
GABRR2	2.60986	2.82222	0	2.05663	0	0	0	3	1.06981	1.35366
PROX1	0	0	3.09816	0	2.69126	1.69196	0	3	1.06877	1.39692
DUOX2	2.68946	0	0	2.1383	0	2.62834	0	3	1.06516	1.33989
TMEM178A	4.66167	0	0	1.54371	0	0.760493	0.486	3	1.06455	1.68304
ARHGAP4	5.94713	0	-0.6254	-0.495951	1.36579	1.54342	-0.297	3	1.06257	2.32514
NXPH3	2.26145	4.18344	0	0	-1.11191	2.09961	0	3	1.0618	1.84247
ITGAM	4.70735	0	0	1.80195	0	0.922017	0	3	1.06162	1.74962
LRRIQ1	3.09665	0	0	2.39523	1.93493	0	0	3	1.06097	1.36569
HCST	3.3253	2.78787	1.28689	0	0	0	0	3	1.05715	1.45275
PCDHB14	4.85121	0	0	1.1829	0	1.35809	0	3	1.05603	1.77818
MAP7D2	6.61645	0	0.97841	1.8939	-1.90604	0	-0.193	3	1.05567	2.71387
PDCL3P4	3.34821	0	0	0	2.00946	2.01179	0	3	1.05278	1.38668
SAMD11	1.98214	4.30078	0	-0.686236	0	1.54539	0.203	3	1.0493	1.71361
C4BPB	7.26387	1.64722	-3.1024	0	0	1.52979	0	3	1.04835	3.15566
P2RX6	3.21944	0	0	0.80198	0	3.3023	0	3	1.04624	1.54114
TMIE	3.92272	0	0	1.02091	2.37154	0	0	3	1.04502	1.54971
AXIN2	3.4102	0	0	2.09168	1.4742	0	0.312	3	1.04115	1.33462
RP11-420L9.5	3.49162	0	2.64929	0	1.11801	0	0	3	1.03699	1.46814
MMP28	1.64327	0	1.52909	0	4.06751	0	0	3	1.03427	1.53271
TMPRSS6	4.77928	0	3.21317	0	-1.41296	0.650736	0	3	1.03289	2.16479
HIST1H2BN	2.26714	0	1.09753	0	3.85656	0	0	3	1.0316	1.51482
AMDHD1	0.657807	5.54713	0	0.9878	0	0	0	3	1.02753	2.03258
NTN5	4.9503	0	0	0.880088	0	1.34506	0	3	1.02507	1.81356
TMEM169	3.01744	1.41615	0	0	0	2.74091	0	3	1.02493	1.3705
SRPX	0	3.78981	1.3702	0	0	2.60392	-0.615	3	1.02128	1.63797
S1PR1	5.51836	4.08586	0	3.77032	-6.22799	0	0	3	1.02094	3.9339
DKKL1	3.35852	4.0762	0	0	-1.51466	1.20753	0	3	1.01823	2.01618
TPH1	0	4.19954	0	1.54543	1.37032	0	0	3	1.01647	1.56364
RAET1L	2.39468	0	0.730757	0	3.98713	0	0	3	1.01608	1.57791
COPZ2	4.59253	0	1.11695	0	0	1.39589	0	3	1.01505	1.68696
VASH1	4.07489	2.38864	0	0.940993	0	0	-0.311	3	1.01336	1.6383
HIF1A-AS3	0	4.24588	0	1.34489	0	1.50274	0	3	1.01336	1.57619
RDH16	2.52194	0	0	0	2.0164	2.27702	0.278	3	1.01334	1.19025
MYO15A	4.23872	0	0	1.2369	0	1.60252	0	3	1.01116	1.57626
SYNPO2	2.26981	0	0	0.812939	0	3.99172	0	3	1.01064	1.55976
SDHAP3	4.32002	1.22065	0	1.17309	0	0.342516	0	3	1.00804	1.55633
PPM1L	-0.894641	0	0.444325	2.66015	3.46659	1.36663	0	3	1.00615	1.57442
COL6A2	-0.828501	2.70941	3.57038	0	-1.93674	3.25169	0.265	3	1.00446	2.16437
APBB2	0	0	1.67577	0	3.03674	2.30774	0	3	1.00289	1.31118
GATA6	0	0	1.77194	0	3.61805	1.61649	0	3	1.00093	1.40417
RASL11B	2.2242	0	0	0	3.15917	0	1.613	3	0.999482	1.32517
FLG-AS1	4.52294	0	0	1.2772	1.19512	0	0	3	0.999323	1.65962
HOGA1	2.10913	0	0	2.81514	0	2.06698	0	3	0.998749	1.26908
FMO4	4.04872	1.51196	0	0	0	1.20604	0.211	3	0.996817	1.48446
CLIP3	4.21354	0	0	0	1.52281	0	1.234	3	0.995764	1.56284
IDUA	4.10214	0	-0.219312	1.65955	0	0.945819	0.48	3	0.995458	1.51758
C1orf54	2.2183	2.25494	0	0	2.15144	0	0.323	3	0.992525	1.1433
GSDME	0	3.27525	0	0.744123	0	2.92139	0	3	0.991538	1.46819
SLC2A14	6.72689	0	0	1.66535	-4.79662	3.30428	0	3	0.985699	3.53904
LY75	2.74567	0	0	2.11049	0	1.71442	0.325	3	0.985083	1.17225
MALAT1	4.58476	1.59053	-0.744307	1.45422	0	0	0	3	0.9836	1.80029
CTC-308K20.1	1.82366	0	1.36284	0	3.66697	0	0	3	0.979068	1.40948
ERBB4	4.75654	0	0	0	0.658449	1.42658	0	3	0.977368	1.75151
SLC15A3	4.60222	0	0	1.24867	0	0.559671	0.419	3	0.975651	1.66158
ANKRD24	2.41447	-1.44977	0	0	3.5871	2.27516	0	3	0.97528	1.79429
ANKRD18CP	4.99313	0	0	1.07163	0	0.757617	0	3	0.974626	1.82595
PIFO	3.34972	0	0	2.03553	0	1.43031	0	3	0.973652	1.34001
KLF12	2.91214	0	0.910233	0	0	2.9435	0	3	0.966553	1.38044
ADAMTS12	0.773437	0	0	3.24596	0	2.74214	0	3	0.965935	1.42142
MX2	5.89948	-1.19821	0.243664	0.862454	1.49187	-0.959787	0.393	3	0.961781	2.37588
TGFB1I1	3.26786	0	1.00588	0.464823	0	1.66311	0.321	3	0.960382	1.17753
LRRN2	0	0	0.938711	0	1.08419	4.67268	0	3	0.956511	1.70715
CLSTN3	3.13783	0	0.440027	1.90468	-0.709796	1.67809	0.2	3	0.95012	1.33592
PLCE1-AS1	0	0	0	1.92275	3.69891	1.0261	0	3	0.949681	1.42118
TNXB	-0.3923	0	0	2.12105	2.87165	2.03615	0	3	0.94808	1.33872
AMY2B	3.68098	2.23242	0	1.48554	-0.793031	0	0	3	0.943702	1.58824
RP11-67L2.2	1.3586	0	2.78906	0	2.45177	0	0	3	0.942776	1.2526
FAM71F2	2.0532	3.85118	0	0	0.691532	0	0	3	0.942273	1.48942
CDRT1	3.34793	1.89581	0	0	1.32738	0	0	3	0.938732	1.31632
MME	4.3944	4.45057	-1.77408	4.26947	-4.77074	0	0	3	0.938518	3.58442
LINC00882	1.63947	2.35397	0	2.55559	0	0	0	3	0.935576	1.19951
LINC02609	0	1.29867	0	1.69842	0	3.54051	0	3	0.933943	1.35405
ZEB1	1.97803	3.95306	0	0.599406	0	0	0	3	0.932927	1.51691
CNR1	0	0	1.14025	0	3.49477	1.55499	0.34	3	0.932859	1.28813
ANKK1	0	0	0	2.69665	2.65068	1.17735	0	3	0.932097	1.26508
CARMIL3	0	2.82715	0	1.60731	0	2.07663	0	3	0.930155	1.21328
ZNF610	4.68131	1.12929	0	0	0	0.693089	0	3	0.929098	1.71405
GBP6	0	3.55334	0	0	1.33948	1.60069	0	3	0.927644	1.35148
LDB3	3.97423	0	0	1.50248	0	1.00094	0	3	0.925379	1.47533
IFI6	4.02383	-0.989698	0	0	2.37417	0	1.058	3	0.923756	1.72981
SLIT1	2.58772	0	0	0	2.37949	1.29742	0.197	3	0.92309	1.16302
RP11-620J15.3	3.22406	0	1.61249	0	1.61522	0	0	3	0.921682	1.26867
LINC02861	0	2.65827	0	2.53372	0	1.24289	0	3	0.919268	1.23258
LAMA3	-0.511022	-0.670617	2.62333	-1.35198	5.43572	0.906437	0	3	0.91884	2.37625
PCAT7	2.47284	0	0	0.858035	0	3.09969	0	3	0.918651	1.32613
GABRP	1.55974	0	-1.43345	0	-0.973904	6.75101	0.525	3	0.918343	2.75028
FTCD	2.49089	0	0	1.53499	0	2.38607	0	3	0.915993	1.18186
NR2F2-AS1	0	1.82444	0.397148	1.27053	-0.8248	3.74126	0	3	0.915511	1.52265
VWA2	4.06906	1.66875	-0.722187	2.28689	0	-0.89872	0	3	0.914828	1.82769
AKAP5	3.009	3.48847	0	-0.531523	-0.557292	0.962161	0	3	0.910116	1.68048
RP11-680F8.3	1.40542	0	2.34385	0	2.61775	0	0	3	0.909573	1.19235
ADAMTS3	0	5.66755	-1.48511	2.46479	-2.17402	1.88151	0	3	0.907817	2.67393
PCDHB12	4.06306	0	1.20666	1.04484	0	0	0	3	0.902079	1.4922
HIVEP1	1.60209	0	0.393809	0.999697	2.36703	0.438406	0.497	3	0.899719	0.826312
PKN2-AS1	2.11546	1.98353	0	0	2.163	0	0	3	0.894569	1.11701
SEC31B	3.96709	0	0	1.01903	1.27576	0	0	3	0.894554	1.46072
LL0XNC01-250H12.3	2.47047	0	0	1.61112	0	2.15163	0	3	0.89046	1.13857
BVES	2.2678	0	0	0	1.45055	2.49377	0	3	0.887446	1.1513
ACRBP	2.82778	1.90427	0	0	1.47269	0	0	3	0.886392	1.17555
ABAT	3.37613	0.866458	0.315028	1.80594	0	-0.367652	0.191	3	0.883843	1.30467
MAMDC2	3.16786	0	0	0	1.51123	1.50128	0	3	0.882909	1.23263
H4C8	0	3.17304	0	1.55782	0	1.41505	0	3	0.877987	1.23162
NKPD1	3.85571	0	0	0.764736	1.51349	0	0	3	0.876276	1.43567
FSCN1	0.197648	2.24287	2.11346	0.415317	-0.53699	1.68271	0	3	0.873572	1.11704
YPEL3	2.55757	0	1.38114	1.31314	0	0.357505	0.494	3	0.871907	0.933034
FGF1	0	2.64443	0	1.02373	2.39719	0	0	3	0.866478	1.19248
BPGM	2.9161	0	0.821808	0	0	2.31633	0	3	0.864891	1.24553
CES4A	4.78496	0	0	1.13272	-1.09691	1.2296	0	3	0.86434	1.9002
FAM227A	4.3827	1.85849	-2.12941	0.469313	0	1.46748	0	3	0.864082	2.01427
RASSF6	2.76786	-0.522097	1.15977	3.60267	-0.782155	0	-0.18	3	0.86372	1.71658
SIM2	-1.28462	3.69701	0	0	1.29052	2.07889	0.258	3	0.862829	1.64117
C5AR1	3.09785	0	0	1.59107	0	1.34814	0	3	0.862437	1.20686
TBC1D10C	4.19652	0	0	0.757632	0	1.07527	0	3	0.861347	1.53556
AC006273.5	3.37244	0	0.607538	0	2.04604	0	0	3	0.86086	1.33798
CYP2E1	0	0	0	1.38423	3.39107	1.24599	0	3	0.860184	1.27727
APLP1	2.95288	1.48566	0.150133	0.310541	-0.432778	1.55018	0	3	0.859515	1.18776
ASIC3	3.04072	0	0	-0.747651	2.42836	1.29293	0	3	0.859195	1.4263
PRKCDBP	1.91115	0	0.561732	0	3.53675	0	0	3	0.858519	1.37339
PLXNA3	2.14096	0	0.472458	0.816503	0.47268	1.59013	0.499	3	0.855962	0.746755
CCT6B	3.49034	0.815778	0.417491	1.26549	0	0	0	3	0.855586	1.25828
DYNC2H1	2.47599	0	0	0	1.34611	2.15786	0	3	0.854281	1.11731
CRIM1-DT	0	2.67853	0	1.09108	0	2.20655	0	3	0.853736	1.16417
LZTS3	3.3054	0	0	1.58046	1.07814	0	0	3	0.852	1.25861
SKIL	2.37007	0.733486	0.433137	0	0.33935	2.07673	0	3	0.850397	0.975415
GPC2	3.51962	1.74939	0	0.6647	0	0	0	3	0.847672	1.34537
COL11A2	3.56619	0	0	1.02924	1.337	0	0	3	0.84749	1.3252
RASAL2-AS1	0	1.36567	0	0	3.18259	1.38202	0	3	0.847182	1.21654
HIST1H2BC	2.92397	0	0	0	1.47051	0	1.534	3	0.846926	1.15788
CD70	0	2.97114	1.3236	1.61867	0	0	0	3	0.844774	1.16935
SORBS2	4.89725	0	1.04944	0	-0.717008	0.656133	0	3	0.840831	1.87439
ZNF69	4.36403	0.999565	0	0	-0.402301	0	0.901	3	0.83747	1.6385
CHD5	2.27152	0	-0.544815	0	2.32424	1.80968	0	3	0.837232	1.24009
EYA4	0.317043	0	0.564997	0	3.24412	1.44896	0.285	3	0.837159	1.17039
GXYLT2	0	2.15475	0.340226	2.20162	1.15807	0	0	3	0.836382	1.00418
PCDHA1	3.80098	0	0	1.16087	-0.549768	1.17557	0.254	3	0.834522	1.45309
SLC7A8	0	0	0.989377	2.40058	2.44284	0	0	3	0.833257	1.14374
ZNF563	2.93534	2.01741	0	0.869135	0	0	0	3	0.831698	1.19719
RRAD	2.18594	0	0	2.28865	0	1.31501	0	3	0.827085	1.0768
EPHA4	2.08291	3.04205	0.347561	0	-0.519745	0	0.825	3	0.825397	1.28421
SPATA25	2.31122	2.72795	0	0	0	0.735948	0	3	0.825016	1.19447
PLEKHA4	4.43043	0	0	0.761543	0	0	0.539	3	0.818711	1.62312
RRN3P1	1.89557	1.67454	0	0	2.14659	0	0	3	0.816671	1.02765
SHOX2	1.90786	0	1.67521	0	0	2.11016	0	3	0.813319	1.02214
TBC1D3L	2.64355	1.91891	0	0.651431	0	0.47583	0	3	0.812817	1.05646
LINC00265	2.48932	1.78514	0	0.592544	0.467742	0.353821	0	3	0.812652	0.953563
FBXW10	2.37439	2.03682	0	0	1.25851	0	0	3	0.809959	1.06285
CEACAM19	2.3051	1.44845	0	0	2.64059	-0.740936	0	3	0.807599	1.31451
LYG1	1.90934	2.52761	0	0	0	1.21208	0	3	0.807005	1.07585
EGR2	2.29792	0	0	-1.61188	0	2.65201	2.305	3	0.806149	1.61636
GPR143	4.60644	0	1.72329	0	-2.01992	1.33289	0	3	0.806101	2.06144
ADHFE1	2.48865	0	0	1.60655	0	1.54228	0	3	0.805355	1.04983
ARHGAP42	2.47639	0.735226	0.472929	0.34933	0.271455	1.3242	0	3	0.804217	0.848387
SLC9A7P1	0	0	0	2.36825	1.73701	1.52061	0	3	0.803695	1.03413
TMPRSS9	2.99662	0	0	0.766464	1.85547	0	0	3	0.802651	1.19025
TSPAN11	4.17907	0	0	1.52951	-2.7873	2.68392	0	3	0.800742	2.24678
REEP2	0	3.14325	0	1.18914	1.59472	0	-0.328	3	0.799872	1.25607
LINC00240	2.31794	2.13193	0	1.13465	0	0	0	3	0.797787	1.06067
TMEM59L	5.22359	0	-1.79268	1.32135	-1.10261	2.77225	-0.84	3	0.797415	2.49671
RP11-254F7.2	1.73981	0	2.65684	0	1.17959	0	0	3	0.796606	1.08283
CCN1	0	2.84461	0	1.78385	0	0.925135	0	3	0.793371	1.13459
PIK3AP1	3.26386	-0.405271	0	2.34795	-3.07496	3.42045	0	3	0.793147	2.34809
CXCL3	2.75512	2.06423	0	2.00805	-1.28406	0	0	3	0.791905	1.48004
NUTM2E	3.67405	0	0	0.825305	0	1.03522	0	3	0.790654	1.34632
CFAP221	0	2.28446	0	1.90945	0	1.30833	0	3	0.786035	1.02075
PCDHB4	0	1.88401	0	1.46641	0	2.14617	0	3	0.785227	0.999152
RAB42	3.27527	0	2.09898	0	-0.96876	1.08824	0	3	0.784819	1.4688
ARMH1	0	1.53596	0	2.49942	0	1.43594	0	3	0.781617	1.03213
RP11-44N21.1	1.63275	0	1.34028	0	2.49144	0	0	3	0.78064	1.0331
APLF	2.54233	0.666976	2.76506	0	-0.526615	0	0	3	0.778251	1.32863
HES7	-2.48145	2.74794	0.436973	2.95486	1.78467	0	0	3	0.777571	1.89665
NACAD	0	0	1.12862	1.78384	0	2.16975	0.355	3	0.776744	0.918911
DUBR	0	2.28795	0	0.801022	0	2.34004	0	3	0.775573	1.09099
UBE2L6	3.58508	-1.04223	0.675321	0.417997	0.345251	1.42521	0	3	0.772377	1.44593
CYP2J2	2.51511	0	-0.719476	1.2458	0	2.00055	0.36	3	0.771711	1.18029
MMP23B	3.98735	0	0.78242	1.05868	0	0	-0.431	3	0.771064	1.50864
MIEF2	2.48386	1.24145	0.328808	1.07819	0.254593	0	0	3	0.769557	0.903758
GASK1B	0	0.914746	0	2.506	0	1.96399	0	3	0.769248	1.06707
GFOD1	0.695555	-0.605026	0	0	2.63232	2.65754	0	3	0.768627	1.33579
LINC00992	0	0.898839	3.0575	0	0	1.41953	0	3	0.767981	1.15778
ZNF396	2.8853	1.05006	0	1.43456	0	0	0	3	0.767131	1.10801
SYDE2	-0.34817	0	1.80527	0	2.68758	1.22301	0	3	0.766814	1.15348
PDZD2	1.39457	3.36608	0	1.97588	0	-1.36984	0	3	0.76667	1.57805
PCDHB3	0	2.02514	0	1.69137	0	1.64043	0	3	0.765278	0.962064
CHN2	1.01374	3.83837	0.343465	0	-0.689882	0.564416	0.28	3	0.764301	1.45273
B4GALT1-AS1	1.49719	2.65845	0	-0.481825	1.67599	0	0	3	0.764258	1.17341
QKI	-0.626666	0.543385	0.235681	0.510749	4.22959	0	0.453	3	0.763676	1.58201
PLPP1	0	1.45994	1.34239	0.448667	0	1.78086	0.312	3	0.763408	0.744311
SYNGR3	2.41284	0	0.180177	0	1.18203	1.56611	0	3	0.763022	0.968566
SC5D	0	0	2.65736	0.426065	0.378457	1.17446	0.683	3	0.759906	0.93005
DUSP14	-0.614455	1.59833	0.364228	0	2.24438	0	1.717	3	0.758498	1.08189
GNG7	2.94753	0	0	1.37927	0	0.819642	0.16	3	0.758064	1.10039
SPEG	2.10006	0	0.456973	1.75902	0	0.976049	0	3	0.756015	0.88176
RNASEL	2.51138	0	1.09886	0.970113	0	0.342393	0.363	3	0.755106	0.886315
DNAH1	3.02824	0	0	0.817441	1.23554	0	0.193	3	0.753461	1.11268
C21orf62-AS1	0	1.24282	0	2.08307	1.94422	0	0	3	0.752872	0.974341
PTPN14	0.3902	0	1.32816	0	2.27705	1.26963	0	3	0.752149	0.890045
ITPRIP	0	2.32581	1.09061	0	1.60792	0	0.222	3	0.749476	0.93999
BCAS1	7.23328	-2.17268	-0.670935	0	-1.66808	0.93917	1.579	3	0.748538	3.15507
COLEC11	1.18782	0	0	1.05497	2.97459	0	0	3	0.74534	1.11679
CROCCP3	2.06484	2.40631	0	0	0	0.74156	0	3	0.744673	1.05846
SYNE1	2.09626	-0.68526	-1.22861	1.92517	3.10107	0	0	3	0.744092	1.62381
NKX6-1	2.31849	1.34213	0	0	0	1.54622	0	3	0.743835	0.974209
IFIT1	2.14445	0.670289	0	-1.37155	3.75077	0	0	3	0.741994	1.69034
ATP6V0E2-AS1	1.55318	0	0	0	1.40655	2.23217	0	3	0.7417	0.959384
DSEL	1.18954	1.86022	1.35316	0.473125	0	0	0.3	3	0.739435	0.729494
ARHGAP44	0	-0.626572	-0.313447	1.03479	2.47242	2.60703	0	3	0.739172	1.33207
TMEM170B	0	0.634831	0	3.07727	0.324828	1.38963	-0.256	3	0.738651	1.16587
BMS1P1	1.948	1.79992	0	0	1.41334	0	0	3	0.737322	0.933311
NFAT5	1.10651	0	0.399109	0.333954	2.14379	0.858124	0.316	3	0.736785	0.721954
TLE4	0	0	1.3859	3.41381	-1.24841	0	1.593	3	0.734901	1.52154
SLC44A2	0.16521	1.51553	1.37894	1.8892	-0.654191	0.372256	0.472	3	0.734136	0.895482
KCNN3	3.88332	-4.29521	0	3.36107	2.1888	0	0	3	0.733997	2.76422
MOB3B	3.76846	-0.673271	2.7791	-1.91731	0.999579	0	0.171	3	0.732509	1.97174
IL12A	-0.56724	2.3046	0	0	1.27616	2.10461	0	3	0.731162	1.151
MSX1	-2.70583	2.59097	0	-1.3037	4.33019	2.19955	0	3	0.730167	2.43553
LINC01836	0	2.38872	0	1.75815	0	0.963918	0	3	0.730113	0.999564
ALPK1	3.03829	0	0.255861	1.07778	0	0.733533	0	3	0.729352	1.10096
CACNA2D2	1.57711	0	0	0	1.03549	2.1441	0.346	3	0.728958	0.87147
KLHL31	2.04059	1.47398	0	0	0	1.58749	0	3	0.728866	0.925386
SERHL2	0.753296	2.90181	0	0	0	0	1.443	3	0.7283	1.10734
ABLIM2	1.72235	0	0	0	0.778932	2.59483	0	3	0.728016	1.04852
MST1	2.61393	0	0	1.61869	0	0.848814	0	3	0.72592	1.0396
HLA-DOB	1.82769	0	0	0	2.39523	0.857552	0	3	0.725782	1.01042
SGMS1-AS1	1.72004	0	1.94452	0	1.41078	0	0	3	0.725049	0.917436
CCDC62	0	1.47303	0	1.71221	1.88417	0	0	3	0.724201	0.911071
AC245100.1	1.86877	0	1.33931	0	1.86089	0	0	3	0.724139	0.919994
WTIP	0	0	0.299537	2.06867	1.04352	1.64714	0	3	0.722696	0.867478
KRT4	3.29306	-0.500919	-0.596852	0	2.8689	-1.88213	1.866	3	0.72115	1.9607
C1orf115	0.962238	0	0	4.56104	-1.65636	1.17911	0	3	0.720862	1.92464
MASP2	1.99647	0	0	1.22811	1.81942	0	0	3	0.72057	0.928247
SCG2	-0.82135	2.30111	0	0	1.48532	2.07078	0	3	0.719409	1.21389
PUS10	2.02606	1.40428	1.60478	0	0	0	0	3	0.719302	0.915647
ACVR2B-AS1	0	1.87127	0	1.9881	1.16444	0	0	3	0.717686	0.931358
TNFRSF25	1.35872	0	0	0	1.60948	2.05317	0	3	0.717338	0.917426
LINC01460	1.36613	1.52421	0	2.12826	0	0	0	3	0.716943	0.923848
SDK1	-0.854471	0	0	3.26978	0.535289	2.05814	0	3	0.715535	1.43528
N4BP2L1	2.78787	1.05338	0	0	0	1.16572	0	3	0.715281	1.05351
REPS2	0.420551	0	0.193741	1.17157	1.7125	1.14271	0.358	3	0.714154	0.630276
CHIC1	2.01652	0	0.244898	0.736742	1.98898	0	0	3	0.712448	0.919426
RYR3	1.65254	0	0	0	2.08239	1.23642	0	3	0.710192	0.918817
F8	2.68176	0	1.04477	0	0	1.23358	0	3	0.708587	1.02392
MIR3936HG	0	2.6004	0	1.23421	0	1.11933	0	3	0.707706	1.00269
H2AC6	0	2.46376	0	1.24418	0	1.24144	0	3	0.707054	0.971236
ZNF462	2.74887	0	0	0.590005	1.60948	0	0	3	0.706908	1.07988
GPC1	0.170359	1.59189	1.41931	0	0	1.47081	0.285	3	0.705338	0.746052
HNRNPA1P33	1.17262	0	0	-1.03984	4.89761	1.54859	-1.645	3	0.704854	2.16292
PCDHB7	0	0	0.545324	2.39162	0	1.98663	0	3	0.703368	1.0409
KIF1A	0	0	1.14644	0	0.902845	2.86809	0	3	0.702482	1.07246
IFNGR1	1.80953	0.867983	0	1.61469	-0.262072	0.401108	0.486	3	0.702462	0.779594
DST-AS1	0	1.59301	0	2.386	0	0.937816	0	3	0.702403	0.970959
CPNE4	1.18591	0	-0.216243	0	3.41446	0.531987	0	3	0.702303	1.28725
C5orf56	2.14913	0	0.875473	0	1.88696	0	0	3	0.701652	0.957394
TMEM234	1.47859	0.696208	1.38608	0.459544	0.465766	0.42399	0	3	0.701454	0.540952
TRIM69	0	1.03163	0.766642	0	0.354012	2.75667	0	3	0.701279	0.994485
TES	0.72439	0.424983	1.07799	0	1.93765	0.274279	0.464	3	0.70047	0.642626
[truncated: 13,261 more rows]

## Sheet: DTC_DOWN
	Log2FC (DTC vs CT; p-value<0.01) p-value was obtained by DESeq2 analysis Green: Log2FC < -0.5; red: not significantly modulated; uncolored: Log2FC > -0.5							Shared by (out of 7) orange:DTC_DOWN signature	Mean Log2FC	SD
Cell line/treatment	PC9+Erlo (21d)	HCC827+Osi (11d)	HCC4006+Osi (20d)	H1975+Osi (21d)	H3255+Erlo (21d)	H2935+Osi (7d)	PDX+Erlo (30d)
GEO accession number
ETV4	-3.48867	-5.3374	-6.80922	-3.78584	-4.98528	-3.61724	-0.767	7	-4.11295	1.89156
RRM2	-2.49501	-2.00524	-4.8538	-2.2574	-3.77747	-3.02959	-1.812	7	-2.89007	1.09276
ETV5	-2.50176	-4.29781	-2.97556	-1.98775	-4.30846	-2.87779	-0.959	7	-2.84402	1.20279
TOP2A	-1.62581	-2.71927	-4.50869	-1.51933	-3.93916	-2.13271	-3.015	7	-2.78	1.13515
E2F2	-1.63776	-3.82607	-4.2261	-1.57817	-3.52253	-2.2581	-2.015	7	-2.72339	1.10462
NT5E	-2.30445	-4.08359	-2.21591	-4.28252	-3.85059	-1.71719	-0.585	7	-2.71989	1.38863
MCM10	-2.01517	-2.82662	-4.21732	-1.94651	-3.40873	-2.4331	-2.001	7	-2.69264	0.85798
KIF4A	-1.57659	-3.4139	-4.75856	-1.5624	-3.66723	-2.41215	-1.171	7	-2.65169	1.33188
DLGAP5	-1.42356	-1.39797	-5.11555	-1.55442	-4.35182	-2.16433	-2.51	7	-2.64538	1.50014
AURKB	-1.94008	-2.04284	-3.49213	-1.92342	-4.20867	-2.48103	-2.408	7	-2.64231	0.878053
BIRC5	-2.1963	-1.55645	-4.41758	-2.08127	-4.52549	-1.72078	-1.794	7	-2.61312	1.288
KIF2C	-1.63093	-2.91796	-4.66408	-1.60406	-3.73835	-2.00596	-1.683	7	-2.60633	1.20981
NEK2	-1.54013	-2.302	-5.24376	-2.28822	-3.56883	-1.38708	-1.772	7	-2.586	1.37797
UBE2C	-1.85197	-2.24474	-3.6295	-2.1096	-3.68247	-1.37924	-3.032	7	-2.56136	0.896687
CDC45	-1.61919	-2.30524	-3.65831	-2.11873	-3.70342	-2.11744	-2.406	7	-2.56119	0.80395
KIF20A	-1.39711	-1.03454	-5.18438	-1.36782	-4.85699	-1.53127	-2.427	7	-2.54273	1.74824
PRC1	-1.54718	-4.08717	-3.95377	-1.46121	-3.06029	-1.4808	-2.038	7	-2.51835	1.16785
MYB	-0.671367	-2.09585	-4.28669	-2.59583	-3.89582	-2.64682	-1.434	7	-2.51805	1.27884
PTTG1	-1.95588	-1.93998	-3.68113	-1.56401	-3.90957	-1.70754	-2.773	7	-2.50444	0.963511
CENPA	-2.23674	-1.08492	-4.42848	-1.66702	-3.88215	-2.05149	-2.09	7	-2.49154	1.20856
CDK1	-1.88335	-2.06757	-3.81553	-1.78363	-3.38175	-1.91362	-2.334	7	-2.45421	0.810887
UHRF1	-2.1697	-2.12525	-3.22747	-1.84632	-3.25946	-2.26751	-2.031	7	-2.4181	0.578778
BUB1	-1.79839	-1.67872	-3.51144	-2.20549	-4.15594	-1.43014	-2.118	7	-2.41402	1.02123
CDCA7	-2.27425	-0.987545	-3.90994	-1.3981	-3.12193	-2.39952	-2.781	7	-2.41033	0.996676
PLK1	-2.13176	-1.83746	-4.40867	-1.77679	-4.11711	-1.91026	-0.624	7	-2.40086	1.36345
RAPGEF5	-0.9711	-1.20095	-3.4772	-3.68669	-3.35717	-3.40832	-0.563	7	-2.38063	1.39046
NCAPG	-1.54911	-1.61588	-4.75726	-1.65003	-3.15594	-1.67806	-2.172	7	-2.36833	1.19691
CDCA3	-1.63961	-1.63152	-4.00259	-1.96944	-3.78877	-1.58277	-1.921	7	-2.36224	1.05975
CDCA5	-1.84753	-2.1806	-3.45775	-1.47472	-2.90059	-2.07738	-2.595	7	-2.36194	0.672171
HMMR	-1.6631	-1.09648	-4.11543	-2.03833	-4.29971	-1.25844	-2.051	7	-2.36036	1.31267
GTSE1	-1.36116	-2.27007	-4.56791	-1.80501	-3.24558	-1.96513	-1.211	7	-2.34655	1.18658
PBK	-1.52084	-1.18565	-4.41019	-1.81372	-3.54635	-1.55233	-2.385	7	-2.34487	1.20026
CKAP2L	-1.79273	-2.66389	-4.25712	-2.04128	-2.74677	-1.48897	-1.394	7	-2.34068	0.996127
LMNB1	-1.38726	-2.57747	-3.76882	-1.72133	-3.29022	-2.13726	-1.434	7	-2.33091	0.926703
ERCC6L	-2.04604	-2.17518	-4.30268	-1.73595	-3.3516	-1.88681	-0.81	7	-2.32975	1.14742
SPC25	-1.61519	-1.49838	-4.33452	-2.09802	-3.66505	-1.82806	-1.217	7	-2.32231	1.19353
KIF14	-1.31375	-1.99807	-4.88435	-1.91191	-3.86303	-1.44806	-0.778	7	-2.31388	1.49317
ASF1B	-1.41095	-2.51615	-3.54509	-1.46009	-3.68658	-2.00201	-1.444	7	-2.29498	0.986305
DEPDC1	-1.90864	-1.45384	-4.53858	-1.35396	-3.81069	-1.69925	-1.231	7	-2.28514	1.32663
TK1	-0.883408	-1.42258	-3.63626	-2.23394	-3.85108	-2.06179	-1.864	7	-2.27901	1.09668
FOXM1	-1.8124	-2.51279	-3.82676	-1.79332	-3.1105	-1.53876	-1.329	7	-2.27479	0.917018
HJURP	-1.56099	-1.82572	-4.37484	-1.85384	-3.41325	-1.55744	-1.255	7	-2.26301	1.16535
CDC25C	-1.30626	-2.52655	-4.40151	-1.28476	-3.82754	-1.21302	-1.251	7	-2.25866	1.35949
KIF15	-1.42587	-1.81318	-4.59269	-1.59265	-3.46531	-2.25588	-0.664	7	-2.25851	1.34053
CCNA2	-1.79165	-1.49855	-3.88968	-1.66858	-3.30708	-1.53743	-2.069	7	-2.25171	0.953875
EXO1	-1.39625	-2.33857	-3.59036	-1.67463	-3.31867	-1.68226	-1.706	7	-2.24382	0.877914
SKA3	-2.12915	-1.59686	-3.94082	-1.93582	-2.75181	-2.29103	-0.931	7	-2.22521	0.947606
NUF2	-1.36817	-1.14106	-4.41682	-1.74631	-4.04353	-1.79004	-1.065	7	-2.22442	1.40143
CDT1	-1.68172	-3.11867	-1.63079	-2.18783	-2.75902	-2.15604	-2.001	7	-2.2193	0.545915
POLQ	-1.49801	-2.43538	-4.37551	-2.19224	-2.50961	-1.6647	-0.854	7	-2.21849	1.11601
TROAP	-1.27768	-0.85785	-4.73518	-2.10489	-3.39489	-1.80176	-1.347	7	-2.21703	1.37841
CEP55	-1.63134	-1.56248	-4.93825	-1.54943	-2.14171	-1.88969	-1.761	7	-2.21056	1.22084
CDKN3	-1.81529	-1.04926	-3.66125	-1.76022	-2.6402	-2.45196	-2.093	7	-2.21017	0.823494
CCNB2	-1.42812	-1.46078	-3.05854	-1.3642	-4.02849	-1.39656	-2.616	7	-2.19324	1.05984
MELK	-1.53495	-1.13549	-3.60501	-1.7818	-3.12916	-1.74961	-2.326	7	-2.18029	0.894778
TRIB2	-3.37522	-1.93178	-2.90356	-0.724536	-4.20674	-1.24073	-0.857	7	-2.17708	1.34612
KIFC1	-1.27442	-2.01727	-4.3168	-1.71114	-2.06176	-2.4204	-1.431	7	-2.17611	1.02184
ESCO2	-1.46583	-1.59113	-4.32183	-1.77204	-3.28248	-2.03547	-0.753	7	-2.17454	1.21677
SKA1	-1.7886	-2.46147	-4.27125	-1.64355	-2.35307	-1.8843	-0.658	7	-2.15146	1.10466
NDC80	-0.971884	-1.64013	-4.42485	-1.66811	-3.41618	-1.67499	-1.256	7	-2.15031	1.27038
GINS2	-1.96439	-0.541182	-2.85478	-2.04635	-3.59801	-1.72485	-2.291	7	-2.1458	0.951092
DTL	-1.40433	-2.69236	-3.51962	-2.21245	-2.63422	-1.59489	-0.949	7	-2.14384	0.886444
PKMYT1	-1.84241	-2.00326	-3.47967	-2.20588	-2.71858	-2.09138	-0.615	7	-2.1366	0.872637
BLM	-1.89627	-2.62418	-2.94752	-1.71009	-3.35169	-1.73141	-0.691	7	-2.13602	0.900497
CDC20	-2.41498	-0.904815	-2.74774	-1.56481	-2.08137	-1.70196	-3.445	7	-2.12295	0.836441
CENPM	-1.54639	-1.44823	-3.47481	-1.63368	-2.87138	-2.19999	-1.608	7	-2.11178	0.783682
TPX2	-1.9141	-2.09856	-2.97256	-1.56118	-3.10602	-1.39338	-1.716	7	-2.10883	0.67633
RAD54L	-1.54981	-1.93809	-4.0291	-1.3791	-3.48583	-1.29715	-0.769	7	-2.06401	1.21776
KIF11	-1.5511	-1.6737	-3.05028	-1.5172	-3.01674	-2.09168	-1.518	7	-2.05981	0.694457
FAM83D	-2.09571	-1.50291	-3.21322	-1.44275	-3.90287	-1.5713	-0.646	7	-2.05354	1.12965
TYMS	-1.30326	-0.946614	-3.0854	-1.37142	-3.01894	-1.887	-2.58	7	-2.02752	0.870859
CDCA8	-1.75519	-1.56691	-3.32841	-1.78034	-2.98216	-1.57283	-1.19	7	-2.02512	0.802
DSCC1	-2.34504	-1.40394	-2.33471	-2.09172	-2.94391	-1.78539	-1.247	7	-2.02167	0.590979
MCM6	-1.63422	-2.00238	-2.86461	-1.28022	-2.80128	-1.49453	-1.912	7	-1.99846	0.619776
PLK4	-1.31107	-1.52629	-3.8471	-1.52891	-2.54704	-1.51541	-1.713	7	-1.9984	0.908219
MCM5	-1.45589	-1.9541	-2.52998	-1.95385	-2.95171	-1.85386	-1.182	7	-1.98306	0.602135
CDCA2	-1.72705	-1.52151	-3.70035	-1.64527	-3.32389	-1.30855	-0.627	7	-1.97909	1.11305
SPAG5	-1.37723	-1.48007	-3.73669	-1.66349	-3.14255	-1.71583	-0.724	7	-1.97712	1.06444
ELOVL6	-1.95189	-1.70262	-2.84639	-0.920857	-3.52183	-0.927302	-1.922	7	-1.97041	0.952039
CDC25A	-2.62165	-1.47548	-3.14296	-1.71058	-2.1603	-1.9691	-0.628	7	-1.9583	0.811228
TTK	-1.45394	-0.814661	-3.28043	-1.5982	-3.41057	-1.59489	-1.538	7	-1.95581	0.988074
PRIM1	-1.5607	-0.943597	-1.94204	-2.37678	-2.65244	-1.76604	-2.077	7	-1.90266	0.558913
SPC24	-0.799313	-1.38441	-3.23055	-0.596656	-3.84543	-2.05413	-1.383	7	-1.89907	1.22625
ZWINT	-1.33612	-1.53074	-2.72335	-1.6176	-2.78776	-2.01768	-1.22	7	-1.89046	0.642353
ASPM	-0.859007	-2.08032	-3.38628	-1.66687	-2.57903	-1.02068	-1.562	7	-1.87917	0.887416
AURKA	-1.97012	-1.06951	-2.22039	-1.99296	-2.89273	-0.889615	-2.109	7	-1.87776	0.689507
OIP5	-1.3804	-0.800776	-3.52988	-1.29196	-2.84486	-1.29021	-1.98	7	-1.87401	0.98071
CENPW	-1.93092	-0.867889	-1.96374	-1.31375	-3.07145	-1.84566	-2.108	7	-1.87163	0.686397
DDIAS	-2.10735	-1.18972	-2.64092	-1.31536	-2.27638	-1.92108	-1.642	7	-1.8704	0.522941
SAPCD2	-2.11301	-1.79935	-2.57992	-1.57008	-1.36784	-2.25703	-1.364	7	-1.86446	0.468289
BRCA1	-0.9433	-2.35586	-3.21848	-1.67462	-2.48574	-1.38524	-0.987	7	-1.86432	0.850979
MCM7	-1.5943	-1.37422	-1.88142	-1.67801	-2.36617	-1.83413	-1.983	7	-1.81589	0.315842
MCM4	-1.61014	-1.71935	-2.46641	-1.21029	-2.42874	-1.417	-1.78	7	-1.80456	0.479003
ECT2	-1.50936	-1.06964	-2.26437	-1.36529	-2.55236	-2.10971	-1.713	7	-1.79768	0.531039
MCM3	-1.70136	-1.42831	-2.27322	-1.43953	-2.38377	-1.87822	-1.438	7	-1.79177	0.40399
HELLS	-1.093	-1.38327	-3.2253	-1.2216	-2.42969	-1.98748	-1.131	7	-1.78162	0.807919
PCNA	-1.35753	-0.833885	-2.40748	-1.4531	-2.82098	-1.65663	-1.931	7	-1.78009	0.670307
MLKL	-2.26819	-1.14599	-0.905426	-1.34319	-4.30788	-1.737	-0.74	7	-1.77824	1.22947
RACGAP1	-1.71554	-1.03424	-1.92432	-2.04554	-2.35093	-1.76193	-1.599	7	-1.77593	0.410403
TACC3	-1.5126	-1.6558	-1.60493	-1.29663	-3.3592	-1.28081	-1.709	7	-1.77414	0.718689
MTFR2	-1.92277	-0.756549	-2.70731	-1.66198	-2.70451	-2.05189	-0.589	7	-1.77057	0.845397
LDLR	-1.101	-2.60693	-0.994806	-0.504875	-3.39653	-1.40612	-2.223	7	-1.74761	1.02707
ATAD2	-1.48413	-1.42933	-2.46338	-2.08051	-1.92281	-1.16425	-1.565	7	-1.72992	0.446474
PHF19	-1.59703	-2.03914	-1.70538	-1.68293	-2.06219	-1.44605	-1.471	7	-1.71482	0.249172
FEN1	-1.7267	-1.84191	-1.82564	-1.02583	-2.30276	-1.51081	-1.672	7	-1.70081	0.385365
BUB1B	-1.57052	-1.69292	-2.70001	-1.2926	-2.01528	-1.60691	-0.924	7	-1.68603	0.5615
FANCI	-1.39774	-1.16807	-2.21789	-1.33161	-2.68211	-1.30931	-1.487	7	-1.65625	0.566771
CENPU	-0.941403	-0.598208	-2.80426	-1.49765	-3.04451	-1.24447	-1.455	7	-1.65507	0.922937
PRR11	-1.04908	-0.932579	-2.71934	-1.18779	-3.38522	-1.56436	-0.711	7	-1.64991	1.01102
RAD51AP1	-0.70392	-0.530236	-3.33786	-1.33276	-2.29211	-1.3474	-2.005	7	-1.6499	0.977101
VRK1	-2.16873	-0.763146	-1.78816	-2.04424	-1.60394	-1.78418	-1.366	7	-1.64548	0.470946
NCAPG2	-1.32032	-1.25387	-2.50707	-1.78986	-2.285	-1.60084	-0.74	7	-1.64242	0.612792
RFC3	-1.67133	-0.802738	-1.91004	-1.70559	-1.60485	-1.8689	-1.722	7	-1.61221	0.372863
FANCD2	-1.5299	-0.958927	-1.86793	-1.21645	-2.73964	-1.71296	-1.255	7	-1.61154	0.586576
PAQR4	-1.30416	-1.35651	-1.98535	-2.1477	-2.12821	-1.25976	-0.914	7	-1.5851	0.493133
FANCG	-1.10291	-1.25656	-1.46312	-1.79352	-2.53271	-1.14281	-1.779	7	-1.58152	0.504953
MCM2	-1.39194	-2.29636	-2.13334	-1.37292	-1.60158	-1.41236	-0.831	7	-1.57707	0.497846
GINS3	-1.57119	-1.82462	-1.57283	-1.21724	-2.20586	-1.52187	-1.123	7	-1.57666	0.364101
STIL	-1.22437	-1.46279	-2.4893	-1.53747	-2.03116	-1.4402	-0.816	7	-1.57161	0.543926
XRCC3	-1.79587	-1.37722	-2.53632	-1.82217	-1.24361	-1.30475	-0.801	7	-1.55442	0.555591
FBXO5	-1.01075	-0.866092	-1.966	-1.19979	-1.85348	-2.35894	-1.599	7	-1.55058	0.548194
NCAPD2	-1.3001	-1.95763	-1.62719	-1.20208	-1.8709	-0.972707	-1.911	7	-1.5488	0.39204
LRP8	-1.2155	-1.05836	-1.43711	-1.14759	-3.1735	-1.81158	-0.996	7	-1.54852	0.768043
SHMT1	-1.27011	-1.7534	-2.25226	-0.837902	-2.17114	-1.14921	-1.392	7	-1.54657	0.530924
DEPDC1B	-1.82309	-0.606218	-1.04171	-1.48579	-2.8787	-1.85957	-1.088	7	-1.54044	0.741831
RMI2	-1.26832	-1.71825	-1.25906	-1.7192	-2.15185	-1.38355	-1.241	7	-1.53446	0.342696
KIF20B	-1.27903	-0.97215	-2.47331	-1.63183	-1.26077	-1.75571	-1.368	7	-1.5344	0.487157
POC1A	-2.021	-1.44795	-1.30951	-1.32958	-1.82605	-1.29806	-1.503	7	-1.53359	0.282451
BRI3BP	-2.17538	-0.917107	-2.09575	-0.819371	-2.35924	-1.13753	-1.213	7	-1.53105	0.653115
CHAF1A	-1.17564	-2.06346	-2.30498	-0.892524	-2.40766	-1.24107	-0.629	7	-1.53062	0.716785
CENPN	-0.988069	-0.867335	-1.85469	-1.39513	-2.56231	-1.26242	-1.729	7	-1.52271	0.582081
SMC4	-1.05208	-0.835433	-1.83228	-1.69161	-1.3565	-1.9249	-1.904	7	-1.51383	0.438257
RFC2	-1.51462	-0.981767	-1.55802	-1.86303	-2.02872	-1.38903	-1.251	7	-1.51231	0.355139
CHAF1B	-1.32927	-1.42481	-0.82973	-1.50517	-3.1079	-1.29079	-1.064	7	-1.50738	0.741946
WDHD1	-1.48441	-1.45511	-2.4285	-1.1778	-1.33785	-1.72988	-0.88	7	-1.49908	0.488488
TIMELESS	-1.36092	-0.892027	-1.85319	-1.75366	-1.74393	-1.33001	-1.508	7	-1.49168	0.333176
GPSM2	-1.32517	-1.71034	-1.96019	-0.895516	-1.59245	-1.67973	-1.208	7	-1.48163	0.359568
KIF23	-1.09187	-1.18027	-2.53632	-1.53816	-1.55767	-1.16699	-1.129	7	-1.45718	0.513684
CKS1B	-1.77207	-0.759673	-1.17029	-1.42551	-2.05695	-1.06035	-1.912	7	-1.45098	0.481797
RRM1	-1.46439	-1.31603	-1.51324	-0.803301	-2.3179	-0.75371	-1.903	7	-1.4388	0.560175
RFC5	-1.3512	-0.547064	-2.10403	-1.0844	-2.0713	-1.0673	-1.755	7	-1.42575	0.578482
CENPH	-1.46132	-1.3068	-1.82777	-1.61342	-1.61742	-1.35198	-0.643	7	-1.4031	0.379373
BORA	-1.18635	-0.758843	-1.58124	-1.96796	-1.84522	-1.5795	-0.881	7	-1.40002	0.467612
PSRC1	-1.41735	-0.516155	-1.52651	-1.66597	-2.91055	-1.17322	-0.519	7	-1.38982	0.81413
BARD1	-1.32988	-1.88138	-1.42585	-1.73915	-1.03271	-1.37083	-0.811	7	-1.37012	0.371654
DNMT1	-0.98989	-1.62564	-1.60243	-0.834484	-1.69469	-1.69375	-0.978	7	-1.34555	0.389518
SLC25A10	-1.17335	-1.18128	-1.21085	-1.49187	-2.15529	-1.18509	-0.894	7	-1.32739	0.40398
CHEK1	-1.49791	-1.28369	-2.44989	-0.616173	-1.92781	-0.733677	-0.74	7	-1.32131	0.689757
MASTL	-0.865844	-0.810137	-1.98278	-1.05409	-2.24004	-1.32054	-0.911	7	-1.31206	0.575834
LMNB2	-1.55336	-1.53657	-1.73733	-0.879056	-0.929167	-1.31937	-1.229	7	-1.31198	0.324175
TUBB4B	-1.71236	-0.969664	-0.732204	-1.54327	-1.52384	-1.78317	-0.827	7	-1.29879	0.441214
DHCR24	-1.09295	-1.30965	-0.784242	-1.03979	-1.97152	-1.15451	-1.715	7	-1.29538	0.412484
ENO1	-1.63742	-0.871291	-1.17094	-0.640747	-2.37158	-1.37822	-0.987	7	-1.29388	0.577496
CEP128	-1.046	-0.899136	-1.94605	-1.8399	-1.37209	-1.37491	-0.575	7	-1.2933	0.495006
KPNA2	-1.7428	-1.34182	-0.711049	-1.3313	-1.35918	-1.11688	-1.431	7	-1.29058	0.316027
AUNIP	-1.67251	-1.16021	-2.41261	-0.639051	-1.28863	-0.607786	-1.24	7	-1.28869	0.621163
PSMC3IP	-0.759128	-1.34518	-2.50935	-1.27161	-1.53146	-0.763513	-0.803	7	-1.28332	0.625084
SDC1	-1.69505	-2.05879	-1.06265	-0.584648	-1.67237	-1.09573	-0.803	7	-1.28175	0.536183
RANBP1	-1.66792	-0.525373	-0.977189	-1.4286	-1.55814	-1.26867	-1.505	7	-1.27584	0.400358
SUV39H1	-1.86263	-0.889047	-1.0353	-1.28969	-1.24755	-1.16176	-1.338	7	-1.26057	0.307685
DNAJC9	-1.00164	-1.1023	-1.40925	-1.1908	-1.33252	-1.40818	-1.309	7	-1.25053	0.156883
HAUS8	-1.45227	-0.999837	-1.24365	-1.35277	-1.65802	-1.304	-0.63	7	-1.23436	0.333212
UNG	-0.780035	-1.29106	-1.80178	-0.865353	-2.07297	-0.574846	-1.165	7	-1.22158	0.54919
FIGNL1	-1.36332	-1.09182	-1.77549	-0.809345	-1.41258	-1.17	-0.866	7	-1.21265	0.336329
TUBG1	-1.46285	-1.12628	-1.1796	-1.12758	-1.68285	-0.896598	-0.948	7	-1.20339	0.279524
MSH6	-1.28956	-1.47658	-1.73692	-0.534307	-1.54386	-0.851355	-0.887	7	-1.18851	0.438327
SMC2	-1.0387	-0.619091	-1.79418	-1.10103	-1.16248	-1.47036	-1.055	7	-1.17726	0.369283
CDC42EP4	-1.57595	-2.2522	-0.684475	-1.20565	-1.36659	-0.599133	-0.53	7	-1.17343	0.625436
ALYREF	-1.4745	-0.7148	-1.08981	-1.49326	-0.81547	-1.26467	-1.28	7	-1.16179	0.304723
TMPO	-1.22501	-0.599081	-1.83787	-1.26488	-0.898054	-1.49001	-0.814	7	-1.16127	0.425558
KIF22	-1.28971	-1.37644	-0.516265	-1.50024	-0.958566	-1.40977	-0.987	7	-1.14829	0.347793
CDCA4	-1.13074	-0.609315	-0.884159	-1.7344	-1.58737	-1.02515	-1.014	7	-1.14073	0.393632
DEK	-0.687657	-1.29366	-1.25876	-0.792819	-0.737751	-1.76787	-1.436	7	-1.13922	0.409574
DONSON	-0.962988	-1.1473	-1.49469	-1.06334	-1.1703	-1.07531	-0.787	7	-1.10013	0.216661
TIPIN	-1.91912	-0.540274	-1.72945	-1.09477	-0.719947	-1.00746	-0.664	7	-1.09643	0.535956
RFWD3	-1.20524	-0.677001	-1.17711	-1.2652	-1.24794	-1.22622	-0.8	7	-1.08553	0.241382
POLA1	-1.22255	-0.909134	-1.24922	-0.977253	-1.47624	-1.01157	-0.73	7	-1.08228	0.249286
NUP205	-1.73555	-0.901434	-1.62415	-1.21035	-0.537671	-1.02481	-0.541	7	-1.08214	0.47651
GAPDH	-1.27934	-0.727006	-1.08813	-0.508841	-1.47	-1.06429	-1.384	7	-1.07452	0.350043
NDC1	-1.72694	-0.640481	-1.62047	-0.970058	-0.569841	-1.3429	-0.54	7	-1.05867	0.505584
RALB	-1.0136	-1.29683	-0.767326	-1.66519	-0.786436	-1.10965	-0.71	7	-1.04986	0.343813
GPI	-1.66486	-0.780831	-1.08892	-0.688381	-1.23327	-0.533501	-1.347	7	-1.04811	0.402353
MIS18A	-1.80369	-0.749519	-0.521084	-1.17864	-0.787678	-1.21044	-0.872	7	-1.01758	0.42299
HMCES	-0.996754	-1.49865	-1.27663	-0.873927	-0.986193	-0.863581	-0.567	7	-1.00896	0.301884
TPI1	-1.42673	-0.570691	-1.03562	-0.747277	-1.23144	-0.718038	-1.227	7	-0.993827	0.320382
USP1	-1.17988	-0.932362	-1.24912	-0.748568	-0.824749	-1.22198	-0.741	7	-0.98538	0.226489
SSRP1	-1.33248	-1.45756	-0.689581	-0.520392	-0.938865	-1.18732	-0.719	7	-0.977885	0.356055
SLF1	-1.03892	-0.997434	-1.03599	-0.915994	-1.03245	-0.693938	-1.124	7	-0.976961	0.139201
THOP1	-1.51822	-1.25343	-1.03164	-0.647147	-0.967104	-0.879358	-0.515	7	-0.973128	0.342561
CEP85	-0.82727	-0.518914	-1.93731	-1.302	-0.842977	-0.599724	-0.596	7	-0.946312	0.509729
HNRNPM	-1.16801	-1.30395	-0.838614	-0.66981	-0.672604	-1.02259	-0.743	7	-0.916941	0.25204
MSH2	-0.973451	-0.507432	-1.49383	-0.772868	-1.15455	-0.754155	-0.668	7	-0.903468	0.333692
EIF5A	-1.46376	-0.700137	-0.672798	-0.626258	-0.922036	-0.993521	-0.923	7	-0.900216	0.286963
SMC3	-1.19296	-0.909637	-1.10097	-0.500861	-0.698176	-1.33951	-0.514	7	-0.893731	0.333727
HNRNPD	-1.15877	-1.02706	-0.772607	-0.812835	-0.908787	-0.899825	-0.623	7	-0.886127	0.174353
POLD2	-1.15491	-0.785951	-0.875526	-0.778182	-0.559326	-1.30459	-0.522	7	-0.854354	0.2891
CPSF4	-1.02232	-0.663138	-0.906598	-1.06184	-0.619144	-0.945488	-0.74	7	-0.851218	0.176631
DHRS9	-3.86056	-5.69358	-10.3114	-1.16916	-6.30096	-5.22769	0.333	6	-4.60434	3.50608
MYEOV	-2.60445	-5.86719	-5.18661	-7.04555	-7.06045	-4.051	0	6	-4.54503	2.56277
DUSP6	-4.36076	-6.80486	-7.06128	-3.17463	-6.13168	-3.83019	0.748	6	-4.37363	2.71383
SPRY4	-5.12154	-6.22552	-5.86968	-4.56212	-4.715	-3.0963	0.315	6	-4.18217	2.22626
PADI3	-4.16494	-8.14273	-4.23775	-1.47954	-5.17681	-3.05021	0	6	-3.75028	2.62834
HAS3	-4.29565	-2.55703	-5.77597	-2.68042	-5.5873	-2.51006	0	6	-3.34378	2.03265
CAPN8	-3.65918	-4.57605	-4.41294	-2.45229	-6.00436	-2.56752	0.39	6	-3.32605	2.04841
ANKRD22	-1.29631	-3.26841	-0.828538	-6.63	-7.85541	-3.00072	0.612	6	-3.18106	3.0892
FGFBP1	-4.70064	-2.19341	-3.97232	-3.03381	-4.52472	-3.66014	0	6	-3.15501	1.63716
ADORA1	-0.935102	-2.0122	-3.59726	-0.773856	-6.89553	-4.60523	-0.441	6	-2.75145	2.39513
XDH	-2.85633	-2.20072	-3.92354	-3.15676	-4.77887	-1.90715	0	6	-2.68905	1.53942
PHLDA1	-3.84791	-1.92915	-3.91718	-2.41442	-5.4217	-1.27452	0.223	6	-2.65455	1.89051
HMGA2	-3.28109	-1.86055	-2.96812	-2.99421	-3.95901	-2.89411	-0.322	6	-2.6113	1.18486
MALL	-3.34787	-3.48589	-4.05679	-3.83897	-4.0284	-1.16568	1.732	6	-2.5988	2.15504
LAT2	-2.47952	-4.21196	-3.98054	-1.64183	-3.55364	-2.27698	0	6	-2.59207	1.48382
ACOX2	-6.89166	-1.58691	-3.78009	-3.5265	-1.46559	0	-0.774	6	-2.57496	2.34778
S100A14	-2.77178	-3.24696	-0.837348	-4.06039	-3.4195	-4.03093	0.729	6	-2.5197	1.80019
SOX2	0	-3.96015	-2.1396	-6.14913	-2.13315	-2.55344	-0.517	6	-2.49321	2.07756
HMGA1	-2.97341	-4.28304	-2.21523	-1.39345	-3.09281	-3.47508	0	6	-2.49043	1.42948
E2F8	-2.20712	-2.30043	-5.77876	-1.90944	-2.18679	-2.47965	0	6	-2.40889	1.70856
ESPL1	-1.95536	-2.22014	-3.684	-2.71855	-3.56336	-2.29015	-0.324	6	-2.39365	1.12954
NCAPH	-1.88654	-2.41475	-4.2754	-2.17935	-3.61928	-2.27971	0	6	-2.37929	1.3594
PADI1	-2.32777	-3.02473	-4.27669	-1.16612	-2.47056	-3.27108	0	6	-2.36242	1.41149
MKI67	-0.700822	-2.4501	-5.44271	-1.75629	-3.49663	-2.31103	-0.273	6	-2.34723	1.74534
ORC1	-2.11605	-2.13796	-3.67538	-2.13112	-3.394	-2.36901	-0.498	6	-2.33164	1.03458
KIF18B	-1.70216	-2.63217	-5.15929	-1.94253	-2.67204	-1.884	0	6	-2.2846	1.54763
ADORA2B	-3.15859	-1.71517	-2.93286	-1.21691	-3.43248	-3.50387	0	6	-2.27998	1.33365
RGS17	-2.55246	-1.63251	-3.37803	-2.03311	-3.46469	-2.69156	0	6	-2.25034	1.192
FAM81A	-2.55915	-1.61809	-3.71957	-1.35266	-3.49072	-2.9457	0	6	-2.24084	1.32571
STEAP1	-1.77945	-2.9553	-2.90331	-1.71208	-4.27733	-1.71775	-0.287	6	-2.23317	1.27016
SCD	-1.57704	-3.36571	-2.84459	0	-2.33272	-2.06266	-2.811	6	-2.14196	1.1097
G0S2	-3.73306	-3.73797	-0.925465	-2.14418	-3.38173	-0.906918	0	6	-2.11848	1.53868
FBP1	-0.783497	-5.49452	-1.88864	-0.844821	-4.72145	-1.55326	0.47	6	-2.1166	2.18518
MFSD2A	-1.30811	-1.53935	-2.03629	-2.33666	-4.81804	-2.63116	0	6	-2.09566	1.47655
FOSL1	-2.99009	-2.735	-1.84188	-3.08669	-1.13568	-2.64774	0	6	-2.06244	1.14497
SHCBP1	-1.63468	-2.43499	-3.93224	-1.68035	-3.51403	-1.95736	0.722	6	-2.06166	1.51851
CDC6	-1.90007	-1.92285	-3.50563	-1.78711	-3.14756	-1.88042	-0.27	6	-2.05909	1.05102
RAD51	-1.84915	-2.02084	-3.29868	-1.66479	-3.74386	-1.48627	-0.32	6	-2.0548	1.14953
ANLN	-0.97067	-0.42412	-4.0412	-1.8383	-3.40741	-1.78316	-1.891	6	-2.05084	1.27522
NEIL3	-1.29119	-1.3545	-4.06401	-1.63483	-3.74173	-1.36875	-0.444	6	-1.98557	1.36408
POLE2	-2.17443	0	-2.93199	-1.44419	-3.45775	-2.25352	-1.454	6	-1.95941	1.13165
MYBL2	-1.82699	-2.13746	-3.66063	-1.04879	-3.17876	-1.81009	0	6	-1.95182	1.23292
WDR62	-1.13363	-2.52588	-3.59998	-2.06955	-2.34557	-1.91789	0	6	-1.94179	1.13243
TICRR	-1.71475	-2.19682	-3.85039	-1.47852	-2.51112	-1.51668	-0.272	6	-1.93433	1.1005
EPN3	-0.611107	-1.96996	-1.43646	-5.55172	-2.56871	-1.05304	-0.259	6	-1.92143	1.7828
TRIP13	-2.07308	-0.455112	-2.93655	-0.972737	-2.74751	-1.59082	-2.322	6	-1.87112	0.916334
ARHGAP11A	-1.5939	-1.9038	-3.4905	-1.39249	-2.7512	-1.72817	-0.225	6	-1.86929	1.03554
SH3BP1	-1.40411	-2.0383	-3.02886	-3.35558	-2.31305	-0.902506	0	6	-1.8632	1.18492
CCNB1	-1.92283	-0.460619	-2.20011	-1.70059	-3.40623	-1.43682	-1.804	6	-1.84732	0.882726
NUSAP1	-0.88362	0	-3.68019	-1.26771	-3.47507	-1.38424	-2.231	6	-1.84598	1.35695
CEACAM1	-1.53653	-0.566122	-1.86185	-1.25767	-6.8162	-1.51419	0.637	6	-1.84508	2.34728
PHLDA2	-2.91078	-3.25173	-2.03196	-2.288	-1.1853	-1.23557	0	6	-1.84334	1.12225
ACSL5	-1.88024	-1.22104	-1.77586	-0.732967	-5.98356	-2.41803	1.198	6	-1.83053	2.17357
UBE2T	-1.09629	-0.392887	-2.70616	-2.01038	-3.08102	-1.79263	-1.635	6	-1.81634	0.913509
MND1	-1.72865	0	-3.54556	-1.33157	-3.54895	-1.25768	-1.282	6	-1.81349	1.29945
RAB38	-2.66946	-1.12357	-2.34443	-1.5837	-2.51509	-2.13016	-0.324	6	-1.81292	0.851907
WDR76	-1.152	-2.12817	-3.38393	-1.31568	-3.27062	-1.43535	0	6	-1.81225	1.21145
MAD2L1	-1.69795	-0.438886	-2.47992	-1.27854	-2.86309	-1.23273	-2.677	6	-1.80973	0.896072
PNP	-2.40731	-0.397765	-0.890364	-1.06522	-3.93278	-2.64456	-1.292	6	-1.80429	1.23978
TCF19	-1.09268	-2.08843	-3.2574	-1.87943	-2.09047	-2.16789	0	6	-1.79661	1.01435
DUSP5	-2.11447	-5.27791	-1.44315	-1.02753	-2.64086	-2.47778	2.643	6	-1.76267	2.37402
SPRED2	-2.33232	-2.30842	-1.97588	-1.01103	-2.01842	-2.27249	-0.419	6	-1.76251	0.748725
HS3ST1	-1.7752	-1.2947	-2.34923	-1.92491	-3.56086	-1.41382	0	6	-1.75981	1.0841
CLSPN	-1.01979	-1.71508	-3.55166	-1.80355	-2.40265	-1.6894	0	6	-1.74031	1.10112
HK2	-2.76014	-2.63733	-2.40615	-0.316577	-0.550865	-2.2347	-1.117	6	-1.71754	1.02949
METTL7B	0	-1.20457	-1.13329	-1.05948	-5.13747	-2.94337	-0.53	6	-1.71545	1.76051
XRCC2	-1.13821	-0.815972	-3.88553	-1.81731	-2.91656	-1.37915	0	6	-1.70753	1.31403
CENPF	0	-1.80465	-3.54783	-1.40221	-2.81322	-1.20065	-1.174	6	-1.70608	1.16684
CDC25B	-1.61696	-1.59609	-1.00708	-0.289934	-4.0521	-1.61186	-1.626	6	-1.68572	1.15688
CRABP2	0	-1.90903	-1.3769	-1.54305	-3.14455	-1.5593	-2.252	6	-1.68355	0.954991
PPARG	-2.0374	-1.7214	-3.58859	-1.74063	-1.30659	-1.19128	0	6	-1.65513	1.07798
FAM72D	-2.05476	-2.49053	0	-2.00221	-3.01683	-1.28229	-0.728	6	-1.65352	1.04645
HMGB2	-0.733444	-0.392812	-1.95891	-1.10858	-2.6432	-1.86277	-2.63	6	-1.61853	0.8939
ARHGEF39	-1.1324	-1.03358	-2.7154	-1.81435	-2.94122	-1.35255	-0.338	6	-1.61821	0.938081
PLEK2	-2.06285	-0.944335	-0.759558	-2.66784	-3.06492	-1.79886	0	6	-1.61405	1.0981
SLC45A3	-3.71744	-0.555188	-1.96466	-1.06409	-2.50124	-1.43976	0	6	-1.60605	1.2512
STMN3	-2.97996	-1.5529	-0.564919	-0.458089	-3.98395	-1.02462	-0.631	6	-1.59935	1.3684
STAMBPL1	-2.01986	-1.9187	-1.65111	-1.75009	-2.59312	-1.26256	0	6	-1.59935	0.812725
CENPK	-0.714452	-0.400617	-3.06041	-1.51581	-2.79954	-1.29453	-1.118	6	-1.55762	1.0095
CENPE	0	-1.75399	-1.92286	-1.73939	-2.95905	-1.29149	-1.21	6	-1.55383	0.893192
CIT	-0.976653	-1.86538	-2.23736	-1.43455	-2.96006	-1.31916	0	6	-1.54188	0.94495
TBC1D8	-2.52225	-2.07783	-1.86915	-0.515997	-2.5846	-1.17117	0	6	-1.53443	1.0008
BRCA2	-1.22553	-0.725917	-3.27157	-2.4481	-1.37056	-1.54439	0	6	-1.5123	1.07855
LIG1	-0.977843	-1.28682	-2.18579	-1.68653	-2.35826	-1.51346	-0.475	6	-1.49767	0.659617
MST1R	-1.04935	-2.10357	-0.612236	-1.18555	-3.96401	-1.56458	0	6	-1.49704	1.2767
MAPK13	-2.1853	-2.0723	-0.759488	-2.93377	-1.05028	-1.46306	0	6	-1.49489	0.987813
E2F1	-0.910241	-2.55506	-2.61476	-1.51278	-2.00147	-0.868232	0	6	-1.49465	0.966455
MNS1	0	-2.04166	-2.91177	-0.923405	-2.88007	-1.00398	-0.684	6	-1.49213	1.13174
MMS22L	-1.53382	-0.534144	-2.96695	-1.55056	-2.16937	-1.43332	-0.235	6	-1.48902	0.925599
TBC1D30	-2.4221	-1.79986	-1.42831	-1.20247	-1.68559	-1.84061	0	6	-1.4827	0.756331
MET	-1.22479	-2.73936	-2.3371	-0.792371	-3.01479	-0.821006	0.552	6	-1.48249	1.27655
FASN	-2.5757	-1.9519	-1.70067	-0.80474	-1.97157	-1.34927	0	6	-1.47912	0.854113
ZNF367	-1.08288	-1.16774	-3.63842	-1.62361	-1.38616	-1.44077	0	6	-1.47708	1.09051
HIP1	-2.37815	-1.32838	-0.70747	-1.15245	-3.75419	-1.01631	0	6	-1.47671	1.23227
ZNF695	-1.85107	0	-2.76241	-1.1487	-2.52214	-1.39658	-0.6	6	-1.4687	0.995738
RAPGEF3	-0.55111	-2.45616	-2.50662	-0.756907	-3.24521	-0.762583	0	6	-1.46837	1.23913
SLC43A3	-1.50648	-1.01339	-1.16105	0	-5.15945	-0.788259	-0.587	6	-1.45937	1.69911
IGFBP2	-2.06168	-2.45806	-1.02305	-2.4862	-1.09376	-1.08564	0	6	-1.45834	0.913601
EPB41L4B	-2.71475	-2.12104	-0.619717	-2.80132	-1.24689	-1.1673	0.464	6	-1.45815	1.17965
CCND1	-0.54974	-3.01113	-2.17653	-2.85082	-1.31564	-1.39298	1.16	6	-1.44812	1.44748
FANCA	-1.28263	-1.18311	-2.51871	-1.12369	-2.3879	-1.42963	0	6	-1.41795	0.848847
CENPO	-1.7481	-1.2415	-2.14947	-0.859667	-2.21524	-1.23666	-0.42	6	-1.41009	0.664698
INCENP	-1.46469	-1.78254	-1.48919	-1.1003	-2.04412	-1.52878	-0.441	6	-1.40723	0.51625
ATAD5	-0.835033	-0.936619	-2.97408	-1.46857	-1.98725	-1.57382	0	6	-1.39648	0.944398
STK39	-1.82705	-2.34481	-2.38195	-1.19395	-0.940949	-1.05075	0	6	-1.39135	0.853806
CTNNAL1	-2.6883	0	-1.57332	-0.86667	-1.68597	-1.9282	-0.916	6	-1.37978	0.868559
RIN1	-2.3433	-1.07852	-0.990439	-0.69671	-2.26981	-2.25795	0	6	-1.37667	0.922347
BSPRY	-1.89411	-1.70309	-0.531684	-3.85906	-0.502594	-1.26614	0.166	6	-1.3701	1.31696
VDR	-1.62567	-1.84097	-0.617533	-0.707963	-2.63781	-2.14477	0	6	-1.36782	0.946587
POLA2	0	-0.774642	-1.92976	-0.918264	-2.73212	-1.51551	-1.563	6	-1.34761	0.881196
DHFR	-1.10528	-1.13124	-2.14885	-1.09223	-2.6504	-0.807945	-0.481	6	-1.34528	0.769439
CDC7	-0.891098	-0.433858	-2.84127	-0.852265	-1.88631	-1.58088	-0.914	6	-1.34281	0.821807
C1orf112	-1.7224	0	-2.03902	-1.67428	-2.08496	-1.03815	-0.82	6	-1.33983	0.75924
ACAT2	-0.873583	0	-0.721696	-1.0474	-2.81077	-1.88276	-2.013	6	-1.3356	0.947946
GINS4	-1.62647	0	-2.07763	-1.42123	-2.72463	-0.747398	-0.731	6	-1.33262	0.918988
EFHD2	-1.97986	-1.60666	-1.01723	-1.87699	-1.67629	-1.1513	0	6	-1.32976	0.685156
TRAIP	-1.25217	-0.898216	-2.10569	-1.29226	-1.78765	-1.48517	-0.384	6	-1.31502	0.56605
CCNF	-1.56126	-1.35233	-2.17173	-1.3616	0	-1.37985	-1.343	6	-1.30997	0.649646
TUBA1B	-1.387	0	-0.889393	-1.69044	-2.58043	-1.76777	-0.85	6	-1.30929	0.824502
MTFP1	-2.46866	0	-1.62203	-1.2249	-1.4448	-1.46959	-0.93	6	-1.30857	0.747354
EME1	-1.01797	-1.59173	-2.53508	-1.2338	-1.82102	-0.729764	-0.218	6	-1.30677	0.759549
TMEM97	-1.79339	-0.709184	-1.47229	-0.386879	-2.29593	-1.22288	-1.19309	6	-1.29623	0.640978
HS6ST2	-0.962289	-0.820167	-2.99708	1.56322	-2.08552	-2.9715	-0.798	6	-1.29591	1.58562
RNF157	-1.6305	-1.92056	-1.1821	-1.53149	-2.0549	-0.683087	0	6	-1.28609	0.7304
INSIG1	-1.11998	-1.35714	0.637464	-1.78588	-2.78341	-1.00326	-1.583	6	-1.28503	1.0322
CHEK2	-1.27747	-0.802053	-1.22026	-0.426008	-3.42557	-1.2101	-0.633	6	-1.28492	0.999008
PLK3	-2.39588	-1.303	-1.06307	-1.55017	-1.59089	-1.08091	0	6	-1.28342	0.723461
TONSL	-1.40997	-1.07283	-1.93823	-1.44266	-2.15608	-0.910124	0	6	-1.2757	0.714393
LBR	-2.38124	-0.961446	-1.47169	-1.08877	-1.01461	-1.50903	-0.411	6	-1.26254	0.614199
F12	-2.07433	0	-1.13524	-1.73823	-0.664125	-1.74637	-1.47	6	-1.26118	0.722347
CDK2	-0.631145	0	-2.08753	-1.77722	-1.84262	-1.2123	-1.24	6	-1.25583	0.739073
BRIP1	-0.628008	-1.43729	-2.04793	-0.763172	-2.79264	-1.11541	0	6	-1.25492	0.935934
RFC4	-0.869847	-0.373741	-1.70349	-1.2137	-2.14073	-1.01823	-1.394	6	-1.24482	0.57547
FOXD1	-1.8538	-1.15969	-1.119	0	-1.09331	-1.82496	-1.638	6	-1.24125	0.639992
UBASH3B	-1.24765	-0.521979	-2.30101	-1.73804	-2.28793	-0.560877	0	6	-1.23678	0.911619
CCNE1	-3.21742	0	-1.0991	-0.558249	-2.23005	-0.967803	-0.55	6	-1.2318	1.11523
KHK	-1.47337	-2.57962	-1.09812	-0.881108	-1.5703	-0.58495	-0.404	6	-1.22735	0.734159
ARHGAP19	-1.68108	-1.78738	-0.829835	-1.04371	-1.07254	-1.84854	-0.309	6	-1.22458	0.572189
LRR1	-1.74417	0	-1.14891	-1.34671	-1.73804	-1.15459	-1.405	6	-1.21963	0.590358
IER5	-1.84091	-1.45094	-0.972832	-0.544383	-2.25675	-1.67169	0.35	6	-1.19821	0.884765
NUP62CL	-1.14311	-1.24956	-1.88497	0	-2.6654	-0.509869	-0.86	6	-1.18756	0.880632
MDFI	-0.941036	-0.804481	-0.879516	-1.88692	-2.16081	-1.57993	0	6	-1.17896	0.741899
NTHL1	-2.08875	-1.45142	-0.412388	-0.886477	-0.93484	-1.79451	-0.682	6	-1.17863	0.613813
FADS1	-0.621527	-1.56919	-0.784058	0	-1.93867	-1.0103	-2.305	6	-1.17553	0.804403
NUDT8	-1.3142	-1.3636	-0.703165	-1.3611	-1.60899	-1.8734	0	6	-1.17492	0.628349
PAX9	-0.917597	-1.81933	-1.93522	-0.986784	-0.863643	-1.65451	0	6	-1.16816	0.683368
RNASEH2A	-1.21838	0	-1.1749	-1.08161	-1.83743	-1.59957	-1.224	6	-1.16227	0.579018
CKS2	-1.46464	0.738206	-0.779314	-1.43414	-2.76213	-1.11422	-1.285	6	-1.15732	1.04088
GMDS	-0.895784	-1.69572	-0.75643	0	-2.02901	-1.44	-1.282	6	-1.15699	0.672519
UBE2S	-2.09604	-1.31301	-0.839004	-1.58105	-0.847543	-1.39201	0	6	-1.15267	0.667906
POLE	-1.23545	-1.16918	-2.30464	-0.760257	-1.64341	-0.894031	0	6	-1.14385	0.721568
HOOK1	-1.59139	-1.33641	-1.03933	-2.70789	-0.82105	-1.16258	0.656	6	-1.14324	1.00321
NRP1	-0.700355	0	-1.65841	-0.801677	-1.17267	-1.38419	-2.246	6	-1.13761	0.725716
ALDOA	-1.32807	-1.01691	-0.806659	-0.475704	-1.76949	-0.943023	-1.595	6	-1.13355	0.455469
TAF5	-2.39271	-1.403	-1.25034	-0.811225	-0.587981	-0.986439	-0.448	6	-1.12567	0.653766
CCDC88C	-1.40085	-1.68913	-1.63708	-1.44288	-0.725339	-0.983799	0	6	-1.12558	0.60593
NUDT15	-1.08906	-0.763834	-1.38915	-1.45441	-0.646892	-2.05054	-0.462	6	-1.12227	0.552984
LYAR	-2.68336	-0.976009	-1.45875	-1.24435	0.275673	-0.973042	-0.781	6	-1.12012	0.883125
DCTPP1	-1.615	0	-1.01758	-0.927344	-2.0816	-1.4709	-0.673	6	-1.1122	0.682425
GGCT	-0.864341	-0.4072	-1.88385	-1.2552	-0.968342	-1.50624	-0.9	6	-1.11217	0.482243
HMGB3	-0.816724	-0.663524	-0.0584488	-1.35608	-1.93493	-1.12605	-1.777	6	-1.10468	0.655379
EML4	-1.35062	-1.38569	-1.66622	-0.512185	-1.27386	-1.0934	-0.445	6	-1.10385	0.460026
ADCY3	-1.7983	-0.794563	-2.13178	-0.991285	-1.83988	-0.957071	0.808	6	-1.1007	0.988739
KNSTRN	-2.0066	0	-1.4015	-1.21377	-1.43917	-0.959436	-0.661	6	-1.09735	0.640733
TTLL12	-2.66609	-1.35982	-0.650359	-0.7699	-0.9115	-1.24731	0	6	-1.08643	0.826361
LIPG	-0.510552	-1.16023	-0.78631	-2.12219	-3.39726	1.14574	-0.752	6	-1.08326	1.41034
HMGCS1	-0.859811	-0.758681	-0.467043	-0.857479	-1.81853	-1.22093	-1.582	6	-1.08064	0.482052
RPL39L	-1.21297	-0.499713	-0.711656	-0.902355	-2.15013	-1.13318	-0.946	6	-1.07943	0.530346
RBL1	-1.1394	-1.04045	-2.1038	-0.885777	-1.32993	-1.04735	0	6	-1.0781	0.621944
POLD3	-0.911116	-1.01229	-1.43572	-0.924335	-1.408	-1.46411	-0.356	6	-1.07308	0.400592
FDXR	-1.36526	-0.88901	-1.13409	-0.611044	-1.69889	-1.80625	0	6	-1.07208	0.634707
GMPS	-1.68672	-1.0682	-1.12231	-0.47304	-1.40277	-0.839253	-0.839	6	-1.06161	0.399225
HAUS7	-2.09014	0	-0.673318	-1.30544	-0.568098	-1.5636	-1.219	6	-1.05994	0.697068
SIVA1	-1.25112	0	-0.744252	-1.85854	-1.00877	-1.58487	-0.97	6	-1.05965	0.603283
NCAPD3	-1.42386	-1.45092	-1.26056	-0.694152	-1.52008	-0.692351	-0.351	6	-1.05613	0.467028
CENPP	-1.13592	-1.08841	-1.67632	-0.721044	-1.51643	-0.860972	-0.385	6	-1.05487	0.448087
PASK	-0.542968	-1.01102	-1.68013	-1.9818	-1.12835	-1.02861	0	6	-1.05327	0.662436
MTHFD1	-1.3426	-0.694748	-1.3995	-0.863979	-1.30899	-1.36146	-0.387	6	-1.05118	0.402536
CKAP2	-1.161	0	-0.979257	-1.25709	-2.02122	-0.973498	-0.961	6	-1.05044	0.594385
PDSS1	-2.30528	0	-1.52417	-0.938396	-0.686176	-1.13204	-0.759	6	-1.0493	0.723338
KNTC1	-0.714794	0	-1.87729	-1.16734	-1.82025	-1.0619	-0.689	6	-1.04722	0.662915
ERO1A	-0.445663	-1.67341	-1.41034	-0.65551	-1.1645	-1.29175	-0.684	6	-1.04645	0.455477
MROH6	-1.76057	-2.01723	-0.567603	-0.870419	-1.71485	-0.580366	0.194	6	-1.04529	0.807811
NEMP2	-0.681187	-1.54236	-1.88406	-1.06855	-1.12671	-0.973194	0	6	-1.03944	0.603868
ACYP1	-1.28532	0	-1.43645	-1.44624	-1.41889	-0.564138	-1.103	6	-1.03629	0.553453
GSTO2	-1.05862	-1.35454	-1.04433	-0.869102	-1.39491	-1.51816	0	6	-1.03424	0.510631
TFDP1	-1.49634	0	-1.35759	-0.892641	-1.52249	-0.824276	-1.1	6	-1.02762	0.531396
SLC25A19	-2.5985	-0.871359	-1.075	-0.645163	0.337476	-1.08428	-1.22	6	-1.0224	0.87026
NUDT1	-1.23971	0	-0.585866	-1.28224	-1.80027	-1.28505	-0.953	6	-1.02088	0.581589
TTF2	-0.901836	-0.440134	-1.54343	-0.812941	-1.88777	-0.815696	-0.736	6	-1.01969	0.507031
RPP25	-2.12282	-1.42202	-0.549958	-1.46081	-0.841826	-0.716027	0	6	-1.01621	0.702084
RMI1	-1.12706	0	-1.03207	-0.784367	-2.31192	-0.906231	-0.948	6	-1.01566	0.682469
DCK	-0.880345	0	-2.09212	-0.9122	-1.52421	-0.554569	-1.142	6	-1.01506	0.671632
EBP	-0.919979	-0.422293	-0.506918	-1.25566	-1.81432	-1.24714	-0.933	6	-1.01419	0.478873
DHRS13	-1.10709	-1.08046	-1.605	0	-1.37042	-1.16902	-0.752	6	-1.012	0.518047
POLR3K	-1.92222	0	-0.713992	-1.08376	-1.36189	-1.32527	-0.659	6	-1.00945	0.618025
NDE1	-1.22753	-1.34765	-0.733144	-0.963655	-1.85841	-0.931729	0	6	-1.00887	0.575346
ZWILCH	-1.50765	0	-1.32202	-1.08006	-1.35051	-1.11028	-0.658	6	-1.00407	0.519563
PA2G4	-1.72895	-1.06862	-0.59955	-1.57739	-0.613294	-1.4242	0	6	-1.00171	0.627068
GLE1	-1.05691	-1.08154	-1.37399	-0.473342	-0.873109	-1.35238	-0.797	6	-1.00118	0.318485
NME1	-1.69215	0	-0.724046	-0.705495	-1.77587	-1.24121	-0.855	6	-0.999111	0.622246
RAP1GAP	-1.72407	-1.22052	-1.03974	-0.71191	-1.66266	-0.601086	0	6	-0.994286	0.613123
RPH3AL	0	-1.61394	-1.13439	-1.11504	-1.37461	-1.08342	-0.624	6	-0.992201	0.531737
GRAMD4	-0.879914	-1.61238	-1.6659	0	-1.60412	-0.671687	-0.502	6	-0.990857	0.652306
BOLA3	-1.6532	0	-1.02626	-1.46213	-0.515007	-1.15898	-1.109	6	-0.989227	0.564579
NASP	-0.748826	-0.938142	-1.35835	-0.904908	-1.44252	-1.1506	-0.348	6	-0.984479	0.375565
SPATA13	-1.2361	-1.09046	-0.783692	-0.819471	-1.49625	-1.66073	0.206	6	-0.982957	0.616244
MYO19	-0.968342	-0.690165	-1.41227	-0.913046	-1.53365	-0.851474	-0.5	6	-0.981279	0.37169
WDR4	-1.70436	-1.07357	-1.73777	-0.606118	-0.27341	-0.958944	-0.514	6	-0.981167	0.572177
PSIP1	-0.446763	-0.709073	-1.62413	-0.842979	-1.49781	-0.645258	-1.046	6	-0.973144	0.442648
SIGMAR1	-1.26462	-0.979576	-1.45908	-0.876495	-0.932402	-0.496328	-0.789	6	-0.971071	0.314475
IMPA2	-1.48694	-0.609222	-1.06235	-1.41316	0	-0.967962	-1.236	6	-0.967948	0.518643
LMNA	-0.85399	-2.51169	-0.711642	-0.868098	-0.739057	-1.08431	0	6	-0.96697	0.760991
CCDC138	-1.31575	0.620895	-1.76397	-0.928285	-1.53873	-1.16799	-0.664	6	-0.965404	0.789384
SNRPF	-1.7418	0	-0.635962	-1.03881	-1.28029	-1.07875	-0.952	6	-0.961087	0.54172
UCK2	-1.47318	-0.956388	-1.49325	-0.31234	-1.01319	-0.589897	-0.888	6	-0.960891	0.430536
RFFL	-1.5551	-1.63453	-1.03626	-1.03189	-0.518879	-0.909923	0	6	-0.955226	0.568427
ACACA	-0.885628	-1.62251	-1.25008	0	-1.23752	-0.72059	-0.965	6	-0.954474	0.513864
FDFT1	-0.969386	-0.503222	0.210769	-0.714291	-2.10946	-1.0035	-1.52	6	-0.944156	0.738784
DUT	-0.646757	0	-0.676855	-1.05467	-1.91421	-0.903164	-1.411	6	-0.943809	0.608848
GALE	-0.89807	-0.7376	-0.271622	-1.09995	-1.56757	-1.17287	-0.756	6	-0.929099	0.40746
SNRPA	-1.02258	-0.693092	-0.198836	-0.736515	-1.26775	-1.49432	-1.07	6	-0.926157	0.425982
LRRC45	-0.825631	-0.949985	-0.50516	-1.20569	-2.09421	-0.879339	0	6	-0.922859	0.644242
SAC3D1	-1.419	-0.993385	-0.859727	-1.0053	-0.467727	-1.03326	-0.63	6	-0.915487	0.307309
NUP37	-1.21659	0	-0.843895	-1.20187	-1.2124	-0.801606	-1.117	6	-0.913337	0.439246
ACOT7	-1.69636	-1.06854	-0.601412	-0.745459	-1.02817	-0.801903	-0.37	6	-0.901691	0.424767
RPA3	-0.519103	0	-0.879039	-1.26122	-1.28943	-1.04742	-1.277	6	-0.896174	0.483291
MDC1	-1.19559	-1.52435	-0.797418	-0.577322	-0.357066	-0.874354	-0.931	6	-0.893871	0.384699
CENPQ	-0.858309	0.509333	-1.6415	-0.987359	-1.29938	-1.38327	-0.577	6	-0.89107	0.712068
FANCE	-0.941066	-0.698475	-1.03605	-0.614774	-1.06316	-1.39811	-0.462	6	-0.887663	0.318245
DLEU1	-1.87172	-0.494808	-0.567161	-1.01128	-0.792728	-0.93147	-0.536	6	-0.886453	0.478765
SLBP	-1.26846	0	-1.1297	-0.685899	-1.34974	-0.730285	-1.01	6	-0.882013	0.46283
SNRPB	-1.37094	0	-0.816356	-0.590468	-1.52259	-1.25082	-0.563	6	-0.873453	0.540666
SNRNP40	-1.77002	-0.771479	-0.762693	-0.735524	-0.88676	-0.895198	-0.273	6	-0.870667	0.448452
HAT1	-0.931951	0	-0.846006	-1.14846	-1.53363	-0.821596	-0.813	6	-0.870663	0.462753
CSTF2	-1.67986	-1.02791	-0.684267	-0.764858	-0.690507	-0.918764	-0.323	6	-0.869882	0.420351
PARP1	-0.995193	-1.3448	-0.643685	0	-1.59471	-0.684109	-0.809	6	-0.867358	0.518438
HPRT1	-1.62773	0	-0.96362	-0.739332	-0.674304	-1.08373	-0.975	6	-0.866246	0.491901
SHPK	-1.60123	-0.798379	0	-0.531912	-1.52948	-0.773332	-0.796	6	-0.861475	0.556813
ANP32B	-1.29653	-0.93317	-0.514649	-0.793544	-0.797248	-1.24678	-0.441	6	-0.860418	0.32881
CBX5	-0.908638	-1.78376	-0.410369	-0.873153	-0.910153	-0.555174	-0.547	6	-0.855464	0.456673
POC1B	-1.05151	-0.701577	-0.907288	0	-1.52185	-1.09632	-0.69	6	-0.852649	0.470111
TOMM5	-1.68763	0	-0.916924	-0.866416	-0.736771	-0.703985	-1.006	6	-0.84539	0.497863
DHRS11	-1.28222	-0.994626	-0.853617	-0.637469	-1.11811	-0.641939	-0.347	6	-0.839283	0.32153
LAMP3	-0.837646	-1.06892	-1.57027	-0.657393	-1.33532	-0.90713	0.513	6	-0.837669	0.670755
NUP107	-1.04843	0.327649	-1.51302	-0.581738	-1.21974	-0.759924	-1.004	6	-0.828458	0.592042
SMC1A	-1.02082	-1.5674	-0.958673	-0.682689	-0.641181	-0.913639	0	6	-0.826343	0.474321
DHTKD1	-0.722886	-0.534084	-0.60404	0	-2.20928	-1.12032	-0.582	6	-0.824659	0.693663
CEP78	-1.28228	-0.557445	-1.26456	0	-0.965338	-0.903032	-0.799	6	-0.824523	0.443658
SNRPA1	-1.37722	0	-1.02003	-0.930447	-0.581613	-0.87776	-0.958	6	-0.820725	0.430951
GTF3C6	-0.709748	-0.963639	-0.436782	-0.71976	-0.850452	-1.43948	-0.619	6	-0.819838	0.320099
SAP30	-0.901487	0	-0.644196	-0.718894	-1.20775	-0.836358	-1.414	6	-0.817527	0.451586
HSPA14	-1.31771	0.599184	-1.16162	-0.838585	-0.910261	-1.04555	-1.046	6	-0.81722	0.644061
PLP2	-0.745393	-1.05538	-0.478611	-0.75884	-1.27775	-0.886147	-0.514	6	-0.816588	0.285399
DCLRE1B	-1.51997	-0.75874	-0.797213	-0.8132	-0.588919	-1.22949	0	6	-0.815361	0.480903
CLN6	-1.08551	-0.699371	-0.974326	-0.770269	-0.843149	-1.15126	-0.183	6	-0.81527	0.323322
WRAP53	-1.18694	-0.612545	-0.660487	-0.390502	-0.952915	-1.11652	-0.652	6	-0.795987	0.293648
LIN9	-1.49305	0	-1.25396	-1.0333	-0.726891	-0.540152	-0.506	6	-0.793336	0.506592
BCL2L12	-1.161	-0.511157	-0.737513	-0.598654	-1.20701	-0.902522	-0.428	6	-0.792264	0.308848
PGAM1	-0.835912	0	-1.08078	-0.792288	-0.976471	-0.659939	-1.187	6	-0.790341	0.391591
INTS8	-1.00229	-0.76384	-1.22947	-1.02433	-0.747604	-0.551029	-0.195	6	-0.787652	0.343192
MPHOSPH9	-0.758573	-0.616769	-0.943177	-0.555745	-1.59338	-0.785523	-0.216	6	-0.78131	0.424994
SASS6	-1.01502	-0.588319	-1.14792	-0.705472	-0.663658	-0.939865	-0.404	6	-0.780608	0.262477
PIP4K2A	-0.745732	-1.56338	-0.770093	0	-0.70892	-0.670668	-0.994	6	-0.778971	0.46299
COQ3	-1.479	0.409369	-0.587186	-0.880826	-1.15916	-1.21621	-0.535	6	-0.778286	0.625111
HNRNPF	-0.997861	-1.0145	-0.887983	-0.642979	-0.679216	-1.22085	0	6	-0.777628	0.397022
SMC6	-1.116	-0.616071	-0.90509	-0.66187	-0.891717	-0.703631	-0.479	6	-0.767626	0.214947
HNRNPL	-1.06193	-0.619915	-0.713639	-0.506744	-1.02519	-1.07602	-0.369	6	-0.767492	0.288606
RBM14	-1.47491	-0.545015	-0.723046	-0.787539	-0.460511	-0.655018	-0.624	6	-0.752863	0.336229
TOPBP1	-0.778669	0	-1.01559	-1.26076	-0.749288	-0.863034	-0.594	6	-0.75162	0.394087
NUP50	-1.48447	-0.575664	-0.641162	-0.58555	-0.477771	-0.898954	-0.588	6	-0.750224	0.349109
PUS1	-1.71615	-0.983137	-0.674779	-0.718997	0.22334	-0.769622	-0.61	6	-0.749906	0.571808
NUP85	-0.759627	0	-0.985936	-0.75065	-1.12505	-0.854197	-0.734	6	-0.744208	0.358189
ZMYND19	-1.58649	-0.89124	-0.857531	-0.636467	0	-0.598444	-0.628	6	-0.742596	0.473301
ZNF551	-0.644419	-0.953552	-0.749722	-0.95331	-0.985331	-0.907336	0	6	-0.741953	0.350261
UTP18	-1.36165	-0.809212	-0.85987	-0.769137	0	-0.799367	-0.563	6	-0.737463	0.40597
HNRNPA3	-0.84754	-0.79994	-0.318358	-0.664156	-1.00657	-0.914217	-0.594	6	-0.734969	0.231388
CENPL	-0.92251	0.693207	-1.26452	-1.06356	-0.868308	-0.90867	-0.781	6	-0.730766	0.647199
HNRNPAB	-1.30629	-0.905648	-0.551375	-0.837504	-1.09446	-0.781412	0.389	6	-0.726813	0.546808
FUS	-0.824552	-1.01858	-0.662193	-0.859896	-0.843473	-0.876288	0	6	-0.726426	0.336842
TRA2B	-1.04377	-0.562591	-0.805113	-0.734657	-0.877429	-1.05716	0	6	-0.725818	0.363705
ILF3	-1.07482	-0.687444	-0.785395	-0.376655	-0.802932	-0.664692	-0.668	6	-0.722848	0.208847
CS	-1.01444	-0.669718	-0.667465	-1.01695	-0.161313	-0.87659	-0.619	6	-0.717925	0.296362
FOXA1	-1.12368	-0.797352	-0.528641	0	-0.80505	-1.14825	-0.602	6	-0.714997	0.393349
THOC3	-1.39409	-0.557782	-0.751615	-0.644477	-1.02789	0	-0.627	6	-0.714694	0.429935
DNAAF5	-0.848667	-0.83928	-0.924739	-0.640141	-0.151798	-0.826976	-0.771	6	-0.714657	0.263242
TOR3A	-1.04896	-0.679289	-0.517472	-0.978322	-0.763695	-0.59519	-0.382	6	-0.709276	0.241021
PHC2	-1.45398	-1.05852	-0.71444	-0.655453	-0.701043	-0.901434	0.522	6	-0.708982	0.609988
DAZAP1	-0.894742	-0.962464	-0.785799	-0.74894	0	-0.910794	-0.626	6	-0.704106	0.330747
SMS	-0.878657	0.469116	-0.503323	-0.620299	-1.53299	-1.03015	-0.79	6	-0.698042	0.613014
NUP62	-0.575734	-0.600331	-0.328314	-0.647787	-1.1509	-1.03025	-0.515	6	-0.692616	0.292253
RAD51C	-0.831643	0	-0.691647	-0.576956	-0.639397	-1.09087	-0.94	6	-0.681502	0.349809
HNRNPA2B1	-0.886955	-0.908612	-1.39606	-0.783669	-0.584333	-0.921494	0.775	6	-0.672303	0.683455
YEATS4	-0.814526	0	-1.09783	-0.577784	-0.636624	-0.500666	-0.985	6	-0.658918	0.36274
LRRC20	-0.71866	-0.61867	-0.440671	-0.500692	-0.927493	-0.596767	-0.652	6	-0.636422	0.158302
DHX9	-1.02519	-0.746979	-0.617151	-0.791513	-0.589829	-0.657337	0	6	-0.632572	0.314994
EXOSC9	-0.945403	0.777893	-0.923847	-0.905488	-0.688019	-0.83688	-0.706	6	-0.603963	0.617937
PARP2	-0.888779	0	-0.527865	-0.680755	-0.568074	-0.841075	-0.567	6	-0.581936	0.292421
MUC5B	-5.95927	-8.98657	-10.1921	0	-7.42676	-5.9279	-0.202	5	-5.5278	4.01231
S100A9	-3.7364	-6.29195	-8.40322	2.66703	-12.1525	-1.89164	0	5	-4.25839	5.09251
KRT16P2	-6.01581	-5.54852	0	-1.77993	-9.34691	-3.05332	0	5	-3.67778	3.46769
TCN1	-3.21061	-7.06256	-8.51393	-3.6132	0	-4.06924	1.279	5	-3.59865	3.49458
CA9	-7.22247	0	-7.97942	-0.936647	-7.31433	0	-0.944	5	-3.48527	3.78756
ETV1	0	-5.23901	-6.09867	-3.26614	-5.20766	-2.75799	0	5	-3.22421	2.49219
SPDEF	-2.19895	-5.29746	-2.77343	0	-7.64287	-4.00758	0	5	-3.13147	2.78154
CEACAM5	-4.71888	-6.44821	-4.61617	0	-2.47803	-1.75468	-0.272	5	-2.89828	2.43754
AGR2	0	-4.84035	-3.70459	-3.13337	-4.87606	-3.50544	0	5	-2.86569	2.06357
COL13A1	-6.07234	0	-3.64365	-1.47563	-6.56064	-1.68981	0	5	-2.77744	2.71494
GPR3	-2.06758	-6.1676	0	-3.03624	-2.73333	-3.77661	0	5	-2.54019	2.16405
TNS4	-1.00752	-4.05511	-0.379452	-4.52655	-6.67857	-1.07911	0	5	-2.53233	2.54858
SHISA3	0	0	-4.47428	-1.53093	-5.74496	-2.869	-2.139	5	-2.39402	2.16235
C9orf152	0	-2.86491	-3.2378	0	-4.88228	-5.15323	-0.536	5	-2.38203	2.22307
TMEM156	-0.800967	0	-5.21034	-3.16829	-4.93969	-1.82103	0	5	-2.27719	2.20774
TNC	0	-5.11262	-2.19051	-1.43692	-6.4369	0	-0.701	5	-2.26828	2.54661
PROM2	-0.400437	-3.24207	-2.12565	-3.53902	-5.27024	-1.12809	0	5	-2.24364	1.89406
RIBC2	1.11476	-3.84527	-4.39024	-2.68336	-3.63434	-2.24386	0	5	-2.24033	2.06613
ANO1	-3.7997	-6.94527	-3.43661	0	-1.80428	-1.22834	1.56	5	-2.23631	2.78911
TIAM1	-2.69806	-2.32719	-3.27708	-0.310964	-4.22143	-2.62585	0	5	-2.20865	1.53296
KCNK2	-4.94709	-1.97075	0	0	-4.27382	-2.94666	-1.306	5	-2.20633	1.95517
B3GNT3	-1.34813	-2.39708	0	-3.0666	-5.89377	-1.79136	0	5	-2.07099	2.03674
SLCO4A1	-4.30625	-3.40756	-2.97518	-1.31354	0	-2.13399	0.325	5	-1.97307	1.73881
ALDH3B2	2.11054	-2.23895	0	-5.85342	-5.06493	-1.57238	-0.804	5	-1.91759	2.79172
AREG	-2.32785	-0.847065	-2.14643	-6.13115	-1.90386	0	0	5	-1.90805	2.10058
RASSF10	-1.87882	-2.07475	-2.38366	-2.06375	-5.08162	0.363949	0	5	-1.87409	1.7863
IQGAP3	-0.384671	-1.69675	-4.97575	-1.32397	-2.80332	-1.79151	0	5	-1.85371	1.66094
S100P	-1.08735	-6.50934	-2.14386	0	-3.22454	-1.11184	1.254	5	-1.83185	2.51219
CENPI	-1.64415	-0.465219	-3.80199	-1.5552	-3.38192	-1.48784	-0.374	5	-1.81576	1.32322
RAET1E	-2.25666	-2.46736	-2.27804	-2.76893	-2.72676	0	0	5	-1.78539	1.23549
HPDL	-2.5492	0	-2.04494	-1.92914	-2.76728	-2.80815	-0.381	5	-1.78282	1.1432
NRGN	0	-2.18387	-2.20555	-1.68663	-4.54625	-1.74512	0	5	-1.76677	1.54606
FAM83A	-2.2641	-3.45624	-1.91259	-0.400216	-2.67839	-2.0869	0.572	5	-1.74663	1.37786
MILR1	-1.06593	-2.17342	0	-0.508083	-7.12113	-1.24227	0	5	-1.73012	2.49729
PRSS3	-2.39902	-1.73797	-2.82495	-2.70408	-2.38185	0	0	5	-1.72112	1.22512
NGEF	-3.70471	-2.76491	-0.529901	-1.1127	-4.67734	0.792365	0	5	-1.71389	2.03437
ADGRF4	1.22901	-2.87171	-1.10727	-4.17803	-3.95862	-0.960758	0	5	-1.69248	2.04048
TSPAN1	-1.12113	-1.94499	-1.75039	0	-5.34856	-1.67012	0	5	-1.69074	1.80231
LRRC8C	-3.06667	-1.13316	-1.34997	-3.59866	-3.42736	0.746208	0	5	-1.68994	1.72112
PCSK9	-2.39567	-1.34553	-2.05097	0	-3.76307	-2.16802	0	5	-1.67475	1.353
KCNK5	-1.92646	-2.15289	-3.1001	-0.375412	-2.15715	-1.83614	0	5	-1.64973	1.08559
ITPKA	0	-6.45318	-1.58453	-1.0567	-1.68106	-0.770456	0	5	-1.64942	2.22285
STRA6	2.47238	-4.24776	-2.20836	-2.0589	-4.65794	-0.774943	0	5	-1.63936	2.47509
ITGA2	-1.95683	-1.98142	-1.25915	-2.3218	-4.45799	0	0.508	5	-1.63845	1.63663
KCTD14	-1.02883	-1.48284	-2.06474	0	-4.08444	-2.35949	-0.347	5	-1.6239	1.38029
LAD1	-1.42782	-0.958944	-0.321872	-5.4157	-1.03663	-2.19501	0	5	-1.62228	1.81942
APOC1	-1.45052	0.872571	-1.54014	-0.55145	-5.05478	-3.15773	-0.357	5	-1.60558	1.96409
FAM72B	-1.74203	-2.56568	0	-2.06064	-3.26057	-1.60593	0	5	-1.60498	1.22762
GOLGA7B	-1.87777	-2.51486	0	-2.97261	-2.32168	-1.5298	0	5	-1.60239	1.1863
SPRY1	-2.98676	-2.31718	-2.77787	0	-1.98382	0	-1.063	5	-1.5898	1.25032
LINC00460	-1.14186	-1.63314	0	-0.542477	-5.79187	-1.9712	0	5	-1.58294	2.00652
FAM72C	-1.74398	-2.63996	0	-2.08142	-3.29779	-1.30836	0	5	-1.58165	1.25294
TYMSOS	-3.45581	0	0	-1.53183	-2.54847	-1.93626	-1.598	5	-1.58148	1.26352
PAK6	-2.6451	-1.32039	0	-4.43359	-1.43725	-0.806735	-0.221	5	-1.55201	1.54386
STEAP2	0	-3.3684	-2.6394	-0.701513	-3.14454	-0.688428	-0.298	5	-1.54861	1.44154
E2F7	-1.28465	0	-3.1949	-1.26737	-3.01347	-1.61868	-0.351	5	-1.53287	1.21384
TMEM30B	-0.678986	-1.70666	-0.24825	-6.24505	-0.771815	-1.04734	0	5	-1.5283	2.15169
TBXAS1	0	-0.685258	0	-1.07333	-5.98911	-2.08201	-0.831	5	-1.52296	2.09287
DUSP4	-1.88716	-1.55636	-3.37913	-1.7738	-0.218923	-1.59181	-0.248	5	-1.52217	1.07802
SERPINA1	0	-2.06825	-1.01598	-1.35961	-4.82949	-1.36906	0	5	-1.52034	1.64198
FOS	-2.24943	-3.46381	-0.981058	-3.01936	-0.774235	0	0	5	-1.49827	1.41555
SPHK1	-1.889	0	-1.62934	-3.04265	-2.59135	-2.39435	1.2	5	-1.4781	1.53163
GMNN	-1.58215	0	-0.442711	-1.18977	-3.64832	-2.07599	-1.327	5	-1.46656	1.18603
FAM72A	-1.71959	-2.21171	0	-2.16486	-2.71908	-1.30686	0	5	-1.44601	1.08011
FKBP5	-1.64679	-0.873945	-2.52423	0	-2.74371	-2.20216	0	5	-1.42726	1.1522
NUP210	-1.98566	-2.28455	-2.20753	0.407913	-1.4923	-1.90452	-0.484	5	-1.42152	1.01201
SYK	-0.874763	-1.11094	-0.136097	-5.88267	-0.981453	-0.950568	0	5	-1.4195	2.01601
FAM111B	0	-1.71328	-2.00592	-1.2957	-2.71893	-1.65556	-0.472	5	-1.40877	0.922107
CORO1A	0	-1.98888	-2.29841	-1.43605	-2.89898	-1.96374	0.792	5	-1.39915	1.32192
TGM2	-1.48945	-3.83424	-0.830741	-1.24502	-4.45654	0.495481	1.59	5	-1.39579	2.16629
ARHGDIB	-0.353298	0	-1.20791	-2.12876	-3.2738	-0.708715	-2	5	-1.38178	1.15255
GCHFR	0	-1.95742	-1.82471	0	-2.459	-2.69	-0.641	5	-1.36745	1.13764
CTSC	-1.59981	-0.88413	-1.45585	0	-4.15619	-1.69982	0.239	5	-1.36526	1.45106
DBF4	-1.89019	0	-1.73401	-1.87586	-1.95266	-2.10161	0	5	-1.3649	0.938737
DMBX1	-1.46769	-2.0776	0	-4.07478	-1.19976	-0.700533	0	5	-1.36005	1.41753
PTGES	-0.902987	-0.326076	-0.777495	-3.7127	-2.78972	-1.44606	0.6	5	-1.33643	1.47431
SFN	-2.04116	-1.19031	0.836147	-1.63509	-3.68632	-1.43195	0	5	-1.30695	1.45134
GALNT12	0.635185	-0.781764	-1.18741	-2.35724	-3.60036	-1.3273	-0.494	5	-1.30184	1.35929
UPP1	-3.53793	-2.26692	-1.03523	-0.352342	-0.550623	-1.36871	0	5	-1.30168	1.2361
PLCH1	0	-1.15277	-2.54983	-0.998139	-2.42216	-1.96159	0	5	-1.29779	1.0608
DNA2	-0.957895	-0.442325	-3.05359	-1.34528	-2.18144	-0.838143	-0.262	5	-1.29724	0.999784
LHX2	-2.39736	0	0	-1.48583	-3.31938	-0.949196	-0.868	5	-1.28854	1.22511
SIX1	-1.9703	0	-0.592932	-0.517169	-4.19581	-1.34164	-0.362	5	-1.28284	1.44438
RECQL4	-1.10889	0	-2.22421	-1.37796	-2.85267	-1.12692	-0.244	5	-1.27638	1.01149
C6orf141	0	-1.47483	-0.736693	-1.77134	-3.38287	-1.56593	0	5	-1.27595	1.18005
MCIDAS	-1.59534	-0.937342	0	-2.29305	-2.66273	-1.35586	0	5	-1.26347	1.03567
SLC20A1	-3.77026	-1.14751	-0.603271	-1.94057	-0.898093	-0.437166	0	5	-1.2567	1.26518
UGT8	1.73404	-0.793325	-1.5644	-5.03249	0	-2.58741	-0.528	5	-1.25308	2.13664
MT2A	-1.11256	0.6836	0.399503	-2.16156	-4.27772	-1.41979	-0.847	5	-1.24793	1.66672
GINS1	-1.3996	0	-2.32736	-1.3448	-2.12464	-1.50566	0	5	-1.24315	0.926202
NOTCH3	-0.559961	-2.33382	0	-1.27086	-2.29082	-2.2384	0	5	-1.24198	1.0674
DNAH2	-2.86249	-1.62941	-1.73449	0.696424	-0.597879	-2.55891	0	5	-1.24096	1.32084
ARHGEF19	-0.787517	-0.824173	-1.45009	-1.30864	-3.84368	0	-0.449	5	-1.23759	1.24959
C18orf54	-2.16711	-1.61138	0	-0.966518	-2.06114	-1.47467	-0.349	5	-1.23283	0.829932
AEN	-2.05021	-2.22909	-1.71686	-1.01721	-0.300694	-1.61313	0.324	5	-1.22903	0.946796
MLPH	-0.678732	0	-0.668316	-2.92326	-3.10056	-1.22017	0	5	-1.22729	1.29173
GALNT6	0	-0.863193	-1.0419	-1.57988	-2.67457	-2.40511	0	5	-1.22352	1.06345
HCAR1	-0.746107	-0.854848	-1.54509	-1.20827	-4.20519	0	0	5	-1.22279	1.4348
PARPBP	-1.5181	0	-1.51259	-1.05234	-2.93013	0	-1.488	5	-1.21445	1.01452
SEMA4B	-2.35034	-1.81836	-1.32882	-0.60486	-2.08671	-0.296083	0	5	-1.21217	0.923646
PDE9A	-1.55721	-2.42177	-0.984686	-2.1198	0	-1.32235	0	5	-1.20083	0.949358
DUSP7	-2.79816	-1.35744	-1.22254	-1.17498	0	-1.74091	0	5	-1.18486	0.979032
ACO1	-1.42301	-1.07934	-2.07647	0	-2.17209	-1.23248	-0.265	5	-1.17834	0.825575
PRTFDC1	0	0.632559	-0.82512	-1.44795	-3.52233	-1.68786	-1.391	5	-1.17738	1.33319
KIF21B	-1.65148	-2.60388	0	-2.28648	-0.793108	-0.899048	0	5	-1.17628	1.03982
IGFBP4	-1.65293	-1.14507	-1.44578	-1.54962	-3.25725	0	0.88	5	-1.16724	1.31542
CARD11	-0.80382	-1.08526	-1.015	-2.08723	-2.88281	-0.289024	0	5	-1.16616	1.00708
TIMP1	-0.717893	-0.506301	0	-0.634237	-5.47497	-0.820223	0	5	-1.1648	1.92893
CPLX1	-2.31631	-3.74273	0	-0.511416	-0.950229	-0.631192	0	5	-1.16455	1.381
FERMT1	-2.86254	-1.58395	-0.188218	-0.39783	-1.38552	-0.856849	-0.87	5	-1.16356	0.897257
CENPV	-2.31684	0.381069	-1.27867	0	-2.60996	-1.38195	-0.917	5	-1.16048	1.10178
SLC16A5	0.496053	-3.49531	-1.21681	-0.671482	-3.25184	-0.584413	0.636	5	-1.1554	1.6518
EZH2	-0.5538	0.450101	-1.875	-1.4615	-2.4885	-1.79478	-0.335	5	-1.15121	1.0336
ATP2C2	-0.709776	-3.91549	-0.790752	-3.1811	1.43129	-0.869667	0	5	-1.14793	1.83304
GJB2	-2.08322	-2.32748	-0.820509	-1.23813	-2.33931	0	0.851	5	-1.13681	1.23244
ZGRF1	0	-0.81395	-2.85706	-1.21936	-2.19159	-0.875328	0	5	-1.13676	1.06739
POLD1	-1.30195	0	-1.49544	-1.23504	-1.79411	-1.72709	-0.399	5	-1.13609	0.681017
ASRGL1	0	-3.1615	-1.11814	0	-1.43068	-1.30796	-0.823	5	-1.12018	1.07211
FANCB	-2.07244	-0.741164	-2.47325	-1.27039	0	-0.834404	-0.423	5	-1.11638	0.887529
SLFN13	0	-0.683642	-1.25201	-1.42323	-3.53693	-0.881196	0	5	-1.111	1.20462
CNTNAP3	-0.924301	-1.58466	-1.00101	-1.22187	-3.82951	0.807218	0	5	-1.10773	1.44843
CBR3	-0.946024	0	-0.715272	-2.43314	-3.02879	-0.60742	0	5	-1.10438	1.1784
DERL3	0	-2.35833	-0.691935	-1.07698	-2.49494	-1.09105	0	5	-1.10189	1.00965
CCNYL1	-1.56387	-1.73601	-1.46832	-1.33219	-0.71392	-0.452402	-0.446	5	-1.10181	0.548541
KREMEN2	0	0	-2.10331	-2.2819	-1.89322	-0.621757	-0.803	5	-1.10046	0.980615
PITPNC1	-1.44887	-0.98835	-1.83218	-1.57101	-0.406835	0	-1.453	5	-1.10004	0.671714
PHACTR3	0	-2.11988	-0.666403	0	-3.01826	-1.30548	-0.565	5	-1.09643	1.12962
S100A16	-1.47193	-0.552983	-0.731079	0	-2.8429	-2.80085	0.743	5	-1.09382	1.3608
FBL	-2.02004	-1.2494	-0.337468	-0.437634	-0.979395	-1.379	-1.238	5	-1.09156	0.577336
MPRIP	-1.91945	-1.5198	-2.0903	-0.940415	-0.182783	-0.97709	0	5	-1.08998	0.808248
SFTA1P	-1.20171	-1.72738	-2.2185	-1.30546	1.05052	-2.19364	0	5	-1.08517	1.20599
ZNF726	-0.834771	0	-2.13605	-1.20069	-2.37655	-1.01882	0	5	-1.08098	0.931623
LDHA	-2.10691	0	-2.18713	-0.538814	-1.5298	-0.464721	-0.705	5	-1.07605	0.862261
CMSS1	-2.18944	0	-1.50427	-1.4906	-0.255572	-1.41123	-0.603	5	-1.06487	0.791745
NFATC2	-1.74782	-2.01196	0.355369	-1.15878	-1.18897	-1.67493	0	5	-1.06101	0.904685
DTYMK	-1.7498	0	-1.14063	-1.6876	-1.42213	-1.41455	0	5	-1.05925	0.750584
P2RY2	-1.78981	-0.937438	-0.330421	-2.52809	-1.20312	-0.59276	0	5	-1.05452	0.875349
LPIN1	-2.73656	-1.25731	-0.853024	0	0	-1.30933	-1.14	5	-1.04232	0.931505
CDCA7L	-1.36456	0	-2.42444	-0.330556	-1.59042	-0.982975	-0.603	5	-1.04228	0.827051
PRKCH	-0.831918	-1.69441	-0.413131	-2.27778	-1.23965	-1.08816	0.254	5	-1.04158	0.827971
ORC6	-1.09758	0	-2.62493	-1.50685	-1.58719	-1.21002	0.747	5	-1.03994	1.10579
SERPINB1	-1.90851	-1.74727	-0.520978	0	-0.820691	-2.26815	0	5	-1.03794	0.93484
PTAFR	0.413051	-1.77535	-0.546134	-1.95876	-1.86291	-1.52975	0	5	-1.03712	0.977982
PC	-1.4993	-1.95186	-1.60342	0	-1.45353	-1.1505	0.402	5	-1.03666	0.885437
CMTM7	-1.32752	-0.562185	-1.05258	-0.414711	-2.88953	0	-1	5	-1.03522	0.931479
KALRN	-1.92168	-0.720374	0	-2.14486	-1.1335	-1.30163	0	5	-1.03172	0.850505
HMGB1	-1.49723	0	-0.949676	-1.7609	-1.47846	-1.50908	0	5	-1.02791	0.742897
CCND3	-0.322141	-1.57499	-1.52816	-2.01578	-1.62678	-0.519592	0.433	5	-1.02206	0.892057
IL4R	-1.5916	-1.25619	-0.182566	-0.72393	-2.96672	-1.09714	0.664	5	-1.02202	1.14039
CHCHD10	-2.04644	-1.11927	-0.492622	-1.83536	-0.794997	-0.861646	0	5	-1.02148	0.721394
OTUB2	-1.07362	-2.93527	-1.91817	-1.21458	0.680711	-1.02461	0.354	5	-1.01879	1.24472
ZNF826P	-1.13372	-0.629046	0	-0.783564	-2.62173	-1.95228	0	5	-1.01719	0.977848
ADGRF1	-0.260559	-1.2329	-2.46717	-0.709741	-2.25634	-0.94496	0.793	5	-1.01124	1.12792
RDM1	2.56926	-1.22848	-3.30096	-1.2521	-2.38391	-1.4729	0	5	-1.00987	1.88361
GOT1	-1.58217	-2.2897	-0.975545	-0.980629	-0.470167	-0.684604	0	5	-0.997545	0.750931
BATF3	-1.48097	-1.29446	-2.98085	-0.654289	0	0	-0.565	5	-0.996509	1.04487
BOP1	-2.45389	-1.47301	-0.976719	-0.632342	-0.392363	-0.571921	-0.473	5	-0.996178	0.741995
NETO2	-2.48906	-0.791735	-1.20561	-0.477178	-0.859767	-1.13404	0	5	-0.993913	0.776066
OASL	-1.58635	-1.039	-2.82778	-2.90719	2.98749	-1.57374	0	5	-0.992369	2.02288
PPIF	-1.16031	0	-1.49707	-1.30018	-1.86628	-1.07929	0	5	-0.986163	0.720912
WNK2	-1.30887	-1.71411	-1.07453	-1.82371	-0.975086	0	0	5	-0.985187	0.740325
PLGRKT	-1.38458	0	-1.36895	-1.12485	-1.5493	-1.4632	0	5	-0.984412	0.68486
DDX39A	-1.82924	0	-1.24555	-0.820783	-0.322471	-1.32194	-1.341	5	-0.982998	0.639923
KAZALD1	0.720969	-1.80563	-1.21453	-0.50434	-2.41513	-1.42871	-0.205	5	-0.97891	1.05812
GEN1	-0.876787	-0.391052	-1.27523	-1.0678	-1.8443	-1.28507	0	5	-0.96289	0.612483
CCDC15	0	-1.97852	-1.6022	-0.972015	-1.58335	-0.548602	0	5	-0.954955	0.801122
TBC1D31	-1.3797	0	-1.75184	-1.13545	-1.60037	0	-0.799	5	-0.952337	0.720269
CTPS1	-1.58375	-0.388196	-1.41374	-1.05106	-1.14961	-0.790505	-0.288	5	-0.952123	0.490922
DBF4B	-0.582394	0	-1.88726	-1.24056	-1.93327	-1.02037	0	5	-0.951979	0.803613
RNF145	-0.668078	-1.51194	-1.60626	-0.350909	-1.23948	-0.901511	-0.377	5	-0.950739	0.516287
ITGB3BP	-1.02859	0	-0.869485	-0.460166	-2.11476	-1.26623	-0.903	5	-0.94889	0.660045
DOCK9	-1.11708	-1.83884	-0.976569	-0.323306	-1.67374	-0.701281	0	5	-0.947258	0.670759
UBALD2	-1.56025	-2.02119	-0.396645	-1.2631	-0.6347	-0.94058	0.187	5	-0.947067	0.743449
SKP2	-1.05182	0	-1.67207	-0.42818	-1.26356	-0.756766	-1.451	5	-0.946199	0.590636
ANP32A	-1.50164	-1.71829	-0.429692	-0.71489	-0.848096	-0.997969	-0.408	5	-0.945511	0.50446
STX1A	-1.3666	0	-1.29073	-2.10727	-0.945997	-1.32997	0.453	5	-0.941082	0.879743
MTBP	-1.36463	0	-1.92566	-1.1979	-0.904046	-0.817943	-0.376	5	-0.940882	0.637211
ITGB5	-1.139	-1.68843	-0.769976	0	-2.30453	0	-0.665	5	-0.938134	0.849844
IDI1	-1.04372	0	-0.304077	-0.858569	-1.64347	-1.24097	-1.456	5	-0.935258	0.599575
HIRIP3	-0.643779	-1.73618	-0.389855	-1.20768	-0.421143	-1.20023	-0.937	5	-0.933696	0.488643
MCMBP	-1.65485	-0.439584	-1.57357	-0.893653	-0.958806	-1.0124	0	5	-0.933267	0.585075
FAH	-1.36466	-0.736049	0	-1.19315	-2.59653	-0.627175	0	5	-0.93108	0.9032
ST3GAL1	-0.83055	-0.824026	-3.04537	-0.897123	-1.4398	0	0.526	5	-0.930124	1.13591
PAICS	-1.53562	0	-1.46795	-0.483893	-1.13387	-0.842869	-1.009	5	-0.924743	0.543948
NUP188	-1.74524	-1.35854	-1.0521	-0.665517	-0.280586	-1.36783	0	5	-0.924261	0.633935
TNFAIP8L1	-0.711149	0	-2.19549	-1.01328	-1.39885	-0.796116	-0.328	5	-0.920412	0.721192
ANKRD18B	-0.855928	-1.03093	-2.20333	0	-1.20696	-1.14246	0	5	-0.919945	0.762451
HES6	0	0	-1.08253	-0.665698	-1.81063	-1.40644	-1.44	5	-0.915044	0.716934
TCOF1	-1.55313	-1.39037	-0.913604	-1.28794	-0.374242	-0.863085	0	5	-0.911767	0.563403
INAFM2	-3.26329	-0.780945	-0.663934	-0.635223	-0.425849	-0.597795	0	5	-0.909577	1.06854
CCNO	-0.527782	-0.889268	-0.342551	-2.32168	-1.54665	0	-0.723	5	-0.907276	0.788428
B3GNT5	-1.91709	0	-0.824313	-0.883906	-1.45085	-1.43352	0.165	5	-0.906384	0.771631
IER2	-1.17846	-1.87119	0.0900965	-0.529622	-1.70264	-1.14837	0	5	-0.905742	0.780375
TRIM14	-1.10118	-1.93154	-1.90834	-0.791103	0.445469	-1.02871	0	5	-0.9022	0.891625
KRTCAP3	-1.42013	-0.799225	0.161254	-1.30409	-2.36426	-0.570013	0	5	-0.899494	0.878746
NEMP1	-0.865729	-0.42139	-1.35893	-1.61055	-0.423698	-0.594164	-1.015	5	-0.898495	0.461763
TOMM40	-1.91383	-1.08593	-1.32705	-1.02555	0.202698	-1.13098	0	5	-0.897234	0.746078
ASB13	-2.14179	-0.807295	-0.777169	0	-1.40765	-0.795215	-0.336	5	-0.895018	0.702655
DBI	-1.28336	0	-0.409327	-0.71968	-2.18079	-0.721708	-0.946	5	-0.894409	0.695743
TOP1	-1.70955	-1.9621	-1.01257	-0.976122	-0.597244	0	0	5	-0.89394	0.76521
TMCC3	-1.21773	-1.75378	0.846299	-1.00427	-2.53069	-0.587914	0	5	-0.892583	1.11479
MAMLD1	-2.42249	-0.775557	-1.60686	-1.523	0	-0.764203	0.853	5	-0.891301	1.08951
SRSF1	-1.18081	0	-1.50762	-0.642959	-1.26148	-1.18712	-0.459	5	-0.891284	0.537149
PRIM2	-1.13626	0.451779	-0.873968	-1.20113	-2.14241	-1.33518	0	5	-0.891025	0.86765
MCM8	-0.879807	0	-2.32264	-0.870204	-1.11699	-1.58694	0.576	5	-0.885797	0.960151
SPRED1	-1.26345	-1.64093	-1.96338	-1.04973	1.39923	-1.65913	0	5	-0.882486	1.19058
TNFRSF10A	-2.00744	-1.3587	-1.07877	0	-1.16733	-0.563454	0	5	-0.882242	0.738389
LPAR1	-1.23689	-1.01474	-2.75015	1.93007	-2.78754	-0.6195	0.318	5	-0.880107	1.6674
ANKRD9	-0.236124	-0.813602	-0.99701	-2.21853	-1.32367	-0.559368	0	5	-0.878329	0.741436
LIMK1	-0.943732	-1.4175	-0.254812	-1.54434	-1.34674	-0.637742	0	5	-0.877839	0.60223
EPHA2	-1.81618	-1.8962	-1.44974	-1.0684	-0.165544	-0.536521	0.802	5	-0.875798	0.976953
SLC1A5	-0.921989	-2.33629	-0.617381	0.466932	-1.77942	-0.599495	-0.326	5	-0.873378	0.930948
NFIA	-0.640808	-2.3619	-0.742565	0	-1.52781	-0.838263	0	5	-0.873049	0.840831
EMP1	-2.53972	-2.48707	-0.907414	-0.872252	-0.250787	-1.17962	2.13	5	-0.872408	1.57499
UBR7	-0.770063	0	-1.03178	-1.36299	-1.74551	-1.19589	0	5	-0.87232	0.666544
MPP2	0	-1.51315	-1.07043	-1.05624	-1.31367	-0.874587	-0.251	5	-0.86844	0.551574
EEF2KMT	-1.86212	-1.0932	-0.683159	-0.905113	0	-1.13429	-0.387	5	-0.866413	0.595849
APOBEC3B	0	-0.951132	0	-1.44699	-1.37948	-1.61866	-0.659	5	-0.865038	0.673018
GALNT10	-0.563507	-1.82265	-0.478016	-0.577884	-1.93888	-0.67274	0	5	-0.864811	0.72785
PGK1	-1.26933	0	-0.964477	-0.683809	-1.7284	-0.441648	-0.96	5	-0.863952	0.560972
ELK3	-1.18029	-0.728881	0.330294	-0.760048	-2.22631	-1.47056	0	5	-0.862255	0.868495
HLTF	-0.218108	-1.13081	-1.58657	-0.493022	-0.870587	-0.78863	-0.916	5	-0.857675	0.438984
GLUD1	-1.25009	-1.28018	-0.683457	-0.343031	-1.07631	-1.10001	-0.253	5	-0.855153	0.42814
MAFF	-0.963783	-2.83293	-1.53302	-0.893698	0	-1.06607	1.305	5	-0.854929	1.27974
ADGRL1	-1.21123	-1.69036	-1.37567	0	-0.939871	-0.518556	-0.238	5	-0.853384	0.622885
EIF5AL1	-1.74727	-0.757488	-1.77686	-0.6443	0	-1.03833	0	5	-0.852036	0.72978
KRT18	-0.510095	-1.51337	-0.2148	-0.374958	-1.51802	-0.555809	-1.257	5	-0.84915	0.560235
PLLP	-0.742421	-0.990668	-2.02978	-1.50448	0	-1.02446	0.369	5	-0.846116	0.82567
DDIT4	-0.973623	-3.01917	-0.635514	0.53905	-1.02783	0.914612	-1.702	5	-0.843496	1.3271
ENTPD6	-1.61205	-1.0982	-1.12812	0	-0.95061	-1.07242	0	5	-0.837343	0.608707
LDHB	-1.27664	-0.55392	-0.648737	-0.357317	-1.87942	-0.359475	-0.784	5	-0.837072	0.556242
TMEM107	0	-0.614593	-0.805144	-0.846711	-1.98617	-1.30849	-0.298	5	-0.837015	0.656324
SH3KBP1	-0.777738	-1.47437	-1.41985	-0.873541	-0.826049	0	-0.478	5	-0.83565	0.513219
MZT1	-1.33733	0	-1.19218	-1.19151	0	-1.01151	-1.117	5	-0.835647	0.5791
MVK	-1.72568	0	-0.536072	-0.823824	-1.17531	-1.20385	-0.381	5	-0.835106	0.582809
SPDL1	-1.30576	0	-0.909412	-1.07001	-0.428675	-0.892871	-1.238	5	-0.834961	0.467344
DARS2	-0.976124	-1.06231	-0.468935	-1.27638	0	-0.925681	-1.119	5	-0.832633	0.444685
FANCM	-1.20065	0	-1.27308	-0.954559	-1.19179	-1.18514	0	5	-0.829317	0.57504
FAM86JP	-1.03549	-1.34078	0	-0.777819	-1.66963	-0.957948	0	5	-0.825952	0.633097
POP7	-1.6564	-0.436535	-0.628386	-1.28277	-0.996789	-0.747389	0	5	-0.821181	0.548695
RTTN	-1.40175	-1.14142	0	-0.876112	-0.984367	-0.841736	-0.492	5	-0.819628	0.456868
TRAP1	-1.82233	-1.16258	-0.65723	0	-0.388708	-0.844809	-0.859	5	-0.819236	0.578656
SNRNP25	-1.13648	0	-0.22189	-0.777268	-1.91392	-1.13062	-0.552	5	-0.818881	0.645119
BZW1	-1.53205	0	-1.07961	-1.31627	-0.601461	-0.833657	-0.351	5	-0.816292	0.541741
PCDH1	-1.35307	-1.00475	-0.502494	-2.10253	-1.28861	0.297454	0.24	5	-0.816287	0.88089
NUP35	-1.47709	0	-0.838866	-1.37435	-0.396723	-0.932095	-0.689	5	-0.815445	0.519706
RRS1	-1.5496	-1.68222	-0.553743	-1.98119	1.06749	-1.00462	0	5	-0.814839	1.07734
BEND3	-1.52527	-0.775317	-0.480889	-0.566205	-0.827271	-1.5177	0	5	-0.813235	0.553432
CCNG1	-1.29818	0	-1.15485	0	-1.3722	-0.897665	-0.964	5	-0.812415	0.579781
COTL1	-1.09895	-0.498442	-0.795693	-0.973243	-1.04612	-1.02325	-0.223	5	-0.808385	0.329947
NOLC1	-1.33323	-1.01396	-1.22726	-0.482292	0.166094	-1.11228	-0.649	5	-0.807419	0.527079
FLVCR1	-0.882598	-0.613347	-1.9346	-0.607891	-1.57317	0	0	5	-0.801659	0.735262
C3orf14	0	0.637056	-0.792599	-0.589611	-2.43448	-1.50721	-0.922	5	-0.801264	0.994652
AGPAT5	-1.87137	0	-1.65539	-0.518595	-0.247472	-0.50625	-0.808	5	-0.801011	0.705968
RELT	-1.11037	-0.76481	-1.28491	0	-0.856217	-1.5866	0	5	-0.800416	0.610274
SLC9A3R1	-1.0901	-0.966445	-0.696966	0	-2.2605	0	-0.584	5	-0.799715	0.772677
SLC25A5	-1.54914	-0.708293	-0.307757	-0.808639	-1.00119	-1.49192	0.271	5	-0.799419	0.642685
RHNO1	-0.795898	-0.867882	-0.396976	-1.06788	-1.63613	-0.510649	-0.311	5	-0.798059	0.458392
HAUS1	-0.922168	0.995456	-0.347371	-0.819064	-2.40903	-1.04582	-1.026	5	-0.796284	1.01195
CYP51A1	-1.48099	-1.08846	0	-0.909017	-0.452177	-1.02429	-0.614	5	-0.795562	0.483836
TANGO6	-1.69452	-1.36279	-0.650978	-0.460931	-0.692289	-0.699634	0	5	-0.794448	0.565025
EDEM1	-0.71928	-1.58169	-1.24683	0	-1.124	-0.868801	0	5	-0.791515	0.606413
RCC1	-1.12218	-0.33978	-0.673543	-1.13829	-0.959771	-1.03171	-0.267	5	-0.790324	0.367124
CKLF	-0.669558	-1.29613	-0.382618	-0.619305	-1.45005	-0.449691	-0.664	5	-0.790194	0.414956
TRERF1	-1.74609	-1.23309	-0.642284	-0.949361	-0.954817	0	0	5	-0.789378	0.636791
PPAT	-1.66981	-0.521911	-1.31091	-0.465581	0	-0.929248	-0.609	5	-0.786637	0.56254
GPD1L	-2.41627	-1.27098	-0.53367	0	-0.756243	-0.525478	0	5	-0.786091	0.842714
ACP6	-1.50332	-1.13504	-1.13511	-0.57871	-0.311339	-0.815119	0	5	-0.782663	0.523624
AP1B1	-0.796626	-1.64051	-0.678073	-0.245233	-1.19049	-0.925874	0	5	-0.7824	0.55306
MGME1	-1.20759	-0.650066	-0.406687	-1.11517	0	-0.77643	-1.318	5	-0.781993	0.47421
ERLIN1	-0.676526	-0.931588	-1.17643	-0.402342	-1.54454	-0.94031	0.2	5	-0.781676	0.563334
HNRNPA1	-0.705403	-0.505102	-0.306885	-0.333724	-1.06438	-1.1493	-1.403	5	-0.781114	0.430021
TM4SF1	-1.18488	0	-1.1339	-0.706779	-3.25376	-1.24206	2.054	5	-0.781055	1.59517
EHBP1L1	-0.494719	-1.52782	-0.643791	-0.61878	-1.27828	-0.897669	0	5	-0.780151	0.509197
SFR1	-1.10561	0	-0.717687	-1.51726	-0.629387	-1.08629	-0.395	5	-0.778746	0.504407
HMOX2	-1.35804	-1.2614	-0.15719	-0.680918	-0.693811	-1.29201	0	5	-0.777623	0.554004
BRIX1	-1.87562	0	-0.679721	-0.505248	-0.443694	-1.27216	-0.665	5	-0.777349	0.614116
SLC16A3	-1.56729	-1.52208	-0.819618	-0.562698	-1.7055	0	0.741	5	-0.776597	0.912652
LRP11	0	0	-1.10785	-0.761188	-1.81657	-0.820351	-0.928	5	-0.776279	0.635419
C5	2.85597	-2.63534	-1.73766	-1.10049	-2.6452	0.85294	-1.014	5	-0.774826	1.9951
RAD51D	-0.492314	-0.633583	-1.03326	-0.626506	-1.58343	-0.857361	-0.197	5	-0.774778	0.444049
C9orf40	-0.81955	-0.634308	-1.6218	-0.935218	-0.473303	-0.720717	-0.205	5	-0.772842	0.444101
GEMIN4	-1.62933	-0.738551	-0.832663	0	-0.716405	-1.08146	-0.39	5	-0.769774	0.51325
CCT7	-1.79729	-0.690482	0	-0.872664	0	-0.837304	-1.184	5	-0.768821	0.636908
MAPKAPK3	-1.5615	-0.847992	-0.189102	-0.709466	-0.671393	-1.3966	0	5	-0.768008	0.572842
C1QBP	-1.95288	0	-0.572641	-0.533686	-0.482815	-1.0531	-0.776	5	-0.767304	0.612307
GNPNAT1	-1.59527	-0.532047	-0.834548	-0.379235	-0.712404	-1.31578	0	5	-0.767041	0.545983
GART	-1.66369	-0.56171	-0.924241	-0.524696	-0.709195	-0.499927	-0.485	5	-0.766923	0.425016
PPM1G	-1.669	-1.17218	-0.589107	-0.524185	-0.441203	-0.968209	0	5	-0.766269	0.548223
ITGA3	-1.5529	-1.6147	-0.234326	-0.706914	-0.545812	-0.700034	0	5	-0.764956	0.614447
KIF18A	-1.07256	0	-1.68009	-0.900628	-0.294782	-0.578264	-0.819	5	-0.763618	0.546883
HDGF	-1.33365	-1.68738	-0.62535	-0.281952	-0.645759	-0.751845	0	5	-0.760848	0.581159
SQLE	-1.2738	-0.544682	0.523249	-1.03494	-0.946968	-0.400444	-1.616	5	-0.756227	0.698754
SSX2IP	-0.980373	-0.791279	-1.26897	-0.638732	-0.49171	-1.1103	0	5	-0.754481	0.427274
ASCC3	-0.650815	-1.30459	-1.29842	-0.364136	-1.07393	-0.582193	0	5	-0.753439	0.493721
NUP155	-1.20618	-0.768037	-1.24826	-0.365113	0	-0.944974	-0.737	5	-0.752795	0.448229
SDHAF3	-1.9888	0.778186	-1.02609	-0.699188	-0.418221	-0.996853	-0.915	5	-0.752281	0.831364
PRPF4	-1.57096	-0.673156	-0.574518	-0.778594	-0.450383	-0.735921	-0.482	5	-0.752219	0.3815
METAP1	-1.63937	0	-0.573167	-0.541419	-1.3118	-0.261833	-0.914	5	-0.748798	0.578657
SF3B3	-1.15447	-0.589738	-0.462131	-0.608849	-0.801224	-1.13231	-0.483	5	-0.747388	0.292146
PFAS	-1.51178	-0.662479	-0.978187	0	0	-1.33505	-0.74	5	-0.746786	0.592643
RPIA	-1.89648	-0.879617	0	-0.637609	0	-1.05481	-0.747	5	-0.745074	0.6534
DCLRE1A	-0.737901	0	-1.4269	-0.898955	-0.812212	-0.935148	-0.393	5	-0.743445	0.448763
CHD1L	-1.30071	0	-1.17191	0	-1.28612	-0.917047	-0.521	5	-0.742398	0.573535
TMEM106C	-0.678871	0	-1.18121	-0.40889	-1.35013	-0.800212	-0.758	5	-0.739617	0.45311
SRPK1	-0.821336	-0.65012	-1.13738	0	-0.945137	-1.20992	-0.411	5	-0.739271	0.426488
NQO1	0	-0.831911	0.374122	-0.752588	-2.1705	-1.10036	-0.671	5	-0.736033	0.814279
ACSL3	-1.24629	-0.97059	-0.371411	-0.572671	-0.900901	-0.29177	-0.794	5	-0.735376	0.342277
MIS18BP1	-0.496961	0	-0.798215	-0.794477	-1.1618	-1.03649	-0.848	5	-0.733707	0.385191
PPIH	-1.5046	0	-0.171071	-0.913035	-0.798308	-0.632778	-1.115	5	-0.733541	0.522982
PITX1	-1.34486	-1.08845	-0.844777	-0.662927	-1.19122	0	0	5	-0.733176	0.548127
R3HDM1	-1.19921	-1.02807	-0.843479	-0.60073	-0.431687	-0.480324	-0.537	5	-0.731499	0.296409
USP13	-1.21871	-1.19092	-0.774869	-0.514271	-0.474495	-1.26767	0.323	5	-0.731132	0.571985
EIF2B3	-1.52928	-0.771256	-0.393719	-0.651861	-0.722092	-0.73386	-0.315	5	-0.73101	0.394131
SFXN5	-0.268856	-1.11273	-1.08705	-1.28016	-0.653526	-0.978721	0.267	5	-0.730578	0.55543
CD320	-1.84944	0	-0.708205	0	-1.21346	-0.535354	-0.806	5	-0.730351	0.657877
TFAP4	-2.16571	0	-0.619357	-0.885082	-0.626933	-0.815014	0	5	-0.7303	0.72815
TAF1A	-1.51156	-0.525682	-0.88558	-0.868179	-0.362165	-0.538517	-0.412	5	-0.729097	0.401862
INPP1	-2.55203	-0.730507	-0.505806	-0.676939	0	-0.638059	0	5	-0.729049	0.860923
NET1	-1.08889	0	-0.647508	-0.708666	-1.76372	-1.25208	0.377	5	-0.726265	0.734331
TDP1	-0.767208	0	-0.733324	-0.747036	-1.32734	-1.19132	-0.296	5	-0.723174	0.464083
IMPDH1	-1.38446	0	-0.280518	-1.14256	-0.889929	-0.679212	-0.656	5	-0.718954	0.477185
SRM	-1.52565	-0.891579	-0.720661	-0.883319	-0.281485	-0.729513	0	5	-0.718887	0.485793
APOO	-1.02932	0	-0.179439	-0.592559	-1.62851	-1.00269	-0.593	5	-0.717931	0.554365
TUBGCP3	-1.33887	-0.821471	-0.708276	-0.720423	-0.397858	-1.03751	0	5	-0.717774	0.431354
ZNF511	-1.3269	0	-0.924572	-0.594037	-0.412436	-1.10798	-0.658	5	-0.717704	0.445978
C19orf48	-1.15711	0	-0.609492	-0.292756	-0.665903	-1.49762	-0.801	5	-0.717697	0.503051
CHCHD4	-1.84748	-0.76356	-0.704616	-0.699204	0	-0.646887	-0.355	5	-0.716678	0.567255
SNRPD1	-1.34582	0	-0.593518	-0.809231	-0.948262	-1.3169	0	5	-0.716248	0.556883
NUCKS1	-0.745418	-1.47675	-0.216881	-0.66437	-0.39563	-0.599281	-0.906	5	-0.714904	0.404915
URB2	-1.79878	-1.29577	-1.04291	-0.581326	0.560225	-0.834174	0	5	-0.713247	0.794656
MANF	-0.814986	-0.914959	0.0884324	0	-2.11769	-0.660859	-0.569	5	-0.712724	0.730122
HMBS	-1.16884	-0.750888	-0.494936	-0.421884	-0.53986	-0.892487	-0.706	5	-0.710699	0.259399
DKC1	-1.54835	-0.987703	-0.900417	-0.735346	0.219104	-1.01809	0	5	-0.710115	0.616321
POP1	-0.921473	-0.603963	-0.794334	-1.37049	-0.997673	0	-0.264	5	-0.707419	0.46279
SLC27A4	-1.95351	-0.860644	-0.540905	-1.01092	0	-0.569827	0	5	-0.705115	0.672784
ERRFI1	-1.04538	-1.33074	-2.69558	0.2809	-1.45407	-0.790281	2.101	5	-0.704878	1.52117
NCAPH2	-1.39443	-0.674517	-0.794273	-0.636466	-0.2351	-1.19701	0	5	-0.704542	0.491395
PDK3	-1.15271	-1.86589	-1.02531	0.399969	-0.539808	0	-0.743	5	-0.703822	0.752487
TKT	-0.505017	-1.01798	-0.0504527	0	-1.49142	-0.555403	-1.287	5	-0.701039	0.583503
CCT6A	-1.90392	-0.646824	-0.830147	-1.10648	-0.243312	-0.657938	0.487	5	-0.700231	0.7364
PSD4	-0.287387	-0.963175	-0.986489	-1.47277	-1.00642	-0.665582	0.488	5	-0.699118	0.635765
SEH1L	-1.89931	-0.797153	-0.910002	-0.444117	0.512239	-0.650402	-0.7	5	-0.698392	0.710554
ZNF710	-0.552853	-1.11024	-1.00305	-0.325873	-1.29428	-0.599803	0	5	-0.698014	0.460966
MAP3K4	-1.15675	-1.22781	-0.451645	-0.500612	-0.690285	-0.855025	0	5	-0.697446	0.428703
SRSF9	-0.972138	-0.800013	-0.828712	-0.436417	-0.995514	-0.847774	0	5	-0.697224	0.358054
ACTL6A	-1.20012	0	-0.509704	-0.9295	-0.855932	-0.893678	-0.484	5	-0.696134	0.39526
GSR	-0.610555	-1.21	-0.745095	-0.988622	-0.956724	-0.360803	0	5	-0.695972	0.413176
HDAC1	-0.467212	-0.450043	-0.737847	-0.676192	-0.818907	-1.1881	-0.529	5	-0.695329	0.258243
NOL12	-1.6084	0	-0.728928	-0.866723	-0.515468	-1.14634	0	5	-0.695122	0.58693
TTLL4	-0.893436	-1.39456	-0.679687	-0.679885	-0.740515	-0.477573	0	5	-0.695093	0.420632
ATAD3A	-1.28842	0	-1.18694	-1.10838	0	-0.708553	-0.562	5	-0.69347	0.539898
MRPL35	-1.47934	-0.51544	-0.157453	-0.478707	-0.676312	-0.816944	-0.728	5	-0.693171	0.408137
WDR54	-0.575842	0	-0.899363	-0.744251	-1.14408	0	-1.488	5	-0.693076	0.556017
BIN1	-0.567439	-1.62631	-0.85955	0	-1.23563	-1.11666	0.556	5	-0.692798	0.75595
C5orf34	-1.24341	0.663053	-1.42574	0	-1.44827	-0.877041	-0.512	5	-0.691916	0.795408
SLC12A2	-0.284927	-0.752104	-0.730074	0	-1.33019	-0.557087	-1.18	5	-0.690626	0.467841
LPCAT1	-1.66416	-0.71592	-1.04038	0.492358	-1.29531	0	-0.604	5	-0.68963	0.743897
MZT2A	-1.57699	-0.728985	0	-0.570554	-1.03458	-0.586802	-0.327	5	-0.689272	0.506588
SIX4	-1.01737	-0.548748	-0.432622	-0.72108	-1.12591	-0.68696	-0.292	5	-0.689242	0.300766
PKM	-1.03334	0	-0.747811	-0.576897	-2.33115	-0.732463	0.601	5	-0.688666	0.910307
ACSS2	-1.46071	-0.777577	-0.815459	0.389278	-2.24062	-0.512198	0.603	5	-0.687755	0.990798
XRCC4	-1.22782	0	-0.705733	-1.11555	-1.07768	-0.687382	0	5	-0.687738	0.512031
FANCL	0	0	-0.928149	-0.655933	-1.74942	-0.80692	-0.652	5	-0.684632	0.598243
FZD8	0	-1.2491	-1.04134	-1.69583	-0.870716	0.852736	-0.787	5	-0.684465	0.85105
BCCIP	-1.61961	0	-0.99029	-0.706004	0	-0.835576	-0.638	5	-0.684212	0.567226
SLC39A10	-0.537321	-0.997926	-0.995481	0	-1.73542	0	-0.518	5	-0.68345	0.61723
GSTO1	-0.728356	1.50447	0	-0.726137	-3.05337	-0.940135	-0.839	5	-0.683219	1.35182
SRSF2	-1.24281	0.453357	-1.01674	-0.89839	-0.92103	-1.14495	0	5	-0.68151	0.645369
MYCBP	-1.08093	0	-0.739515	-0.699066	-1.05975	-0.984905	-0.2	5	-0.680595	0.427127
TELO2	-0.640793	0	-1.18459	-0.816798	-1.05774	-1.05423	0	5	-0.679163	0.497056
LRP5L	0	0	-1.68513	-0.530488	-1.28062	-0.635509	-0.615	5	-0.678107	0.622411
RUSC1	-0.63925	0	-0.648409	-0.851556	-1.74926	-0.85197	0	5	-0.677206	0.59578
SKA2	-0.485446	-0.632947	-0.915064	-0.513945	0	-0.885865	-1.301	5	-0.676324	0.410938
NDUFB8	-0.933601	-0.664331	-0.255488	-0.5514	-0.998211	-0.83371	-0.495	5	-0.675963	0.264671
PRADC1	-1.17693	0	-0.602956	-1.20854	-0.962932	-0.773351	0	5	-0.674958	0.507545
GRB7	-0.686367	-0.730224	0	-1.57747	-1.88954	-0.723533	0.888	5	-0.674162	0.930384
GLRX3	-1.34556	0	-0.12988	-0.751841	-0.844981	-0.867938	-0.755	5	-0.670743	0.462012
TFAM	-1.14437	0	-0.786385	-0.529324	-0.15549	-1.18632	-0.885	5	-0.669556	0.462744
CPNE2	-0.696919	-0.549229	-0.786826	0	-1.32656	-1.61622	0.289	5	-0.669536	0.673788
USP37	-0.568979	-0.764465	-1.35829	-0.848511	-0.516642	-0.35925	-0.263	5	-0.668448	0.367525
PBX3	-0.413905	0	-1.18389	-0.937504	-0.738359	-0.514102	-0.891	5	-0.668394	0.39326
FARSB	-1.82738	-0.774478	-0.984181	-0.890978	-0.219806	-0.687522	0.715	5	-0.667049	0.776651
FAM162A	-1.64751	0.525246	-0.923733	-0.702793	-1.16214	0	-0.758	5	-0.66699	0.724382
EIF4H	-1.05295	-0.914553	-0.603219	-0.923063	-0.1776	-0.544035	-0.453	5	-0.666917	0.310995
OGFRL1	-0.662224	-0.529939	-1.5015	0.912453	-1.78871	-1.09765	0	5	-0.666796	0.921815
IFRD2	-1.51404	-0.89974	-0.691463	-0.715442	0.230802	-1.07089	0	5	-0.665825	0.603965
TNFRSF11A	-0.892556	0	-0.634366	-0.937096	-1.29334	-0.898	0	5	-0.665052	0.493341
PFKP	-0.993381	0	-0.434964	-0.916114	-0.919018	-0.542837	-0.835	5	-0.663045	0.359248
NUDC	-1.25562	-1.11946	-0.166324	-0.810056	0	-0.738536	-0.548	5	-0.662571	0.463028
TMEM154	0	-1.04689	-0.570133	-0.731126	-1.36267	-1.18367	0.262	5	-0.661784	0.60779
NCL	-1.39741	-1.1261	-0.565019	-0.801716	0	-0.74054	0	5	-0.661541	0.527225
DNPH1	-0.878556	-1.34279	0.107129	0	-0.989527	-0.800456	-0.723	5	-0.661029	0.527626
STOML2	-1.31298	0	-0.346177	-0.980139	-0.538709	-0.743395	-0.703	5	-0.660628	0.425532
XRCC6	-1.13021	-0.439533	-0.183719	-0.748513	-0.739508	-0.812678	-0.567	5	-0.660166	0.300738
LSM4	-1.34622	-0.772023	-0.379763	-0.543595	0	-0.698273	-0.88	5	-0.659982	0.420514
MRPL11	-1.23241	0.683246	-0.209142	-0.581135	-0.817844	-1.15507	-1.304	5	-0.659479	0.710187
USP18	-1.00035	-1.59303	-1.03942	-1.02185	1.21287	-0.799884	-0.34	5	-0.654522	0.902836
PEG10	-1.31024	-1.78969	-0.320815	-0.823247	1.02135	-0.743762	-0.612	5	-0.654057	0.882867
CPOX	-1.27814	0	-0.765997	-0.683393	-0.794402	-0.611578	-0.435	5	-0.652644	0.387327
SUPT16H	-0.877596	-1.18102	-0.486337	-0.546922	-0.541297	-0.926766	0	5	-0.651419	0.383426
NAA15	-1.15367	-0.805603	-0.629772	-0.700832	-0.248124	-0.5524	-0.453	5	-0.649058	0.285985
B4GALT6	-1.89382	0.908474	-1.21673	-0.961848	-0.653395	-0.725781	0	5	-0.649014	0.89653
TEX30	-1.76219	1.38879	-1.08305	-0.817735	-0.818637	-1.44563	0	5	-0.648351	1.05619
CMC2	-1.14037	0.687468	-0.918658	-0.990484	-1.42515	-0.737492	0	5	-0.646385	0.735789
MAP3K5	0.631617	-1.95107	-0.591081	-0.894423	-1.45422	-0.708621	0.445	5	-0.646113	0.935205
MRPL39	-1.31826	0	-1.29071	-0.656698	0	-0.550266	-0.675	5	-0.641562	0.534197
TOE1	-1.20225	-0.815094	-0.700511	-1.01135	0.566612	-1.06012	-0.264	5	-0.64096	0.614022
COA7	-1.72123	-0.592988	-0.616036	-0.732149	0.473901	-0.893718	-0.392	5	-0.639174	0.651534
TUBGCP4	-1.3057	-0.910121	-0.553747	-0.545748	-1.15867	0	0	5	-0.639141	0.519721
SPIN4	-0.709298	0	-1.31565	-0.588022	-0.921325	-0.936855	0	5	-0.638736	0.491675
TOR2A	0	-0.7527	-0.566892	-0.633051	-1.06439	-1.19701	-0.253	5	-0.638148	0.421861
FOXRED1	-0.716363	-0.603061	-1.05088	0	-1.22246	0	-0.868	5	-0.637252	0.480696
FH	-1.08763	-0.800517	-0.712455	-0.472454	-0.702649	0	-0.68	5	-0.636529	0.335285
MLX	-1.23866	0	-1.04025	-0.799598	-0.658469	-0.712199	0	5	-0.635597	0.477613
ACTR3B	-0.859223	-0.942706	-1.05703	-0.54619	-0.356435	-0.67991	0	5	-0.6345	0.368284
AP3M2	-0.864828	-0.744613	-1.2892	-0.389749	-0.563751	0	-0.582	5	-0.633449	0.400844
NOC2L	-1.53023	-1.08515	-0.839414	-0.791909	0.388897	-0.561541	0	5	-0.631336	0.649021
ERI1	-1.14921	-0.957562	-1.32733	-0.792342	0	0.565571	-0.758	5	-0.631267	0.674803
RCC2	-0.801178	-1.60508	-0.508197	-0.405217	-0.573052	-0.506552	0	5	-0.628469	0.493426
ITPR3	-0.588809	-1.33851	-0.778296	0	-1.11952	-0.566336	0	5	-0.627353	0.510409
MRPL16	-1.35819	0	-0.36214	-0.607349	-0.571878	-0.793824	-0.692	5	-0.626482	0.415008
COX8A	-1.27372	-0.525707	-0.266845	-0.522282	-0.627081	-1.15475	0	5	-0.62434	0.454749
PPP5C	-0.990958	-0.755176	-0.86417	-0.561878	-0.389293	-0.803423	0	5	-0.623557	0.339131
LRRC59	-1.23375	-0.720809	-0.611032	-0.727339	-0.622312	-0.448199	0	5	-0.623349	0.367945
RPS6KA4	-1.45195	-0.710268	-0.6121	-1.14214	0.242998	-1.21632	0.539	5	-0.62154	0.754609
ARHGEF2	-1.44092	-1.54794	-1.05786	0.758496	-1.18055	-0.584686	0.729	5	-0.617779	0.979982
PAK4	-0.84399	-1.42865	-0.619626	-0.861873	0	-0.822372	0.253	5	-0.617645	0.570094
CDK4	-0.835204	-0.403742	0.224942	-1.00144	-0.971492	-0.758673	-0.55	5	-0.613659	0.428155
TAOK3	-0.509151	-1.09609	0	-0.799255	-0.958716	-0.922467	0	5	-0.612239	0.455645
MRPL18	-1.18568	0	-0.300694	-0.91272	-0.505186	-0.759192	-0.622	5	-0.612211	0.392465
INTS7	-1.0964	0	-1.03855	-1.04908	-0.706199	-0.574241	0.19	5	-0.61064	0.522122
ADK	-0.555389	0	-0.676616	-0.295455	-1.07429	-0.873902	-0.783	5	-0.608379	0.36368
UBL4A	-1.28304	-0.884478	-0.27224	-0.606447	-0.503589	-0.705788	0	5	-0.60794	0.415327
TBRG4	-1.27944	-0.634173	-0.645953	-0.713631	0	-0.60322	-0.371	5	-0.606774	0.385131
RPA1	-0.871321	-0.857622	-0.654933	0	-0.910541	-0.500384	-0.426	5	-0.602972	0.32649
MRPS28	-0.843546	-0.635354	-0.340056	-1.33191	-0.503163	-0.56537	0	5	-0.602772	0.415202
NSMCE4A	-0.88434	0.523572	-0.738524	-0.406593	-1.01	-1.08448	-0.617	5	-0.60248	0.548167
SUZ12	-1.02542	-0.701603	-0.866078	-0.54609	-0.238416	-0.837925	0	5	-0.602218	0.36795
TTC26	-0.519276	-0.810632	-0.635351	-1.32559	0.280548	-0.837845	-0.352	5	-0.600021	0.495321
NSDHL	-1.27136	0	0.379352	-0.970604	-0.779368	-0.879132	-0.665	5	-0.598017	0.580444
NUDT5	-0.806556	0	-0.270767	-0.6267	-0.825344	-0.758287	-0.885	5	-0.596093	0.333848
AKT1	-0.847684	0	-0.872611	-0.64227	-0.84444	-0.661949	-0.301	5	-0.595708	0.329219
ZNF138	-0.826631	0	-0.486089	-0.565859	-0.718849	-1.02993	-0.536	5	-0.594765	0.323618
EXOSC2	-1.20147	0	-0.721719	-0.537185	-0.302511	-0.623197	-0.773	5	-0.594154	0.378429
NAA50	-1.52704	-0.592436	-0.630521	-0.611533	0	-0.796739	0	5	-0.594039	0.519453
SRSF3	-0.952863	0	-0.904531	-0.507744	-0.773137	-0.711672	-0.284	5	-0.590564	0.348196
HMGCR	-1.02462	0	0	-0.762088	-0.708662	-0.596148	-1.036	5	-0.589645	0.43354
STX10	-0.925851	-0.9672	-0.577889	0	-1.0788	-0.573979	0	5	-0.589103	0.445459
MERTK	-1.09019	-0.513536	-1.51112	-0.995625	0.240212	-0.835521	0.586	5	-0.588539	0.75294
CCP110	-0.311361	-0.631848	-0.842396	-0.926285	0	-0.813805	-0.592	5	-0.588242	0.330241
NR2C2AP	-1.17925	0	-0.533495	-0.440796	-0.521114	-0.875628	-0.565	5	-0.587898	0.366901
NUDT21	-0.957686	-0.517798	-0.702193	-0.414696	-0.140105	-0.730371	-0.644	5	-0.586693	0.260983
MRPL3	-1.49715	0	-0.601702	-0.712509	-0.217313	-0.543057	-0.528	5	-0.585675	0.470987
PPA1	-0.935134	0	-0.528613	0	-0.957764	-1.03021	-0.648	5	-0.585674	0.438055
DTD1	-0.92425	-0.971243	-0.844799	-0.305839	0	-0.543122	-0.509	5	-0.585465	0.355775
UQCRC1	-0.885614	-0.56477	0	-0.548131	-0.935484	-0.947292	-0.206	5	-0.583899	0.3724
AGFG2	1.00699	-0.9519	-1.51415	-0.582966	-1.15007	-0.891594	0	5	-0.583384	0.845367
MDH2	-1.11001	-0.786653	0	-0.504347	-0.585965	-0.663214	-0.426	5	-0.582313	0.340681
CDKN2AIPNL	-1.14313	0	-0.824091	-0.928334	-0.540335	-0.637106	0	5	-0.581857	0.442652
CTNNBIP1	-0.471541	-0.672078	-0.531183	-1.50235	-0.852034	-0.545654	0.531	5	-0.577691	0.603161
ARHGAP27	-0.503716	-0.795624	-1.14464	-0.730398	0	-0.86093	0	5	-0.576473	0.436919
FAM107B	-0.760731	-0.529054	-1.24691	0	-1.62191	-0.85448	0.996	5	-0.57387	0.862251
MRPS5	-1.12372	-0.815029	-0.528836	-0.879994	0	-0.663833	0	5	-0.573059	0.432622
AK1	-0.883318	-1.03289	0	-0.785163	-0.74588	-0.562677	0	5	-0.572847	0.416226
HNRNPH3	-0.62641	-1.20601	-1.13126	-0.639382	0.4383	-0.841825	0	5	-0.572369	0.597625
EBNA1BP2	-1.39119	0	-0.571956	-0.522103	0	-0.921891	-0.597	5	-0.57202	0.491762
EIF4A3	-0.867346	0	-0.567408	-1.18103	-0.642859	-0.734684	0	5	-0.570476	0.436656
SPTLC2	-0.735886	-0.927493	-0.743844	0	-0.77713	-0.808322	0	5	-0.570382	0.394766
PHB2	-1.69257	0.504756	0.123085	-0.502395	-0.984688	-0.631196	-0.808	5	-0.570144	0.72256
PINX1	-2.30198	-0.59643	-0.573245	-0.986821	1.04959	-0.5819	0	5	-0.570112	1.01014
LIN54	-0.642614	0	-0.954925	-0.793103	-0.354375	-0.58168	-0.65	5	-0.568099	0.311213
CCDC51	-1.17956	-0.558151	-0.303465	-0.679357	0	-0.647845	-0.602	5	-0.567197	0.362085
ZNF273	-0.766294	0.697697	-0.831829	-0.85429	-1.1414	-0.57906	-0.495	5	-0.567169	0.595415
COPS3	-1.04689	0.454064	-0.555973	-0.51012	-0.460083	-0.731407	-1.116	5	-0.566629	0.518986
C2orf69	-1.49	-1.13402	-0.664566	-0.899284	0.269201	-0.873118	0.826	5	-0.566541	0.819224
SFPQ	-1.00439	-0.358292	-0.787497	-0.59209	-0.608097	-0.609888	0	5	-0.56575	0.318622
AMMECR1	-1.01899	-0.857454	-0.617511	-0.543039	0.327339	-0.859767	-0.389	5	-0.565488	0.448888
LRPPRC	-1.38928	-0.654535	-0.793003	0	0.180509	-0.665963	-0.624	5	-0.563753	0.520915
TRIM59	-0.990304	0.78612	-0.970057	-0.728111	-1.34592	-0.688844	0	5	-0.562446	0.723584
ANAPC11	-0.696816	0	0.18379	-0.804657	-0.79956	-1.06942	-0.75	5	-0.56238	0.46518
GTF3A	-1.04857	0	0.152744	-1.16231	-0.53442	-0.762852	-0.563	5	-0.559772	0.494114
PSMC3	-0.746965	-0.618237	-0.149017	-0.713739	-0.618534	-0.789477	-0.272	5	-0.558281	0.248294
CBX3	-0.672794	0.670193	-0.921633	-0.7534	-1.19665	-0.521699	-0.494	5	-0.555712	0.592354
PAGR1	0.941743	-1.26161	0	-0.916528	-0.942753	-0.805145	-0.899	5	-0.554756	0.764801
EXOC6	-0.768303	-0.525727	-0.523491	0	-0.943692	-1.1044	0	5	-0.55223	0.431328
C19orf47	-0.990972	-1.17992	-0.578904	-0.503946	0	-0.604626	0	5	-0.551196	0.447622
KPNB1	-0.593778	-0.732004	-0.805591	-0.470278	-0.522191	-0.732146	0	5	-0.550856	0.271775
FAM136A	-1.44455	0	-0.585942	-0.699161	0.531083	-0.896379	-0.758	5	-0.550421	0.640083
MLH1	0	-0.550472	-0.551987	-0.555177	-0.843396	-0.870446	-0.478	5	-0.549925	0.287658
COMT	-0.800316	0	-0.182428	-0.780694	-0.813495	-0.727096	-0.545	5	-0.549861	0.330228
DIAPH3	-0.649268	1.26202	-0.779991	-0.996334	-1.11813	-1.07025	-0.488	5	-0.548565	0.830926
MRPS15	-0.825795	0	0.16816	-0.540387	-1.27408	-0.845739	-0.521	5	-0.548406	0.501164
CBFB	-0.961441	0.398987	-0.734261	-0.78678	-0.836335	-0.837932	0	5	-0.536823	0.520585
COQ2	-0.767052	-0.583933	-0.559803	0	-0.364786	-0.588055	-0.842	5	-0.529376	0.279553
SRRT	-0.767292	0	-0.667049	-0.936593	-0.549387	-0.782947	0	5	-0.529038	0.380035
RBM47	0	-1.39259	-0.592838	-0.581121	-0.979026	-0.631309	0.508	5	-0.524126	0.621908
SLC37A4	-0.500016	-0.602755	0	-0.612812	-1.46254	0.368324	-0.85	5	-0.522828	0.587736
MNAT1	-0.641793	0	-0.364037	-0.605966	-0.887988	-0.563622	-0.596	5	-0.522772	0.276884
ZNF680	0	0.554833	-0.897596	-1.05783	-0.863446	-0.552016	-0.821	5	-0.51958	0.586954
SUCLG1	-0.975046	0	0.353846	-0.575325	-1.06376	-0.792166	-0.555	5	-0.515351	0.518807
LSM3	-1.17991	0.668616	0.136593	-0.597023	-0.79817	-0.956773	-0.858	5	-0.512095	0.666745
TXN	-1.14381	0.604185	0.218503	-0.627885	-1.00308	-0.758421	-0.837	5	-0.506787	0.658209
TMEM45B	-1.0713	-0.539764	-0.920408	0.840085	-0.692493	-1.14797	0	5	-0.50455	0.707968
GEMIN6	-1.61904	0.453762	0	-0.624026	-0.533511	-0.535961	-0.671	5	-0.504254	0.64016
COPS6	-0.792722	0	0.0840161	-0.812008	-0.52275	-0.833763	-0.584	5	-0.494461	0.38576
PSMC4	-0.71799	-0.9707	0.192311	-0.796481	0	-0.536738	-0.625	5	-0.493514	0.428749
CHCHD3	-1.05027	0	-0.585838	-1.09321	0.606549	-0.590636	-0.738	5	-0.493058	0.605673
PKP4	-0.664363	-0.510038	-0.614265	-0.424144	-0.660097	-0.569825	0	5	-0.491819	0.233082
PNPT1	-1.52065	-0.625361	-1.1409	-0.775401	0.501848	-0.832409	0.973	5	-0.488553	0.896944
PSMG3	-0.536269	0	-0.659029	-1.01094	-0.965105	-0.522026	0.282	5	-0.487338	0.476947
SS18L2	-0.889978	0.83974	-0.670599	-0.547161	-1.06102	-0.589677	-0.469	5	-0.483956	0.619174
NAE1	-0.908903	0.778796	-0.502381	-0.548973	-1.01603	-0.323987	-0.834	5	-0.479354	0.60701
LSM6	-0.866815	0	-0.629231	-0.7643	-0.526901	0	-0.563	5	-0.478607	0.347034
GTPBP4	-1.15681	-0.621113	-0.76398	-0.577006	0.631636	-0.851698	0	5	-0.476996	0.601702
BMS1	-0.785226	-0.829093	-0.824904	-0.594714	0.550202	-0.547923	-0.306	5	-0.476808	0.490456
MEST	-0.829227	0	0.130973	-0.631641	-0.620242	-0.550353	-0.76	5	-0.465784	0.376441
CEP131	0	0	-0.718805	-0.785793	-0.693679	-0.531954	-0.53	5	-0.465747	0.331857
ENOSF1	0	1.16865	-1.13903	-0.5295	-0.611829	-1.23669	-0.876	5	-0.460629	0.829596
ITGA5	-1.1975	-0.519653	0.710872	-0.700793	-0.676676	-0.76495	0	5	-0.449814	0.622789
NDUFC1	-0.64213	0	-0.601307	-0.54831	-0.808254	0	-0.543	5	-0.449	0.319234
ATP6V0E2	0.714414	-1.33	-0.589035	-0.632721	-0.777561	0.484833	-0.992	5	-0.44601	0.759149
POLR2F	-1.05783	0.615075	0	-0.530278	-0.827461	-0.623689	-0.675	5	-0.442741	0.567992
COMMD10	-0.526809	0.81065	-0.346792	-0.521941	-0.768609	-0.57539	-1.077	5	-0.429413	0.594189
DCBLD2	-0.910466	-0.595852	-0.769004	-0.743888	-1.01581	0.378542	0.786	5	-0.410068	0.700546
RARA	-0.53012	-1.02113	-0.913262	-0.6748	-0.421281	-0.507431	1.28	5	-0.398289	0.772016
RASSF5	0.390657	-1.16517	-0.600441	-0.694607	-0.621481	-0.502227	0.424	5	-0.39561	0.58821
GFM1	-0.973223	-0.910745	-0.664335	-0.657593	0.867588	-0.594216	0.23	5	-0.386075	0.678935
ABHD5	-0.878528	0	-0.663829	0.823471	-0.72219	-0.593586	-0.657	5	-0.384523	0.600157
STAG1	-0.962264	-0.603286	-0.528614	-0.698513	0.84106	-1.01874	0.289	5	-0.383051	0.690277
EZR	-0.921818	-1.03913	-0.605278	-0.514558	0.153104	-0.978544	1.413	5	-0.356175	0.88036
PSMA3	-0.776313	0.923187	0.101219	-0.866755	-0.632178	-0.689466	-0.548	5	-0.355472	0.646431
NDUFB3	-0.667496	1.14364	-0.504284	-0.788879	-0.5869	0	-0.516	5	-0.274275	0.672584
ARFGEF3	-0.866912	-1.76514	-0.778329	3.49056	-0.954799	-0.624836	0.764	5	-0.105065	1.75431
AZGP1	0	-5.1417	-7.63624	0.694383	-9.33959	-3.88698	0	4	-3.61573	4.00111
MUC5AC	-4.65286	-9.39141	0	0	-1.80518	-5.98937	0	4	-3.11983	3.67073
SPRR1B	-2.80159	0	0	-7.42936	-6.01285	-5.38488	0	4	-3.08981	3.1981
KRT16P1	-4.50964	-5.49175	0	0	-8.41807	-3.03245	0	4	-3.06456	3.28672
CCL22	1.03519	-5.92912	0	-5.79291	-5.98155	-4.15868	0	4	-2.9753	3.18566
PLAT	-1.01311	1.44012	-8.02717	0.725278	-9.72763	-3.81626	0	4	-2.91697	4.42891
MMP1	-3.66214	0	0	-1.63354	-10.9041	-4.10513	0	4	-2.9007	3.93557
SFTPB	-2.25946	-5.10258	-4.48703	0	-7.8089	0	0	4	-2.80828	3.08352
FGL1	0	-3.47993	-3.20579	0	-11.0789	0	-1.15896	4	-2.70337	3.98569
IL1RL1	-7.75645	-2.17849	0	-5.69847	0	-3.26185	0	4	-2.69932	3.08264
SLC6A14	-2.3836	-6.24082	0	0.81247	-7.30467	-3.5552	0	4	-2.6674	3.20109
SLC26A9	-1.15318	-4.2981	0	0	-8.59125	-4.27355	0	4	-2.61658	3.26473
SPRR2D	-4.56385	-4.2232	0	0	-5.88634	-2.12671	0	4	-2.40001	2.50052
FOXA2	-5.59088	-2.94908	-1.7563	-7.08232	0.740157	0	0	4	-2.37692	3.00551
TMPRSS4	2.95214	-5.74951	-5.06216	0	-6.68895	-2.8766	0.839	4	-2.36944	3.69275
TMPRSS11E	4.53189	-2.84466	1.3658	-9.42281	-8.1952	-1.81961	0	4	-2.34065	5.02339
PAEP	0	-2.00147	-5.06878	-0.845494	-7.7175	0	0	4	-2.23332	3.02927
ST6GALNAC1	0	-4.92876	-2.91829	0	-6.10756	-1.60168	0	4	-2.22233	2.52011
CHRNA9	-3.44499	-5.31499	0	0	-5.64696	0	-0.67	4	-2.15385	2.58137
CXCL17	0	-5.66557	-1.51554	0	-5.33902	-2.10545	0	4	-2.08937	2.47573
GCNT3	3.04606	-5.11593	-6.20819	1.45052	-8.04211	-0.674641	1.154	4	-2.05576	4.33928
AQP3	0.978962	-1.59066	-5.60529	1.11232	-6.1208	-3.81584	0.791	4	-2.03576	3.15662
CCDC160	0	0	-3.08839	0	-7.44478	-3.06656	-0.638	4	-2.03396	2.76329
SRPX2	-0.31256	-1.46008	-2.74314	0	-5.78338	-3.37084	-0.456	4	-2.018	2.09229
CYP24A1	0	-4.82817	-2.77034	-0.520699	-7.25278	0	1.538	4	-1.97628	3.13277
TNFRSF1B	-3.0048	-3.1574	0	-1.76902	-6.5315	0	0.648	4	-1.97353	2.51476
TIMP4	-0.825416	-2.76994	0	-2.42545	-7.75467	0	0	4	-1.96793	2.80661
FCGBP	1.88109	-6.73922	-2.34825	1.46821	-5.57876	-2.3831	0	4	-1.95715	3.33202
NCMAP	0	-3.94737	-5.13759	0	-3.43719	-1.14338	0	4	-1.95222	2.17639
ABCA12	2.63166	-5.88953	0	-4.8209	-4.34105	-0.976215	0	4	-1.91372	3.13621
PECAM1	-1.73886	-3.30786	0	-1.03892	-7.24168	0	0	4	-1.9039	2.6493
PIF1	0.63887	0	-4.66816	-1.73455	-5.18534	-1.62609	-0.277	4	-1.83604	2.28108
FAM178B	0	-3.69767	0	-1.36483	-4.94039	-2.80026	0	4	-1.82902	2.01524
CXCL8	2.54065	-2.51846	-6.56761	0	-3.48704	-2.71536	0	4	-1.82112	2.95094
RPSAP52	-5.02813	-1.82355	0	-3.40688	-2.34712	0	0	4	-1.80081	1.95886
EREG	-2.95506	-2.74954	0	-4.92759	-1.85211	0	0	4	-1.78347	1.90343
GTF2IP7	0	-3.91201	0	-2.67908	-3.05835	-2.25038	0	4	-1.69997	1.66681
CSF2	-2.26617	-3.20488	-2.54392	0	-3.48501	0	0	4	-1.64285	1.58802
KIAA0101	-1.06398	0	-4.04782	0	-3.81095	0	-2.348	4	-1.61011	1.79844
NAPSA	3.62569	-1.84893	-1.69733	0.864396	-8.05049	-3.70459	-0.269	4	-1.58289	3.68013
CCNE2	0	0	-4.51514	-1.74103	-3.51045	-1.18933	0	4	-1.56514	1.8261
LYPD3	-1.14312	0	0.613877	-3.30078	-6.13994	-1.69723	0.747	4	-1.56003	2.47253
FAM64A	-0.647445	0	-4.62241	0	-4.05444	0	-1.579	4	-1.55761	1.9889
CEACAM6	-2.4101	-5.68787	-2.3384	0	0.797254	-1.25326	0	4	-1.55605	2.19415
ITGB2	0.686355	-3.37089	-2.72871	-3.3119	0	-1.87819	0	4	-1.51476	1.71826
DMC1	0	0	-3.96726	-3.33338	-2.23422	-1.87847	0.98	4	-1.49048	1.86104
DGKG	-1.04588	-0.822566	-0.231829	-2.44861	-5.81878	0	0	4	-1.4811	2.09454
EGR1	0.428281	-6.52476	-1.24112	-3.00236	-2.10934	0	2.112	4	-1.47676	2.79746
HHEX	-2.29547	0	-1.74453	0	-5.72243	0	-0.545	4	-1.47249	2.08879
LAPTM5	-1.58933	-6.01137	0	-1.31166	0	-1.37402	0	4	-1.46948	2.12741
SEMA6B	-0.392002	-3.76982	-0.976956	0	-4.12578	-1.18022	0.235	4	-1.45854	1.77475
ANKRD65	0	0	-0.816105	-2.52733	-5.34877	-1.45305	0	4	-1.44932	1.96088
ESRP1	-0.698774	-1.90843	-0.120857	-7.16489	-0.548386	0.514497	-0.177	4	-1.44341	2.62975
ABCA13	0	0	-0.587682	-2.22414	-6.76062	-0.518207	0	4	-1.44152	2.47389
CPNE5	-1.64136	0	0	-1.00277	-5.98831	-1.36267	0	4	-1.42787	2.12699
YBX2	0	-1.71152	0	-2.81604	-3.50739	-1.95012	0	4	-1.42644	1.45608
KLHDC7A	-1.57067	-0.888886	0	0	-6.35046	-1.08195	0	4	-1.41314	2.26485
ZPLD1	0	-1.39219	-3.57481	0	-3.12112	-1.76462	0	4	-1.40754	1.51133
PRDM8	0	-1.82147	-1.1749	-2.83779	-4.39448	0	0.439	4	-1.39852	1.75899
SIGLEC15	-1.49346	-4.97733	0	-1.25837	0	-2.02486	0	4	-1.39343	1.78401
ENTPD2	0	0	-1.76996	-2.30343	-4.06513	-1.60749	0	4	-1.39229	1.52636
TCF7	-2.23814	0	0	-2.75937	-3.01199	-1.68792	0	4	-1.38535	1.36078
RNASE1	0	-1.72985	-0.832371	-1.69462	-4.98651	-0.44355	0	4	-1.38384	1.74231
CREB3L1	-0.51937	0	-0.881224	0.584822	-6.28856	-2.47156	0	4	-1.36798	2.37849
VCAN	0	-1.31254	-3.16607	0.514007	-3.99406	-0.391155	-1.155	4	-1.35783	1.66055
ANKRD36C	1.89281	-2.78822	-4.91345	0	-1.47053	-2.19406	0	4	-1.35335	2.22315
MCTP2	0.340158	-0.813126	-2.33476	-3.8714	-2.76359	0	0	4	-1.34896	1.63887
GAL	-3.58702	0	-2.73258	0	0	-1.90788	-1.158	4	-1.34078	1.45664
MSMB	5.07638	-2.17425	-4.31005	0	-7.75705	-2.02812	1.811	4	-1.3403	4.1646
GPAT3	0	-2.46489	-2.46259	-3.27274	0	-1.91366	0.751	4	-1.33755	1.55743
PLXNA4	-1.5069	0	-2.02886	-3.69824	0	-2.01845	0	4	-1.32178	1.40881
MIR100HG	-3.52305	-1.51966	0	-1.27347	0	-2.92989	0	4	-1.32087	1.4557
GPR87	-1.71572	2.06621	0	-2.42075	-6.25294	-0.915089	0	4	-1.31976	2.60823
OVOL1	-2.08641	0	0	-6.16566	-1.05763	-0.622106	0.695	4	-1.31954	2.31548
C2CD4A	-3.26785	-1.5699	0	3.93631	-6.95186	-0.905574	-0.421	4	-1.31141	3.31474
MAL2	-1.57219	-0.446576	-0.383841	-4.91954	-1.03215	-0.712112	0	4	-1.2952	1.67581
SMC1B	0	-2.09657	-2.5414	-2.59088	0	-1.63068	0	4	-1.26565	1.22563
RHOV	0.811282	-2.5094	-0.335384	-2.27374	-3.13956	-1.38409	0	4	-1.26156	1.46455
SYT12	0.190865	-2.17778	-2.98134	-1.78553	-3.31693	0.681864	0.621	4	-1.25255	1.71882
CHAC2	-2.83769	0	-1.77118	-1.53842	-0.446225	-1.63381	-0.447	4	-1.23919	0.989566
SULT2B1	-1.39204	-4.01714	0	-2.65567	0	-0.598192	0	4	-1.23758	1.56867
ITGA6	-3.90809	-1.50692	-1.00472	-2.7469	0.564657	0	0	4	-1.22885	1.62518
CHST6	-0.511166	0	0	-1.58878	-2.25701	-4.20058	0	4	-1.22251	1.58445
RAC2	-0.853786	-1.59936	0.250042	-0.485653	-5.23555	-0.530989	0	4	-1.2079	1.87372
RAD54B	-1.2865	0	-2.71974	-1.77519	-2.54196	0	0	4	-1.18906	1.20885
PDE2A	-4.49946	-2.45465	0	-0.62525	0	-0.735974	0	4	-1.18791	1.69928
LINC00342	3.66771	-2.25707	-5.18843	0	-1.89735	-2.6081	0	4	-1.18332	2.77088
SNCG	-0.662156	0	-0.877551	-1.68407	-5.04974	0	0	4	-1.18193	1.81502
PTHLH	-1.50294	-2.28549	0	-2.12113	-3.21887	0.88263	0	4	-1.17797	1.4949
GJB3	-2.31603	-0.943051	0	-4.61596	-1.46858	0	1.125	4	-1.17409	1.88562
NCEH1	-1.80851	-0.42267	-0.455228	-1.56905	-2.17455	-1.74035	0	4	-1.16719	0.850451
DPYD	1.19422	-1.96463	-1.58436	0	-5.14761	-0.654998	0	4	-1.16534	2.05008
ABCA4	2.30092	-1.27692	-2.57954	1.32846	-5.33748	-2.50829	0	4	-1.15326	2.60812
OSBPL3	-2.67535	0	-2.23975	-0.267848	-1.67144	-1.21549	0	4	-1.15284	1.09648
RCOR2	0	-1.35066	0	0	-3.01122	-3.1055	-0.592	4	-1.15134	1.39088
NHS	-0.490583	-0.999684	-1.35746	-0.704876	-3.91931	-0.49844	0	4	-1.13862	1.29832
PKIB	-1.34974	1.44279	-0.213496	-2.68483	-4.46441	-0.629285	0	4	-1.12842	1.93954
XKRX	-0.934457	0	0	-1.64407	-4.06146	-1.622	0.438	4	-1.11771	1.53565
FA2H	0	-3.79501	-1.42919	0	-1.30984	-1.20598	0	4	-1.10572	1.35748
ADGRF5	0.333313	-2.07832	-2.27666	0	-1.74698	0	-1.941	4	-1.10138	1.1505
AGMAT	-1.73009	0.690421	-1.40634	0	-2.74036	-2.06525	-0.436	4	-1.09823	1.22269
HOXA10	0	-0.58555	0	0	-4.79908	-1.59047	-0.686	4	-1.09444	1.73155
ARHGAP11B	0	0	-3.16411	-1.32565	-1.99388	-1.17697	0	4	-1.09437	1.20735
KIAA0040	-1.0231	-1.22087	-1.30235	-4.81277	1.04265	-0.287148	0	4	-1.08623	1.83968
SCEL	-0.303937	0	-1.58933	-2.85093	-0.964576	-1.38813	-0.46	4	-1.07956	0.970992
CHST4	-1.11231	-2.61845	0	-1.23802	0	-2.44647	0	4	-1.05932	1.13698
GK	0.662839	-1.97648	-2.37965	0	-1.91853	-1.46187	-0.324	4	-1.05681	1.16286
ERBB3	1.06336	-0.714425	-0.224387	-4.70785	-1.44917	-1.36399	0	4	-1.05664	1.82576
LRG1	0.977683	-0.928812	-0.744496	0	-5.88875	-1.08653	0.287	4	-1.05484	2.25552
ENG	-0.146581	-1.56803	-0.667258	-0.730755	-4.02046	0	-0.227	4	-1.05144	1.41046
PFKFB4	0	0	-2.26279	-1.73034	-1.90794	0	-1.352	4	-1.03615	1.00558
ABCC2	-2.6253	-2.10206	0	0	-1.2468	-1.2627	0	4	-1.03384	1.07843
TMPO-AS1	0	0	-2.02717	-1.19361	-2.61831	-1.38629	0	4	-1.0322	1.06876
G6PD	-0.467081	-1.33103	0	-1.13214	-3.7168	-0.577456	0	4	-1.03207	1.28863
MBNL3	-0.357775	-1.69473	-0.961875	-3.27542	0	-0.411174	-0.511	4	-1.03028	1.12942
OLMALINC	-1.22242	-2.89784	0	0	-0.830173	-1.88098	-0.374	4	-1.02935	1.06787
TNFAIP2	0.96945	-1.94234	-1.33082	-1.22689	-3.67373	0	0	4	-1.02919	1.53137
GAS2L3	0	0	-1.99189	-1.20049	-2.24933	-1.51315	-0.238	4	-1.02755	0.950747
TRIM7	-2.95278	0	-1.56585	0	0	-2.02221	-0.646	4	-1.02669	1.17606
HSH2D	0	0	-1.47025	-2.84174	-1.39847	-1.46234	0	4	-1.02469	1.07869
SMAGP	-1.82963	0	-0.495787	-2.95025	-0.608198	-1.90706	0.621	4	-1.02428	1.24805
TUBA1C	-1.20967	0	-0.259903	-1.25042	-2.38371	-1.59161	-0.457	4	-1.02176	0.837714
PRKCA	-0.440574	-1.29791	-1.76509	0	-3.06914	-0.960738	0.394	4	-1.01992	1.16979
ACOXL	-1.59845	-1.81845	0	-2.1163	-2.90366	1.33726	0	4	-1.01423	1.49217
F2RL1	-3.04581	0	-1.74096	0	-0.851478	-1.40085	0	4	-1.00558	1.14869
GALNT3	0	-1.06695	-0.490272	-2.70756	-1.94994	-0.806089	0	4	-1.00297	1.00995
GNG4	-0.796506	-0.476655	0	0	-4.34418	-0.717673	-0.664	4	-0.99986	1.5106
KLHL23	-1.56089	0	-1.77614	-0.498482	-1.995	-1.10788	0	4	-0.991199	0.833629
RHEBL1	-0.568653	-1.59549	0	-2.43514	-2.3384	0	0	4	-0.991097	1.10988
CASC8	-1.91671	1.54234	-1.08584	-0.639887	-4.83335	0	0	4	-0.990494	2.00561
PLAU	-1.16906	-0.334943	-0.470469	-0.840904	-3.89799	-2.27572	2.158	4	-0.975869	1.86061
SREBF1	-0.479177	-2.8204	-2.1715	0	-1.55868	-1.09059	1.307	4	-0.973334	1.39015
ASPH	-1.06206	-1.68024	-1.67769	-0.467496	-1.38974	0	-0.488	4	-0.966461	0.660248
TTC22	-0.858672	-0.868628	0	-1.76205	-3.21625	0	0	4	-0.957943	1.19145
PADI2	-0.704845	-2.58794	0	1.98124	-3.62465	-1.74343	0	4	-0.954232	1.86741
KIF24	0	-2.14432	0	-1.26231	-1.79894	-1.07816	-0.393	4	-0.953818	0.854031
MAP7	-0.84675	-1.04747	-0.168598	-4.202	-0.198431	-0.734936	0.541	4	-0.951027	1.52973
EFNB2	-1.98885	-1.03199	0.70855	-0.733588	-3.3467	-0.262163	0	4	-0.950676	1.35421
CCDC150	0	0	-2.99645	-0.634468	-1.62828	-1.35517	0	4	-0.944909	1.12687
RNF144A	-4.09112	0.687204	-1.18624	0	-0.980307	-0.632679	-0.409	4	-0.944592	1.52203
RGS2	-1.15768	-1.03997	-2.8986	0	-1.51546	0	0	4	-0.944528	1.07046
MYRF	-1.84001	-1.28479	0	0	-1.49338	-1.97781	0	4	-0.942284	0.909483
ARHGAP26	0	-1.25315	-2.51829	-1.95648	-0.863897	0	0	4	-0.941687	1.02297
TMEM61	-1.9784	-1.2019	-1.77622	0	-1.59312	0	0	4	-0.935664	0.90585
SUV39H2	-1.5836	0	-1.83936	-0.390776	-1.35121	-1.35237	0	4	-0.931046	0.777871
SRCIN1	-0.325779	-1.94385	-1.79966	-1.39023	-0.59452	-0.461943	0	4	-0.930855	0.770024
ATP2A3	3.20521	-3.1861	-1.05776	0	-4.73843	-0.706567	0	4	-0.926236	2.53279
LINC00997	-1.40684	-2.6026	-0.843499	-0.424227	0	0	-1.203	4	-0.925738	0.921272
SMARCD2	-1.15909	-1.58828	-0.46186	-0.434547	-1.61577	-1.19937	0	4	-0.922701	0.626872
ALDOC	0	0	-2.01997	0	-1.59613	-0.861201	-1.979	4	-0.922329	0.942619
SYTL4	-0.318973	0	-1.31362	-0.793303	-1.81236	-2.20679	0	4	-0.920721	0.882908
GLYCTK	-0.904227	-1.95487	0	-1.13732	-2.3986	0	0	4	-0.913574	0.986881
DNMBP	-1.87085	-1.89554	-0.211147	-1.23846	-0.489797	-0.680438	0	4	-0.912319	0.768997
EPCAM	-1.59535	0	0.165879	-3.39136	-0.956446	-0.599753	0	4	-0.911005	1.26089
NRTN	-2.30902	0	-0.654549	-0.994149	-2.35198	0	0	4	-0.901385	1.04823
CPD	-0.45381	-3.44951	-0.749077	0.417335	-1.36436	0	-0.702	4	-0.900204	1.25977
PDE4D	-0.879489	-2.20706	-1.39285	0	0	-1.51051	-0.3	4	-0.898558	0.846998
MNX1	-1.20223	0	0	-1.28509	-2.64133	-0.908274	-0.252	4	-0.898418	0.940904
NRM	-0.479213	-0.711279	-0.177649	-0.612518	-2.26645	-1.53689	-0.482	4	-0.895142	0.737618
SLPI	0.570537	-2.7032	-1.14887	2.37453	-6.26095	-1.2765	2.234	4	-0.887209	3.02492
GALNT14	-2.16059	0	-1.17698	0	-3.62744	1.36342	-0.605	4	-0.886656	1.6296
P2RX5	-1.04345	-1.34213	0	-0.558291	-3.22798	0	0	4	-0.881695	1.16762
OAT	0	-1.27423	-2.07053	0	-2.09838	0	-0.697	4	-0.877163	0.949901
AKNA	-1.01797	-1.3285	-0.386238	0	-2.2632	-1.14284	0	4	-0.876964	0.815992
C16orf59	-1.36148	0	-1.638	0	-2.18513	0	-0.95	4	-0.876373	0.897938
DLEU2	0	0	-1.94622	-1.68201	-1.25352	-1.24696	0	4	-0.875531	0.854137
PTMA	-1.11787	0	-0.476167	-0.924156	-1.8588	-1.29782	-0.446	4	-0.874402	0.621392
AIF1L	-1.10237	0.350807	-0.741063	-1.82176	-2.27272	-0.461301	0	4	-0.864057	0.944999
GLB1L2	-1.27472	-1.20183	0	0	-2.03475	-1.29021	-0.243	4	-0.863501	0.786741
TMC6	0.839731	-1.94145	-0.505681	-3.30095	-1.20035	-0.379745	0.468	4	-0.860064	1.42901
HES1	-1.45451	0	-0.600715	-1.23132	-2.7154	0	0	4	-0.857421	1.01815
TFR2	-1.30885	0	-1.48591	-0.815046	-2.3891	0	0	4	-0.856987	0.926655
HOXA10-AS	-1.24557	-0.805468	-1.73545	0	-2.1967	0	0	4	-0.854742	0.905854
AK4	-2.58629	0	-1.48389	0.467143	-1.32724	0	-0.988	4	-0.845468	1.06795
S100A13	-1.01803	0.539045	-0.471926	-0.542987	-3.25904	-1.6777	0.544	4	-0.840948	1.3308
TBL1X	-1.17781	-1.74968	-0.504159	0	-1.79238	-0.354438	-0.299	4	-0.839637	0.729782
MANSC1	0	-1.24834	-0.539685	0	-2.46891	-1.60178	0	4	-0.836958	0.966722
PAK1	-0.32673	-1.21542	-0.824814	-0.303003	-2.63148	-0.54829	0	4	-0.835677	0.884397
XYLB	-2.09015	0	0	-0.592491	-2.02581	-1.10928	0	4	-0.831105	0.932652
CNIH2	1.61223	0	-1.47177	0	-3.83941	-1.57248	-0.544	4	-0.830776	1.70508
PRODH	4.23481	-4.11006	0	-2.37855	-2.29411	-1.25603	0	4	-0.829135	2.66183
CYP27C1	-1.17835	0	0	-1.70984	-2.07389	-1.18973	0.348	4	-0.829117	0.943188
TP73	3.13181	0	-3.32109	-1.56302	-2.74306	-1.29531	0	4	-0.827239	2.14836
C21orf58	0.707145	0	-1.53939	-1.53001	-3.088	-1.08793	0.759	4	-0.825598	1.3985
MOCOS	-2.0737	-1.29921	-0.437205	0	-0.770888	-1.18319	0	4	-0.823456	0.755752
UBE2E3	-0.966719	-0.629058	0	-1.40378	-2.29563	-0.463976	0	4	-0.822738	0.821358
DSN1	-0.606941	-0.398095	-1.5738	-1.00783	-1.8809	0	-0.289	4	-0.822367	0.696028
ABCC3	1.01943	-2.21608	-1.51335	-1.49349	-1.68032	-0.434153	0.571	4	-0.820994	1.23091
CSE1L	-1.79209	0	-0.482068	-0.986244	-0.993399	-0.45886	-1.022	4	-0.819237	0.571617
PLS1	-1.36183	-0.885595	-1.35298	0	-0.175452	-1.94801	0	4	-0.817695	0.776162
TMPRSS13	0.329878	-0.662814	0	-3.59276	-0.564344	-1.20898	0	4	-0.814145	1.32893
ELFN2	-2.37121	0	-0.378487	-0.952062	-1.09159	-0.90542	0	4	-0.814111	0.821
LIF	-0.248424	-0.738693	-2.58745	0	-1.18761	-0.932467	0	4	-0.81352	0.908247
REEP6	-1.19662	-2.03672	-0.233403	0.60206	-1.20161	-1.62475	0	4	-0.813007	0.953408
PKN3	0	0	-1.53184	-0.77116	-1.70686	-1.6765	0	4	-0.812337	0.821178
PDIA4	-0.670027	-1.08628	0.1269	-0.476068	-2.59937	-0.636086	-0.323	4	-0.809133	0.871252
RAB25	0	-0.528037	0.194133	-3.99758	-1.23907	-0.530276	0.445	4	-0.807976	1.51338
NPM3	-1.94808	0	-0.387693	-1.03307	-0.877525	-0.930843	-0.473	4	-0.807173	0.620768
KLF4	-2.43185	-2.37328	0	-1.16937	0	-0.645557	0.974	4	-0.806581	1.27313
S1PR3	1.26448	-4.14417	-0.755519	-1.63647	-1.92903	1.36616	0.191	4	-0.806222	1.96197
SNRPG	-1.5487	0	-0.495189	-1.19664	-1.09939	-1.287	0	4	-0.803845	0.634755
CSTB	-1.95886	-0.771973	-0.119476	-1.32662	-0.999377	-0.441889	0	4	-0.802599	0.694277
CAPN15	-1.43596	-1.6472	-0.635305	-0.498533	0	-1.3953	0	4	-0.801757	0.692166
ABHD11	0.429337	0	-0.785539	-1.80281	-1.6534	-1.38817	-0.41	4	-0.801511	0.854734
HK1	-0.417404	-1.41141	-1.42241	-0.674087	-1.6848	0	0	4	-0.801445	0.705491
RHOBTB2	-1.61307	-1.50869	-0.822602	-0.428227	-1.237	0	0	4	-0.801371	0.679831
ASIC1	0	-0.9639	-1.93455	0.56863	-2.43601	-0.842699	0	4	-0.801219	1.0913
DHCR7	-1.14056	-1.35253	-0.376768	0	-1.45562	-0.831043	-0.447	4	-0.800504	0.547085
SCIN	1.22628	1.62002	-1.04772	-3.03392	-3.59753	0	-0.766	4	-0.799838	1.97827
SDF2L1	-1.55049	0	0	-0.917191	-1.7572	-1.13522	-0.204	4	-0.794872	0.734916
PRR7	-1.07543	-1.71641	-0.887742	-0.485425	0	-1.36488	0	4	-0.789984	0.660898
CARD10	-1.50966	0	-0.821666	0	-1.9666	-1.22823	0	4	-0.789451	0.813188
POLR1E	-1.45902	-0.432029	-1.06174	0	-0.376306	-0.969737	-1.208	4	-0.786691	0.524686
CYP3A5	1.47962	-3.39112	-1.65966	-0.546605	0	-1.38288	0	4	-0.785807	1.54554
MB21D1	-1.50129	0	-0.917349	0	-2.52158	0	-0.557	4	-0.785317	0.952798
CKMT1A	0	-2.3209	0	-0.786633	0	-1.80636	-0.578	4	-0.784556	0.939297
JAM3	-1.27371	0	0	-1.08316	-1.80972	-1.31085	0	4	-0.782492	0.764083
NR2F1	-0.979134	-1.22523	-1.61654	0	-0.949925	-0.359225	-0.341	4	-0.781579	0.569315
ARHGAP8	0	0	-1.08301	-2.13742	-1.6025	-0.646796	0	4	-0.78139	0.861573
ATP6V1C2	-1.1201	-2.69264	0	0	-1.46941	-0.529626	0.345	4	-0.780969	1.06413
ARSJ	0	-1.55689	-1.3784	0	-1.4351	-1.0863	0	4	-0.779526	0.742721
SHB	-1.29076	-1.01644	-0.715873	-2.84146	0	0	0.409	4	-0.779363	1.09552
B3GNT7	0.540585	-1.94305	-1.08553	-1.86419	-0.33263	-0.751957	0	4	-0.776681	0.92868
TXNDC17	-0.712064	1.02665	-0.564374	-0.419997	-1.93317	-2.43191	-0.398	4	-0.776123	1.1291
RASAL1	-1.38175	-1.66266	0	0	-1.44606	-0.938205	0	4	-0.775527	0.75663
LRRC8B	-2.00534	-1.58572	-0.511657	-0.444907	-0.191174	-1.00808	0.319	4	-0.775411	0.810486
CHTF18	0	0	-1.45333	-0.792072	-1.92997	-1.24869	0	4	-0.774866	0.79798
DLG3	0	-2.18691	-0.791201	0	-1.55372	-0.85901	0	4	-0.77012	0.857216
KRT15	0.60409	-1.70786	-1.75417	0	-2.02109	-0.511338	0	4	-0.770052	1.04516
PLCB2	-2.24593	-0.766208	0	-0.791179	-1.5807	0	0	4	-0.769146	0.877
IL6R	-1.64947	-1.73353	0.696909	0	-2.12674	-0.551479	0	4	-0.76633	1.07454
CKMT1B	0.557481	0	0	-0.987088	-2.8197	-1.56955	-0.525	4	-0.763407	1.14713
NKD2	-3.70325	-2.03132	0	0	1.5066	-0.562223	-0.553	4	-0.763314	1.66601
PGP	-1.27724	0	-0.597408	-1.65558	-0.385653	-1.08521	-0.311	4	-0.758871	0.594577
AMD1	-1.63657	0	-1.10124	-0.444364	-1.10891	-1.01792	0	4	-0.75843	0.622882
ETFB	-0.67633	-1.71137	-0.0988057	-0.269009	-0.376374	-1.66547	-0.511	4	-0.758338	0.660731
CLDN7	-0.734533	0	0.682076	-4.69884	-1.19693	-0.641369	1.289	4	-0.757227	1.93974
IRS1	-1.77111	-0.719162	-0.194228	-2.61208	1.46764	-1.47039	0	4	-0.757048	1.34281
LINC01106	-1.5824	-1.17616	-1.02567	-0.454034	-1.03569	0	0	4	-0.753421	0.611641
POLE4	-1.65234	0	-0.282468	-0.949433	-0.922749	-1.16824	-0.297	4	-0.753176	0.583808
SLC35G2	-1.54568	0.654891	-1.36441	-2.0632	-0.944883	0	0	4	-0.751898	0.989258
SLC6A6	-0.562485	-0.759157	-0.342151	0.448759	-2.95476	-1.07641	0	4	-0.749457	1.09305
JPH1	-1.73025	-1.59609	-0.986601	-2.6994	1.15533	0.779744	-0.163	4	-0.748609	1.40522
SYNJ2	-0.353207	-0.573935	0	-1.82438	-1.93667	-0.533489	0	4	-0.745955	0.808568
EMC3-AS1	-1.29254	-1.12421	0	0	-1.66301	-1.11709	0	4	-0.742408	0.717615
BAIAP2L1	-0.287107	-1.43075	-0.729656	-0.999105	-0.894726	-0.453816	-0.374	4	-0.738451	0.406052
CD274	-1.42516	-2.16935	-1.91395	0	1.60495	-1.26165	0	4	-0.73788	1.33895
SOAT1	-0.40282	-0.461785	-0.619891	-0.622642	-1.98011	-1.07627	0	4	-0.737645	0.634796
GPD2	-0.995165	-1.01163	-0.396872	-1.21214	-0.226083	-1.309	0	4	-0.735841	0.518795
FDPS	-0.697462	0	-0.0663913	-0.411837	-1.6316	-1.09785	-1.226	4	-0.73302	0.615048
CCDC34	-0.5377	0	-0.120098	-0.978151	-1.22246	-0.487875	-1.775	4	-0.731611	0.632005
ALAS1	-1.3796	-1.27418	-0.344597	-1.0434	-0.192041	-0.874463	0	4	-0.729753	0.548943
DUS3L	-1.43656	0	-1.09226	-0.869452	0	-1.32627	-0.383	4	-0.729648	0.604379
IQCD	1.11159	-1.84448	-1.68163	0	-1.86628	-0.822755	0	4	-0.72908	1.1478
MXD3	1.56478	0	-2.55011	-0.684301	-2.03101	-0.912088	-0.472	4	-0.726389	1.34821
ITGA1	-0.805081	-1.42142	-1.1738	1.28177	-2.52492	-0.440341	0	4	-0.726254	1.19487
SLC25A40	0	0	-1.02187	-0.93197	-1.78656	-0.929415	-0.378	4	-0.721116	0.641771
POU2F1	-1.68556	-0.952334	-0.170806	-0.88339	-0.267357	-0.691028	-0.391	4	-0.720211	0.520987
CRLF1	0	2.41696	-2.73899	-1.47997	-3.22499	1.4905	-1.489	4	-0.717928	2.11209
LRRCC1	0.886886	0	-0.910749	-2.61177	-1.20241	-0.884517	-0.289	4	-0.715938	1.09248
LPCAT4	-1.05738	0	-1.58394	0	-1.40325	-0.956602	0	4	-0.714454	0.699764
EXOSC8	-1.24795	0	-0.446515	-1.30316	-0.216244	-1.01513	-0.771	4	-0.714286	0.509124
OAS3	2.78275	-2.42823	-1.51977	-1.58873	-0.364105	-1.8637	0	4	-0.711684	1.75757
TUBB	-0.55267	0.412257	-0.189145	-0.283732	-1.87529	-1.25587	-1.224	4	-0.709778	0.780734
ZNF114	1.09276	0	-0.957767	-1.85817	-1.33114	-1.90569	0	4	-0.708572	1.11455
LSM2	-1.30972	0.478271	-0.199405	0	-1.92615	-1.1106	-0.886	4	-0.707659	0.837349
CIB1	-1.43517	-0.755988	-0.446412	-0.733055	-1.1359	-0.445548	0	4	-0.707438	0.474933
RTEL1	-1.53489	0	0	-0.816784	-2.41104	-0.690394	0.506	4	-0.706729	1.00603
FAM222A	-0.592644	0	0	-1.6004	-0.939592	-1.81229	0	4	-0.706419	0.773149
COMTD1	-1.05001	0	0	-1.37942	-1.41269	-1.08572	0	4	-0.703977	0.67215
CADPS2	0.594563	-1.71114	0	1.80051	-4.35727	-0.687205	-0.565	4	-0.703649	1.95084
LAS1L	-1.17272	-1.33459	-0.81836	-0.432172	0	-0.785587	-0.379	4	-0.703205	0.467655
MRPL19	-1.71569	-1.09759	-0.427202	-0.473504	0	-0.509603	-0.691	4	-0.702085	0.554035
LINC01588	0.718022	0	-1.17545	-0.579844	-2.45087	-1.42569	0	4	-0.701976	1.06641
NOC4L	-1.625	-0.98129	-0.467126	-1.01965	0	-0.816361	0	4	-0.701347	0.589447
ADAM15	-1.39751	-0.931679	-0.359714	0	-1.16042	-0.442758	-0.597	4	-0.69844	0.489002
TRIM28	-0.988676	-0.83705	-0.280717	-1.21335	-0.481754	-1.06258	0	4	-0.694875	0.449139
PHF5A	-1.66526	0	-0.491951	-1.11883	-0.420163	-0.66162	-0.505	4	-0.694689	0.5413
DDX39B	-0.814338	0	-1.90418	-0.471517	0	-0.981729	-0.685	4	-0.693823	0.655063
CRELD2	-0.352997	-1.09163	-0.114926	0	-1.57595	-0.869757	-0.851	4	-0.69375	0.566381
CTNNB1	-0.40314	-1.4626	-0.957813	-0.312943	-1.04342	-0.663416	0	4	-0.691905	0.49913
PAFAH1B3	-0.825599	0	-0.330776	-0.30638	-1.72368	-0.818233	-0.838	4	-0.69181	0.559392
SGO1	0	-0.784982	0	-1.54022	0	-1.77243	-0.74	4	-0.69109	0.745468
PRKDC	-1.34913	-1.43498	-0.907726	0	0	-0.36052	-0.78	4	-0.690337	0.592412
ZNF107	0	0	-1.33891	-1.26948	-1.49634	-0.727501	0	4	-0.690318	0.687601
ORAI1	-1.66689	-1.21452	-0.279309	-0.67965	0	-0.980573	0	4	-0.688705	0.637027
LINC01224	0	0	-1.39955	-0.965443	-1.43573	-1.01558	0	4	-0.688043	0.667048
PTPN3	-0.937569	-0.701637	-0.943601	0	-1.73637	-0.495546	0	4	-0.687817	0.606988
EXOSC7	-1.36028	-0.855283	-0.406093	-0.77713	-0.275408	-0.687617	-0.447	4	-0.686973	0.364158
ARHGEF38	0	-0.841658	-1.92377	0	-1.38	-0.657449	0	4	-0.686124	0.758346
ING2	-0.416704	-0.969774	-0.346704	-0.600629	-1.30441	-0.733438	-0.431	4	-0.686094	0.347651
DHODH	-1.51186	-1.32112	-0.626137	-0.442065	0	-0.900822	0	4	-0.686	0.596636
SLC19A1	-1.21349	-1.06405	-1.43741	0	-0.760761	0	-0.326	4	-0.685958	0.586253
LRP5	0	-1.77386	-1.21041	0.760772	-1.50512	-0.407024	-0.665	4	-0.685807	0.891761
SFXN1	-1.20429	0	-1.38391	-0.564045	-1.21921	0	-0.426	4	-0.685351	0.586469
ZNF530	0	0	-0.87982	-1.42329	-1.50493	-0.984015	0	4	-0.684578	0.677296
L2HGDH	-1.00355	-0.518846	-1.40541	0	-0.486128	-1.02415	-0.347	4	-0.683583	0.480642
RAN	-1.47971	0	-0.408743	-0.818726	-0.78344	-0.848384	-0.438	4	-0.682429	0.464101
THEM6	-1.7534	0	-0.918307	0	-1.26724	0	-0.826	4	-0.680707	0.702655
MYO18A	-1.32331	-1.75242	-0.880047	0.298542	-0.79876	-0.30432	0	4	-0.680046	0.727913
MICALCL	-0.566269	0	-1.60434	0	-1.72821	-0.849916	0	4	-0.678391	0.750794
KDELC2	-0.562621	0	-1.45654	0	-2.15782	0	-0.569	4	-0.677999	0.836686
PTBP1	-1.19553	-0.999302	-0.484714	-0.689985	0	-0.933299	-0.434	4	-0.67669	0.406809
IRAK1	-1.29628	-1.14404	-0.357713	-0.954855	0	-0.401255	-0.578	4	-0.67602	0.469917
CLDN9	0.555878	-1.13502	1.82043	-3.61817	-1.79289	-1.09985	0.546	4	-0.674802	1.80449
PGAM5	-1.98901	-0.606489	-0.895835	-0.676968	-0.169587	-0.385701	0	4	-0.674798	0.655088
ABCB9	0	-0.757442	-1.19389	-0.902023	-1.46795	-0.398788	0	4	-0.674299	0.569194
PHLPP1	-1.26655	-1.28164	-0.733696	0	-0.451066	-0.984773	0	4	-0.673961	0.544478
KIF2A	-0.494762	-0.708545	-1.00044	-0.454892	-0.907898	-0.82122	-0.325	4	-0.67325	0.253662
PLAUR	-0.588419	0	0.330057	-1.47293	-2.61478	-0.810661	0.464	4	-0.67039	1.09455
APEH	-1.17565	-0.686148	-0.379845	-0.321043	-1.23298	-1.12016	0.24	4	-0.667976	0.549176
CHDH	0	0	-1.33252	0	-1.58699	-1.23244	-0.523	4	-0.667849	0.702901
UCHL5	-1.46637	0	-1.02437	-0.784537	-0.252479	-0.40607	-0.734	4	-0.666833	0.494944
WDFY2	-1.32124	-0.737743	-2.01009	-0.611598	0.820069	-0.494822	-0.309	4	-0.666346	0.876467
ANAPC7	-0.825468	0	-1.35375	-0.789724	-0.325821	-0.921357	-0.447	4	-0.66616	0.444632
RAB27A	-0.486619	-0.989073	-0.668795	0.297272	-2.42692	-1.29545	0.916	4	-0.664798	1.08507
TC2N	-0.995789	-1.90966	-1.23999	0	0.417253	-0.92321	0	4	-0.664486	0.827809
SAAL1	-1.49408	0	-0.50821	-0.491771	-0.323452	-0.657129	-1.172	4	-0.663807	0.509567
LIG3	-1.04956	-1.13362	-0.251509	-0.518408	-1.07104	-0.379697	-0.216	4	-0.659976	0.409806
MRTO4	-1.66482	0	-0.707256	-0.760894	0	-1.05206	-0.434	4	-0.659861	0.591334
HAUS4	-1.15108	0	-0.344345	0	-1.48215	-1.01204	-0.624	4	-0.659088	0.579245
FAF1	-0.816359	-0.458258	-0.918403	-0.480949	-0.221973	-1.06587	-0.651	4	-0.658973	0.294576
PHKA1	-1.58315	-1.36222	0	-0.280123	-0.628465	-0.758793	0	4	-0.658964	0.628697
TJP3	0.838341	-2.70886	-0.730296	0	-1.29466	-0.70861	0	4	-0.657727	1.13462
TCEA1	-1.25599	-2.12258	-0.580095	0	0	0	-0.639	4	-0.65681	0.796649
KCTD6	-1.46908	0	-0.840959	0	-1.20153	-0.77791	-0.301	4	-0.655784	0.576553
ISCA2	-0.525665	0	-0.44399	-0.971731	-1.36282	-1.2855	0	4	-0.655672	0.565413
AK2	-1.34863	-0.573782	-0.241318	-0.486714	-1.23056	-0.704527	0	4	-0.655077	0.491584
NOP56	-1.3364	-0.299929	-1.00691	0	-0.800225	-1.14015	0	4	-0.654802	0.552077
RGS3	0.308577	-2.83322	-0.513889	0.405518	-1.28321	-0.662772	0	4	-0.654143	1.12853
NME1-NME2	-1.1086	0	0	-0.243338	-1.26109	-0.898609	-1.063	4	-0.653519	0.551725
ARF6	-0.670632	-1.17317	-0.614835	-0.49815	-0.193215	-1.42326	0	4	-0.653323	0.504551
FBXO45	-1.66265	-1.50604	-0.520246	-0.423518	0.337496	-0.795525	0	4	-0.652927	0.735433
EXOSC3	-1.52996	0	-0.6997	-1.02749	0	-0.493283	-0.814	4	-0.652061	0.550109
CTU2	-1.80185	-1.19051	-0.557344	-0.857139	0	0	-0.156	4	-0.651835	0.678161
TYRO3	-0.966097	0	-1.19768	-1.22801	-1.16603	0	0	4	-0.651118	0.614784
IL27RA	0.289162	-0.598482	-0.538717	0	-2.8385	-0.84708	0	4	-0.64766	1.04645
SHKBP1	-0.495571	-1.39644	0	-0.567866	-0.963207	-1.10268	0	4	-0.646538	0.537852
MDFIC	-0.331658	0	-1.51396	-0.965136	-1.10481	-0.595666	0	4	-0.644462	0.577592
CACYBP	-1.59008	0.418981	-0.208574	-1.22095	-1.00352	0	-0.906	4	-0.644307	0.72573
CHRNA5	-1.19971	0	-1.22465	-0.723172	-1.93635	0	0.576	4	-0.643983	0.879419
RBPMS2	-0.673544	0	-2.31933	0	-0.899277	-0.610662	0	4	-0.643259	0.828461
GRB14	-1.63471	0	-0.726942	-1.35096	0	0	-0.79	4	-0.643231	0.677459
GUSB	-0.301063	-0.623803	-0.305389	-0.98909	-1.58833	-0.692168	0	4	-0.642835	0.526081
B4GALT5	-0.195826	-0.701899	-0.523106	0	-2.33033	-0.747955	0	4	-0.642731	0.806515
RTN4IP1	-1.27177	-0.755392	-0.432084	-0.751004	0	-0.864555	-0.423	4	-0.642544	0.403128
WNT10B	-0.786471	-1.80105	0	-0.847266	-1.05778	0	0	4	-0.641796	0.685051
HAUS5	0	0	-1.48141	-0.677018	-1.3029	-1.02663	0	4	-0.641137	0.648981
PER2	0	-2.04892	-1.43569	-0.633571	0.674354	-1.04271	0	4	-0.640934	0.94226
DEPTOR	-1.40063	-2.07555	-1.17098	1.65435	-1.55085	-0.405948	0.465	4	-0.640657	1.30963
ATP1B1	-0.937262	-1.87329	-0.317111	-1.18372	-0.966016	0	0.807	4	-0.638628	0.877395
PRKCE	-0.592975	-1.83072	-1.3752	0	0.711096	-1.1461	-0.225	4	-0.636986	0.877867
ARHGEF16	-0.49395	0	-1.10509	-1.12618	-0.795625	-0.629926	-0.301	4	-0.635967	0.412863
PCOLCE2	-1.6474	1.88568	-0.532525	-0.527668	-3.21378	0	-0.416	4	-0.635957	1.55467
DNAAF3	-0.995217	-1.11135	-0.869061	-1.07743	0	0	-0.398	4	-0.635865	0.494942
TOX2	-2.50032	0	-0.510137	-0.582391	-1.14557	0	0.29	4	-0.635488	0.950485
CEBPA	0	0	-0.948091	-0.711589	-2.00461	-1.25855	0.475	4	-0.635406	0.857038
PSMG1	-1.43972	0	-0.128736	-0.633735	-0.875491	-0.381277	-0.987	4	-0.635138	0.508794
SDHA	-0.793564	-1.45628	-0.561402	0	-0.495191	-0.740421	-0.393	4	-0.634266	0.446749
INPP5F	-1.09219	0	-0.857327	-0.46827	-1.53321	-0.810262	0.327	4	-0.633465	0.639322
GPX2	0.522455	-2.78852	-1.85601	-0.893816	-1.55715	2.14489	0	4	-0.632594	1.65914
GPHN	-1.56908	-1.29606	-0.595306	0	0	-0.641298	-0.315	4	-0.630962	0.608255
BOLA2B	-1.50297	0	0	-0.749644	-0.878414	-1.27749	0	4	-0.629789	0.638755
XRCC1	-0.480004	-0.750024	-0.21355	-1.00851	-0.933892	-0.543805	-0.474	4	-0.629112	0.282168
AATF	-1.38393	-1.48258	-0.258186	-0.86607	0.259042	-0.665158	0	4	-0.628126	0.668055
PRKCD	-0.530885	-0.479867	-0.775225	-1.72647	-0.882346	0	0	4	-0.627827	0.593456
DDX54	-1.36033	-1.13451	-0.318729	-0.760411	0	-0.811305	0	4	-0.626469	0.536717
AHCY	-1.48826	-0.453357	0.11333	0	-1.15079	-0.620916	-0.783	4	-0.626142	0.57906
SLC26A6	0.553784	0	-0.914768	-0.332161	-2.3738	-0.536854	-0.757	4	-0.622971	0.915909
EPS8	1.21816	-0.454455	-1.25856	-0.634952	-2.24875	-0.975054	0	4	-0.621946	1.07839
CKAP5	-1.09768	-1.57697	-0.756823	-0.348048	0	0	-0.56	4	-0.619932	0.578655
PTGES3	-1.1799	0	-0.475677	-1.45224	-0.556201	-0.670517	0	4	-0.619218	0.54808
RAB3D	-0.933168	-1.46024	-0.683998	0.809883	-2.06573	0	0	4	-0.619036	0.975677
TCP1	-1.67995	0.421406	-0.0852412	-0.777654	-0.343882	-0.663171	-1.204	4	-0.618927	0.69976
GPN3	-1.40221	0	-0.568273	-0.84266	-0.36537	-0.655253	-0.497	4	-0.618681	0.433917
TWF2	-1.64941	0	-0.444716	-0.82997	-0.815136	-0.581344	0	4	-0.617226	0.569037
NOC3L	-1.69123	-0.440207	-0.896839	-0.6937	0.307522	-0.90577	0	4	-0.617175	0.65679
NIF3L1	-1.19879	0	0	-1.13685	-0.758672	-0.390678	-0.83	4	-0.616427	0.497788
PDIK1L	0	-1.06231	-0.586461	-0.731179	-1.16522	-0.448839	-0.317	4	-0.615858	0.410644
AADAT	0.965914	1.1234	-1.88118	-1.13871	-1.576	-1.32001	-0.464	4	-0.612942	1.21396
TMEM201	-0.776482	-1.13198	-1.06159	-0.46053	0	-0.853545	0	4	-0.612017	0.470803
RRP9	-2.0441	-0.938746	-0.308085	-0.952136	0.978697	-1.01735	0	4	-0.611675	0.951745
BDH1	-0.822119	-0.491547	-0.913981	0.94053	-1.92029	-0.72315	-0.351	4	-0.611651	0.851695
AKR7A2	-0.844269	-0.465907	0.221037	-0.440951	-1.67574	-0.554272	-0.521	4	-0.611586	0.568867
MTHFD2L	-1.49924	0.455524	-0.76758	0	-1.10358	-1.36424	0	4	-0.611301	0.764591
IDH3A	-1.4634	-0.415286	-0.79251	-1.096	0	-0.509843	0	4	-0.611005	0.546189
SNX9	-1.19401	-0.817653	-0.356352	-0.80706	-0.411478	-0.688871	0	4	-0.610774	0.38839
CENPJ	0	0	-1.04693	-1.32571	-1.12047	-0.568152	-0.207	4	-0.609752	0.558583
NOL6	-1.00617	-1.58489	-0.7528	-0.881128	0.452578	-0.493517	0	4	-0.609419	0.672806
SRSF7	-1.04666	0.949383	-1.79732	-0.471285	-1.46078	-1.17387	0.736	4	-0.609221	1.07276
HNRNPUL1	-0.593517	-1.13689	-0.145694	-0.49488	-0.369234	-0.871666	-0.648	4	-0.608554	0.325213
KHSRP	-1.16961	-0.980984	-0.60307	-0.425835	-0.272819	-0.803777	0	4	-0.608013	0.409892
RBM15	-1.09436	-1.37613	-0.47839	-0.606409	0	-0.700497	0	4	-0.60797	0.514986
RPS7	-1.08872	1.09908	-0.0678924	0	-1.98288	-1.08751	-1.127	4	-0.607848	1.01622
WDR5	-1.4103	-0.652376	-0.667579	-0.470821	-0.447307	-0.603785	0	4	-0.607452	0.421015
MRPS34	-1.71427	-0.71865	0.367169	-1.02521	-0.229285	-0.521563	-0.406	4	-0.606831	0.652277
CALM3	-0.253712	-0.854887	-0.646058	-0.446522	-0.986393	-1.05417	0	4	-0.605964	0.392828
RFT1	-1.47286	-0.68714	-0.467068	-0.704045	-0.183222	-0.721807	0	4	-0.605163	0.473697
SGO2	0	-0.605286	0	-1.73539	0	-1.21902	-0.676	4	-0.605098	0.677975
MARC1	-2.0439	0	-1.16394	0	-0.521721	0	-0.502	4	-0.604509	0.763596
CCDC86	-1.8287	-1.09204	-0.927707	-0.451741	1.19824	-1.1251	0	4	-0.603862	0.978985
RNASEH2B	-0.883531	0	0	-1.3944	-0.785304	-0.797699	-0.356	4	-0.60242	0.510618
PLA2G4A	5.90358	-0.730205	-3.32138	0	-3.95226	-1.82366	-0.291	4	-0.602133	3.23805
ARHGDIA	-1.45972	-0.787241	0	-0.721064	-0.328099	-0.915554	0	4	-0.601668	0.529514
NXT1	-1.58761	0	-0.565467	-0.409427	-0.944926	-0.702256	0	4	-0.601383	0.55712
ARPC1A	-0.849315	0	0	-1.2132	-0.816989	-0.878467	-0.439	4	-0.599568	0.467034
PPRC1	-1.14663	-1.46336	-0.815832	-0.499002	0.385257	-0.653906	0	4	-0.599067	0.636999
SNX30	-0.873497	-0.450337	0.555196	0	-1.37447	-0.805848	-1.242	4	-0.598708	0.68872
PCBP1	-1.54876	-0.979956	-0.109161	-0.952298	0	-0.597334	0	4	-0.598216	0.595754
FAM3C	0	-1.87755	-0.943727	-1.32043	-0.519935	0.47837	0	4	-0.597611	0.832523
TMEM62	-0.752768	-1.14601	-0.894075	0	-1.38965	0	0	4	-0.597501	0.593219
PCCB	-0.443712	-0.704311	-0.464814	0	-0.911323	-0.985338	-0.673	4	-0.5975	0.332735
RUVBL1	-1.6122	0	-0.578429	-0.684973	0	-0.299638	-1.007	4	-0.597463	0.578513
ADGRE5	-1.12914	-1.48663	-0.846543	0	0	-0.718421	0	4	-0.597248	0.608393
MORC4	-1.25223	-1.56153	-0.962936	0.450537	-0.285601	-0.567196	0	4	-0.596993	0.712407
RAD18	-1.27142	-0.436753	-1.26188	-0.573542	0.191087	-0.823685	0	4	-0.596599	0.570382
BCS1L	-1.37036	-0.558301	-0.363428	-1.0015	-0.200552	-0.678073	0	4	-0.596031	0.472212
PCGF6	-1.06522	0	-1.21773	-0.497452	0	-0.784678	-0.605	4	-0.595724	0.476538
WDR90	0.920039	0	-1.3741	-0.820319	-1.3598	-1.19689	-0.329	4	-0.594297	0.849027
PNPO	-0.888292	-0.764943	-0.490618	-0.556929	-0.524561	-0.496174	-0.435	4	-0.593788	0.167115
MIF	-1.26389	0	-0.598949	-0.303088	-1.19964	-0.789213	0	4	-0.59354	0.523447
RIF1	-1.12446	-0.737684	-0.993743	-0.656578	0	-0.270741	-0.37	4	-0.593315	0.402751
DNAJC17	0	-0.676587	-0.937421	-0.447647	-0.874939	-1.21451	0	4	-0.593014	0.468294
CASP8AP2	0	-0.448233	-1.1826	-0.500502	-1.02219	-0.9972	0	4	-0.592961	0.487856
SLC25A39	-1.22638	-0.704787	-0.269356	-0.353735	-0.634739	-0.579464	-0.377	4	-0.592209	0.322553
C20orf27	-1.82539	0	-0.547486	0	0	-0.894881	-0.877	4	-0.592108	0.676706
USP39	-1.04395	-0.366564	-0.400784	-0.575613	-0.635633	-0.746481	-0.369	4	-0.591147	0.247456
PSMD2	-1.43129	-1.02177	0.161652	-1.10148	-0.231253	-0.511753	0	4	-0.590842	0.60604
GNA15	0.323969	0	-0.934625	-1.88763	-1.82358	-0.534363	0.725	4	-0.590175	1.01981
DDB2	-0.794724	0.671283	-0.432749	-0.655468	-1.63097	-0.803021	-0.484	4	-0.58995	0.683374
HSPA1B	-1.47915	-1.10802	0	0	-0.984104	-0.556475	0	4	-0.589678	0.613687
PGM1	-1.02073	-1.49126	-0.670126	-0.55094	-0.438819	0.319759	-0.269	4	-0.588731	0.571445
MRPL12	-1.53824	0	-0.39612	-1.22232	-0.534164	-0.791193	0.365	4	-0.588148	0.66336
STRA13	-1.75654	0	-0.795088	0	-0.628994	0	-0.935	4	-0.587946	0.654177
MTFR1	-1.40642	0	-0.622583	-1.43563	-0.643101	0	0	4	-0.586819	0.636362
ZFYVE19	0	-0.698322	-0.739435	-0.581611	-1.67169	-0.416622	0	4	-0.586812	0.567213
SNX5	-0.501354	0	-0.768112	-0.738487	-0.393405	-0.41687	-1.289	4	-0.586747	0.401431
NABP2	-0.84393	-0.743841	-0.456595	-1.08073	-0.471181	-0.50532	0	4	-0.585942	0.345454
RPS26	-1.16695	1.24136	0.0395177	-1.67812	-1.25575	-0.927358	-0.354	4	-0.5859	0.989921
FANCC	-0.491131	-0.749646	-1.12561	0	-1.03726	-0.694407	0	4	-0.585437	0.452611
MVD	-0.880706	0	0	-0.644357	-1.55138	-1.01427	0	4	-0.584388	0.610438
CCDC18	0.63991	0	-2.19021	-0.870668	-0.84423	-0.82493	0	4	-0.584305	0.909939
CYC1	-1.759	-0.573542	0.11159	-0.735362	-0.338729	-0.536707	-0.251	4	-0.583249	0.586054
GPAM	-1.39787	-0.495127	-0.620699	-0.419455	0	-0.634218	-0.509	4	-0.582338	0.417909
NDRG1	-2.49257	0	-1.03173	1.26157	-1.5495	0.722305	-0.986	4	-0.582275	1.31596
SLC25A32	-1.59692	-1.96567	-0.814567	-0.720469	1.02332	0	0	4	-0.582044	1.02244
EFTUD2	-1.31449	-0.833818	-0.331726	-0.542951	-0.347256	-0.690474	0	4	-0.580102	0.422234
CNOT6	-0.646823	-0.984855	-0.678884	-0.405217	-0.862968	-0.481846	0	4	-0.580085	0.32527
CPSF2	-1.25733	0	-0.514127	-1.32485	0	-0.624101	-0.331	4	-0.578773	0.54078
FHOD3	-0.788914	0	-1.17618	-1.25781	0	-0.82813	0	4	-0.57872	0.567049
RPS15	-1.09055	0	0.333857	0	-0.911453	-1.03138	-1.349	4	-0.578361	0.667526
LIPE	-0.606775	0	0	-0.512634	-1.53337	-1.39156	0	4	-0.577762	0.655992
ARL6IP1	-0.489191	-0.492012	0.162692	-0.987391	-0.836514	-0.848261	-0.549	4	-0.577097	0.381272
NTMT1	-1.59603	0	-0.383476	-0.719522	0	-0.719263	-0.611	4	-0.575613	0.545195
ANAPC1	-1.23095	-0.87754	-0.413355	-0.518638	0	-0.390682	-0.597	4	-0.575452	0.390764
ADCK2	-1.22913	-0.846087	0.494796	-0.939237	-1.02751	0	-0.479	4	-0.575168	0.622243
RALGAPA2	-0.500476	-1.88526	-0.406987	1.13188	-1.85777	-0.506926	0	4	-0.575078	1.05236
FAM86DP	-0.918588	-1.78272	0	-0.894166	0.56188	-0.981057	0	4	-0.573522	0.795521
EMC9	-1.14173	0	-0.31924	-0.567628	-0.421751	-0.652593	-0.91	4	-0.573278	0.378371
APITD1	-0.505087	0	-1.52208	0	-1.35868	0	-0.626	4	-0.573122	0.646847
SORD	-1.6096	-0.707424	0	0	-1.75778	-0.60516	0.67	4	-0.572851	0.884971
HSPBP1	-0.958084	-0.886997	-0.140381	-0.985461	0	-0.803581	-0.226	4	-0.571501	0.429352
RPL17	-1.14606	0.811344	-0.38837	0	-0.987635	-1.0015	-1.286	4	-0.571174	0.760603
TMEM70	-1.38104	0	-0.604436	-1.13957	-0.86035	0	0	4	-0.569342	0.583434
ABR	0	-1.5884	-0.646586	0.495041	-1.68821	-0.531101	0	4	-0.565607	0.824507
SRBD1	-1.07314	-1.14706	-0.252586	-0.791095	0.540077	-0.85406	-0.373	4	-0.564409	0.589822
PUM3	0	-0.944282	-0.699034	-1.22392	0	-0.668661	-0.413	4	-0.564128	0.459763
EIF2B2	-1.39022	-0.819205	-0.147943	-1.51851	0.474221	-0.546216	0	4	-0.563981	0.733515
DHX37	-1.51528	-0.954727	-0.729116	-0.372054	0.381747	-0.749341	0	4	-0.562682	0.628302
GRWD1	-1.45165	-0.76002	-0.442244	-0.670366	0.467335	-1.07561	0	4	-0.561794	0.644974
ARID3B	-1.03252	-1.5169	-0.261576	-1.66071	0.844949	-0.510857	0.22	4	-0.559661	0.915083
NAT10	-1.5194	-1.16287	-0.522014	-0.338047	0.394919	0	-0.765	4	-0.558916	0.658546
PTGES2	-1.05612	-1.41868	0	-0.554417	0.284074	-0.43787	-0.718	4	-0.557287	0.584435
SRP68	-1.16524	-1.07376	-0.244001	-0.884659	0	-0.527398	0	4	-0.556437	0.493913
RAD21	-1.11058	-0.592932	-0.248188	-1.17913	0.325989	-0.600265	-0.488	4	-0.556158	0.512583
GOT2	-1.19812	-0.728318	0	-0.535554	-0.302665	-0.629228	-0.493	4	-0.555269	0.370826
MRPL37	-1.23408	-0.726128	0	-0.380873	0	-0.743792	-0.802	4	-0.555268	0.453406
PPTC7	-0.940652	-1.40166	-0.609009	-0.336209	0.678052	-1.06198	-0.206	4	-0.553923	0.685029
COASY	-1.03704	-0.655532	-0.100837	-0.720096	-0.421126	-0.509263	-0.432	4	-0.5537	0.291869
DHX15	-1.05745	0	-0.914145	-0.680241	-0.604286	-0.288407	-0.328	4	-0.553219	0.371968
SPATA5	-1.4	-0.700916	-0.971163	-0.795775	0	0	0	4	-0.552551	0.561326
PDIA6	-1.06712	-0.833761	0.0669279	0	-1.47347	-0.5604	0	4	-0.552545	0.603653
PSPH	-1.77931	0	-0.612485	0	-0.723772	0	-0.75	4	-0.552224	0.644562
SHMT2	-0.847086	-1.13992	0.261794	-1.01236	-0.656153	-0.459156	0	4	-0.550412	0.521388
TAF4	-0.933336	-0.738541	-0.65404	-0.451398	-0.153741	-0.591399	-0.328	4	-0.550065	0.261744
BHLHE40	1.51776	-1.75046	-0.809462	-0.549104	-2.25303	0	0	4	-0.549185	1.24428
HID1	0.424909	-1.50705	-1.21195	-1.36978	-0.586333	0	0.412	4	-0.548315	0.837243
HSPA4	-1.13619	-0.6513	-0.415942	-0.65672	-0.597097	0	-0.379	4	-0.548035	0.345728
RPL22L1	-0.947589	0	-0.342023	-0.827224	-1.0566	-0.648715	0	4	-0.546021	0.437694
ATG16L1	-2.15372	-0.671976	-0.616069	-0.965827	0.239992	0	0.347	4	-0.545801	0.865559
TRMT2B	-1.05403	-0.413531	0	-0.5969	-1.09251	-0.6631	0	4	-0.545724	0.444756
TSHZ1	-1.54459	-1.21041	0.303402	-0.3806	-1.12374	-0.578911	0.716	4	-0.545551	0.828149
THAP11	-1.53843	-0.709679	0.12681	-0.747772	0	-0.534921	-0.404	4	-0.543999	0.551281
ZMYND8	0.300439	-1.83512	-0.465745	0	-0.762133	-0.537042	-0.503	4	-0.543229	0.674715
RPS24	-0.792471	0.715107	-0.035296	0.382701	-1.19415	-1.15111	-1.727	4	-0.543174	0.908791
BUB3	-0.446474	0	-0.460319	-0.70124	-0.710974	-0.698503	-0.772	4	-0.541359	0.271066
GPATCH11	-0.732207	0	-0.453059	-0.509751	-0.728991	-1.36346	0	4	-0.541067	0.473007
SCLT1	-0.919365	-0.433982	-0.854534	-0.646004	-0.927129	0	0	4	-0.540145	0.407921
CEP72	-0.882736	-0.581766	-0.982306	-0.288056	0	-0.701199	-0.344	4	-0.540009	0.349839
VPS9D1-AS1	-1.29931	-1.10545	-0.765261	-0.607614	0	0	0	4	-0.539662	0.551724
SART1	-0.962413	-1.45247	-0.426631	-0.637739	0.467366	-0.762775	0	4	-0.539237	0.631063
SVIP	-0.891556	-0.459241	-0.812774	-0.523463	-0.724582	-0.358206	0	4	-0.538546	0.306458
MMD	0.71621	-1.04581	-1.32056	-1.33448	-1.45433	0	0.672	4	-0.538138	0.972188
NT5M	-0.803022	-0.747864	-0.623206	-0.480529	-1.11184	0	0	4	-0.538066	0.414934
RSBN1L	-0.76667	0	-0.178793	-0.683855	-1.20711	-0.369736	-0.56	4	-0.538024	0.401777
WWTR1	-1.88742	1.625	-1.0348	-0.762639	-0.992856	-0.319673	-0.387	4	-0.537055	1.08583
TIMM8A	-1.44518	0	-0.700829	0	-0.502144	-0.701514	-0.39	4	-0.534238	0.496355
ILF2	-0.963702	-0.41341	-0.221044	-0.76107	-0.878452	-0.500827	0	4	-0.534072	0.354399
LDLRAP1	-0.91011	-1.63387	-0.542092	-0.580685	0.169157	-0.237569	0	4	-0.533595	0.608396
MRPS26	-1.18791	-0.859349	0	-0.535761	-0.290314	0	-0.857	4	-0.532905	0.459614
TSEN54	-0.807752	0	-0.802108	-0.901886	-0.589555	-0.366686	-0.261	4	-0.532712	0.334892
RAD9A	0.537541	0	-1.25681	-0.575048	-1.27313	-1.15213	0	4	-0.531368	0.72698
CPSF3	-1.30436	0	-0.166763	-0.540808	-0.622502	-0.60465	-0.475	4	-0.530583	0.414275
LTV1	-1.1058	0	-0.831442	-0.863557	0.540113	-1.17868	-0.266	4	-0.529338	0.639035
RPE	-0.67907	-0.484455	-0.62719	-0.686389	-0.459657	0	-0.768	4	-0.529252	0.258421
UBAC1	-0.878433	-0.678138	0.101725	-0.686491	-0.435698	-0.258585	-0.869	4	-0.529231	0.35693
IMMT	-0.791017	-0.812729	-0.44982	0	-1.01751	-0.632951	0	4	-0.529147	0.400947
BANF1	-0.905883	0	0	-0.387947	-0.949306	-0.851969	-0.601	4	-0.528015	0.40983
MOK	0.480655	-0.500036	-1.52612	-1.50903	0	-0.641007	0	4	-0.527935	0.768894
MPP6	-1.93899	0	-0.551394	0	-0.636758	0	-0.566	4	-0.527592	0.688123
RPA2	-1.07515	0	-0.493526	-0.688918	-0.787711	-0.646549	0	4	-0.527408	0.40115
CANT1	-0.407144	-0.515505	-0.332178	-0.56149	-1.62338	-0.763745	0.517	4	-0.526634	0.632675
PPP6R1	-0.785238	-1.09391	-0.236302	-0.796784	-0.173431	-0.59773	0	4	-0.526199	0.398559
EIF3B	-1.05166	-0.774765	-0.785456	-0.477929	0	-0.59319	0	4	-0.526142	0.401184
HDAC4	-0.888228	-1.52018	-0.999889	-0.613108	0.340295	0	0	4	-0.525873	0.66528
RPF2	-1.60744	-0.478448	-0.564093	-0.631405	0.994419	-0.990518	-0.401	4	-0.525498	0.788184
NCKIPSD	0	-1.00852	-0.777956	0	-0.702285	-0.689827	-0.497	4	-0.525083	0.389103
CDCP1	-1.5686	-1.67264	0.446978	-0.604771	-0.802993	0	0.533	4	-0.524147	0.897176
FMO5	3.83403	-2.25275	-0.774181	0.903781	-3.61342	-1.76271	0	4	-0.523607	2.43021
RCL1	-1.56425	-0.51343	-0.297131	-1.06146	0.399347	-0.610555	0	4	-0.521069	0.652833
ARL2	-1.1815	-0.604968	0	0	-0.463511	-0.586182	-0.811	4	-0.521022	0.42384
STS	0	-1.42712	-0.506232	0	-0.834882	-0.877422	0	4	-0.520808	0.556948
SENP1	-0.862605	-0.742693	-0.398841	-0.797006	-0.245084	-0.593912	0	4	-0.52002	0.318806
UTP20	-1.40668	0	-1.04281	-0.620349	0.530874	-1.09375	0	4	-0.518958	0.712262
HMGXB4	-0.493602	-0.56055	-0.524698	0	-0.748754	-1.28959	0	4	-0.516742	0.444913
IL15RA	-1.36293	-0.957722	-0.537413	0	0	-0.750386	0	4	-0.515493	0.542612
RPS6	-0.72562	0.861176	0.22126	0	-1.54424	-1.17724	-1.232	4	-0.513809	0.890458
TMEM209	-0.838206	-1.23898	-0.433093	-0.997199	0.703213	-0.55217	-0.239	4	-0.513633	0.63632
FJX1	-1.1624	1.28313	-1.00923	0	-0.405625	-1.54368	-0.746	4	-0.511972	0.938558
FLOT1	-0.689694	-1.07873	0	0	-0.830491	-0.735982	-0.233	4	-0.5097	0.429429
SLC25A1	-0.357321	-0.717548	0.126766	-0.52641	-1.2945	-0.798614	0	4	-0.509661	0.488359
ACD	-0.603584	-0.664101	-0.153215	-0.819419	-0.892352	-0.431137	0	4	-0.509115	0.333678
RAB34	-0.684865	-0.528118	-0.159952	0	-1.39068	-0.793745	0	4	-0.508195	0.504931
WDR77	-1.37885	0	-0.579791	-0.892536	0	-0.705302	0	4	-0.508068	0.536116
MAGOH	-0.958982	-0.600719	-0.294272	-0.762103	0	-0.660809	-0.274	4	-0.507269	0.331259
TCHP	-0.725112	-0.592702	-0.368843	-0.825953	-0.322108	-0.712956	0	4	-0.506811	0.291373
UBE2N	-1.44261	0	-0.535513	-0.344701	-0.93525	-0.548489	0.263	4	-0.506224	0.568271
HNRNPR	-0.850997	-0.568577	-0.612901	-0.490717	0.315028	-0.886165	-0.449	4	-0.50619	0.399262
HGH1	-1.4374	-1.23234	-0.601181	-0.706418	0	0	0.435	4	-0.506049	0.688217
ZNF232	-0.503891	-0.437319	-0.866182	-0.625298	-0.312843	-0.796041	0	4	-0.505939	0.296129
IRF2BPL	-0.809112	-2.68758	0.562298	-0.491333	-0.909092	-0.832408	1.628	4	-0.505604	1.34261
DPCD	0	-0.708672	-0.484995	0	-1.07681	-0.735837	-0.531	4	-0.50533	0.394305
PES1	-1.53409	-0.926381	-0.55885	-0.452696	0.660303	-0.715853	0	4	-0.503938	0.695177
EWSR1	-0.568037	-0.813442	-1.14301	-0.389041	-0.129351	-0.947899	0.473	4	-0.50254	0.549746
MREG	-1.222	0.963868	0	-0.96536	-1.41741	-0.873311	0	4	-0.502031	0.852617
WDR43	-1.91342	-0.648723	-0.635961	-0.412403	0.94869	-0.850169	0	4	-0.501712	0.867692
SARS2	-0.578546	0	-0.640121	-0.321719	-0.7205	-0.847402	-0.393	4	-0.500184	0.285291
MTRR	-0.853745	-0.609687	-0.679266	0	-0.942014	-0.412411	0	4	-0.499589	0.381303
TMC7	0.849508	-1.19444	-1.33348	-0.864304	-0.927553	0	0	4	-0.495753	0.797235
EEFSEC	-1.02682	-0.670577	-0.3461	-0.675808	0	-0.75066	0	4	-0.495709	0.392413
TCERG1	-0.975282	0	-0.85339	-0.439204	0	-0.677843	-0.514	4	-0.494246	0.384289
PDAP1	-0.764439	-0.875494	-0.143907	-0.778965	-0.328349	-0.568121	0	4	-0.494182	0.341422
MPP7	0	-0.846688	-0.523016	-0.491258	-0.61511	-0.977723	0	4	-0.493399	0.379026
COMMD4	-0.223303	0	0	-0.855981	-1.15027	-0.710217	-0.514	4	-0.493396	0.44163
NDUFA12	-0.964622	0	0.179638	-0.487033	-0.580369	-0.623199	-0.978	4	-0.493369	0.443051
RPL36	-0.833666	0	0.308751	0	-1.02098	-1.01936	-0.888	4	-0.493322	0.57108
RAPH1	-0.516647	-1.26463	-1.3668	-0.870499	0.523103	-0.381952	0.43	4	-0.49249	0.752632
HOXA1	-0.696703	-1.59205	-0.623157	0	0	-0.531196	0	4	-0.491872	0.576909
SLX1A	-1.03931	0	0	-0.539162	-1.12183	-0.741448	0	4	-0.491679	0.497807
RGS14	0	0	-0.547661	-1.02876	-1.29193	-0.572814	0	4	-0.491594	0.526595
CTSV	-1.34241	-0.58067	-0.391248	-1.00459	-1.77592	0	1.656	4	-0.491263	1.11866
RTKN	-0.808264	-0.527815	0	-0.971648	-1.59873	0	0.474	4	-0.490352	0.703976
NFU1	-1.15174	0.646945	-0.150953	-0.830972	-0.876082	-0.772522	-0.297	4	-0.490333	0.609356
MTAP	-0.966731	-0.923851	-0.609259	-0.932391	0	0	0	4	-0.490319	0.473591
GGH	-0.592211	1.37474	-0.692403	-0.499055	-2.14367	0	-0.879	4	-0.490229	1.05315
IDH1	0.737495	-1.11321	0	-0.813615	-1.2201	0.319971	-1.341	4	-0.490067	0.831993
SZRD1	-0.900767	-0.650832	0	-0.398463	-0.563777	-0.514921	-0.381	4	-0.487108	0.277177
SP1	-0.721908	-1.04641	0	-0.593561	-0.231291	-0.501089	-0.315	4	-0.487037	0.344436
RB1	0	-0.92357	-0.631163	-0.864715	0	-0.666164	-0.316	4	-0.485945	0.385079
NHP2	-1.01324	0	-0.151162	-0.383874	-0.665833	-0.65334	-0.533	4	-0.485779	0.341389
AP2S1	-0.593743	-0.531079	-0.0888191	-0.339566	-0.918266	-0.593691	-0.328	4	-0.484738	0.263388
PITPNM3	0.413654	-0.82317	-0.297595	-0.63118	-1.30089	-0.750805	0	4	-0.484284	0.570085
PLOD3	-0.790335	-0.754685	0.295881	-0.862765	-0.917531	0	-0.359	4	-0.484062	0.475503
IARS2	-0.912933	-0.611485	-0.384471	-0.316621	-0.530454	0	-0.629	4	-0.483566	0.287401
SMARCA4	-0.736889	-1.10273	0	0	-0.893837	-0.651121	0	4	-0.483511	0.473539
PFKL	-0.666086	-0.940735	-0.618155	0	-0.708727	-0.448781	0	4	-0.483212	0.360557
RPL21	-0.728124	1.27336	0.350512	-0.440877	-1.22701	-0.819701	-1.787	4	-0.482692	1.01725
TMEM205	-1.28668	-1.37374	0.307915	0.488325	-0.500177	-0.410653	-0.597	4	-0.481716	0.710264
SLC35E4	-1.70039	0	-0.610481	-0.538828	-0.517014	0	0	4	-0.480959	0.605861
AACS	-0.648605	-0.551262	-0.704092	0	-1.0236	-0.437582	0	4	-0.480734	0.37457
DRAP1	-1.04379	0	-0.196607	-1.22454	-0.623381	-0.763487	0.489	4	-0.480401	0.608659
FXYD5	-0.686489	-0.823288	0.197271	-0.400804	-0.482544	-0.557897	-0.605	4	-0.479821	0.328418
DDT	-0.973628	0	0	-0.356792	-0.788178	-0.633108	-0.604	4	-0.479387	0.377147
RRP36	-0.890322	0	-0.171988	-0.697008	-0.522619	-0.663173	-0.41	4	-0.479301	0.311179
RBFA	-1.06767	0	-0.55282	0	-0.831506	-0.573979	-0.329	4	-0.479283	0.401383
PDSS2	-0.959058	-0.723697	0	0	-0.685035	-0.444366	-0.53	4	-0.477451	0.364108
CDC123	-1.13079	0	-0.215102	-0.523512	-0.509117	-0.519292	-0.437	4	-0.476402	0.348842
SAV1	0	-0.580252	-1.13473	0.270261	-0.512353	-1.00102	-0.368	4	-0.475156	0.502808
PUS7	-1.153	0	-1.13771	-0.576105	0.598019	-0.689135	-0.363	4	-0.474418	0.625097
PDCL3	-0.893814	-0.616204	-0.12318	-0.693864	-0.373782	-0.615725	0	4	-0.473796	0.322151
ABHD14B	-1.25757	-1.21207	0.348249	0	-0.638793	-0.553412	0	4	-0.473372	0.621509
RNFT2	0	-0.851452	-0.789329	0	-0.682961	0	-0.987	4	-0.472963	0.451434
ILKAP	-0.927914	0	-0.555582	-0.94375	-0.374354	-0.507714	0	4	-0.472759	0.385955
ARHGAP10	-0.579988	-0.664091	-0.717602	0	-1.33786	0	0	4	-0.471363	0.50447
LSM5	-1.10947	0.458966	-0.369538	-0.718164	0.235449	-0.718557	-1.077	4	-0.471188	0.615285
SMOX	-2.06106	-0.980187	-0.868986	-0.781025	0.372259	0.412105	0.612	4	-0.470699	0.975186
RPL8	-1.05586	0	0.441195	0	-0.751768	-0.766531	-1.157	4	-0.469994	0.612997
FN3KRP	-0.834197	0	-0.158544	-0.615583	-0.463125	-0.508166	-0.709	4	-0.469802	0.297311
PPP4R3A	-0.839439	-0.5972	-0.353938	-1.14087	0.435351	-0.791893	0	4	-0.469713	0.541661
IDE	-0.810698	-0.791039	0	0	-0.665548	-0.483252	-0.535	4	-0.469362	0.342437
NT5DC2	-0.996442	0.53206	0	-0.856912	-0.970472	-0.991718	0	4	-0.469069	0.631852
SYNJ1	0	-0.696742	-0.763065	-0.501759	0	-1.31877	0	4	-0.46862	0.503556
TECR	-0.509778	-1.32168	-0.22865	0	-0.791768	-0.794777	0.369	4	-0.468236	0.565539
ATP13A2	-0.288537	-1.40866	0.122012	-0.598288	-0.779082	-0.545008	0.224	4	-0.467651	0.557329
CEP83	-1.01927	0	-0.605132	0	-0.524345	-0.783569	-0.324	4	-0.465188	0.383882
CEP76	-1.01026	0.568118	-1.3402	-0.45144	-0.513605	-0.507415	0	4	-0.464971	0.62599
HEATR3	-0.841642	0	-0.712553	0	-0.727184	-0.671423	-0.298	4	-0.4644	0.359358
EEF1B2	-1.0651	0.764651	0.108805	0	-1.05201	-0.845464	-1.157	4	-0.463731	0.751202
NEK4	-0.776815	-1.02163	-0.458167	-0.556939	0.564361	-0.995766	0	4	-0.463565	0.57345
GNB2	-0.74785	0	-0.253094	-0.892054	-0.788041	-0.853012	0.293	4	-0.463007	0.47486
UCHL3	-0.876086	0	0	-0.529015	-0.756144	-1.0795	0	4	-0.462964	0.462621
CETN3	-0.620031	0	-0.549521	-0.883463	-0.763704	0	-0.42	4	-0.462388	0.348793
RCOR1	-1.00629	-1.27211	-0.130633	-0.658107	0.547977	-0.71697	0	4	-0.462305	0.632363
TTLL5	0.237086	-0.418222	-0.595869	-0.592563	-0.701869	-0.878497	-0.284	4	-0.461991	0.362468
IGF2BP2	-1.24848	-0.729363	-0.735222	-0.236252	0.339489	-0.62252	0	4	-0.461764	0.531859
U2AF2	-0.777316	-0.564268	-0.556573	-0.450135	0	-0.881547	0	4	-0.461405	0.34686
ESRP2	-0.747121	-0.627813	0	-0.85769	-0.233366	-0.762645	0	4	-0.461234	0.373029
MRPS2	-1.71053	0	-0.146967	-0.591648	0.349814	-0.509876	-0.619	4	-0.461172	0.655019
DDX56	-0.847795	-0.433912	-0.639091	-1.04229	0.319306	-0.579395	0	4	-0.460454	0.475285
RGS20	-1.75326	0.923962	-0.621926	-1.405	-0.904494	0	0.542	4	-0.459817	0.993336
DLG5	-0.281565	-1.10956	-0.726646	0	-0.535285	-0.5631	0	4	-0.459451	0.400909
HILPDA	-0.84934	1.42227	-0.338944	-0.706856	-1.93171	0	-0.811	4	-0.459369	1.02232
MRPL48	-0.997779	0	0	0	-0.700584	-0.993182	-0.524	4	-0.459364	0.46012
INTS6	-0.839393	-0.82672	-1.11257	-0.834173	0.392685	-0.272138	0.278	4	-0.459187	0.598788
DDX55	-1.1262	0	-0.900115	-0.4629	0.553915	-0.570713	-0.707	4	-0.459001	0.570147
GSTCD	-1.2492	0.438684	-0.572191	-0.877342	-0.602518	-0.347474	0	4	-0.458577	0.557044
SLC25A11	-0.704646	-0.900739	0.371253	-0.496162	-0.895886	-0.580995	0	4	-0.458168	0.476551
VARS	-1.35522	0	-0.552818	0	-0.774128	0	-0.522	4	-0.457738	0.507826
MRPL22	-0.989116	0	0	-0.523967	-0.655087	-0.539595	-0.494	4	-0.457395	0.354203
PLEKHH1	-1.0984	-0.77055	0	0	-0.54149	-0.790565	0	4	-0.457286	0.457284
RBBP7	-0.303984	0	-0.584814	0	-1.11168	-0.649774	-0.55	4	-0.457178	0.394094
PDE12	-1.59514	-0.796326	-0.582256	-0.370994	0.733159	-0.587592	0	4	-0.457021	0.716004
WDR18	-1.21214	-1.14506	0.267171	-0.391694	0.478707	-0.668163	-0.526	4	-0.456739	0.645141
PNO1	-2.06262	0	-0.563562	-1.05709	0.885011	-0.694969	0.3	4	-0.456176	0.965142
RPS21	-0.90118	1.4674	0.378838	0	-2.29064	-0.644867	-1.202	4	-0.456063	1.20835
PSMC1	-0.800516	-0.505338	0.175239	-1.02494	-0.290595	-0.741933	0	4	-0.45544	0.43976
ZFP36L2	-1.6571	-2.02742	0.60879	-0.507983	1.01645	-0.60648	0	4	-0.453391	1.11408
NDUFA6	-0.912212	0	0.085487	-0.744135	-0.939458	-0.657595	0	4	-0.452559	0.460891
NDUFB1	-0.430114	0.532564	-0.571689	-1.1186	-0.838083	-0.741747	0	4	-0.452524	0.55765
HMGN2	-0.483548	0.902939	0.316536	-0.822222	-1.07627	-0.952321	-1.052	4	-0.452412	0.770779
RBMX	-0.815125	0.539796	-0.323604	-0.647102	-0.403276	-0.77448	-0.739	4	-0.451827	0.475886
PRPF8	-0.814868	-0.824659	-1.17188	0	0.252476	-0.603751	0	4	-0.451812	0.534898
RPAP3	-0.634826	0	-0.325976	-0.644658	-0.540756	-0.53467	-0.478	4	-0.451269	0.225873
B3GNTL1	0	-1.11561	-0.758752	-0.646841	0	-0.63762	0	4	-0.45126	0.450888
BTF3	-1.12105	0	0.243704	-0.24734	-0.747067	-0.704314	-0.576	4	-0.450295	0.473269
PSMB3	-0.781241	0.59901	0.297826	-0.762986	-1.43723	-0.759864	-0.303	4	-0.449641	0.702329
CEP57L1	-0.826296	0.721579	-0.941477	0	-0.894183	-0.963698	-0.225	4	-0.447011	0.641612
CABLES2	0	-1.06308	0	-0.591442	-0.960391	-0.512498	0	4	-0.446773	0.459656
MRPL40	-1.04623	0	0.217838	-0.429702	-0.515953	-0.614992	-0.708	4	-0.442434	0.428591
MDM2	-0.861518	0	-1.17093	0	-0.538299	-0.524467	0	4	-0.442173	0.467172
HSPA1A	-1.32295	-1.21046	0.720384	0	-1.49698	-0.562124	0.777	4	-0.442162	0.95973
RPS8	-0.799467	0.717809	0.533869	0.333512	-1.42035	-1.06776	-1.391	4	-0.441912	0.937729
ARPC5L	-1.04554	-0.707631	-0.212928	-0.598479	-0.275062	-0.554567	0.303	4	-0.441601	0.429601
NRARP	-2.4153	-1.56914	0	-0.857931	2.56886	-0.812969	0	4	-0.440927	1.5775
TTC13	-0.931322	-0.765707	-0.679368	0	0.174373	-0.359065	-0.523	4	-0.440584	0.406052
FZD4	-1.13828	0	0.691887	-0.51151	-2.46528	0.969009	-0.618	4	-0.438882	1.16091
PRMT5	-1.31156	-0.762308	-0.4017	-0.533632	0.625666	-0.688485	0	4	-0.43886	0.614372
B4GAT1	-1.26948	0	0	0.45057	-0.9977	-0.544817	-0.71	4	-0.438776	0.614175
PLPP2	0	-0.848237	0.0671938	-0.734033	0	-0.816032	-0.74	4	-0.43873	0.433772
SMAP2	-0.639005	-1.28871	-0.556618	-0.270537	-0.261314	-0.856666	0.809	4	-0.437692	0.654182
HIGD1A	-1.00425	0.699983	-0.347644	-0.593971	-0.652062	-0.352165	-0.808	4	-0.436872	0.553506
NOP58	-1.20234	0	-0.688275	-0.723348	0.259684	-0.700316	0	4	-0.43637	0.52718
PSD3	-0.583639	-1.11986	-0.922099	0	-0.611789	0	0.185	4	-0.436055	0.503734
PRRC2A	-0.650763	-1.69962	-0.619624	0	0	-0.681234	0.6	4	-0.435892	0.729179
MRPL53	-1.02898	0	0	-0.532079	-0.602583	-0.887149	0	4	-0.435828	0.440158
MRPS23	-1.08479	0	-0.25204	-0.581823	-0.617568	-0.512726	0	4	-0.435563	0.386237
TARDBP	-0.701564	-0.43026	-0.805426	-0.512317	0	-0.591148	0	4	-0.434388	0.320703
CHUK	-1.04294	0	-0.78934	-0.675855	0.276014	-0.808113	0	4	-0.434319	0.512568
SLIRP	-1.43748	0.553131	-0.110312	-0.717402	-0.503672	-0.82252	0	4	-0.434037	0.64687
PPP1R7	-0.625887	-1.20644	0.162134	-0.746264	0	-0.61824	0	4	-0.433529	0.499505
RPL41	-0.811558	0	0.348859	-0.567597	-1.22163	-1.08462	0.303	4	-0.433364	0.651723
EIF3K	-0.935621	0.431765	0.216732	-0.536389	-0.989152	-0.766791	-0.443	4	-0.431779	0.555892
ENSA	-0.71137	0	-0.386047	-0.252087	-0.588254	-0.569809	-0.508	4	-0.430795	0.240944
COX17	-0.927383	0.778663	-0.253524	-1.51853	-0.53064	-0.550247	0	4	-0.42881	0.722702
RPS5	-1.15054	0.743827	0.448037	0	-1.08395	-1.02352	-0.934	4	-0.428594	0.804863
RPGR	0	-0.670482	-1.03334	-0.571069	0	-0.714202	0	4	-0.427014	0.423707
WNT3	-0.530662	-0.974815	0	-0.718699	-0.836483	0.304939	-0.232	4	-0.426817	0.468988
GNB5	0	-0.786467	-0.804824	-0.548777	-0.847071	0	0	4	-0.426734	0.410334
BRAT1	-0.503218	0	-0.561752	-0.574665	-0.486653	-0.32469	-0.53	4	-0.425854	0.205234
PSMC5	-0.6449	-0.920979	0	-0.556701	-0.15633	-0.697726	0	4	-0.425234	0.369574
METTL3	-0.61524	0	-0.771135	-0.317756	-0.510838	-0.756232	0	4	-0.424457	0.328084
AVL9	-0.203485	-0.603629	-1.0481	0	0	-0.540998	-0.574	4	-0.424316	0.379942
EIF2S1	-1.34009	0	-0.583504	-0.698336	0.51274	-0.860395	0	4	-0.424226	0.628144
ARHGAP33	2.63842	0	-1.64532	-1.21283	-1.40443	-1.00927	-0.335	4	-0.424061	1.47104
ERH	-0.838873	0.61563	-0.18914	-0.642575	-1.09985	-0.809048	0	4	-0.423408	0.597312
TMEM109	-0.780329	-0.523083	0.15016	0	-1.23816	-0.559344	0	4	-0.421536	0.501186
NAA16	-0.785917	0	-0.726236	-0.629995	0	-0.537488	-0.269	4	-0.421234	0.331956
RBBP8	-0.803335	0	0	-0.551247	0.112897	-1.00666	-0.693	4	-0.420192	0.45086
BOLA2	-1.33751	0	0	-0.663138	-0.851715	-1.0954	1.012	4	-0.419395	0.81106
MCRS1	-0.607574	0	0	-0.958752	-0.580823	-0.505084	-0.282	4	-0.419176	0.348898
ZNF180	0	-0.681813	-0.557191	0	-0.696999	-0.996353	0	4	-0.418908	0.413415
DNAJA3	-0.966328	-0.744296	-0.620907	-0.534264	0.615434	-0.378433	-0.295	4	-0.417685	0.507691
RALGPS2	-2.04845	-0.55312	-0.520581	0	-0.577247	0.785591	0	4	-0.416259	0.867042
DPM2	-0.57265	-0.524383	0	-0.662527	-0.374537	-0.766918	0	4	-0.414431	0.307685
DDX21	-1.48691	-0.839479	-0.814095	0	1.09127	-0.851234	0	4	-0.41435	0.84578
NUP153	-0.827816	-0.60439	-0.776688	0	0	-0.956095	0.282	4	-0.411856	0.493301
RPS9	-0.761738	0	0.567119	0.361974	-1.21481	-0.969667	-0.859	4	-0.410874	0.707703
OSBPL10	-0.690476	-0.879114	0	-0.787164	0.457283	-0.973574	0	4	-0.410435	0.554824
PIGW	-1.00675	0	-0.985774	-0.855634	0.878669	-0.903022	0	4	-0.410358	0.721821
HSD17B10	-0.801312	0	0.40203	-0.358539	-0.768773	-0.669406	-0.674	4	-0.41	0.456248
RPL14	-0.909734	1.10603	0.328506	0.348178	-1.18045	-1.08012	-1.467	4	-0.407798	0.985578
CEP41	-0.518111	-0.652045	0	-0.74024	-0.353752	0	-0.59	4	-0.407736	0.303057
SSBP1	-0.9701	0.526235	0	-0.922299	-0.530158	-0.428199	-0.526	4	-0.407217	0.524241
TUBGCP5	-0.504123	-0.741865	-0.738758	-0.560022	0	0	-0.3	4	-0.406395	0.315645
CNOT10	-1.0042	0	-0.607786	-0.604259	0	-0.612384	0	4	-0.40409	0.403102
MRPS9	-0.948888	0	0	-0.733426	0	-0.558406	-0.574	4	-0.402103	0.397448
RPS29	-0.799765	1.22272	0	0.497951	-1.90034	-0.844088	-0.985	4	-0.401218	1.04481
XPO5	-1.2131	-0.892209	-0.528656	-0.340164	0.695439	-0.526652	0	4	-0.400763	0.619079
TMA7	-0.847273	0.604416	-0.361232	-0.375478	-0.607205	-0.670802	-0.546	4	-0.400511	0.474094
GPATCH4	-1.00094	-0.892012	-0.323582	-0.722694	1.10594	-0.955582	0	4	-0.398409	0.758253
C4orf46	-0.503488	0.41993	-0.552795	-0.341628	-0.64796	0	-1.157	4	-0.397563	0.500706
PGD	-0.576468	-0.528143	0.219307	-0.733442	-0.292186	-0.854244	0	4	-0.395025	0.391594
SMARCB1	-0.845643	0	-0.175498	-0.548333	-0.551814	-0.859038	0.22	4	-0.394332	0.418119
TMEM38B	-1.6076	0	0.181798	-0.568333	0.387189	-0.54863	-0.59	4	-0.392225	0.666154
MTO1	-0.647356	-0.596315	-0.670569	-0.406461	0.559444	-0.549039	-0.428	4	-0.391185	0.431269
RPL4	-0.837347	0	0.0538728	0.307846	-0.580445	-0.712789	-0.966	4	-0.390695	0.501409
TPRKB	-0.998572	0.941936	-0.127862	-0.844683	-0.322296	-0.754888	-0.628	4	-0.390624	0.66008
IFITM1	3.34709	-2.18025	-1.76523	0.591909	0	-1.49471	-1.226	4	-0.3896	1.9191
RDH10	-1.41578	-2.73182	-0.554925	0	-1.00942	1.62466	1.368	4	-0.388468	1.54103
NDUFAF6	-0.995738	0.602787	-0.634716	-0.659929	-0.575036	0	-0.443	4	-0.386519	0.528261
RPL38	-0.924291	0.773664	-0.149781	0	-1.16378	-0.709206	-0.525	4	-0.385485	0.65423
NPM1	-1.31667	0.816786	-0.367564	-0.63519	-0.615168	-0.578164	0	4	-0.385139	0.660014
TOMM22	-1.51491	0.554126	0.161668	-0.576973	-0.234422	-0.55927	-0.521	4	-0.384397	0.653948
SNRPD2	-1.01165	0.899312	0.283738	0	-1.26174	-0.820416	-0.775	4	-0.383679	0.790352
COMMD1	-1.11532	0.539232	0.231426	-0.689385	-1.1104	-0.767116	0.242	4	-0.381366	0.698266
PPIA	-0.739694	0.823878	-0.323439	-0.598586	-1.07491	-0.754637	0	4	-0.381056	0.632103
VCP	-0.60828	-0.661011	-0.0998907	-0.588688	-0.708434	0	0	4	-0.3809	0.329078
RPL7A	-0.739836	0.860556	0.426392	0	-1.21591	-1.02921	-0.955	4	-0.379001	0.807668
MYC	-2.68548	0	-0.779579	1.07942	0.834245	-0.53157	-0.565	4	-0.378281	1.2437
HSPB11	0	1.44353	-0.952184	-0.440506	-1.23131	-0.610789	-0.851	4	-0.377465	0.894475
XRCC5	-0.62719	0	-0.245754	-0.672446	-0.509146	-0.58319	0	4	-0.376818	0.291931
NUFIP1	-1.31627	-0.500045	0	-0.82942	0.597704	-0.5852	0	4	-0.376176	0.629775
ATR	-0.606655	0	-0.804504	-0.634778	0	-0.584686	0	4	-0.375803	0.358576
MAP3K9	0.732347	-1.48166	-0.695724	-0.618222	-0.243418	-0.802997	0.504	4	-0.37224	0.773092
RPS16	-1.06154	0.925039	0.313145	0	-1.14893	-1.07663	-0.553	4	-0.371701	0.806066
EEF1G	-0.74181	0	0	0.801639	-0.787585	-0.733921	-1.136	4	-0.371097	0.668125
RPL10A	-0.668646	0.95983	0.483654	0.426759	-1.35051	-1.42129	-1.027	4	-0.371029	0.97634
SH2D4A	-0.682036	-1.15376	-0.826286	-0.614075	0.6799	0	0	4	-0.370894	0.626564
LHPP	1.13181	-1.69999	-1.28486	0.64349	-1.20874	-0.582051	0.409	4	-0.37019	1.09877
ZNF703	-0.594636	-1.45155	0.640377	-0.774174	-0.946065	0.546295	0	4	-0.368536	0.786635
ADAM28	5.85361	-1.54271	-1.42048	1.27846	-5.82845	-0.917202	0	4	-0.368109	3.51569
RPS18	-0.770426	0.837136	0.189084	0.788461	-1.62799	-0.9852	-1.002	4	-0.367276	0.968891
KLF3	-0.882391	-0.8066	-0.57784	0	0.442939	-0.563697	-0.168	4	-0.365084	0.478241
CWF19L1	-1.03836	0.829734	-0.535035	-0.54811	-0.18919	-0.676497	-0.394	4	-0.364494	0.587654
PDCD11	-1.22258	-0.840527	-0.533994	0	0.762609	-0.702099	0	4	-0.36237	0.663534
EIF4B	-0.660459	-0.583105	0.14582	0	0	-0.563168	-0.858	4	-0.359845	0.396734
HSP90AB1	-1.18416	0	0.150862	-0.567242	-0.77357	-0.733924	0.594	4	-0.359148	0.623664
PLCXD1	-0.644285	0	-1.86388	-1.0325	-1.65123	2.69074	0	4	-0.357307	1.52906
MRPL27	-0.95029	0.534926	0.0908579	-0.675017	-0.92647	-0.571233	0	4	-0.356747	0.569631
CDC42EP1	-1.35341	0	0	-0.530921	-0.512204	-0.60636	0.509	4	-0.356271	0.593605
PPIL3	-0.898266	0.74846	-0.630467	-0.390164	-0.716867	0	-0.599	4	-0.355186	0.563677
MTMR4	-0.536579	0	-0.738374	0.462896	-0.586404	0	-1.082	4	-0.354352	0.529626
LAP3	-0.651862	-1.08548	-0.563099	-0.539548	0.361059	0	0	4	-0.354133	0.493943
OAZ3	0.890951	-1.32085	-0.744588	-0.794878	0	-0.504736	0	4	-0.353443	0.719373
DNAJC8	-0.789481	0.51445	-0.108514	-0.503372	-0.916573	-0.634205	0	4	-0.348242	0.507693
FAS	-0.584127	1.28715	-0.97928	0	-0.809933	-1.35044	0	4	-0.34809	0.874495
FASTKD3	-0.854679	1.16752	-0.645807	0	-1.14818	-0.339285	-0.616	4	-0.348061	0.761087
ARRDC1	-0.627622	0	0	-0.506715	-0.519628	-0.775536	0	4	-0.347072	0.336385
TPM3	-0.710847	0.628704	-0.557595	-0.653459	0	-0.446093	-0.69	4	-0.347041	0.495064
PSMD9	-0.941926	0	-0.658601	-0.5473	0.258867	-0.512964	0	4	-0.343132	0.433298
RPS4X	-0.701281	0.474157	0.728973	0	-0.957249	-0.838693	-1.106	4	-0.34287	0.738023
SNRPC	-0.803087	0.560941	0	-0.500523	-0.187243	-0.794376	-0.671	4	-0.342184	0.501137
RPL36A	-0.79848	1.09746	0.236567	0.289662	-0.902211	-1.07872	-1.22	4	-0.339389	0.879545
CYB5RL	0	-0.537965	-0.596771	0	-0.521834	-0.717708	0	4	-0.339183	0.32343
RPL24	-0.925766	0.996518	0.438751	0	-1.2353	-0.938246	-0.709	4	-0.339006	0.831372
NDUFB6	-0.678282	0.872952	-0.207535	-0.775702	-0.506054	-0.365102	-0.701	4	-0.337246	0.570313
HSD17B12	-0.803405	-0.606049	-1.02176	0.294057	0.511989	0	-0.734	4	-0.337025	0.598472
RPL37A	-0.827058	0.519474	0.600908	0	-1.41225	-0.610407	-0.626	4	-0.336476	0.739524
UBR5	-0.604301	-0.726204	-0.53827	-0.55758	0.349099	0	-0.275	4	-0.336037	0.387348
SETD3	-1.03753	-0.733006	-0.510158	-0.778722	0.705432	-0.240933	0.256	4	-0.33413	0.621844
KRT19	0.240628	-0.923708	-0.72505	-0.449508	-0.841727	-0.976218	1.34	4	-0.333655	0.848206
RPL18A	-0.79731	0	0.343066	0.830186	-1.0316	-0.798132	-0.881	4	-0.333541	0.723559
RPL19	-0.745805	0.800808	0.274651	0	-0.906468	-0.851948	-0.88	4	-0.329823	0.687189
SUCLA2	-0.755834	0.487667	0	-0.694332	-0.186539	-0.603095	-0.548	4	-0.32859	0.453546
COX7B	-0.795144	0.68469	0.296417	-0.545525	-0.993251	-0.386609	-0.558	4	-0.328203	0.602754
RPL13	-0.812015	0	0.794001	0	-0.598906	-0.829897	-0.845	4	-0.327402	0.619261
SLC39A8	-0.610455	0.862902	-1.59144	0.499799	0.373914	-0.583869	-1.241	4	-0.327165	0.928375
CTCF	-0.684306	-0.732991	0.183172	-0.575794	0.136031	-0.605451	0	4	-0.32562	0.410998
RPL29	-0.876705	0.832187	0.459174	0.490474	-1.32625	-0.978574	-0.862	4	-0.323099	0.879525
PARD6A	-1.16615	-1.50173	0	1.78902	0	-0.70346	-0.66	4	-0.320332	1.08227
FAM111A	1.9541	-1.08973	-0.123808	-0.910882	-1.34982	-0.701641	0	4	-0.317397	1.11506
DNTTIP1	-0.275909	-0.712123	0.293335	-0.550996	0.278445	-0.651145	-0.598	4	-0.316628	0.43402
SLITRK5	1.74621	0	-0.698999	0	-1.63789	-1.0124	-0.609	4	-0.316011	1.07372
ZNF736	0	0.39472	-0.653117	-0.52806	-0.765367	-0.659631	0	4	-0.315922	0.444122
NTN1	1.00653	-0.930944	0	-1.13576	-0.827147	-0.695101	0.408	4	-0.310632	0.798755
CMTM8	-0.584128	-0.508723	0.207196	0.904811	-1.06536	-1.12613	0	4	-0.310334	0.729228
PPARGC1B	-1.94059	-1.27317	-1.18479	-0.831523	1.40206	1.66168	0	4	-0.309475	1.38676
ECHS1	-0.563095	0.485874	-0.216415	0	-0.797871	-0.513311	-0.56	4	-0.30926	0.436688
UBXN11	1.03034	0	-0.812378	-0.589928	-0.529679	-1.24489	0	4	-0.306647	0.735035
NEK6	-0.770645	0.963503	0.11583	0.663257	-1.6088	-0.961667	-0.537	4	-0.305075	0.924255
ILVBL	-0.647096	-0.706541	0.458914	0	-0.819587	-0.791141	0.404	4	-0.300207	0.57133
NUP43	-0.677978	0.847841	-0.556684	-0.500504	-0.292674	-0.543518	-0.369	4	-0.298931	0.521313
RPL5	-0.897911	1.0683	0.361007	0.317447	-0.937414	-0.806828	-1.192	4	-0.298199	0.866673
NFATC2IP	-0.62516	0	-0.71797	-0.55549	0	-0.713091	0.532	4	-0.297102	0.48106
RPL32	-0.764575	0.884183	0.364952	0.568008	-1.28889	-1.22046	-0.613	4	-0.295684	0.888511
RPL12	-0.770354	0.799919	0.852878	0	-0.546611	-1.08065	-1.269	4	-0.287688	0.862005
RPS19	-0.786634	0.975967	0.403639	0.384872	-1.28384	-1.14286	-0.561	4	-0.287122	0.873153
RPS3	-0.986846	0.958722	0.488655	0.421175	-1.11387	-1.15538	-0.612	4	-0.285649	0.883947
DDX24	-0.904552	-0.532304	-0.144951	-0.934001	0.481684	-0.526458	0.595	4	-0.280797	0.619973
THOC7	-0.797071	0.963197	0	0	-0.658039	-0.853574	-0.616	4	-0.280212	0.652495
ALPK3	-0.515474	-0.569202	-0.737917	1.60606	-1.3798	-0.350757	0	4	-0.278156	0.930855
RPL6	-0.803413	0.596092	0.508572	0	-0.505926	-0.843432	-0.896	4	-0.277729	0.644161
MAT2A	-0.762363	0	-1.01906	0	-0.594601	-0.955507	1.391	4	-0.277219	0.844902
EIF3I	-1.02627	0.536541	-0.131599	-0.513182	-0.992525	-0.710028	0.975	4	-0.266009	0.770965
HAUS2	-0.863325	0.56042	-0.777056	-0.625574	0	-0.702128	0.594	4	-0.259095	0.636457
AP1S2	-1.01407	1.16302	0.526298	-0.567217	-0.214139	-0.797161	-0.91	4	-0.259038	0.818473
PSMA4	-0.53847	0.729134	0.302952	-0.583921	-0.944895	-0.218692	-0.503	4	-0.250985	0.578365
CLMP	-2.44995	4.41755	-1.60658	-0.817129	0	-1.27969	0	4	-0.247972	2.23506
OAS1	2.637	-1.30562	-0.848348	-1.6336	0	-0.927865	0.365	4	-0.244777	1.45037
APRT	-0.634921	0	0.323535	-0.626991	-0.689825	-0.852132	0.781	4	-0.242762	0.619184
CDH3	0.452066	-0.535961	0.254396	-0.540826	-0.564051	0	-0.756	4	-0.241482	0.470872
RPS15A	-0.664225	1.21023	0.698523	0.287813	-1.60003	-0.823488	-0.78	4	-0.23874	0.99367
MUC1	2.90247	-1.17219	-0.732614	0	-1.43034	0.545814	-1.773	4	-0.237122	1.60358
ZNF507	-0.682431	-0.510271	-0.522446	0	0.776164	-0.701035	0	4	-0.234288	0.533648
BAX	-1.15231	0	0	-0.527382	-0.731993	-0.635523	1.411	4	-0.233744	0.832078
XPO4	-0.979988	-0.686755	-0.506653	-0.716154	1.53486	0	-0.245	4	-0.228527	0.841807
RBM38	-1.02036	0	-0.629054	-0.523237	-0.752547	0	1.375	4	-0.221457	0.79836
TNFAIP8	1.1589	0.591695	-0.930459	-0.632447	-1.93257	0.945757	-0.712	4	-0.215875	1.1379
PHLPP2	-0.942698	-0.863107	-1.2312	-0.840881	1.86057	0.523716	0	4	-0.213371	1.10105
TTC9	2.19149	-1.70767	-0.532616	0	-0.63204	-0.776761	0	4	-0.208229	1.20428
MYBL1	0	2.29462	-0.681595	-1.05229	-1.17152	-0.792831	0	4	-0.200516	1.19421
DENND2A	-0.579954	2.61558	-1.85418	2.24603	-1.65198	-2.17347	0	4	-0.199711	1.95081
RPS11	-0.60973	0.82527	0.764452	0.534651	-1.37172	-0.732336	-0.734	4	-0.189059	0.878404
SOX9	-0.557029	-0.914205	-0.684145	-0.492484	-0.81993	1.42205	0.748	4	-0.185392	0.900932
NSMCE2	-0.718839	1.33822	0.448569	-0.866315	-0.806435	0	-0.676	4	-0.182971	0.829884
PRDM1	-1.13536	-1.61808	0.750994	-1.01769	2.15489	-0.704524	0.376	4	-0.170539	1.32819
SBDSP1	-0.738632	0	0	-0.861882	1.50844	-0.533169	-0.563	4	-0.169748	0.812748
PLCB1	3.46088	0	-3.80313	2.24559	-1.15441	-1.2616	-0.637	4	-0.164238	2.40227
CEP135	0.350721	0.971711	-0.51821	-0.587105	0	-0.79762	-0.544	4	-0.160643	0.636652
RPL15	-0.512091	0.561189	0.434737	0.445454	-0.598139	-0.675559	-0.727	4	-0.153059	0.597674
TRIM6	2.03086	-0.626063	0	-0.954615	-0.930207	-0.725443	0.294	4	-0.13021	1.06356
EPS8L1	1.60609	-0.676883	-0.13348	-1.03735	-0.950657	-0.92494	1.266	4	-0.121603	1.10981
RPL13A	-0.606283	1.00234	0.902574	0.742424	-1.05738	-0.70796	-1.11	4	-0.119184	0.956557
RPL26	-0.67167	0.920256	0.836905	0.628679	-0.6457	-0.715367	-1.111	4	-0.108271	0.863578
B3GALNT1	-0.807513	2.2511	-0.810841	-0.520727	-0.99463	0.894365	0	4	0.00167851	1.18584
CTSS	3.51419	-0.635374	1.62809	-2.46348	-1.80234	-0.508011	0.35	4	0.011869	2.04535
RNF43	3.07208	-0.866791	-0.60152	1.39313	-1.14545	-1.10116	0	4	0.107183	1.57775
CCDC14	2.15685	2.16587	-1.02653	0	-0.899585	-0.558298	-0.563	4	0.182186	1.39058
NOVA1	1.89383	-0.848959	-1.19372	1.7704	-1.56327	2.57598	-0.559	4	0.296465	1.71481
IFITM2	6.5737	-1.05821	-0.270521	0.864192	-1.61554	-0.51242	-0.897	4	0.4406	2.81282
BPIFB2	0	0	-11.5048	0	-10.1332	0	-1.052	3	-3.24143	5.20579
KRT6A	-4.88208	0	0	0	-9.04156	-5.02626	0	3	-2.70713	3.64115
SPRY4-IT1	-3.88902	0	-9.3625	0	-3.89333	0	0	3	-2.44926	3.55778
FAM172BP	0	0	0	-3.12542	-9.26378	-4.69967	0	3	-2.44127	3.55796
KRT16P3	0	-5.81617	0	0	-8.11183	-2.90982	0	3	-2.4054	3.35646
LGALS9B	-4.67888	0	0	0	-9.04444	-2.74141	0	3	-2.35211	3.47569
LGALS9C	-4.26179	0	0	0	-8.4883	-3.2309	0	3	-2.283	3.27027
SOX21-AS1	0	-5.43522	0	-8.11546	-2.28429	0	0	3	-2.26214	3.28632
C4BPA	4.83764	-10.0706	0	0	-8.54531	-1.60767	0	3	-2.198	5.26955
CCL20	0	-5.27122	-9.48263	0	0	-1.93347	1.357	3	-2.19005	3.86677
HABP2	0	-2.14679	-2.85103	0	-9.45403	0	-0.342	3	-2.11341	3.43917
IL1B	-3.37634	-6.2138	0	0	-6.51163	1.75919	0.268	3	-2.01065	3.34862
ENPP3	0	-5.36369	0	0	-6.47584	-2.62231	0.425	3	-2.00526	2.87562
B3GALT5	0	-3.21959	0	-8.36705	0	-2.43297	0	3	-2.0028	3.11486
HAS2	-2.88542	0	0	-5.01083	-6.04424	0	0	3	-1.9915	2.65218
MUC21	0	-6.15173	0	0	-7.36939	-0.720558	0.785	3	-1.92238	3.35207
CP	3.77028	-5.40198	-4.19004	0	-7.04907	-0.451282	0	3	-1.90316	3.77474
TERT	-4.24649	0	0	0	-5.35669	-3.57612	0	3	-1.88276	2.40493
CRYM	0	-2.66746	-4.03249	0	-6.44393	0	0	3	-1.8777	2.58909
RP11-416I2.1	-3.47496	0	-3.44335	0	-5.98445	0	0	3	-1.84325	2.44822
S100A8	-3.85371	-4.29392	0	5.00908	-10.2272	0	0.544	3	-1.83168	4.82677
IL37	-5.77243	-6.28098	-0.691335	0	0	0	0	3	-1.82068	2.88807
GPA33	0	-5.52708	0	0	-4.80177	-2.30903	0	3	-1.80541	2.45359
SERPIND1	-5.32377	0	0	-2.90395	-5.53568	0	1.132	3	-1.80449	2.76609
CDH13	-4.63871	0	0	0	-4.9401	-2.94513	0	3	-1.78913	2.31621
KRT17P4	-3.53443	-5.55662	0	0	-3.31711	0	0	3	-1.77259	2.32296
AKR1B10	0	-2.35156	-3.98952	0	-6.85132	1.03962	0	3	-1.73611	2.83928
SOX21	0	0	0	-7.20059	-2.92295	-2.25425	0.464	3	-1.70197	2.75113
CST4	-1.08738	0	-9.943	0	0	-0.629691	0	3	-1.66572	3.67468
S100A5	-4.95237	0	0	0	-4.39727	-1.91758	0	3	-1.6096	2.21372
SFTA2	0	0	-1.31802	0	-6.04616	-3.66683	0	3	-1.57586	2.39289
MYH16	-3.28944	0	0	-6.1455	0	-1.56943	0	3	-1.57205	2.37175
IL36RN	0.558542	-3.55198	0	-6.32618	0.478648	-2.00317	0	3	-1.54916	2.5946
LY6D	-1.19788	-1.96155	0	0	-7.58732	0	0	3	-1.53525	2.77942
FABP5	-3.02474	1.29757	-0.25504	-1.29791	-7.21865	0	0	3	-1.49983	2.85613
PDE4B	0	0	-4.62552	-1.36162	-4.46866	0	0	3	-1.49369	2.14479
PADI4	-5.15992	0	0	-1.41724	-3.8263	0	0	3	-1.48621	2.15299
TM4SF18	0	0	-2.21131	-2.08876	-5.93827	0	0	3	-1.46262	2.2189
IGHE	0	-4.78886	0	-3.18907	0	-2.12524	0	3	-1.44331	1.95951
CX3CL1	2.95677	-1.66564	-5.68924	0	-8.22116	0	2.722	3	-1.4139	4.18106
ATP10B	0	-6.80246	-0.874027	0	-2.1098	0	0	3	-1.39804	2.51021
COL6A3	-3.53504	0	0	-3.69008	-2.5451	0	0	3	-1.39575	1.77736
RP13-463N16.6	-1.82789	0	-3.255	0	-4.63879	0	0	3	-1.38881	1.91281
CA12	-0.592042	0	-1.25291	-0.492219	-7.03511	0	-0.342	3	-1.38775	2.52624
VGF	-2.56694	0	-2.73977	-5.03876	1.10401	0	-0.3	3	-1.36307	2.15205
PGF	-3.90698	0	0	-2.89312	-2.63033	0	0	3	-1.3472	1.72475
SBK3	-2.50844	-4.56991	0	-2.3393	0	0	0	3	-1.34538	1.82475
PI3	-2.00122	-3.62595	0	0	-3.74244	0	0	3	-1.33852	1.76148
RBBP8NL	0.848954	0	0.764674	-7.05815	-2.93035	-0.755559	-0.234	3	-1.33778	2.82276
HCAR2	0.365889	-1.08743	0	-1.93648	-6.63843	0	0	3	-1.32806	2.47618
RAB7B	0	-2.45165	0	-1.45086	-5.25989	0	0	3	-1.30891	1.9912
CASC5	-1.4533	0	-4.45416	0	-2.98832	0	0	3	-1.27083	1.80632
B3GAT1	-2.74372	0	-2.64627	0	-3.50077	0	0	3	-1.27011	1.60696
IL18R1	-3.11874	0	0	-1.06777	-4.68323	0	0	3	-1.26711	1.89563
RIPPLY3	0	0	0	0	-4.22667	-3.69301	-0.946	3	-1.26652	1.87836
SLC4A11	0	0	-2.82503	0	-2.3631	-3.61105	0	3	-1.25703	1.60955
FGB	0	-1.00466	0	0	-6.44909	0	-1.292	3	-1.24939	2.35735
SP8	0	-4.43067	0	0	-1.44001	-2.86155	0	3	-1.24746	1.7795
IL7R	-1.98239	0.782708	-2.15805	0.411171	-5.74305	0	0	3	-1.24137	2.29363
TMEM163	-2.87893	-2.0426	0	0	0	-3.74967	0	3	-1.23874	1.62168
EDNRA	0	-2.68911	-2.89551	0	0	-2.56125	-0.464	3	-1.22998	1.40242
MIR6835	0	-4.20394	0	-2.04121	0	-2.3031	0	3	-1.22118	1.66858
EHF	-1.36384	-3.48697	-0.363795	0	-2.7993	-0.492934	0	3	-1.21526	1.40786
FUT3	-0.311332	-2.52889	0	-1.6994	-3.58361	-0.309024	0	3	-1.20461	1.42363
MCTP1	0	0	-3.60002	-2.25866	-2.34123	0	-0.208	3	-1.20113	1.4993
PRR15L	0	-1.47855	0	0	-4.24305	-2.13066	-0.496	3	-1.19261	1.58215
FIBCD1	1.33998	-3.55591	-0.31291	0	-4.69327	-1.10092	0	3	-1.189	2.15564
SYCE2	0	-5.09469	0	-0.955528	-2.23512	0	0	3	-1.18362	1.91738
KRT78	-3.17879	0	0	0	-1.5608	-4.74713	1.221	3	-1.18082	2.11371
LUCAT1	-0.6509	-2.66876	-5.61797	0.733733	0	0	0	3	-1.17198	2.23722
AIM2	0	0	-0.821386	-1.56684	-5.81462	0	0	3	-1.17184	2.13413
ANGPTL4	0	0	-3.95168	-3.3598	0	-1.16961	0.373	3	-1.1583	1.78043
DEFB1	2.50399	-2.44758	0	0	-6.86918	0	-1.245	3	-1.15111	2.93601
PRR15	-1.37704	-1.12707	-0.221327	0	-6.00203	0.57526	0.174	3	-1.13974	2.25492
ACP3	0	-3.05564	0	-1.70355	0	-3.16405	0	3	-1.13189	1.48784
ANPEP	-2.61606	0	0	-2.78237	-2.50042	0	0	3	-1.12841	1.40975
CYSLTR1	1.09412	0	-4.37249	0	-1.59015	-2.88457	0	3	-1.10758	1.93984
KLK6	-0.447821	-0.51197	0.54619	-3.32493	-5.39512	1.05868	0.323	3	-1.10742	2.36516
C6orf223	-0.417132	-2.16313	-0.527629	0	-4.30104	0	-0.302	3	-1.10156	1.59309
CCDC74A	0	0	-2.32248	-2.19039	-3.59193	0.810547	-0.388	3	-1.09747	1.60573
GOLT1A	-1.41202	-2.76772	-0.317066	0.908613	-3.59182	-0.492093	0	3	-1.09602	1.59764
HEY1	-1.96489	0	0	-2.53177	-3.47498	0	0.313	3	-1.09409	1.53106
RAMP1	-2.48185	0	-1.38803	0	-3.76594	0	0	3	-1.09083	1.5242
SGOL1	-1.61529	0	-2.98792	0	-3.00146	0	0	3	-1.08638	1.43085
NRP2	-1.87264	-2.24766	0.36599	-3.62024	0	0	-0.21	3	-1.08351	1.50693
GLDC	0	0	0	-2.56835	-3.80626	0	-1.202	3	-1.08237	1.54532
FAM46C	-0.532833	0	-4.06261	0	-2.96556	0	0	3	-1.08014	1.70374
ARHGAP40	0	0	-3.0711	0.972946	-3.07565	-2.31832	0	3	-1.0703	1.69281
ERN2	0	0	-3.61751	-0.99515	0	-3.03116	0.171	3	-1.06755	1.59772
HLA-DRA	0	-2.38986	-2.2624	0	-4.80911	0	2.021	3	-1.06291	2.24104
VSIG1	0	-1.56058	0	0.935939	-2.61308	-4.19541	0	3	-1.06187	1.81879
HOXB2	0	-2.87182	-1.80039	0	0	-2.33429	-0.416	3	-1.06036	1.24098
SPINK5	0	-4.14983	-1.07161	1.35515	-3.55531	0	0	3	-1.06023	2.04032
SYNE3	-2.12301	0	-1.70181	-4.28052	0.741834	0	0	3	-1.05193	1.7574
B4GALNT3	1.78177	-2.53294	-2.70552	0	-3.52326	-0.349447	0	3	-1.04706	1.90488
SLC22A18AS	0	-2.22249	-3.80971	0	-1.58829	0.741951	-0.396	3	-1.03922	1.58763
IL20RA	-2.24091	0	0	0	-4.333	-0.658997	0	3	-1.03327	1.67119
MAL	-1.01	0	0	0	-2.40798	-3.78675	0	3	-1.02925	1.51341
LINC00707	-2.52254	0	0	-3.72093	0	-0.927141	0	3	-1.02437	1.51232
GEM	-3.26174	0.432032	-1.96182	-2.12172	0	0	-0.243	3	-1.02232	1.40944
NKX1-2	-1.44457	-1.89258	0	0	-3.75792	0	0	3	-1.01358	1.44909
GSG2	-1.68611	0	-2.59182	0	-2.26899	0	-0.484	3	-1.00442	1.14609
IL1RN	-1.03046	-4.05517	0	-2.82893	0	0	0.922	3	-0.998937	1.79694
CCRL2	-2.65155	-2.17797	0	0	0	-2.14886	0	3	-0.996912	1.254
CDH1	0.177164	-1.51549	0	-5.40184	-0.913294	0	0.7	3	-0.993352	2.07866
PTGS1	0	-2.22497	0	-2.2848	-4.16215	1.71871	0	3	-0.993316	1.98081
SLCO4A1-AS1	-3.27501	0	0	-1.48533	0	-2.17706	0	3	-0.991057	1.3414
JADE2	-0.57933	-1.50534	-0.439455	-3.72315	-0.348488	-0.314625	0	3	-0.987198	1.29455
NECTIN4	0	-0.66592	0	-4.84163	0	-2.48153	1.158	3	-0.975868	2.02968
FOXQ1	-2.14381	0	0	-3.29861	-1.33169	-0.390513	0.379	3	-0.969376	1.35207
CAPN12	0	-2.52767	-0.972889	0	-2.47925	-0.407429	-0.327	3	-0.959177	1.10417
ITGB1BP2	0	0	0	-2.08924	-2.03983	-2.52651	0	3	-0.950798	1.1959
C10orf55	0	0	0	-0.833365	-3.66364	-2.15797	0	3	-0.950711	1.44029
HPCAL1	-3.39896	-1.99835	0.188313	-0.504119	-0.207703	-0.449006	-0.282	3	-0.95026	1.28057
TGFA	-1.67075	-1.31558	-0.129471	-4.93356	0.618625	-0.365588	1.158	3	-0.948331	2.01829
TNFRSF18	0	-1.90919	0	-0.648814	-3.80532	0	-0.255	3	-0.945475	1.43492
CBLC	-0.489557	-1.60199	-0.506027	-3.98249	0	0	0	3	-0.940009	1.457
VIL1	0	-1.51629	0	-0.74971	-3.34792	-0.43447	-0.493	3	-0.934485	1.18243
[truncated: 11,315 more rows]
