# Supplementary material for: Farnesyltransferase inhibition overcomes oncogene-addicted non-small cell lung cancer adaptive resistance to targeted therapies
Source: Nat Commun. 2024 Jun 27;15:5345. doi: 10.1038/s41467-024-49360-4 (PMC11211478; doi:10.1038/s41467-024-49360-4)
Supplement: Supplementary file 13 — Supplementary Data 4 [file 41467_2024_49360_MOESM13_ESM.xlsx]

## Sheet: Gene signatures
HALLMARK_MYOGENESIS	HALLMARK_EPITHELIAL_MESENCHYMAL_TRANSITION	HALLMARK_APICAL_SURFACE	HALLMARK_APICAL_JUNCTION	HALLMARK_KRAS_SIGNALING_DN	HALLMARK_KRAS_SIGNALING_UP	HALLMARK_COAGULATION	HALLMARK_HYPOXIA	HALLMARK_HEDGEHOG_SIGNALING	HALLMARK_TGF_BETA_SIGNALING	HALLMARK_INTERFERON_ALPHA_RESPONSE	HALLMARK_INTERFERON_GAMMA_RESPONSE	HALLMARK_BILE_ACID_METABOLISM	HALLMARK_DNA_REPAIR	HALLMARK_COMPLEMENT	HALLMARK_ANGIOGENESIS	HALLMARK_INFLAMMATORY_RESPONSE	HALLMARK_MTORC1_SIGNALING	HALLMARK_GLYCOLYSIS	HALLMARK_REACTIVE_OXYGEN_SPECIES_PATHWAY	HALLMARK_ESTROGEN_RESPONSE_LATE	HALLMARK_MYC_TARGETS_V1	HALLMARK_MYC_TARGETS_V2	HALLMARK_SPERMATOGENESIS	HALLMARK_MITOTIC_SPINDLE	HALLMARK_TNFA_SIGNALING_VIA_NFKB	HALLMARK_G2M_CHECKPOINT	HALLMARK_E2F_TARGETS	HALLMARK_UNFOLDED_PROTEIN_RESPONSE	TRAVAGLINI_LUNG_ALVEOLAR_EPITHELIAL_TYPE_1_CELL	TRAVAGLINI_LUNG_MUCOUS_CELL	TRAVAGLINI_LUNG_SEROUS_CELL	TRAVAGLINI_LUNG_GOBLET_CELL	MUCOUS_SEROUS_GOBLET	ALVEOLAR_SPECIFIC	AGER_CORRELATED	SERPINE1_CORRELATED	BPIFB1_CORRELATED	PIGR_CORRELATED	REACTOME_INTERFERON_ALPHA_BETA_SIGNALING	REACTOME_RHO_GTPASE_CYCLE	REACTOME_SIGNALING_BY_RHO_GTPASES_MIRO_GTPASES_AND_RHOBTB3	REACTOME_KEAP1_NFE2L2_PATHWAY	KEGG_REGULATION_OF_ACTIN_CYTOSKELETON	GOBP_MUSCLE_CONTRACTION	GOBP_MUSCLE_STRUCTURE_DEVELOPMENT	REACTOME_MUSCLE_CONTRACTION	REACTOME_RHO_GTPASE_EFFECTORS	GO_CONTRACTILE_FIBER	GO_MYOFIBRIL_ASSEMBLY
# https://www.gsea-msigdb.org/gsea/msigdb/human/geneset/HALLMARK_MYOGENESIS	# https://www.gsea-msigdb.org/gsea/msigdb/human/geneset/HALLMARK_EPITHELIAL_MESENCHYMAL_TRANSITION	# https://www.gsea-msigdb.org/gsea/msigdb/human/geneset/HALLMARK_APICAL_SURFACE	# https://www.gsea-msigdb.org/gsea/msigdb/human/geneset/HALLMARK_APICAL_JUNCTION	# https://www.gsea-msigdb.org/gsea/msigdb/human/geneset/HALLMARK_KRAS_SIGNALING_DN	# https://www.gsea-msigdb.org/gsea/msigdb/human/geneset/HALLMARK_KRAS_SIGNALING_UP	# https://www.gsea-msigdb.org/gsea/msigdb/human/geneset/HALLMARK_COAGULATION	# https://www.gsea-msigdb.org/gsea/msigdb/human/geneset/HALLMARK_HYPOXIA	# https://www.gsea-msigdb.org/gsea/msigdb/human/geneset/HALLMARK_HEDGEHOG_SIGNALING	# https://www.gsea-msigdb.org/gsea/msigdb/human/geneset/HALLMARK_TGF_BETA_SIGNALING	# https://www.gsea-msigdb.org/gsea/msigdb/human/geneset/HALLMARK_INTERFERON_ALPHA_RESPONSE	# https://www.gsea-msigdb.org/gsea/msigdb/human/geneset/HALLMARK_INTERFERON_GAMMA_RESPONSE	# https://www.gsea-msigdb.org/gsea/msigdb/human/geneset/HALLMARK_BILE_ACID_METABOLISM	# https://www.gsea-msigdb.org/gsea/msigdb/human/geneset/HALLMARK_DNA_REPAIR	# https://www.gsea-msigdb.org/gsea/msigdb/human/geneset/HALLMARK_COMPLEMENT	# https://www.gsea-msigdb.org/gsea/msigdb/human/geneset/HALLMARK_ANGIOGENESIS	# https://www.gsea-msigdb.org/gsea/msigdb/human/geneset/HALLMARK_INFLAMMATORY_RESPONSE	# https://www.gsea-msigdb.org/gsea/msigdb/human/geneset/HALLMARK_MTORC1_SIGNALING	# https://www.gsea-msigdb.org/gsea/msigdb/human/geneset/HALLMARK_GLYCOLYSIS	# https://www.gsea-msigdb.org/gsea/msigdb/human/geneset/HALLMARK_REACTIVE_OXYGEN_SPECIES_PATHWAY	# https://www.gsea-msigdb.org/gsea/msigdb/human/geneset/HALLMARK_ESTROGEN_RESPONSE_LATE	# https://www.gsea-msigdb.org/gsea/msigdb/human/geneset/HALLMARK_MYC_TARGETS_V1	# https://www.gsea-msigdb.org/gsea/msigdb/human/geneset/HALLMARK_MYC_TARGETS_V2	# https://www.gsea-msigdb.org/gsea/msigdb/human/geneset/HALLMARK_SPERMATOGENESIS	# https://www.gsea-msigdb.org/gsea/msigdb/human/geneset/HALLMARK_MITOTIC_SPINDLE	# https://www.gsea-msigdb.org/gsea/msigdb/human/geneset/HALLMARK_TNFA_SIGNALING_VIA_NFKB	> Genes involved in the G2/M checkpoint, as in progression through the cell division cycle.	https://www.gsea-msigdb.org/gsea/msigdb/cards/HALLMARK_E2F_TARGETS	> Genes up-regulated during unfolded protein response, a cellular stress response related to the endoplasmic reticulum.	https://www.gsea-msigdb.org/gsea/msigdb/cards/TRAVAGLINI_LUNG_ALVEOLAR_EPITHELIAL_TYPE_1_CELL	# https://www.gsea-msigdb.org/gsea/msigdb/human/geneset/TRAVAGLINI_LUNG_MUCOUS_CELL	# https://www.gsea-msigdb.org/gsea/msigdb/human/geneset/TRAVAGLINI_LUNG_SEROUS_CELL	# https://www.gsea-msigdb.org/gsea/msigdb/human/geneset/TRAVAGLINI_LUNG_GOBLET_CELL	> Refined from Travaglini et al. Nature 2020 (PMID: 33208946)	> Refined from Travaglini et al. Nature 2020 (PMID: 33208946)	> Genes associated with the alveolar phenotype (defined as genes whose expression correlated with AGER)	> Genes associated with EMT (defined as genes whose expression correlated with SERPINE1)	> Genes associated with the mucous/serous/goblet phenotype (defined as genes whose expression correlated with BPIFB1	> Genes associated with the mucous/serous/goblet phenotype (defined as genes whose expression correlated with PIGR	# https://www.gsea-msigdb.org/gsea/msigdb/human/geneset/REACTOME_INTERFERON_ALPHA_BETA_SIGNALING	# https://www.gsea-msigdb.org/gsea/msigdb/human/geneset/REACTOME_RHO_GTPASE_CYCLE	# https://www.gsea-msigdb.org/gsea/msigdb/human/geneset/REACTOME_SIGNALING_BY_RHO_GTPASES_MIRO_GTPASES_AND_RHOBTB3	# https://www.gsea-msigdb.org/gsea/msigdb/human/geneset/REACTOME_KEAP1_NFE2L2_PATHWAY	# https://www.gsea-msigdb.org/gsea/msigdb/human/geneset/KEGG_REGULATION_OF_ACTIN_CYTOSKELETON	# https://www.gsea-msigdb.org/gsea/msigdb/human/geneset/GOBP_MUSCLE_CONTRACTION	# https://www.gsea-msigdb.org/gsea/msigdb/human/geneset/GOBP_MUSCLE_STRUCTURE_DEVELOPMENT	> Muscle contraction	> RHO GTPase Effectors	> Fibers, composed of actin, myosin, and associated proteins, found in cells of smooth or striated muscle. [GOC:go_curators, ISBN:0815316194]	> Formation of myofibrils, the repeating units of striated muscle. [GOC:mah]
ABLIM1	ABI3BP	ADAM10	ACTA1	ABCB11	ABCB1	A2M	ACKR3	ACHE	ACVR1	ADAR	ADAR	ABCA1	AAAS	ACTN2	APOH	ABCA1	ABCF2	ABCB6	ABCC1	ABCA3	ABCE1	AIMP2	ACE	ABI1	ABCA1	ABL1	AK2	ALDH18A1	ABCA1	ADAM28	AIF1L	A4GALT	BPIFB1	AQP4	AGER	SERPINE1	BPIFB1	PIGR	ABCE1	AAAS	AAAS	ABCC1	ABI2	ABAT	ACADM	ABCC9	ABI1	ABCC9	ACTA1
ACHE	ACTA2	ADIPOR2	ACTB	ABCG4	ACE	ACOX2	ADM	ADGRG1	APC	B2M	APOL6	ABCA2	ADA	ADAM9	APP	ABI1	ACACA	ADORA2B	ATOX1	ABHD2	ACP1	BYSL	ACRBP	ABL1	ACKR3	AMD1	ANP32E	ARFGAP1	ABCA7	ADM	AK4	ADGRF1	TSPAN8	AGER	CYP4B1	BEND6	TSPAN8	HK2	ADAR	ABCD3	ABCD3	ABCC3	ACTB	ABCC9	ACTA1	ACTA1	ABI2	ABRA	ACTC1
ACSL1	ADAM12	AFAP1L2	ACTC1	ACTC1	ADAM17	ADAM9	ADORA2B	AMOT	ARID4B	BATF2	ARID5B	ABCA3	ADCY6	ADRA2B	CCND2	ACVR1B	ACLY	AGL	CAT	ACOX2	AIMP2	CBX3	ACRV1	ABR	AREG	ARID4A	ASF1A	ASNS	ABCA8	AKR1C1	ALDH18A1	AGR2	PIP	CYP4B1	CXCL3	PSG8	MT-ND5	PAIP2	BST2	ABI1	ABI1	ABCF2	ACTG1	ACE2	ACTB	ACTA2	ABL1	ACTA1	ACTG1
ACTA1	ANPEP	AKAP7	ACTG1	ADRA2C	ADAM8	ANG	AK4	CDK5R1	BCAR3	BST2	ARL4A	ABCA4	ADRM1	AKAP10	COL3A1	ACVR2A	ACSL3	AGRN	CDKN2D	ADD3	AP3S1	CDK4	ACTL7B	ACTN4	ATF3	ATF5	ASF1B	ATF3	ABI3BP	AKR1C2	ALDH1L1	AK2	PIGR	CLIC5	LMO3	DYSF	EDNRA	ST3GAL5	EGR1	ABI2	ABI2	ABCG2	ACTN1	ACTA1	ACTC1	ACTC1	ACTB	ACTA2	ACTN2
ACTC1	APLP1	APP	ACTG2	AKR1B10	ADAMDEC1	ANXA1	AKAP12	CDK6	BMP2	C1S	AUTS2	ABCA5	AGO4	ANG	COL5A2	ADGRE1	ACTR2	AK3	EGLN2	AFF1	APEX1	DCTPP1	ADAD1	AKAP13	ATP2B1	ATRX	ATAD2	ATF4	ABLIM1	ALDH1A3	APIP	AKR1C1	MUC20	ANOS1	AQP4	EPHB6	AC103691.1	CYSLTR1	EIF2AK2	ABL2	ABL1	AKT1	ACTN2	ACTA2	ACTG1	ACTG2	ACTG1	ACTC1	AKAP13
ACTN2	AREG	ATP6V0A4	ACTN1	ALOX12B	ADGRA2	APOA1	ALDOA	CELSR1	BMPR1A	CASP1	B2M	ABCA6	AK1	ANXA5	CXCL6	ADM	ACTR3	AK4	ERCC2	AGR2	BUB3	DDX18	ADAM2	ALMS1	B4GALT1	AURKA	AURKA	ATF6	ACAA2	ANKRD36C	AQP5	AKR1C3	TCN1	LAMA3	CLIC5	AMTN	PLLP	B4GALNT3	GBP2	ABR	ABL2	AKT2	ACTN3	ACTN3	ACTL6A	ACTN2	ACTR2	ACTG1	ANKRD1
ACTN3	BASP1	ATP8B1	ACTN2	AMBN	ADGRL4	APOC1	ALDOB	CNTFR	BMPR2	CASP8	BANK1	ABCA8	AK3	APOA4	FGFR1	ADORA2B	ADD3	AKR1A1	FES	ALDH3A2	C1QBP	DUSP2	ADCYAP1	ALS2	B4GALT5	AURKB	AURKB	ATP6V0D1	ACKR4	ANPEP	ATP2A3	ALDH2	CCNO	TNNC1	ALPG	ARMH4	SPATA6L	ANGPTL4	HLA-A	ACBD5	ABR	AKT3	ACTN4	ADA	ACTL6B	ACTN3	ACTR3	ACTN1	BMP10
ADAM12	BDNF	B4GALT1	ACTN3	ARHGDIG	AKAP12	APOC2	ALDOC	CRMP1	CDH1	CCRL2	BATF2	ABCA9	ALYREF	APOBEC3F	FSTL1	ADRM1	ADIPOR2	ALDH7A1	FTL	ALDH3B1	CAD	EXOSC5	AGFG1	ANLN	BCL2A1	BARD1	BARD1	BAG3	ACTB	ASS1	AZGP1	ARL1	CLDN10	COL4A4	ALPP	FAM95C	GOLGA8B	DUSP6	HLA-B	ACTB	ACBD5	AMER1	APC	ADCY10	ACTL8	AHCYL1	AHCTF1	ACTN2	CAPN3
ADCY9	BGN	BRCA1	ACTN4	ARPP21	AKT2	APOC3	AMPD3	DPYSL2	CDK9	CD47	BPGM	ABCD1	APRT	APOBEC3G	ITGAV	AHR	AK4	ALDH9A1	G6PD	AMFR	CANX	FARSA	AKAP4	APC	BCL3	BCL3	BIRC5	BANF1	ACTG1	ATP12A	BARX2	ASS1	WFDC2	CAV1	PPBP	TLL1	KCNQ3	ST6GALNAC1	HLA-C	ACTC1	ACTB	AREG	APC2	ADORA1	ACTN1	AKAP9	AR	ACTN4	CASQ1
AEBP1	BMP1	CD160	ADAM15	ASB7	ALDH1A2	ARF4	ANGPTL4	ETS2	CDKN1C	CD74	BST2	ABCD2	ARL6IP1	APOC1	JAG1	APLNR	ALDOA	ALDOA	GCLC	ANXA9	CBX3	GNL3	ALOX15	ARAP3	BCL6	BIRC5	BRCA1	CALR	ADRB1	AZGP1	BAZ2B-AS1	ATP12A	MUC5B	RTKN2	TNNC1	TMOD2	PYCR3	WDFY2	HLA-E	ACTG1	ACTC1	ATF4	ARAF	ADORA2B	ACTN2	ANXA1	ARPC1A	ADRA1A	CASQ2
AGL	CADM1	CROCC	ADAM23	ATP4A	ALDH1A3	BMP1	ANKZF1	GLI1	CTNNB1	CMPK2	BTG1	ABCD3	BCAM	ATOX1	JAG2	AQP9	ARPC5L	ALDOB	GCLM	AREG	CCNA2	GRWD1	ARL4A	ARF6	BHLHE40	BRCA2	BRCA2	CCL2	ADRB2	BACE2	BPIFA1	B3GNT3	TSPAN1	SUSD2	CHMP5	GLIPR2	MT-CO1	PDE4B	HLA-F	ACTN1	ACTG1	BACH1	ARHGAP35	ADRA1A	ACTN3	ANXA2	ARPC1B	AHNAK	CAV3
AGRN	CALD1	CRYBG1	ADAM9	ATP6V1B1	AMMECR1	C1QA	ANXA2	HEY1	ENG	CMTR1	C1R	ABCG4	BCAP31	BRPF3	KCNJ8	ATP2A2	ASNS	ALG1	GLRX	ARL3	CCT2	HK2	ART3	ARFGEF1	BIRC2	BUB1	BRMS1L	CEBPB	AGER	BID	BPIFB1	B4GALT4	CXCL17		PCK2	GRIN2A	ASMTL	CX3CL1	HLA-G	ADD3	ACTN1	BCL2	ARHGEF1	ADRA1B	ACTN4	ANXA6	ARPC2	AHNAK2	CFL2
AK1	CALU	CX3CL1	ADAMTS5	BARD1	ANGPTL4	C1R	ATF3	HEY2	FKBP1A	CNP	C1S	ABCG8	BOLA2	C1QA	LPL	ATP2B1	ATP2A2	ANG	GLRX2	ASCL1	CCT3	HSPD1	AURKA	ARFIP2	BIRC3	BUB3	BUB1B	CEBPG	AGRN	BPIFA1	C6orf58	BACE2	ANKRD36C		RASSF9	TAGLN	SLC37A3	C3orf33	HLA-H	AKAP12	ACTR2	BCL2L1	ARHGEF12	ADRA2A	ACVR1	ASPH	ARPC3	AKAP4	CFLAR
AKT2	CAP2	DCBLD2	ADRA1B	BMPR1B	ANKH	C1S	ATP7A	L1CAM	FNTA	CSF1	CASP1	ACSL1	BRF2	C1QC	LRPAP1	ATP2C1	ATP5MC1	ANGPTL4	GPX3	ASS1	CCT4	HSPE1	BRAF	ARHGAP10	BMP2	CASP8AP2	CBX5	CHAC1	AGTPBP1	BPIFB1	CA2	BIK	DMBT1		MUC15	STMP1	C9orf152	PLLP	IFI27	AKAP13	ACTR3	BRCA1	ARHGEF4	ADRA2B	ADAM12	ATP1A1	ARPC4	ALDOA	CSRP3
ANKRD2	CAPG	EFNA5	AKT2	BRDT	ANO1	C2	B3GALT6	LDB1	FURIN	CXCL10	CASP3	ACSL5	CANT1	C1R	LUM	AXL	ATP6V1D	ANKZF1	GPX4	ATP2B4	CCT5	IMP4	BUB1	ARHGAP27	BTG1	CBX1	CCNB2	CKS1B	AHNAK	C15orf48	CAPN12	BPIFA1	CP		SFTPD	MAP3K7CL	MTRNR2L1	LINC00342	IFI35	ALDH3A2	ADD3	BTRC	ARHGEF6	ADRA2C	ADAMTS15	ATP1A2	ARPC5	ANK1	EDN1
APLNR	CCN1	EPHB4	AKT3	BTG2	ANXA10	C3	B4GALNT2	MYH9	HDAC1	CXCL11	CASP4	AGXT	CCNO	C1S	MSX1	BDKRB1	AURKA	ARPP19	GSR	BAG1	CCT7	IPO4	CAMK4	ARHGAP29	BTG2	CCNA2	CCNE1	CNOT2	ALDH3A2	C3	CCL28	BPIFB1	AGR2		CREB3	CELSR2	CD302	MEG8	IFI6	ALS2	AHCTF1	CCL2	ARHGEF7	ADRB2	ADAMTS5	ATP1A3	AURKB	ANK2	FHOD3
APOD	CCN2	FLOT2	ALOX15B	C5	APOD	C8A	BCAN	NF1	HIPK2	DDX60	CASP7	AKR1D1	CDA	C2	NRP1	BEST1	BCAT1	ARTN	HHEX	BATF	CDC20	LAS1L	CCNA1	ARHGAP4	BTG3	CCNB2	CCP110	CNOT4	ALS2CL	CBR3	CDC42EP5	BZW1	SERPINA3		KCNK15	LINC01759	MT-ND2	RASD1	IFIT1	AMIGO2	AKAP12	CDKN1A	ARPC1A	AKAP9	ADARB1	ATP1A4	B9D2	ANK3	IGSF22
APP	CD44	GAS1	AMH	CACNA1F	ARG1	C8B	BCL2	NKX6-1	ID1	DHX58	CASP8	ALDH1A1	CETN2	C3	OLR1	BST2	BHLHE40	AURKA	HMOX2	BCL2	CDC45	MAP3K6	CCNB2	ARHGAP5	CCL2	CCND1	CDC20	CNOT6	ANGPTL2	CCL2	CLDN10	C15orf48	AZGP1		ARRDC2	REL	TC2N	MTRNR2L1	IFIT2	ANKFY1	AKAP13	CDKN2A	ARPC1B	ALDOA	ADGRB1	ATP1B1	BAIAP2	ANKRD1	ITGB1
ATP2A1	CD59	GATA3	AMIGO1	CACNG1	ATG10	C8G	BGN	NRCAM	ID2	EIF2AK2	CCL2	ALDH8A1	CLP1	C4BPB	PDGFA	BTG2	BTG2	B3GALT6	IPCEF1	BLVRB	CDK2	MCM4	CCT6B	ARHGDIA	CCL20	CCNF	CDC25A	CXXC1	ANKRD1	CCL20	CRISP3	C3	MSMB		RSAD2	NPTXR	MTRNR2L12	LRP5	IFIT3	ANKLE2	ALDH3A2	CREBBP	ARPC2	ANK2	ADGRB3	ATP1B2	BIRC5	ANKRD2	KLHL41
ATP6AP1	CDH11	GHRL	AMIGO2	CALCB	AVL9	C9	BHLHE40	NRP1	ID3	ELF1	CCL5	ALDH9A1	CMPK2	C9	PF4	C3AR1	BUB1	B3GAT1	JUNB	BTG3	CDK4	MCM5	CDK1	ARHGEF11	CCL4	CCNT1	CDC25B	DCP1A	ANKRD29	CDC42EP5	CXCL17	CAPN13	PRR4		RASGEF1B	CDK6	ACSL5	WDR27	IFIT5	ANKRD26	ALS2	CSNK2A1	ARPC3	ANKRD2	ADM	ATP1B3	BRK1	ANKRD23	KRT19
BAG1	CDH2	GSTM3	ARHGEF6	CALML5	BIRC3	CAPN2	BNIP3L	NRP2	IFNGR2	EPSTI1	CCL7	AMACR	COX17	CA2	PGLYRP1	C5AR1	CACYBP	B3GAT3	LAMTOR5	CA12	CLNS1A	MPHOSPH10	CDKN3	ARHGEF12	CCL5	CDC20	CDCA3	DCP2	ANKS1A	CFB	CYP4X1	CARHSP1	SCGB3A1		ARHGEF9	TOX	ST6GALNAC1	ZPLD1	IFITM1	ANLN	AMIGO2	CSNK2A2	ARPC4	ANXA6	ADPRHL1	ATP2A1	BTK	ARF1	KRT8
BDKRB2	CDH6	HSPB1	ARPC2	CAMK1D	BMP2	CAPN5	BRS3	OPHN1	JUNB	GBP2	CD274	APOA1	CSTF3	CALM1	POSTN	CALCRL	CALR	B3GNT3	LSP1	CA2	CNBP	MRTO4	CFTR	ARHGEF2	CCN1	CDC25A	CDCA8	DCTN1	ANO6	CLU	DEPTOR	CD82	LRRC26		MAP2	KIF3C	PDE9A	CFB	IFITM2	ARAP1	ANKFY1	CSNK2B	ARPC5	APBB1	ADRA1A	ATP2A2	BUB1	ARHGEF25	LDB3
BHLHE40	COL11A1	IL2RB	ATP1A3	CAPN9	BPGM	CASP9	BTG1	PLG	KLF10	GBP4	CD38	AQP9	DAD1	CALM3	PRG2	CCL17	CANX	B4GALT1	MBP	CACNA2D2	COPS5	MYBBP1A	CHFR	ARHGEF3	CCND1	CDC25B	CDK1	DDIT4	ANOS1	CP	DMBT1	CHL1			ATP13A4	BAG2	SEC24C	RGS2	IFITM3	ARAP2	ANKLE2	CUL1	ARPC5L	APBB2	AFG3L2	ATP2A3	BUB1B	ATP2B4	LMOD1
BIN1	COL12A1	IL2RG	B4GALT1	CCDC106	BTBD3	CD9	CA12	PML	LEFTY2	GMPR	CD40	AR	DCTN4	CASP1	PTK2	CCL2	CCNF	B4GALT2	MGST1	CALCR	COX5A	MYC	CHRM4	ARHGEF7	CCNL1	CDC27	CDK4	DDX10	ANXA2	CPD	ELAPOR1	CHP2			KCNT2	DYNC1I1	TYW5	ZNF700	IFNA1	ARAP3	ANKRD26	CUL3	BAIAP2	ARG2	AKAP13	ATP2B1	BUB3	BAG3	LMOD2
CACNA1H	COL16A1	LYN	BAIAP2	CCNA1	BTC	CFB	CASP6	PTCH1	LTBP2	HELZ2	CD69	ATXN1	DDB1	CASP10	S100A4	CCL20	CCNG1	B4GALT4	MPO	CAV1	CSTF2	NDUFAF4	CLGN	ARL8A	CCRL2	CDC45	CDKN1A	DKC1	ANXA3	CRISP3	ELF5	CLINT1			SPNS2	LIMS1	CYSLTR1	EDNRA	IFNA10	ARFGAP2	ANLN	DPP3	BCAR1	ARHGAP42	AKAP6	ATP2B2	CALM1	BIN1	LMOD3
CACNG1	COL1A1	LYPD3	BMP1	CCR8	C3AR1	CFD	CAV1	RASA1	MAP3K7	HERC6	CD74	BBOX1	DDB2	CASP3	SERPINA5	CCL22	CCT6A	B4GALT7	MSRA	CCN5	CTPS1	NIP7	CLPB	ATG4B	CD44	CDC6	CDKN1B	DNAJA4	APLP2	CRYM	FAM107B	CMPK1			PTGS2	RRAS2	MT-ND1	TMTC2	IFNA13	ARFGAP3	AR	EGF	BDKRB1	ARHGEF11	AKIRIN1	ATP2B3	CDC20	BMP10	MEF2A
CAMK2B	COL1A2	MAL	CADM2	CD207	CA2	CFH	CAVIN1	RTN1	NCOR2	HLA-C	CD86	BCAR3	DGCR8	CASP4	SLCO2A1	CCL24	CD9	BIK	NDUFA6	CCNA1	CUL1	NOC4L	CLVS1	AURKA	CD69	CDC7	CDKN2A	DNAJB9	AQP4	CSF3	FAM3D	COMTD1			EPB41L5	RPS27L	FKBP11	PTGR2	IFNA14	ARHGAP1	ARAP1	EIF2AK3	BDKRB2	ASB3	AKIRIN2	ATP2B4	CDC25C	C10orf71	MEF2C
CASQ1	COL3A1	MDGA1	CADM3	CD40LG	CAB39L	CFI	CAVIN3	SCG2	NOG	IFI27	CDKN1A	BMP6	DGUOK	CASP5	SPP1	CCL5	CDC25A	BPNT1	NDUFB4	CCND1	CYC1	NOLC1	CNIH2	BCAR1	CD80	CDK1	CDKN2C	DNAJC3	ARAP2	CSTB	FDCSP	COPB2			CHAC1	COL6A2	PDE4D	PLA2G4A	IFNA16	ARHGAP10	ARAP2	EP300	BRAF	ASPH	AKT1	CACNA1C	CDC42	CACNA1C	MIR1-1
CASQ2	COL4A1	NCOA6	CALB2	CD80	CBL	CLU	CCN1	SHH	PMEPA1	IFI30	CFB	CAT	DUT	CASP7	STC1	CCL7	CDKN1A	CACNA1H	NDUFS2	CD44	DDX18	NOP16	COIL	BCL2L11	CD83	CDK4	CDKN3	EDC4	ARHGAP29	CTSB	FKBP11	CP			TNNT2	HKDC1	MAN2C1	C9orf152	IFNA17	ARHGAP11A	ARAP3	FBXL17	BRK1	ATP1A1	ALPK2	CACNA2D2	CDCA8	CACNA1D	MIR1-2
CAV3	COL4A2	NTNG1	CAP1	CDH16	CBR4	COMP	CCN2	SLIT1	PPM1A	IFI35	CFH	CH25H	EDF1	CASP9	THBD	CCR7	CFP	CAPN5	NQO1	CD9	DDX21	NOP2	CRISP2	BCR	CDKN1A	CDKN1B	CENPE	EDEM1	ARHGEF26	CTSC	FUOM	CRABP2			AC025580.1	TSPAN2	RAI1	BMPR1B	IFNA2	ARHGAP11B	ARFGAP2	G6PD	CD14	ATP1A2	ALPK3	CACNB1	CDH1	CACNA1S	MYBPC1
CD36	COL5A1	PCSK9	CD209	CDKAL1	CBX8	CPB2	CCN5	THY1	PPP1CA	IFI44	CIITA	CROT	EIF1B	CBLB	TIMP1	CCRL2	COPS5	CASP6	OXSR1	CDC20	DEK	NOP56	CSNK2A2	BIN1	CEBPB	CDKN2C	CENPM	EEF2	ARL6IP5	CX3CL1	GATM	CRACR2B			GRHL3	FOLR3	RPH3AL	TMEM161B-AS1	IFNA21	ARHGAP12	ARFGAP3	GCLC	CDC42	ATP1B1	ALX4	CACNB2	CDKN1B	CALD1	MYBPC2
CDH13	COL5A2	PKHD1	CD274	CELSR2	CCL20	CPN1	CCNG2	TLE1	PPP1R15A	IFI44L	CMKLR1	CYP27A1	ELL	CCL5	TNFRSF21	CD14	CORO1A	CD44	PDLIM1	CDC6	DHX15	NPM1	CST8	BIRC5	CEBPD	CDKN3	CHEK1	EIF2AK3	ARPC5	CXCL1	GCNT3	CST3			MARVELD2	STK33	CTDSP2	TFAP2D	IFNA4	ARHGAP15	ARHGAP1	GCLM	CFL1	ATP2A1	ANHX	CACNG4	CENPA	CALM1	MYBPC3
CDKN1A	COL5A3	PLAUR	CD276	CHRNG	CCND2	CPQ	CDKN1A	TLE3	RAB31	IFIH1	CMPK2	CYP39A1	ELOA	CD36	VAV2	CD40	CTH	CDK1	PFKP	CDH1	DUT	PA2G4	DBF4	BRCA2	CFLAR	CENPA	CHEK2	EIF2S1	ATF3	CXCL10	GGTA1	CSTB			SECTM1	UBE2D1	MORC2	TCN1	IFNA5	ARHGAP17	ARHGAP10	GSK3B	CFL2	ATP2A2	ANK2	CACNG6	CENPC	CALM2	MYH10
CFD	COL6A2	RHCG	CD34	CHST2	CCSER2	CRIP2	CDKN1B	UNC5C	RHOA	IFIT2	CMTR1	CYP46A1	ERCC1	CD40LG	VCAN	CD48	CTSC	CENPA	PRDX1	CELSR2	EEF1B2	PES1	DCC	BUB1	CLCF1	CENPE	CIT	EIF4A1	ATOH8	CXCL3	GMDS	CTSB			ST14	GREM1	CPD	MEG3	IFNA6	ARHGAP18	ARHGAP11A	GSR	CHRM1	ATP2B1	ANKRD1	CACNG7	CENPE	CALM3	MYH11
CHRNA1	COL6A3	RTN4RL1	CD86	CKM	CD37	CSRP1	CDKN1C	VEGFA	SERPINE1	IFIT3	CSF2RB	CYP7A1	ERCC2	CD46	VEGFA	CD55	CXCR4	CHPF	PRDX2	CHPT1	EIF1AX	PHB1	DDX25	CAPZB	CSF1	CENPF	CKS1B	EIF4A2	ATP11A	CXCL6	GNAS	CTSC			ICAM1	MDGA1	MCFD2	CRYM	IFNA7	ARHGAP19	ARHGAP11B	GSTA1	CHRM2	ATP2B4	ANKRD17	CACNG8	CENPF	CAPN3	MYH3
CHRNB1	COL7A1	SCUBE1	CD99	CLDN16	CDADC1	CTSB	CHST2	VLDLR	SKI	IFITM1	CXCL10	CYP7B1	ERCC3	CD55	VTN	CD69	CYB5B	CHPF2	PRDX4	CHST8	EIF2S1	PLK1	DDX4	CCDC88A	CSF2	CHAF1A	CKS2	EIF4A3	ATP1B3	CXCL8	GPT2	CXCL1			AMOT	LTBP2	RASD1	TPRG1	IFNA8	ARHGAP20	ARHGAP12	GSTA3	CHRM3	ATP8A2	ANKRD2	CALD1	CENPH	CAPZB	MYH6
CHRNG	COL8A2	SHROOM2	CDH1	CLDN8	CFB	CTSE	CHST3		SKIL	IFITM2	CXCL11	CYP8B1	ERCC4	CD59		CD70	CYP51A1	CHST1	PRDX6	CISH	EIF2S2	PLK4	DMC1	CCNB2	CXCL1	CHEK1	CNOT9	EIF4E	ATP2B4	CYP2F1	HSD17B2	CXCL17			HSPA6	RHOBTB1	LRP5	VEZT	IFNAR1	ARHGAP21	ARHGAP15	HMOX1	CHRM4	BBS2	ANKRD23	CALM1	CENPI	CASQ1	MYL2
CKB	COLGALT1	SLC22A12	CDH11	CLPS	CFH	CTSH	CITED2		SLC20A1	IFITM3	CXCL9	DHCR24	ERCC5	CDA		CD82	DAPP1	CHST12	PRNP	CKB	EIF3B	PPAN	DMRT1	CD2AP	CXCL10	CHMP1A	CSE1L	EIF4EBP1	B2M	DEFB4A	KCNN4	CXCL6			OCLN	TMCC2	BMPR1B	ACSL5	IFNAR2	ARHGAP22	ARHGAP17	IDH1	CHRM5	BDKRB2	ANKRD33	CAMK2A	CENPK	CASQ2	MYLK3
CKM	COMP	SLC2A4	CDH15	CLSTN3	CFHR2	CTSK	COL5A1		SMAD1	IL15	DDX60	DIO1	ERCC8	CDH13		CDKN1A	DDIT3	CHST2	PTPA	CLIC3	EIF3D	PPRC1	DNAJB8	CDC27	CXCL11	CKS1B	CTCF	EIF4G1	B3GNT2	DUSP23	LINC01829	CYBA			NAV3	LINC01468	ALDOC	STEAP2	IFNB1	ARHGAP23	ARHGAP18	KEAP1	CRK	BIN1	APLNR	CAMK2B	CENPL	CAV3	MYOM1
CKMT2	COPA	SLC34A3	CDH3	CNTFR	CIDEA	CTSO	CP		SMAD3	IL4R	DHX58	DIO2	FEN1	CDK5R1		CHST2	DDIT4	CHST4	SBNO2	COX6C	EIF3J	PRMT3	DPEP3	CDC42	CXCL2	CKS2	CTPS1	ERN1	B3GNT7	DUSP5	LPO	CYP2F1			PGBD5	ANXA6	PLA2G4A	OBSCN	IP6K2	ARHGAP24	ARHGAP19	MAFG	CRKL	BMP10	ARID1A	CAMK2D	CENPM	CAVIN4	MYOM2
CLU	CRLF1	SRPX	CDH4	COL2A1	CLEC4A	CTSV	CSRP2		SMAD6	IL7	EIF2AK2	EFHC1	GMPR2	CEBPB		CLEC5A	DDX39A	CHST6	SCAF4	CPE	EIF4A1	PUS1	ELOVL3	CDC42BPA	CXCL3	CTCF	DCK	ERO1A	B3GNT8	ERO1A	LRRC26	CYP2J2			C1orf116	OSBPL1A	ZNF875	LTB4R	IRF1	ARHGAP25	ARHGAP20	MAFK	CSK	C12orf57	ARID1B	CAMK2G	CENPN	CDK5R1	MYOM3
CNN3	CTHRC1	SULF2	CDH6	COPZ2	CMKLR1	DCT	CXCR4		SMAD7	IRF1	EIF4E3	EPHX2	GPX4	CFB		CMKLR1	DHCR24	CITED2	SELENOS	CXCL12	EIF4E	RABEPK	EZH2	CDC42EP1	CXCL6	CUL1	DCLRE1B	EXOC2	B4GALT1	FCGBP	LTF	DHRS9			TACSTD2	RAB21	CFB	HOXB2	IRF2	ARHGAP26	ARHGAP21	MAP1LC3B	CYFIP1	CACNA1C	ARID2	CASQ1	CENPO	CFL2	MYOZ1
COL15A1	CXCL1	THY1	CDH8	COQ8A	CPE	DPP4	DCN		SMURF1	IRF2	EPSTI1	FADS1	GSDME	CFH		CSF1	DHCR7	CLDN3	SOD1	CXCL14	EIF4G2	RCL1	GAD1	CDC42EP2	DENND5A	CUL3	DCTPP1	EXOSC1	BCAP31	GPX3	LYZ	DNAJC12			TFPI2	KDELC1	TMTC2	PCDH20	IRF3	ARHGAP27	ARHGAP22	ME1	CYFIP2	CACNA1D	ARID5B	CASQ2	CENPP	CMYA5	MYOZ2
COL1A1	CXCL12	TMEM8B	CDK8	CPA2	CROT	DUSP14	DDIT3		SMURF2	IRF7	FAS	FADS2	GTF2A2	CLU		CSF3	DHFR	CLDN9	SOD2	CYP26B1	EIF4H	RRP12	GAPDHS	CDC42EP4	DNAJB4	CUL4A	DDX39A	EXOSC10	BDNF	HILPDA	MANSC1	DNAJC3			UPK3B	GSTM4	SPRY1	CCNL1	IRF4	ARHGAP28	ARHGAP23	MUL1	DIAPH1	CACNA1G	ARRB2	CAV3	CENPQ	CORO1C	MYPN
COL3A1	CXCL6		CDSN	CPB1	CSF2	DUSP6	DDIT4		SPTBN1	IRF9	FCGR1A	FDXR	GTF2B	COL4A2		CSF3R	EBP	CLN6	SRXN1	CYP4F11	EPRS1	RRP9	GFI1	CDK1	DRAM1	CUL5	DEK	EXOSC2	C10orf67	HIPK2	MARCKSL1	ECE1			THEMIS2	TMEM255B	AC024560.4	RAI1	IRF5	ARHGAP29	ARHGAP24	MYC	DIAPH2	CACNA1H	ASB2	CLIC2	CENPS	CRYAB	NEB
COL4A2	CXCL8		CERCAM	CPEB3	CSF2RA	F10	DPYSL4		TGFB1	ISG15	FGL2	GC	GTF2F1	CP		CX3CL1	EDEM1	COG2	STK25	DCXR	ERH	SLC19A1	GMCL1	CDK5RAP2	DUSP1	DBF4	DEPDC1	EXOSC4	C14orf132	HLA-DQA1	MIA	FAM114A1			WARS	RNF175	PIP	NR4A1	IRF6	ARHGAP30	ARHGAP25	NFE2L2	DIAPH3	CACNA1S	ASF1A	CORIN	CENPT	CSRP3	NEBL
COL6A2	DAB2		CLDN11	CYP11B2	CTSS	F11	DTNA		TGFBR1	ISG20	FPR1	GCLM	GTF2H1	CPM		CXCL10	EEF1E1	COL5A1	TXN	DHCR7	ETF1	SLC29A2	GPR182	CENPE	DUSP2	DDX39A	DIAPH3	EXOSC5	C1orf198	HLA-DQA2	MUC7	FAM3C			SLC6A9	LRP12	PAIP2	PDE9A	IRF7	ARHGAP31	ARHGAP26	NFKB1	DOCK1	CACNA2D1	ASS1	DES	CENPU	CTNNB1	NKX2-5
COL6A3	DCN		CLDN14	CYP39A1	CXCL10	F12	DUSP1		TGIF1	LAMP3	GBP4	GNMT	GTF2H3	CPQ		CXCL11	EGLN3	COPB2	TXNRD1	DHRS2	EXOSC7	SORD	GRM8	CENPF	DUSP4	DKC1	DLGAP5	EXOSC9	CADM1	HS3ST1	NDRG2	FAM3D			BMP2	GLIPR1	PIGR	PLCB1	IRF8	ARHGAP32	ARHGAP27	NOTCH1	EGF	CACNB1	ATF3	DMD	CFL1	DAG1	NRAP
COX6A2	DKK1		CLDN15	DCC	CXCR4	F13B	EDN2		THBS1	LAP3	GBP6	GNPAT	GTF2H5	CR1		CXCL6	EIF2S2	CTH	TXNRD2	DLG5	FAM120A	SRM	GSG1	CENPJ	DUSP5	DMD	DNMT1	FKBP14	CAPN2	HSD17B2	NPDC1	FBXW5			NFKBIA	MOXD1	MT-ATP8	GPR160	IRF9	ARHGAP33	ARHGAP28	NPLOC4	EGFR	CACNB2	ATG5	DMPK	CFTR	DCTN4	OBSCN
COX7A1	DPYSL3		CLDN18	DLK2	DCBLD2	F2	EFNA1		TJP1	LGALS3BP	GCH1	GSTK1	GTF3C5	CR2		CXCL8	ELOVL5	CXCR4		DNAJC1	FBL	SUPV3L1	GSTM3	CEP131	EDN1	DR1	DONSON	FUS	CAV1	IDO1	NUCB2	FKBP11			C10orf95	ZCCHC17	FAM131A	ANKRD36C	ISG15	ARHGAP35	ARHGAP29	NQO1	ENAH	CACNG1	ATP11A	DYSF	CIT	DEK	OBSL1
CRAT	DST		CLDN19	DTNB	DNMBP	F2RL2	EFNA3		TRIM33	LPAR6	GPR18	HACL1	GUK1	CSRP1		CXCL9	ELOVL6	CYB5A		DNAJC12	G3BP1	TBRG4	H1-6	CEP192	EFNA1	DTYMK	DSCC1	GEMIN4	CAV2	IFITM1	ODAM	FUT2			C11orf1	SGK1	SNHG14	OSMR	ISG20	ARHGAP39	ARHGAP30	PALB2	EZR	CALCA	ATP2A2	FGF11	CKAP5	DES	PDGFRA
CRYAB	ECM1		CLDN4	EDAR	DOCK2	F3	EGFR		UBE2D3	LY6E	GZMA	HAO1	HCLS1	CTSB		CXCR6	ENO1	DCN		DUSP2	GLO1	TCOF1	HBZ	CEP250	EGR1	E2F1	DUT	GOSR2	CCBE1	IGFBP3	PADI2	FUT3			ADM2	UBN1	MPV17L	EIF2B5	JAK1	ARHGAP4	ARHGAP31	PDGFA	F2	CALD1	AVPR1A	FGF12	CLASP1	DMD	PDGFRB
CSRP3	ECM2		CLDN5	EDN1	DUSP6	F8	ENO1		WWTR1	MOV10	HELZ2	HSD17B11	HPRT1	CTSC		CYBB	EPRS1	DDIT4		DYNLT3	GNL3	TFB2M	HOXB1	CEP57	EGR2	E2F2	E2F8	H2AX	CCN1	IL6	PAIP2B	FUT6			MMP28	NPR3	DUXAP8	SRCIN1	KPNA1	ARHGAP40	ARHGAP32	PGD	F2R	CALM1	BARX2	FGF13	CLASP2	DNAJB6	PGM5
CTF1	EDIL3		CLDN6	EDN2	EMP1	F9	ENO2		XIAP	MVB12A	HERC6	HSD17B4	IMPDH2	CTSD		DCBLD2	ERO1A	DEPDC1		EEIG1	GOT2	TMEM97	HSPA1L	CEP72	EGR3	E2F3	EED	HERPUD1	CCN2	INSR	PART1	GALNT6			OSR2	SIRPA	HOXB2	MCTP2	KPNB1	ARHGAP42	ARHGAP33	PRDX1	FGD1	CALM2	BASP1	FGF14	CLIP1	DST	PRKAR1A
DAPK2	EFEMP2		CLDN7	EFHD1	ENG	FBN1	ENO3			MX1	HIF1A	HSD17B6	ITPA	CTSH		EBI3	ETF1	DLD		EGR3	GSPT1	UNG	HSPA2	CKAP5	EHD1	E2F4	EIF2S1	HSP90B1	CD151	IRAK3	PDCD4	GLIPR2			CLDN3	AC018645.2	RARA	CD302	MX1	ARHGAP44	ARHGAP35	PRKAA2	FGD3	CALM3	BCL2	FKBP1B	CTNNA1	DUSP27	PROX1
DENND2B	ELN		CLDN8	EGF	EPB41L3	FGA	ERO1A			NCOA7	HLA-A	HSD3B1	LIG1	CTSL		EDN1	FADS1	DPYSL4		ELOVL5	H2AZ1	UTP20	HSPA4L	CLASP1	EIF1	EFNA5	ESPL1	HSPA5	CD47	KDR	PHB1	GLRX			USP54	MXRA7	INO80B	PVT1	MX2	ARHGAP45	ARHGAP39	PRKCD	FGF1	CAMK2D	BCL9	FXYD1	CTNNB1	ENO1	SIX4
DES	EMP3		CLDN9	ENTPD7	EPHB2	FGG	ERRFI1			NMI	HLA-B	HSD3B7	MPC2	CTSO		EIF2AK2	FADS2	DSC2		EMP2	HDAC2	WDR43	HTR5A	CLIP1	ETS2	EGF	EXOSC8	HSPA9	CD55	KLK10	PHGDH	GMDS			ASS1	SRPX	STEAP2	USP53	OAS1	ARHGAP5	ARHGAP4	PRKCI	FGF10	CASQ1	BCL9L	FXYD2	CTTN	FBP2	SMAD4
DMD	ENO2		CNN2	EPHA5	EREG	FN1	ETS1			NUB1	HLA-DMA	IDH1	MPG	CTSS		EMP3	FDXR	ECD		ETFB	HDDC2	WDR74	IDE	CLIP2	F2RL1	ESPL1	EZH2	HYOU1	CD63	KLK11	PHLDA1	GNA15			DPYSL3	CUL4B	TMEM161B-AS1	SLC25A37	OAS2	ARHGAP6	ARHGAP40	PSMA1	FGF11	CASQ2	BDNF	FXYD3	CYBA	FBXL22	SRF
DMPK	FAP		CNTN1	FGF16	ERO1A	FURIN	EXT1			OAS1	HLA-DQA1	IDH2	MRPL40	CTSV		EREG	FGL2	EFNA3		FABP5	HDGF		IFT88	CNTRL	F3	EWSR1	GINS1	IARS1	CD9	KLK12	PIGR	GOLM1			APOL3	HS3ST2	ST3GAL5	GCNT3	OAS3	ARHGAP8	ARHGAP42	PSMA2	FGF12	CAV1	BHLHA15	FXYD4	CYBB	FBXO22	SYNPO2L
DTNA	FAS		COL16A1	FGF22	ETS1	FYN	F3			OASL	HLA-DRB1	IDI1	NCBP2	CXCL1		F3	FKBP2	EGFR		FARP1	HNRNPA1		IL12RB2	CNTROB	FJX1	EXO1	GINS3	IFIT1	CDKN1A	KYNU	PIP	GSTA1			ZFP62	TIMP3	NR4A1	PIK3R2	OASL	ARHGAP9	ARHGAP44	PSMA3	FGF13	CAV3	BHLHE41	FXYD6	CYFIP1	FBXO32	TCAP
EFS	FBLN1		COL17A1	FGFR3	ETV1	GDA	FAM162A			OGFR	HLA-G	ISOC1	NELFB	DGKG		FFAR2	G6PD	EGLN3		FDFT1	HNRNPA2B1		IL13RA2	CSNK1D	FOS	EZH2	GINS4	IGFBP1	CDKN2B	LAG3	PKDCC	GTF3C6			CAMTA2	GPR176	AC015871.7	JPX	PSMB8	ARHGDIA	ARHGAP45	PSMA4	FGF14	CCDC78	BIN1	FXYD7	CYFIP2	FERMT2	TMOD1
EIF4A2	FBLN2		COL9A1	FGGY	ETV4	GNB2	FBP1			PARP12	ICAM1	KLF1	NELFCD	DGKH		FPR1	GAPDH	ELF3		FGFR3	HNRNPA3		IP6K1	CTTN	FOSB	FANCC	GSPT1	IMP3	CEACAM6	LCN2	PLTP	HS3ST1			CGN	CYFIP2	CEACAM1	ASAH2B	PTPN1	ARHGDIB	ARHGAP5	PSMA5	FGF16	CD38	BIN3	GATA4	DAAM1	FHL2	TMOD2
ENO3	FBLN5		CRAT	FSHB	ETV5	GNG12	FOS			PARP14	IDO1	LCK	NELFE	DOCK10		FZD5	GBE1	ENO1		FKBP4	HNRNPC		JAM3	CYTH2	FOSL1	FBXO5	H2AX	KDELR3	CELF2	LIF	PPP1R16A	IFI16			CLDN23	TLN2	ERVK13-1	ZNF749	PTPN11	ARHGDIG	ARHGAP6	PSMA6	FGF17	CERT1	BMAL1	GUCY1A1	DIAPH1	FHL3	TMOD3
EPHB3	FBN1		CRB3	GAMT	EVI5	GP1BA	FOSL2			PARP9	IFI27	LIPE	NFX1	DOCK4		GABBR1	GCLC	ENO2		FKBP5	HNRNPD		KIF2C	DLG1	FOSL2	FOXN3	H2AZ1	KHSRP	CFL2	LINC00342	PPP1R1B	IGFBP3			HLA-F	AC097059.1	B4GALNT3	OGT	PTPN6	ARHGEF1	ARHGAP8	PSMA7	FGF18	CHGA	BMP10	GUCY1A2	DIAPH2	FHL5	TMOD4
ERBB3	FBN2		CTNNA1	GDNF	F13A1	GP9	FOXO3			PLSCR1	IFI30	LONP2	NME1	DOCK9		GCH1	GGA2	ERO1A		FLNB	HNRNPR		LDHC	DLGAP5	FUT4	G3BP1	HELLS	KIF5B	CFLAR	LTF	PRB1	KDELR2			EPCAM	TBC1D22B	AQP3	MT-ATP8	RNASEL	ARHGEF10	ARHGAP9	PSMA8	FGF19	CHRM2	BMP2	GUCY1B1	DIAPH3	FHOD3	TNNT1
FABP3	FERMT2		CTNND1	GP1BA	F2RL1	GSN	GAA			PNPT1	IFI35	MLYCD	NME3	DPP4		GNA15	GLA	EXT1		FOS	HNRNPU		LPIN1	DOCK2	G0S2	GINS2	HMGA1	LSM1	CGN	LY6E	PRB2	KLF4			RPS6	ANXA8	AL133243.3	ATP10A	RPS27A	ARHGEF10L	ARHGDIA	PSMB1	FGF2	CHRM3	BMP4	HIPK1	DLG4	FKBP1A	TNNT2
FDPS	FGF2		CX3CL1	GP2	FBXO4	HMGCS2	GALK1			PROCR	IFI44	NEDD4	NME4	DUSP5		GNAI3	GLRX	EXT2		FOXC1	HPRT1		MAP7	DOCK4	GADD45A	GSPT1	HMGB2	LSM4	CKB	LYN	PRB3	KRT7			KLK10	GNPDA1	PTGR2	IL1RAP	RSAD2	ARHGEF11	ARHGDIB	PSMB10	FGF20	CHRNA1	BMPR1A	HIPK2	DSN1	FKBP1B	TNNT3
FGF2	FLNA		DHX16	GPR19	FCER1G	HNF4A	GAPDH			PSMA3	IFI44L	NPC1	NPR2	DUSP6		GP1BA	GMPS	FAM162A		FRK	HSP90AB1		MAST2	DST	GADD45B	H2AX	HMGB3	MTHFD2	CLDN18	MDK	PRB4	LCN2			TGFBR3	CXXC5	MUC20	ZNF346	SAMHD1	ARHGEF12	ARHGDIG	PSMB11	FGF21	CHRNA3	BMPR2	ITGA1	DVL1	FLNA	TPM1
FHL1	FMOD		DLG1	GPR3	FGF9	HPN	GAPDHS			PSMB8	IFIH1	NR0B2	NT5C	DYRK2		GPC3	GOT1	FBP2		GAL	HSPD1		MEP1B	DYNC1H1	GCH1	H2AZ1	HMMR	MTREX	CLDN4	MED24	PRH1	LGALS3			CLDN7	PSMB6	C3orf33	GRAMD4	SOCS1	ARHGEF15	ARHGEF1	PSMB2	FGF22	CHRNB1	BOC	ITGB5	DVL2	FLNB	TTN
FKBP1B	FN1		DMP1	GPRC5C	FLT4	HRG	GBE1			PSMB9	IFIT1	NR1H4	NT5C3A	EHD1		GPR132	GPI	FKBP4		GALE	HSPE1		MLF1	DYNLL2	GEM	H2AZ2	HNRNPD	NABP1	CLDN7	MMP7	PRH2	LGALS9			CSF1	SNRPD3	ETFRF1	TSPAN8	SOCS3	ARHGEF16	ARHGEF10	PSMB3	FGF23	CHRNB2	BORCS8-MEF2B	ITPR1	DVL3	FLNC	WDR1
FLII	FOXC2		DSC1	GRID2	FUCA1	HTRA1	GCK			PSME1	IFIT2	NR1I2	NUDT21	ERAP2		GPR183	GSK3B	FUT8		GFUS	IARS1		MLLT10	ECT2	GFPT2	H2BC12	HUS1	NFYA	CLIC2	MSMB	PRR4	LINC00342			TM6SF1	GSDME	ARHGEF38	GOLGA8A	STAT1	ARHGEF17	ARHGEF10L	PSMB4	FGF3	CHRNB4	BRD7	ITPR2	DYNC1H1	FRG1
FOXO4	FSTL1		DSC3	GTF3C5	G0S2	ISCU	GCNT2			PSME2	IFIT3	NR3C2	NUDT9	F10		HAS2	GSR	G6PD		GINS2	IFRD1		MTNR1A	EPB41	GPR183	HIF1A	ILF3	NFYB	CLIC3	MUC4	PYCR1	LRRC26			KLB	FAM57A	CCNL1	TRIT1	STAT2	ARHGEF18	ARHGEF11	PSMB5	FGF4	CHRND	BTBD1	ITPR3	DYNC1I1	FXR1
FST	FSTL3		EGFR	HNF1A	GABRA3	ITGA2	GLRX			RIPK2	IFITM2	NUDT12	PCNA	F2		HBEGF	GTF2H1	GAL3ST1		GJB3	ILF2		MTOR	EPB41L2	HBEGF	HIRA	ING3	NHP2	CLIC5	MUC5B	RBP7	MARCKSL1			TLR3	CCDC80	AC006141.1	BBS1	TYK2	ARHGEF19	ARHGEF12	PSMB6	FGF5	CHRNE	BTG1	KAT2B	DYNC1I2	GLRX3
FXYD1	FUCA1		EPB41L2	HSD11B2	GADD45G	ITGB3	GPC1			RNF31	IFITM3	OPTN	PDE4B	F3		HIF1A	HK2	GALE		GLA	IMPDH2		NAA11	ESPL1	HES1	HMGA1	IPO7	NOLC1	CLIP4	MUCL1	RTN1	MDK			HERC6	P4HA3	CCDC18-AS1	DTNA	UBA52	ARHGEF2	ARHGEF15	PSMB7	FGF6	CHRNG	BTG2	KCND1	DYNC1LI1	HABP4
GAA	FZD8		EVL	HTR1B	GALNT3	ITIH1	GPC3			RSAD2	IFNAR2	PAOX	PDE6G	F5		HPN	HMBS	GALK1		GPER1	KARS1		NCAPH	EZR	ICAM1	HMGB3	JPT1	NOP14	CNPPD1	NHERF2	S100A1	MGST1			CNNM4	HSF2BP	LINC00641	RAPGEF3	UBB	ARHGEF25	ARHGEF16	PSMB8	FGF7	CHUK	BVES	KCND2	DYNC1LI2	HDAC4
GABARAPL2	GADD45A		EXOC4	HTR1D	GFPT2	KLF7	GPC4			RTP4	IL10RA	PECR	PNP	F7		HRH1	HMGCR	GALK2		HMGCS2	KPNA2		NEFH	FARP1	ICOSLG	HMGN2	KIF18B	NOP56	CNTN6	PDZK1IP1	S100B	MSMB			IFI27	MSRA	CX3CL1	LINC00630	UBC	ARHGEF26	ARHGEF17	PSMB9	FGF8	CKMT2	CACNA1H	KCND3	DYNLL1	HOMER1
GADD45B	GADD45B		FBN1	IDUA	GLRX	KLK8	GPI			SAMD9	IL15	PEX1	POLA1	F8		ICAM1	HMGCS1	GAPDHS		HOMER2	KPNB1		NEK2	FBXO5	ID2	HMMR	KIF22	NPM1	COL12A1	PI3	SELENOM	MUC16			RTP4	CHD1L	RAD51-AS1	TMEM156	USP18	ARHGEF28	ARHGEF18	PSMC1	FGF9	CLCN1	CACNA1S	KCNE1	DYNLL2	HRC
GJA5	GAS1		FLNC	IFI44L	GNG11	KLKB1	GRHPR			SAMD9L	IL15RA	PEX11A	POLA2	FCER1G		ICAM4	HPRT1	GCLC		HPRT1	LDHA		NF2	FGD4	IER2	HNRNPD	KIF2C	PAIP1	COL4A1	PIGR	SERPINA3	MUC4			LINC00857	AC005523.2	ENTPD7	ZZEF1	XAF1	ARHGEF3	ARHGEF19	PSMC2	FGFR1	CLIC2	CACNB4	KCNE2	ERCC6L	HSPB1
GNAO1	GEM		FSCN1	IFNG	GPNMB	LAMP2	GYS1			SELL	IL18BP	PEX11G	POLB	FCN1		ICOSLG	HSP90B1	GFPT1		HR	LSM2		NOS1	FGD6	IER3	HNRNPU	KIF4A	PARN	COL4A2	PLK2	SFRP1	MUC5B			SAMD9L	ELOVL4	SRCIN1	BPIFB1		ARHGEF39	ARHGEF2	PSMC3	FGFR2	CNN1	CALR	KCNE3	EVL	IDO1
GPX3	GJA1		FYB1	IGFBP2	GPRC5B	LEFTY2	HAS1			SLC25A28	IL2RB	PEX12	POLD1	FDX1		IFITM1	HSPA4	GFUS		HSPA4L	LSM7		NPHP1	FLNA	IER5	HOXC10	KPNA2	PDIA5	COL4A3	PROM1	SH3BGRL2	MYDGF			MYOZ1	DOCK2	STRA6	ENTPD7		ARHGEF4	ARHGEF25	PSMC4	FGFR3	COMP	CAMK1	KCNE4	FLNA	IGFN1
GSN	GLIPR1		GAMT	IL12B	GUCY1A1	LGMN	HDLBP			SP110	IL4R	PEX13	POLD3	FN1		IFNAR1	HSPA5	GLCE		HSPB8	MAD2L1		NPY5R	FLNB	IFIH1	HSPA8	LBR	PDIA6	COL4A4	PTGES	SLC12A2	NANS			TBCC	PSMB7	CCDC33	GOLGA8B		ARHGEF40	ARHGEF26	PSMC5	FGFR4	CRYAB	CAPN2	KCNE5	FMNL1	IGSF22
HBEGF	GPC1		GNAI1	IL5	GYPC	LRP1	HEXA			STAT2	IL6	PEX16	POLD4	FYN		IFNGR2	HSPA9	GLRX		ID2	MCM2		OAZ3	FSCN1	IFIT2	HUS1	LIG1	POP4	COL8A1	PTP4A3	SLC13A2	NDRG2			GYG1	ATOX1	MT-ND4	PRPF40B		ARHGEF5	ARHGEF28	PSMC6	FN1	CSRP3	CAPN3	KCNH2	FMNL2	ILK
HDAC5	GPX7		GNAI2	INSL5	H2BC3	LTA4H	HK1			TAP1	IL7	PEX19	POLE4	GATA3		IL10	HSPD1	GMPPA		IDH2	MCM4		ODF1	GEMIN4	IFNGR2	ILF3	LMNB1	PREB	COMT	RARRES1	SLC5A1	NHERF2			CMPK2	COL18A1	CD27-AS1	CBWD5		ARHGEF6	ARHGEF3	PSMD1	GIT1	CTNNA3	CASP3	KCNIP1	FMNL3	ITGB1BP2
HRC	GREM1		GRB7	IRS4	HBEGF	MAFF	HK2			TDRD7	IRF1	PEX26	POLH	GCA		IL10RA	HSPE1	GMPPB		IGFBP4	MCM5		PACRG	GSN	IL12B	INCENP	LUC7L3	PSAT1	CPM	RASD1	SLPI	NIBAN1			EMC3	CYP1B1	DUSP6	DDX31		ARHGEF7	ARHGEF39	PSMD10	GNA12	CTTN	CASP7	KCNIP2	GOPC	JPH1
HSPB2	HTRA1		GTF2F1	ITGB1BP2	HDAC9	MASP2	HMOX1			TENT5A	IRF2	PEX6	POLL	GMFB		IL12B	IDH1	GNE		IGSF1	MCM6		PAPOLB	HDAC6	IL15RA	JPT1	LYAR	RPS14	CRIP2	RDH10	SMCO4	NUCB2			MFHAS1	PTPN1	SHFL	CPD		ARHGEF9	ARHGEF4	PSMD11	GNA13	CXCR4	CASQ1	KCNIP3	GRB2	JPH2
HSPB8	ID2		HADH	ITIH3	HKDC1	MBL2	HOXB9			TMEM140	IRF4	PEX7	POLR1C	GNAI2		IL15	IDI1	GNPDA1		IL17RB	MCM7		PARP2	HOOK3	IL18	KATNA1	MAD2L1	RRP9	CRYAB	REEP3	SMR3A	OAS1			TMEM130	UBE2QL1	LRIG1	PRR7-AS1		ARL13B	ARHGEF40	PSMD12	GNG12	DAPK3	CAV1	KCNIP4	H2AB1	JUP
IFRD1	IGFBP2		HRAS	KCND1	HOXD11	MEP1A	HS3ST1			TRAFD1	IRF5	PFKM	POLR1D	GNAI3		IL15RA	IFI30	GOT1		IL6ST	MRPL23		PCSK1N	INCENP	IL1A	KIF11	MCM2	SDAD1	CST6	RHOV	SSR4	OAT			WWP2	SEPT10	MT-CO3	LARGE2		ARMCX3	ARHGEF5	PSMD13	GSN	DCANP1	CAV2	KCNJ11	H2AC14	KAT2B
IGF1	IGFBP3		ICAM1	KCNE2	HSD11B1	MMP1	HSPA5			TRIM14	IRF7	PHYH	POLR1H	GNB2		IL18	IFRD1	GOT2		IMPA2	MRPL9		PCSK4	ITSN1	IL1B	KIF15	MCM3	SEC11A	CUX1	RIMS1	STK39	P4HB			ULBP1	GTF2F2	VPS33B	BPIFB2		ATP6AP1	ARHGEF6	PSMD14	HRAS	DES	CAV3	KCNJ12	H2AC18	KCNA5
IGFBP3	IGFBP4		ICAM2	KCNMB1	ID2	MMP10	IDS			TRIM21	IRF8	PIPOX	POLR2A	GNB4		IL18R1	IGFBP5	GPC1		ISG20	MRPS18B		PDHA2	KATNA1	IL23A	KIF20B	MCM4	SEC31A	CXCL16	RPS26	TCN1	PAM			SCAMP2	GOPC	FIRRE	ZNF287		BAIAP2	ARHGEF7	PSMD2	INS	DLG1	CAVIN4	KCNJ14	H2AC19	KCNE1
IGFBP7	IL15		ICAM4	KCNN1	IGF2	MMP11	IER3			TRIM25	IRF9	PNPLA8	POLR2C	GNG2		IL18RAP	IMMT	GPC3		ITPK1	MYC		PEBP1	KATNB1	IL6	KIF22	MCM5	SERP1	CYBRD1	S100A9	TESC	PDIA4			MMP7	SH3GL3	ANGPTL4	GSTO2		BAIAP2L1	ARHGEF9	PSMD3	INSRR	DMD	CBY1	KCNJ2	H2AC20	KCNJ8
ITGA7	IL32		ICAM5	KCNQ2	IGFBP3	MMP14	IGFBP1			TRIM26	ISG15	PRDX5	POLR2D	GNGT2		IL1A	INSIG1	GPC4		JAK1	NAP1L1		PGK2	KIF11	IL6ST	KIF23	MCM6	SHC1	CYP4B1	S100P	TPD52L1	PDLIM5			ADAMTS9	BABAM2	CCDC88C	LINC00632		BAIAP2L2	ARL13B	PSMD4	IQGAP1	DMPK	CCN3	KCNJ4	H2AC4	KCNN2
ITGB1	IL6		IKBKG	KLHDC8A	IKZF1	MMP15	IGFBP3			TRIM5	ISG20	PXMP2	POLR2E	GP1BA		IL1B	ITGB2	GPR87		JAK2	NCBP1		PGS1	KIF15	IL7R	KIF2C	MCM7	SLC1A4	CYSTM1	SAA1	TTYH1	PGD			POLR2C	LARGE1	TCN1	VWA2		BASP1	ARMCX3	PSMD5	IQGAP2	DOCK4	CCNT2	KCNK1	H2AC6	KCTD6
ITGB4	INHBA		INPPL1	KLK7	IL10RA	MMP2	IL6			TXNIP	ISOC1	RBP1	POLR2F	GP9		IL1R1	LDHA	GUSB		KCNK5	NCBP2		PHF7	KIF1B	INHBA	KIF4A	MELK	SLC30A5	DAD1	SAA2	WFDC2	PIGR			FUT1	MPC2	HDAC10	SLC22A18AS		BCAP31	ARPC1A	PSMD6	IQGAP3	DOCK5	CD164	KCNK10	H2AC7	KLHL40
ITGB5	ITGA2		INSIG1	KLK8	IL1B	MMP3	ILVBL			UBA7	ITGB7	RETSAT	POLR2G	GPD2		IL2RB	LDLR	GYS1		KIF20A	NDUFAB1		PHKG2	KIF20B	IRF1	KIF5B	MKI67	SLC7A5	DAPK2	SAT1	WFDC21P	PKM			IRF7	IFFO2	HPGD	SMCR5		BCR	ARPC1B	PSMD7	ITGA1	DRD1	CD53	KCNK12	H2AC8	KLHL41
KCNH1	ITGA5		IRS1	KMT2D	IL1RL2	MMP7	INHA			UBE2L6	JAK2	RXRA	POLR2H	GRB2		IL4R	LGMN	GYS2		KLF4	NHP2		PIAS2	KIF22	IRS2	KMT5A	MLH1	SPCS1	DENND3	SCGB1A1	XBP1	PLAAT4			PELI1	HSPH1	MT-CYB	TYW5		BLTP3B	ARPC2	PSMD8	ITGA10	DRD2	CD81	KCNK13	H2AJ	KRT19
KCNH2	ITGAV		ITGA10	KRT1	IL2RG	MMP8	IRS2			USP18	KLRK1	RXRG	POLR2I	GZMA		IL6	LTA4H	HAX1		KLK10	NME1		POMC	KIF23	JAG1	KNL1	MMS22L	SPCS3	DIPK2A	SCGB3A1	ZG16B	PLEKHS1			EFR3B	SEM1	MT-ATP6	BAZ1A		BRK1	ARPC3	PSMD9	ITGA11	DSC2	CD9	KCNK15	H2AX	KRT8
KIFC3	ITGB1		ITGA2	KRT13	IL33	MMP9	ISG20			WARS1	LAP3	SCP2	POLR2J	GZMB		IL7R	M6PR	HDLBP		KLK11	NOLC1		PRKAR2A	KIF2C	JUN	KPNA2	MRE11	SRPRA	DLC1	SERPINA3		PODXL			AC144450.1	LOX	RPARP-AS1	RASSF10		C1QBP	ARPC4	PSME1	ITGA2	DSG2	CDH2	KCNK16	H2AZ1	KY
KLF5	ITGB3		ITGA3	KRT15	IL7R	MSRB2	JMJD6				LATS2	SERPINA6	POLR2K	GZMK		INHBA	MAP2K3	HK2		KRT13	NOP16		PRM2	KIF3B	JUNB	KPNB1	MSH2	SRPRB	DNAJB1	SERPINF1		PSCA			RIPK2	FBXO17	TRIT1	HDAC10		CAPZB	ARPC5	PSME2	ITGA2B	DSP	CDK1	KCNK17	H2AZ2	LDB3
LAMA2	ITGB5		ITGA9	KRT4	INHBA	MST1	JUN				LCP2	SLC22A18	POLR3C	HNF4A		IRAK2	MCM2	HMMR		KRT19	NOP56		PSMG1	KIF3C	KDM6B	LBR	MTHFD2	SSR1	DOCK11	SLC26A2		PSMB10			CHST15	YTHDC1	GRAMD4	ALDOC		CAV1	ATP6AP1	PSME3	ITGA3	DTNA	CDK5	KCNK18	H2BC1	LMAN1
LARGE1	JUN		ITGB1	KRT5	IRF8	OLR1	KDELR3				LGALS3BP	SLC23A1	POLR3GL	HPCAL4		IRF1	MCM4	HOMER1		LAMC2	NPM1		RAD17	KIF4A	KLF10	LIG3	MXD3	STC2	DOCK4	SLC26A4		PTGES			NECTIN4	HPS1	AC015813.1	SEC24C		CAVIN1	AURKB	PSME4	ITGA4	EDN1	CDK9	KCNK2	H2BC10	LMOD1
LDB3	LAMA1		ITGB4	LFNG	ITGA2	P2RY1	KDM3A				LY6E	SLC23A2	POM121	HSPA1A		IRF7	ME1	HS2ST1		LARGE1	ODC1		RFC4	KIF5B	KLF2	LMNB1	MYBL2	TARS1	DPYSL2	SLC4A4		RAMP1			ARHGEF37	DACT1	CFAP298	METTL16		CCDC115	B9D2	PSMF1	ITGA5	EDN2	CDON	KCNK3	H2BC11	LMOD2
LPIN1	LAMA2		JAM3	LGALS7	ITGB2	PDGFB	KIF5A				LYSMD2	SLC27A2	PRIM1	HSPA5		ITGA5	MLLT11	HS6ST2		LLGL2	ORC2		RPL39L	KIFAP3	KLF4	MAD2L1	MYC	TATDN2	DST	SLC5A5		RDH10			SYS1	GADD45A	FAM106A	NAMPT		CCDC187	BAIAP2	RBX1	ITGA6	EDN3	CEACAM5	KCNK4	H2BC12	LMOD3
LSP1	LAMA3		JUP	LYPD3	ITGBL1	PECAM1	KLF6				MARCHF1	SLC27A5	RAD51	IL6		ITGB3	MTHFD2	HSPA5		LSR	PA2G4		SCG3	KLC1	KLF6	MAP3K20	NAA38	TSPYL2	DUSP1	SLPI		REEP3			ZFPL1	RAB12	PIK3R2	PLEKHH2		CCDC88A	BAIAP2L1	RELA	ITGA7	EDNRA	CENPF	KCNK5	H2BC13	LRRC10
MAPK12	LAMC1		KCNH2	MACROH2A2	JUP	PEF1	KLF7				METTL7B	SLC29A1	RAD52	IRF1		ITGB8	MTHFD2L	IDH1		LTF	PABPC1		SCG5	KNTC1	KLF9	MAPK14	NAP1L1	TTC37	DUSP7	SMIM31		RER1			PRR15L	NDRG2	CRYM	TTN-AS1		CCP110	BAIAP2L2	RPS27A	ITGA8	EDNRB	CFL2	KCNK6	H2BC14	LRRC39
MAPRE3	LAMC2		KRT31	MAGIX	KCNN4	PF4	KLHL24				MT2A	SLC35B2	RAE1	IRF2		KCNA3	NAMPT	IDUA		MAPK13	PABPC4		SEPTIN4	KPTN	KYNU	MARCKS	NASP	TUBB2A	ECEL1P2	SOD2		RHOC			CD47	TMEM56	HK2	NECAP1		CCT2	BASP1	SEM1	ITGA9	EHD3	CFLAR	KCNK7	H2BC15	MMP2
MB	LGALS1		LAMA3	MAST3	KIF5C	PLAT	LALBA				MTHFD2	SLCO1A2	RALA	IRF7		KCNJ2	NFIL3	IER3		MAPT	PCBP1		SHE	LATS1	LAMB3	MCM2	NBN	VEGFA	EDN1	SORD		RHOV			VAMP8	KDELC2	VEZT	NRP1		CCT6A	BCAP31	SESN1	ITGAD	EMD	CHD2	KCNK9	H2BC17	MTM1
MEF2A	LOX		LAMB3	MEFV	KLF4	PLAU	LARGE1				MVP	SOAT2	RBX1	ITGAM		KCNMB2	NFKBIB	IGFBP3		MDK	PCNA		SIRT1	LLGL1	LDLR	MCM3	NCAPD2	WFS1	EFEMP1	SRD5A3		RND3			SYDE2	CRIM1	AL583810.1	CCDC142		CCT7	BCR	SESN2	ITGAE	ENO1	CHD7	KCNQ1	H2BC21	MTMR12
MEF2C	LOXL1		LAMC2	MFSD6	LAPTM5	PLEK	LDHA				MX1	SOD1	REV3L	ITIH1		KIF1B	NFYC	IL13RA1		MEST	PGK1		SLC12A2	LMNB1	LIF	MCM5	NME1	WIPI1	EFNA1	ST3GAL1		RPL18A			USP6NL	NCF2	WWC3	CAMK2G		CDC37	BIRC5	SKP1	ITGAL	F2R	CHKB	LMOD1	H2BC3	MYBPC1
MEF2D	LOXL2		LAYN	MSH5	LAT2	PLG	LDHC				MX2	SULT1B1	RFC2	JAK2		KLF6	NHERF1	IRS2		METTL3	PHB1		SLC2A5	LRPPRC	LITAF	MCM6	NOLC1	XBP1	EFR3B	STT3B		RRBP1			ZBTB42	LRRC37B	ZKSCAN2-DT	NOVA1		CDC42	BLTP3B	SKP2	ITGAM	FGF12	CHODL	MYBPC1	H2BC4	MYBPC2
MRAS	LRP1		LDLRAP1	MTHFR	LCP1	PREP	LOX				MYD88	SULT2B1	RFC3	KCNIP2		LAMP3	NIBAN1	ISG20		MICB	PHB2		SNAP91	MAP1S	MAFF	MEIS1	NOP56	XPOT	EHD1	TFF3		S100A16			FGF13	FAT3	ALOX12-AS1	DOP1A		CDC42BPA	BRK1	SLC7A11	ITGAV	FGF13	CHRNA1	MYBPC2	H2BC5	MYBPC3
MYBPC3	LRRC15		LIMA1	MX1	LIF	PROC	LXN				NAMPT	TFCP2L1	RFC4	KCNIP3		LCK	NMT1	KDELR3		MOCS2	POLD2		SPATA6	MAP3K11	MAP2K3	MEIS2	NUDT21	YIF1A	EHD2	TFPI2		S100P			MTHFSD	RASGRF2	SLC22A31	TRIM14		CDC42BPB	BTK	SOD3	ITGAX	FKBP1B	CHRNB1	MYBPC3	H2BC6	MYH1
MYBPH	LUM		MADCAM1	MYH7	LY96	PROS1	MAFF				NCOA3	TTR	RFC5	KIF2A		LCP2	NUFIP1	KIF20A		MYB	POLE3		STAM2	MAPRE1	MAP3K8	MKI67	NUP107	YWHAZ	ELOVL5	TGM2		SAT1			GDPD3	NOL8	ZFP36	SPRY4		CDC42EP1	BUB1	SP1	ITGB1	FLNA	CHRND	MYH11	H2BC7	MYH11
MYF6	MAGEE1		MAP3K20	MYO15A	MAFB	PROZ	MAP3K1				NFKB1		RNMT	KLK1		LDLR	NUP205	KIF2A		MYOF	PPIA		STRBP	MARCKS	MARCKS	MNAT1	NUP153	ZBTB17	EMP2	TIMP1		SCNN1B			CFLAR	DCBLD1	AL121839.2	SPATA6L		CDC42EP2	BUB1B	SQSTM1	ITGB2	FXYD1	CHUK	MYH3	H2BC8	MYH13
MYH1	MATN2		MAP4K2	MYOT	MALL	PRSS23	MIF				NFKBIA		RPA2	KLKB1		LIF	NUPR1	LCT		NAB2	PPM1G		SYCP1	MARK4	MCL1	MT2A	NUP205		EPB41L3	TMC5		SDF2L1			TMEM41A	SEPT8	AC008443.1	ZDHHC21		CDC42EP3	BUB3	SRXN1	ITGB3	GAA	CITED2	MYH6	H2BC9	MYH15
MYH11	MATN3		MAPK11	NGB	MAP3K1	RABIF	MT1E				NLRC5		RPA3	KYNU		LPAR1	P4HA1	LDHA		NBL1	PRDX3		TALDO1	MID1	MSC	MTF2	ORC2		EPB41L5	TMEM165		SERINC2			SLC35B1	PLCE1	FOS	NCMAP		CDC42EP4	C1QBP	TALDO1	ITGB4	GALR2	CMTM5	MYH8	H2BS1	MYH2
MYH2	MCM7		MAPK13	NOS1	MAP4K1	RAC1	MT2A				NMI		RRM2B	L3MBTL4		LTA	PDAP1	LDHC		NCOR2	PRDX4		TCP11	MID1IP1	MXD1	MYBL2	ORC6		EPCAM	TMEM45A		SERPINB3			IFI6	RNF8	MCTP2	MRI1		CDC42EP5	CALM1	TKT	ITGB5	GAMT	CNTF	MYL1	H2BU1	MYH3
MYH3	MEST		MAPK14	NPHS1	MAP7	RAPGEF3	MXI1				NOD1		SAC3D1	LAMP2		LY6E	PDK1	LHPP		NHERF1	PRPF31		TEKT2	MYH10	MYC	MYC	PA2G4		EPS8L2	TNFAIP2		SERPINB4			TXNDC11	MINOS1	SNHG11	HOXB4		CDC42SE2	CAPZB	TRIM21	ITGB6	GATA4	CNTFR	MYL10	H3-3A	MYH4
MYH4	MFAP5		MDK	NPY4R	MMD	RGN	MYH9				NUP93		SDCBP	LAP3		LYN	PFKL	LHX9		NMU	PRPS2		THEG	MYH9	NAMPT	NASP	PAICS		ERRFI1	TNFSF10		SLC12A2			VGLL1	PEA15	MFSD2A	DMBT1		CEP97	CAV1	TXN	ITGB7	GDNF	CNTNAP1	MYL12A	H3-3B	MYH6
MYH7	MGP		MMP2	NR4A2	MMP10	S100A1	NAGK				OAS2		SEC61A1	LCK		MARCO	PGK1	MDH1		NPY1R	PSMA1		TKTL1	MYO1E	NFAT5	NCL	PAN2		EVA1A	TNIP3		SLC15A2			PLEKHA1	MYH9	PABPC1L	SPRY1		CFTR	CAVIN1	TXNRD1	ITGB8	GHRL	COL11A1	MYL12B	H3C1	MYH7
MYH8	MMP1		MMP9	NR6A1	MMP11	S100A13	NCAN				OAS3		SF3A3	LCP2		MEFV	PGM1	MDH2		NRIP1	PSMA2		TLE4	MYO9B	NFE2L2	NDC80	PCNA		EYA4	TSPAN8		SLC25A39			EEF1AKMT4	CDA	IFI44L	SPRED1		CHN1	CCDC115	UBA52	KRAS	GHSR	COL19A1	MYL2	H3C10	MYH7B
MYH9	MMP14		MPZL1	NRIP2	MMP9	SERPINA1	NDRG1				OASL		SMAD5	LGALS3		MEP1A	PHGDH	ME1		NXT1	PSMA4		TNNI3	NCK1	NFIL3	NEK2	PDS5B		FADS3	UBD		SLC26A2			RNF213	INSIG1	PLCB1	TRPM2		CHN2	CCDC187	UBB	LIMK1	GJA1	COL3A1	MYL3	H3C11	MYH8
MYL1	MMP2		MPZL2	NTF3	MPZL2	SERPINB2	NDST1				OGFR		SNAPC4	LGMN		MET	PIK3R3	ME2		OLFM1	PSMA6		TNP1	NCK2	NFKB1	NOLC1	PHF5A		FAM189A2	VMO1		SLC31A1			AARD	FKBP1A	MIR210HG	SCD		CIT	CCDC88A	UBC	LIMK2	GJA5	COL6A3	MYL4	H3C12	MYL1
MYL11	MMP3		MSN	NUDT11	MTMR10	SERPINC1	NDST2				P2RY14		SNAPC5	LIPA		MMP14	PITPNB	MED24		OPN3	PSMA7		TNP2	NDC80	NFKB2	NOTCH2	PLK1		FAS	WFDC2		SLC4A4			FAM84A	KRT17	SPRED1	ELK4		CKAP4	CCNE1	UBXN7	MAP2K1	GJC1	COMP	MYL5	H3C13	MYL2
MYL2	MSX1		MVD	OXT	MYCN	SERPINE1	NEDD4L				PARP12		SRSF6	LRP1		MSR1	PLK1	MERTK		OVOL2	PSMB2		TOPBP1	NEDD9	NFKBIA	NSD2	PLK4		FBLN5	XBP1		SLC5A8			COL17A1	UGCG	KCNMB4	VPS33B		CKB	CCP110	UFD1	MAP2K2	GLRA1	COPRS	MYL6	H3C14	MYL3
MYL3	MXRA5		MYH10	P2RX6	NAP1L2	SERPING1	NFIL3				PARP14		SSRP1	LTA4H		MXD1	PLOD2	MET		PAPSS2	PSMB3		TSN	NEK2	NFKBIE	NUMA1	PMS2		FERMT2	ZG16B		SLC6A14			LIFR-AS1	SEPT11	MLPH	CCDC88C		CLTC	CCT2	VCP	MAPK1	GNAO1	COPS2	MYL6B	H3C15	MYL4
MYL4	MYL9		MYH9	P2RY4	NGF	SH2B2	NOCT				PDE4B		STX3	LTF		MYC	PNO1	MIF		PCP4	PSMC4		TSSK2	NET1	NINJ1	NUP50	PNN		FHL1			SLPI			PON3	NIT2	LINC-PINT	CORO7		COPS2	CCT6A		MAPK3	GPD1L	CREB1	MYL7	H3C2	MYL5
MYL6B	MYLK		MYL12B	PAX3	NIN	SIRT2	NR3C1				PELI1		SUPT4H1	LYN		NAMPT	PNP	MIOX		PDCD4	PSMC6		TTK	NF1	NR4A1	NUP98	POLA2		FILIP1			SORD			CTSS	PI4K2A	WDR27	INTS6L		COPS4	CCT7		MOS	GPER1	CRYAB	MYL9	H3C3	MYL6B
MYL7	NID2		MYL9	PAX4	NR0B2	SPARC	P4HA1				PFKP		SUPT5H	MAFF		NDP	POLR3G	MPI		PDLIM3	PSMD1		TUBA3C	NIN	NR4A2	NUSAP1	POLD1		FKBP9			SORL1			IFIT2	RAPGEF1	CDC26	CEACAM5		CPD	CDC20		MRAS	GRIP2	CSRP1	MYLK	H3C4	MYL7
MYLK	NNMT		NECTIN1	PCDHB1	NR1H4	TF	P4HA2				PIM1		SURF1	ME1		NFKB1	PPA1	MXI1		PDZK1	PSMD14		TULP2	NOTCH2	NR4A3	ODC1	POLD2		FLNA			SPDEF			PLPBP	MATN2	USP53	MUC20		CPNE8	CDC25C		MSN	GRK2	CSRP2	MYLPF	H3C6	MYL9
MYO1C	NOTCH2		NECTIN2	PDCD1	NRP1	TFPI2	PAM				PLA2G4A		TAF10	MMP12		NFKBIA	PPIA	NANP		PERP	PSMD3		VDAC3	NUMA1	OLR1	ODF2	POLD3		FN1			SRD5A3			GARS	POLR2J3.1	ZNF749	KCNMB4		CPSF7	CDC37		MYH10	GSN	CSRP3	NEB	H3C7	MYLK2
MYOG	NT5E		NECTIN3	PDE6B	PCP4	THBD	PCK1				PLSCR1		TAF12	MMP13		NLRP3	PPP1R15A	NASP		PGR	PSMD7		YBX2	NUSAP1	PANX1	ORC5	POLE		FOLR1			ST14			BIK	TMEM158	NBEAL2	STRADA		CSK	CDC42		MYH14	GSTM2	CTDP1	NKX2-5	H3C8	MYLPF
MYOM1	NTM		NECTIN4	PDK2	PCSK1N	THBS1	PDGFB				PML		TAF13	MMP14		NMI	PRDX1	NDST3		PKP3	PSMD8		ZC2HC1C	OPHN1	PDE4B	ORC6	POLE4		FSTL3			ST6GAL1			CEBPB	ARHGEF40	DENND11	BIN1		CUL3	CDC42BPA		MYH9	GSTO1	CTF1	NOS1	H4-16	MYO18B
MYOM2	OXTR		NEGR1	PKP1	PDCD1LG2	TIMP1	PDK1				PNP		TAF1C	MMP15		NMUR1	PSAT1	NDUFV3		PLAAT3	PTGES3		ZC3H14	PAFAH1B1	PDLIM5	PAFAH1B1	POP7		FZD5			ST6GALNAC1			APBA3	MSL3	TTN-AS1	PCSK7		CYBA	CDC42BPB		MYL10	GUCY1A1	CTH	NPPA	H4C1	MYOD1
MYOZ1	P3H1		NEXN	PLAG1	PECAM1	TIMP3	PDK3				PNPT1		TAF6	MMP8		NOD2	PSMA3	NOL3		PLAC1	PWP1		ZNRF4	PALLD	PER1	PBK	PPM1D		GADD45B			STAP2			SARS	LGR5	OBSCN	ST3GAL1		CYBB	CDC42EP1		MYL11	HCN4	CTNNB1	NPPC	H4C11	MYOM1
NAV2	PCOLCE		NF1	PNMT	PEG3	TMPRSS6	PFKFB3				PSMA2		TAF9	MSRB1		NPFFR2	PSMA4	NSDHL		PLK4	RACK1		ZPBP	PCGF5	PFKFB3	PDS5B	PPP1R8		GALK1			STEAP1				ARSI	ANO9	HOXD10		CYFIP1	CDC42EP2		MYL12A	HOMER1	CXADR	NPR1	H4C12	MYOM2
NCAM1	PCOLCE2		NF2	PRKN	PIGR	USP11	PFKL				PSMA3		TARBP2	MT3		OLR1	PSMB5	NT5E		PLXNB1	RAD23B			PCM1	PHLDA1	PLK1	PRDX4		GALNT18			TGM2				MAP7D3	RABGGTB	MUC5B		CYFIP2	CDC42EP3		MYL12B	HRC	CXCL10	NPR2	H4C13	MYOM3
NOS1	PDGFRB		NFASC	PRODH	PLAT	VWF	PFKP				PSMB10		TK2	NOTCH4		OPRK1	PSMC2	P4HA1		PPIF	RAN			PCNT	PHLDA2	PLK4	PRIM2		GAS6			TIMP1				RNF115	AC015922.3	VGF		DAAM1	CDC42EP4		MYL2	HSP90AA1	CXCL9	ORAI1	H4C14	MYOT
NOTCH1	PDLIM4		NHERF4	PROP1	PLAU	WDR1	PGAM2				PSMB2		TMED2	OLR1		OSM	PSMC4	P4HA2		PRKAR2B	RANBP1			PDLIM5	PLAU	PML	PRKDC		GGT1			TMPRSS4				SLC16A12	SLC16A5	BOK		DBN1	CDC42EP5		MYL5	HTR1D	CYP26B1	ORAI2	H4C15	MYOZ1
NQO1	PFN2		NLGN2	PTGFR	PLAUR		PGF				PSMB8		TP53	PCLO		OSMR	PSMC6	PAM		PRLR	RFC4			PIF1	PLAUR	POLA2	PRPS1		GGTLC1			TNFSF10				MGA	AL109615.4	CCDC153		DBT	CDC42SE2		MYL7	HTR2A	DAG1	PAK1	H4C2	MYOZ2
OCEL1	PLAUR		NLGN3	PTPRJ	PLEK2		PGK1				PSMB9		TSG101	PCSK9		P2RX4	PSMD12	PAXIP1		PRSS23	RNPS1			PKD2	PLEK	POLE	PSIP1		GJA1			TSPAN8				LINC00842	CCDC142	CDC26		DDRGK1	CDCA8		MYL9	HTR2B	DCANP1	PAK2	H4C3	MYOZ3
PC	PLOD1		NRAP	RGS11	PLVAP		PGM1				PSME1		TYMS	PDGFB		P2RX7	PSMD13	PC		PTGER3	RPL14			PLEKHG2	PLK2	POLQ	PSMC3IP		GKN2			UAP1				ESD	APOE	RGS17		DDX39B	CDH1		MYLK	HTR7	DDIT3	PLN	H4C4	MYPN
PDE4DIP	PLOD2		NRTN	RIBC2	PPBP		PGM2				PSME2		UMPS	PDP1		P2RY2	PSMD14	PDK3		PTGES	RPL18			PLK1	PLPP3	PRC1	PTTG1		GLS			UGP2				ANKRD49	FAM83A	ARHGAP40		DDX4	CDKN1B		MYLK2	ITGA2	DDX17	PRKACA	H4C5	MYZAP
PDLIM7	PLOD3		NRXN2	RSAD2	PPP1R15A		PHKG1				PTGS2		UPF3B	PFN1		PCDH7	PSME3	PFKFB1		PTPN6	RPL22			PPP4R2	PMEPA1	PRIM2	RACGAP1		GOLGA8A			VMO1				CCDC50	AL162595.1	TIGAR		DEF6	CENPA		MYLK3	JSRP1	DDX5	PXN	H4C6	NBR1
PFKM	PMEPA1		PALS1	RYR1	PRDM1		PIM1				PTPN1		USP11	PHEX		PDE4B	PSMG1	PFKP		RAB31	RPL34			PRC1	PNRC1	PRMT5	RAD1		GPM6A			VTCN1				ZMIZ1	HOXB4	SFT2D1		DEPDC1B	CENPC		NCKAP1	JUP	DES	RANGRF	H4C8	NEB
PGAM2	PMP22		PARD6G	RYR2	PRELID3B		PKLR				PTPN2		VPS28	PIK3CA		PDPN	PSPH	PGAM1		RABEP1	RPL6			PREX1	PPP1R15A	PRPF4B	RAD21		GPRC5A			WFDC2				TBC1D5	SLC11A2	PYCR3		DIAPH1	CENPE		NCKAP1L	KBTBD13	DISP1	RYR1	H4C9	NEBL
PICK1	POSTN		PARVA	SCGB1A1	PRKG2		PKP1				PTPN6		VPS37B	PIK3CG		PIK3R5	QDPR	PGAM2		RAPGEFL1	RPLP0			PXN	PTGER4	PTTG1	RAD50		GPRIN2			WFDC21P				YLPM1	FAM153CP	CC2D1A		DIAPH2	CENPF		NRAS	KCNA1	DKK1	RYR2	INCENP	NEXN
PKIA	PPIB		PBX2	SCN10A	PRRX1		PLAC8				RAPGEF6		VPS37D	PIK3R5		PLAUR	RAB1A	PGK1		RBBP8	RPS10			RAB3GAP1	PTGS2	PTTG3P	RAD51AP1		GRK5			WNK2				WNK1	POLM	HS6ST2		DIAPH3	CENPH		PAK1	KCNA5	DLL1	RYR3	IQGAP1	NOS1
PLXNB2	PRRX1		PCDH1	SELENOP	PSMB8		PLAUR				RBCK1		XPC	PIM1		PROK2	RDH11	PGLS		RET	RPS2			RABGAP1	PTPRE	PURA	RAD51C		H3-3B			XBP1				DNAJC15	AC016949.1	PITPNC1		DLC1	CENPI		PAK2	KCNB2	DLL4	SCN10A	IQGAP2	NOS1AP
PPFIA4	PRSS2		PECAM1	SERPINA10	PTBP2		PLIN2				RIGI		ZNF707	PLA2G4A		PSEN1	RIT1	PGM2		RNASEH2A	RPS3			RACGAP1	PTX3	RACGAP1	RAN		HACD1							LARS	CCNL2	KIF26B		DLG5	CENPK		PAK3	KCND2	DMD	SCN11A	IQGAP3	NPNT
PPP1R3C	PTHLH		PFN1	SERPINB2	PTCD2		PNRC1				RIPK1		ZWINT	PLA2G7		PTAFR	RPA1	PHKA2		RPS6KA2	RPS5			RALBP1	RCAN1	RAD21	RANBP1		HBEGF							MIR4435-2HG	LGALS8	KIAA1522		DNMBP	CENPL		PAK4	KCND3	DMPK	SCN1A	ITGB1	NRAP
PRNP	PTX3		PIK3CB	SGK1	PTGS2		PPARGC1A				RIPK2			PLAT		PTGER2	RPN1	PKM		S100A9	RPS6			RANBP9	REL	RAD23B	RBBP7		HCFC1R1							CAVIN1	GCNT3	ZNF585A		DOCK1	CENPM		PAK5	KCNE1	DMRTA2	SCN1B	ITGB3BP	OBSCN
PSEN2	PVR		PIK3R3	SHOX2	PTPRR		PPFIA4				RNF213			PLAUR		PTGER4	RRM2	PKP2		SCARB1	RRM1			RAPGEF5	RELA	RAD54L	RFC1		HEBP1							PAMR1	AC007009.1	MORC2		DOCK10	CENPN		PAK6	KCNE2	DNER	SCN2A	KDM1A	OBSL1
PTGIS	QSOX1		PKD1	SIDT1	RABGAP1L		PPP1R15A				RNF31			PLEK		PTGIR	RRP9	PLOD1		SCNN1A	RRP9			RAPGEF6	RELB	RASAL2	RFC2		HEG1							EIF2AK4	AP000873.2	DPP4		DOCK11	CENPO		PDGFA	KCNE3	DNMT1	SCN2B	KDM4C	PAK1
PTP4A3	RGS4		PLCG1	SKIL	RBM4		PPP1R3C				RSAD2			PLG		PTPRE	SC5D	PLOD2		SCUBE2	RSL1D1			RASA1	RHOB	RBL1	RFC3		HIP1							WASF1	PIGW	RAB43		DOCK2	CENPP		PDGFB	KCNE4	DOCK1	SCN3A	KIF14	PALLD
PVALB	RHOB		PPP2R2C	SLC12A3	RBP4		PRDX5				RTP4			PLSCR1		PVR	SCD	PMM2		SEMA3B	RUVBL2			RASA2	RIGI	RBM14	RNASEH2A		HLA-C							INPPL1	SMCR5	MAN2B1		DOCK3	CENPQ		PDGFC	KCNE5	DOCK2	SCN3B	KIF18A	PARVA
PYGM	SAT1		PTEN	SLC16A7	RELN		PRKCA				SAMD9L			PPP2CB		RAF1	SDF2L1	POLR3K		SERPINA1	SERBP1			RASAL2	RIPK2	RPA2	RPA1		HOPX							LINC01638	NR2F1-AS1	RNF39		DOCK4	CENPS		PDGFD	KCNH2	DOCK5	SCN4A	KIF2A	PARVB
RB1	SCG2		PTK2	SLC25A23	RETN		PYGM				SAMHD1			PPP4C		RASGRP1	SEC11A	PPFIA4		SERPINA3	SET			RFC1	RNF19B	RPS6KA5	RPA2		HPCAL1							NUTF2	ABCC3	LINC01748		DOCK5	CENPT		PDGFRA	KCNIP2	DPF3	SCN4B	KIF2B	PDE4B
REEP1	SDC1		PTPRC	SLC29A3	RGS16		RBPJ				SECTM1			PRCP		RELA	SERP1	PPIA		SERPINA5	SF3A1			RHOF	SAT1	SAP30	RPA3		HSPB1							AL031708.1	MAML3	SYNE1		DOCK6	CENPU		PDGFRB	KCNJ12	DSP	SCN5A	KIF2C	PDE4DIP
RIT1	SDC4		RAC2	SLC30A3	SATB1		RORA				SELP			PRDM4		RGS1	SERPINH1	PPP2CB		SFN	SF3B3			RHOT2	SDC4	SFPQ	RRM2		HSPB8							DEPDC7	C11orf52	FOXP4		DOCK7	CEP97		PFN1	KCNJ2	DTYMK	SCN7A	KIF5A	PDLIM1
RYR1	SERPINE1		RASA1	SLC38A3	SCG3		RRAGD				SERPING1			PREP		RGS16	SHMT2	PRPS1		SGK1	SLC25A3			RICTOR	SERPINB2	SLC12A2	SHMT1		HSPG2							ACSL4	ZNF75A	BATF3		DOCK8	CFL1		PFN2	KCNJ3	DUSP29	SCN8A	KIF5B	PDLIM3
SCD	SERPINE2		RHOF	SLC5A5	SCG5		S100A4				SLAMF7			PRKCD		RHOG	SKAP2	PSMC4		SIAH2	SMARCC1			ROCK1	SERPINB8	SLC38A1	SLBP		HYAL1							ZBTB17	AC139887.2	CEACAM1		DOCK9	CFTR		PFN3	KCNJ5	DYRK1B	SCN9A	KLC1	PECAM1
SCHIP1	SERPINH1		RRAS	SLC6A14	SCN1B		SAP30				SLC25A28			PRSS3		RIPK2	SLA	PYGB		SLC16A1	SNRPA			SAC3D1	SERPINE1	SLC7A1	SMC1A		ICAM1							PMP22	CIB1	PIGW		DSG1	CHN1		PFN4	KCNJ8	EDN1	SLC8A1	KLC2	PGM5
SGCA	SFRP1		RSU1	SLC6A3	SDCCAG8		SCARB1				SOCS1			PRSS36		RNF144B	SLC1A4	PYGL		SLC1A4	SNRPA1			SASS6	SGK1	SLC7A5	SMC3		IGFBP7							AC245041.1	EIF2B5	ABCC3		DSG2	CHN2		PIK3CA	KCNMA1	EDNRA	SLC8A2	KLC3	PLEC
SGCD	SFRP4		SDC3	SMPX	SEMA3B		SDC2				SOCS3			PSEN1		ROS1	SLC1A5	QSOX1		SLC22A5	SNRPB2			SEPTIN9	SIK1	SMAD3	SMC4		IL18							AMPH	RGS2	SSR1		DSP	CIT		PIK3CB	KCNN2	EDNRB	SLC8A3	KLC4	PPP1R12A
SGCG	SGCB		SGCE	SNCB	SERPINA3		SDC3				SOD2			PSMB9		RTP4	SLC2A1	RARS1		SLC24A3	SNRPD1			SHROOM1	SLC16A6	SMARCC1	SMC6		IL32							RCAN1	PCDH20	MCFD2		DST	CKAP4		PIK3CD	KCNQ1	EFEMP2	SLN	KLK2	PPP1R12B
SH2B1	SGCD		SHC1	SNN	SLPI		SDC4				SP110			RABIF		SCARF1	SLC2A3	RBCK1		SLC26A2	SNRPD2			SHROOM2	SLC2A3	SMC1A	SNRPB		INF2							HLX	HID1	MPV17L		ECT2	CKAP5		PIK3CG	KIT	EFNB2	SORBS1	KLK3	PPP2R5A
SH3BGR	SGCG		SHROOM2	SOX10	SNAP25		SELENBP1				SPPL2A			RAF1		SCN1B	SLC37A4	RPE		SLC27A2	SNRPD3			SMC1A	SLC2A6	SMC2	SPAG5		INSIG2							NREP	CCNO	MTRNR2L12		EFHD2	CKB		PIK3R1	KLHL41	EGLN1	SORBS3	KNL1	PPP3CA
SIRT2	SLC6A8		SIRPA	SPHK2	SNAP91		SERPINE1				SRI			RASGRP1		SELE	SLC6A6	RRAGD		SLC29A1	SNRPG			SMC3	SMAD3	SMC4	SPC24		IRF1							TPM1	LINC01409	EML3		ELMO2	CLASP1		PIK3R2	LARGE1	EGR1	SRI	KNTC1	PPP3CB
SLC6A8	SLIT2		SKAP2	SPRR3	SOX9		SIAH2				SSPN			RBSN		SELENOS	SLC7A11	SAP30		SLC2A8	SRM			SMC4	SNN	SNRPD1	SPC25		ISG20							REV3L	OTUB2	ARHGEF38		EMC3	CLASP2		PIK3R3	LMOD1	EGR2	STIM1	KTN1	PSEN2
SLN	SLIT3		SLC30A3	SPTBN2	SPARCL1		SLC25A1				ST3GAL5			RCE1		SELL	SLC7A5	SDC1		SLC7A5	SRPK1			SORBS2	SOCS3	SQLE	SRSF1		ITGA3							NUPL2	AP4S1	STRA6		EMD	CLIP1		PIK3R5	LMOD2	EGR3	TBX5	LIMK1	PSMA6
SMTN	SNAI2		SLIT2	SSTR4	SPON1		SLC2A1				ST8SIA4			RHOG		SEMA4D	SORD	SDC2		SNX10	SRSF1			SOS1	SOD2	SRSF1	SRSF2		ITLN2							OAZ1	NR1D1	ZNF66		EPHA2	CLTC		PIKFYVE	LMOD3	EHD1	TCAP	LIMK2	PVALEF
SOD3	SNTB1		SORBS3	STAG3	SPP1		SLC2A3				STAT1			RNF4		SERPINE1	SQLE	SDC3		SORD	SRSF2			SPTAN1	SPHK1	SRSF10	SSRP1		ITM2B							INHBA	FHOD1	ZNF141		EPSTI1	COPS2		PIP4K2A	LTB4R	EHD2	TLN1	LIN7B	PYROXD1
SORBS1	SPARC		SPEG	SYNPO	SPRY2		SLC2A5				STAT2			S100A12		SGMS2	SQSTM1	SDHC		SOX3	SRSF3			SPTBN1	SPSB1	SRSF2	STAG1		ITPRIP							PDLIM7	LINC00342	GAB3		ERBIN	COPS4		PIP4K2B	MAP2K3	EID2	TMOD1	MAD1L1	RYR1
SORBS3	SPOCK1		SRC	TAS2R4	ST6GAL1		SLC37A4				STAT3			S100A13		SLAMF1	SRD5A1	SLC16A3		ST14	SRSF7			SSH2	SQSTM1	SS18	STMN1		JADE1							PRR5L	RASSF5	MTRNR2L8		ESYT1	CPD		PIP4K2C	MAP2K6	EID2B	TMOD2	MAD2L1	RYR2
SPARC	SPP1		STX4	TCF7L1	STRN		SLC6A6				STAT4			S100A9		SLC11A2	SSR1	SLC25A10		ST6GALNAC2	SSB			STAU1	STAT5A	STAG1	SUV39H1		KCNN3							RTF1	GPR160	FAM131A		FAF2	CPNE8		PIP5K1A	MIR1-1	ELN	TMOD3	MAPK1	RYR3
SPDEF	TAGLN		SYK	TCL1A	TFPI		SRPX				TAP1			SCG3		SLC1A2	STARD4	SLC25A13		STIL	SSBP1			STK38L	TANK	STIL	SYNCRIP		KHDRBS2							SWI5	LINC00632	PTBP2		FAM135A	CPSF7		PIP5K1B	MIR133A1	EMD	TMOD4	MAPK11	S100A1
SPEG	TFPI2		SYMPK	TENM2	TLR8		STBD1				TAPBP			SERPINA1		SLC28A2	STC1	SLC35A3		SULT2B1	STARD7			SUN2	TAP1	STMN1	TACC3		KIF5B							ARF5	MAN2B1	PMS2		FAM13A	CSK		PIP5K1C	MIR143	ENG	TNNC1	MAPK14	SCN1A
SPHK1	TGFB1		TAOK2	TENT5C	TMEM100		STC1				TDRD7			SERPINB2		SLC31A1	STIP1	SLC37A4		TFAP2C	SYNCRIP			SYNPO	TGIF1	SUV39H1	TBRG4		KLF2							SKP1	FAM27C	RAB4B		FAM13B	CTNNA1		PPP1CA	MIR145	EOMES	TNNC2	MAPK3	SCN3B
SPTAN1	TGFBI		TGFBI	TEX15	TMEM158		STC2				TNFAIP2			SERPINC1		SLC31A2	SYTL2	SOD1		TFF1	TARDBP			TAOK2	TIPARP	SYNCRIP	TCF19		KLF6							IGFBP7	ASB3	KHDC4		FAM169A	CTNNB1		PPP1CB	MIR153-1	EP300	TNNI1	MAPRE1	SCN5A
SSPN	TGFBR3		THBS3	TFAP2B	TMEM176A		SULT2B1				TNFAIP3			SERPINE1		SLC4A4	TBK1	SOX9		TFF3	TCP1			TBCD	TLR2	TACC3	TFRC		KLK7							MAP3K14	AC013564.1	ZNF316		FAM83B	CTTN		PPP1CC	MIR200C	EPAS1	TNNI2	MEN1	SCN8A
STC2	TGM2		THY1	TFCP2L1	TMEM176B		TES				TNFAIP6			SERPING1		SLC7A1	TCEA1	SPAG4		TFPI2	TFDP1			TIAM1	TNC	TENT4A	TIMELESS		KRT18							RHOD	ATP10A	ZNF587B		FAM91A1	CUL3		PPP1R12A	MIR21	EPHB1	TNNI3	MIS12	SCO1
SVIL	THBS1		TIAL1	TFF2	TNFAIP3		TGFB3				TNFSF10			SH2B3		SLC7A2	TES	SRD5A3		TH	TOMM70			TLK1	TNF	TFDP1	TIPIN		KRT19							SHROOM4	GABPB1-IT1	HOXC8		FARP1	CYBA		PTK2	MIR30E	ERBB3	TNNT1	MRTFA	SCO2
SYNGR2	THBS2		TJP1	TG	TNFRSF1B		TGFBI				TOR1B			SIRT6		SPHK1	TFRC	STC1		TIAM1	TRA2B			TOP2A	TNFAIP2	TGFB1	TK1		KRT7							PAPPA	RAB43	TBC1D8		FARP2	CYBB		PXN	MIR328	EREG	TNNT2	MYH10	SDC4
TAGLN	THY1		TMEM8B	TGFB2	TNNT2		TGM2				TRAFD1			SPOCK2		SRI	TM7SF2	STC2		TJP3	TRIM28			TPX2	TNFAIP3	TLE3	TMPO		KRT8							MAP4	BBS1	TANC1		FERMT2	CYFIP1		RAC1	MIR448	ERVFRD-1	TNNT3	MYH11	SLC2A1
TCAP	TIMP1		TNFRSF11B	TGM1	TOR1AIP2		TIPARP				TRIM14			SRC		STAB1	TMEM97	STMN1		TMPRSS3	TUFM			TRIO	TNFAIP6	TMPO	TOP2A		LAMA3							PSMA1	GASK1B	BHLHE41		FGD1	CYFIP2		RAC2	MKKS	ERVW-1	TPM1	MYH14	SLC4A1
TEAD4	TIMP3		TRAF1	THNSL2	TPH1		TKTL1				TRIM21			STX4		TACR1	TOMM40	TALDO1		TNNC1	TXNL4A			TSC1	TNFAIP8	TNPO2	TP53		LAMB3							FOSL2	LINC02591	PLAT		FGD2	DAAM1		RAC3	MTOR	ETV1	TPM2	MYH9	SLC8A1
TGFB1	TNC		TRO	THRB	TRAF1		TMEM45A				TRIM25			TFPI2		TACR3	TPI1	TFF3		TOB1	TYMS			TTK	TNFRSF9	TOP1	TRA2B		LAMC1							HABP4	WDFY2	CP		FGD3	DBN1		RAF1	MYBPC3	EVC	TPM3	MYL12B	SMN1
TNNC1	TNFAIP3		TSC1	TLX1	TRIB1		TNFAIP3				TRIM26			TIMP1		TAPBP	TRIB3	TGFA		TOP2A	U2AF1			TUBA4A	TNFSF9	TOP2A	TRIP13		LAMC2							MOSPD1	MEG8	TTC38		FGD4	DBT		RDX	MYBPH	EZH2	TPM4	MYL6	SMN2
TNNC2	TNFRSF11B		TSPAN4	TNNI3	TRIB2		TPBG				TXNIP			TIMP2		TIMP1	TUBA4A	TGFBI		TPBG	UBA2			TUBD1	TNIP1	TPX2	TUBB		LAPTM4A							TRIM23	TMEM63A	MANSC1		FGD5	DDRGK1		RHOA	MYH1	FBXO22	TRDN	MYL9	SMPX
TNNI1	TNFRSF12A		TUBG1	TSHB	TSPAN1		TPD52				UBE2L6			TMPRSS6		TLR1	TUBG1	TKTL1		TPD52L1	UBE2E1			TUBGCP2	TNIP2	TRA2B	TUBG1		LGALS3							EPSTI1	SLC22A18AS	B9D1		FILIP1	DDX39B		ROCK1	MYH11	FBXO40	TRIM72	MYLK	SMTNL1
TNNI2	TPM1		VASP	UGT2B17	TSPAN13		TPI1				UPP1			TNFAIP3		TLR2	TXNRD1	TPBG		TPSAB1	UBE2L3			TUBGCP3	TRAF1	TRAIP	UBE2S		LIMCH1							ADAMTS15	AC092338.3	KIAA0040		FLOT1	DDX4		ROCK2	MYH13	FGF10	TRPC1	NCF1	SORBS2
TNNT1	TPM2		VAV2	UPK3B	TSPAN7		TPST2				USP18			USP14		TLR3	UBE2D3	TPI1		TRIM29	USP1			TUBGCP5	TRIB1	TROAP	UBE2T		LIMS2							WIPI2	FZD8	TRMT13		FLOT2	DEF6		RRAS	MYH14	FGF3	TTN	NCF2	SPTBN1
TNNT2	TPM4		VCAM1	VPREB1	USH1C		UGP2				VAMP5			USP15		TNFAIP6	UCHL5	TPST1		TSPAN13	VBP1			TUBGCP6	TRIP10	TTK	UBR7		LMO7							ETNK2	SLITRK5	CLDN10		FMNL1	DEPDC1B		RRAS2	MYH2	FGF6	VCL	NCF4	SQSTM1
TNNT3	VCAM1		VCAN	VPS50	USP12		VEGFA				VAMP8			USP16		TNFRSF1B	UFM1	TXN		TST	VDAC1			UXT	TSC22D1	UBE2C	UNG		LMTK2							FNIP1	ERN2	PIP		FMNL2	DIAPH1		SCIN	MYH3	FGF8	VIM	NCK1	SRI
TPD52L1	VCAN		VCL	WNT16	VWA5A		VHL				VCAM1			USP8		TNFRSF9	UNG	UGP2		UGDH	VDAC3			VCL	TUBB2A	UBE2S	USP1		LPCAT3							NPLOC4	TNFRSF10B	MFSD2A		FMNL3	DIAPH2		SLC9A1	MYH4	FGF9	WWTR1	NCKAP1	STUB1
TPM2	VEGFA		VWF	YBX2	WDR33		VLDLR				WARS1			VCPIP1		TNFSF10	USO1	VCAN		UNC13B	XPO1			WASF1	VEGFA	UCK2	WDR90		LRRN4							SLAIN2	SKIV2L	MAML3		FNBP1	DIAPH3		SOS1	MYH6	FGFR2		NCKAP1L	SVIL
TPM3	VEGFC		WASL	YPEL1	WNT7A		WSB1				XAF1			WAS		TNFSF15	VLDLR	VEGFA		WFS1	XPOT			WASF2	YRDC	UPF1	WEE1		MALAT1							GSTM3	STRADA	HLA-DPA1		FNBP1L	DLC1		SOS2	MYH7	FGFRL1		NCKIPSD	SYNC
TSC2	VIM		WNK4	ZBTB16	YRDC		XPNPEP1				XCL1			XPNPEP1		TNFSF9	WARS1	VLDLR		XBP1	XRCC6			WASL	ZBTB10	WRN	XPO1		MAP2							COL8A1	PRR7-AS1	B4GALNT4		FRS2	DLG4		SSH1	MYH8	FHL1		NCOA2	SYNE1
VIPR1	WIPF1		YWHAH	ZC2HC1C	ZNF277		ZFP36				ZBP1			ZEB1		TPBG	XBP1	XYLT2		XRCC3	YWHAE			YWHAE	ZC3H12A	XPO1	XRCC6		MAP7D1							NR2F2	PSMB10	WWC3		FRS3	DLG5		SSH2	MYL1	FHL2		NDC80	SYNE2
WWTR1	WNT5A		ZYX	ZNF112	ZNF639		ZNF292				ZNFX1			ZFPM2		VIP	YKT6	ZNF292		ZFP36	YWHAQ				ZFP36	YTHDC1	ZW10		MATN3							SEPT7	C6orf223	CEPT1		GARRE1	DNMBP		SSH3	MYL11	FHL3		NDE1	SYNM
																													MGAT3							BST1	TWF2	TRIQK		GFOD1	DOCK1		TIAM1	MYL2	FHOD3		NDEL1	SYNPO
																													MGLL							ATP2B4	FOXR2	IRX1		GIT1	DOCK10		TIAM2	MYL3	FKBP1A		NF2	SYNPO2
																													MS4A15							RASD2	DDX31	PLEKHN1		GIT2	DOCK11		TMSB4X	MYL4	FKTN		NOX1	SYNPO2L
																													MSLN							DIAPH2	Z83843.1	FOXR2		GJA1	DOCK2		TMSB4XP8	MYL5	FLII		NOX3	TCAP
																													MT1E							BTBD10	OSMR	TIAM1		GMIP	DOCK3		TMSB4Y	MYL6	FLNB		NOXA1	TIMP4
																													MT1X							PPP2R2C	ZNF790-AS1	RBM4		GNA13	DOCK4		VAV1	MYL6B	FLNC		NOXO1	TMOD1
																													MT2A							ZEB2	MROH6	TWF2		GOLGA3	DOCK5		VAV2	MYL9	FLOT1		NSL1	TMOD2
																													MVB12B							RNF219	AC009120.2	KIT		GOLGA8R	DOCK6		VAV3	MYLK	FLOT2		NUDC	TMOD3
																													MYADM							RBP7	RBM4	MBNL3		GOPC	DOCK7		VCL	MYLK2	FOS		NUF2	TMOD4
																													MYL12A							GLIS3	EML2	DNAJC22		GPS1	DOCK8		WAS	MYOCD	FOXC1		NUP107	TNNC1
																													MYL12B							PTGFRN	PPIL2	RPH3AL		GRB2	DOCK9		WASF1	MYOF	FOXC2		NUP133	TNNC2
																													MYL6							RSRC1	ZNF585A	LRIG1		GRB7	DSG1		WASF2	MYOM2	FOXF1		NUP160	TNNI1
																													MYL9							MLF1	SPRY4	MAN2C1		HGS	DSG2		WASL	MYOT	FOXH1		NUP37	TNNI2
																													MYO1B							SLC4A4	AC073389.1	KLHL17		HINT2	DSN1			NEDD4L	FOXK1		NUP43	TNNI3
																													MYO1C							CREG2	AC103702.1	KCNQ3		HMOX2	DSP			NEUROG1	FOXL2		NUP85	TNNT1
																													MYRF							HENMT1	KCNK5	NFKBIZ		HNRNPC	DST			NKX2-5	FOXN2		NUP98	TNNT2
																													N4BP1							UBXN4	AL157392.3	ABCB9		HSP90AA1	DVL1			NMU	FOXO4		PAFAH1B1	TNNT3
																													NBEAL2							SYNC	IRF9	KCTD14		HSP90AB1	DVL2			NMUR1	FOXP1		PAK1	TPM1
																													NCKAP5							C12orf75	GAS5	RARA		HSPE1	DVL3			NMUR2	FRG1		PAK2	TPM2
																													NDNF							REX1BD	TPT1-AS1	FZD8		IL32	DYNC1H1			NOS1	FRS2		PAK3	TPM3
																													NDST1							SGMS1	AL359220.1	ERN2		IQGAP1	DYNC1I1			NOS1AP	FXR1		PDPK1	TPM4
																													NEAT1							ZSCAN26	FSTL4	THADA		IQGAP2	DYNC1I2			NPNT	FZD1		PFN1	TRIM32
																													NEDD4L							RCN2	TRIB2	SLC22A31		IQGAP3	DYNC1LI1			NPPA	FZD2		PFN2	TRIM54
																													NEDD9							MTURN	ZZEF1	TNFRSF10B		ITGB1	DYNC1LI2			NR4A1	FZD7		PIK3C3	TRIM63
																													NEXN							SPOCK1	B4GALNT4	ASB13		ITSN1	DYNLL1			NUP155	G6PD		PIK3R4	TTN
																													NGF							SLC27A2	TMEM45B	POLM		ITSN2	DYNLL2			ORMDL3	GATA4		PIN1	TWF1
																													NHSL1							GPC4	CBR3-AS1	ACOT11		JAG1	ECT2			OXTR	GATA6		PKN1	TWF2
																													NTM							CCDC93	FKBP10	ADGRF1		JUP	EFHD2			P2RX1	GDF15		PKN2	VCL
																													NXN							MID1	RNF39	HSD17B12		KALRN	ELMO2			P2RX2	GDF3		PKN3	XIRP2
																													OPN3							TRAF3IP2	LINC01748	RERG		KCTD13	EMC3			P2RX3	GLMN		PLK1
																													OSGIN1							ETS2	KIAA1522	MFSD4B		KCTD3	EMD			P2RX4	GPC1		PMF1
																													OSGIN2							SSFA2	CLDN10	TMEM61		KIDINS220	EPHA2			P2RX6	GPCPD1		PPP1CB
																													OTUD1							KDM6A	TMEM61	PPP2R2A		KIF14	EPSTI1			PABPN1	GPER1		PPP1CC
																													P3H2							ZRANB1	SNHG10	NR2F1-AS1		KTN1	ERBIN			PDE4B	GPX1		PPP1R12A
																													P4HA2							FAM122A	AL135878.1	MYO18A		LAMTOR1	ERCC6L			PDE4D	GREM1		PPP1R12B
																													PAPSS2							LCA5	WFDC2	RUNX3		LBR	ESYT1			PDE5A	GSC		PPP1R14A
																													PARD6B							DLX3	MUC5B	TSPAN3		LCK	EVL			PGAM2	GSK3A		PPP2CA
																													PARP14							ADAM12	NPEPL1	SLC11A2		LEMD3	FAF2			PIK3C2A	GTF3C5		PPP2CB
																													PAX8-AS1							C11orf74	DOP1A	ANO9		LETM1	FAM135A			PIK3CA	H1-5		PPP2R1A
																													PCYOX1							CHST3	SFT2D1	AKAP10		LMAN1	FAM13A			PIK3CG	H3-3A		PPP2R1B
																													PDGFA							COL4A3BP	SNCG	PDE4D		LMNB1	FAM13B			PKP2	H3-3B		PPP2R5A
																													PDLIM2							HSPA12A	GLRX	TBC1D30		LRRC1	FAM169A			PLCE1	HAND1		PPP2R5B
																													PDLIM3							KRIT1	AOPEP	CSNK2A1		MACO1	FAM83B			PLN	HBEGF		PPP2R5C
																													PDPN							AL162582.1	MEG3	TIMM23B		MAP3K11	FAM91A1			PPP1R12B	HDAC1		PPP2R5D
																													PDZD2							ITGB1	AP002495.1	MT-ND5		MCAM	FARP1			PPP1R13L	HDAC3		PPP2R5E
																													PEAK1							OXTR	NRP1	KCNK5		MCF2	FARP2			PRKACA	HDAC4		PRC1
																													PEBP4							WASF3	SELENOH	PROM2		MCF2L	FERMT2			PRKD1	HDAC5		PRKCA
																													PFKFB3							KRT81	NCMAP	ZNF75A		MOSPD2	FGD1			PRKG1	HDAC9		PRKCB
																													PGM1							LACC1	ACSS3	SH3BP2		MPP7	FGD2			PROK2	HDGFL2		PRKCD
																													PHLDB2							SKAP2	RAB4B	DPCD		MSI2	FGD3			PTAFR	HEG1		PRKCZ
																													PIEZO1							RAD54L2	Z95331.1	FKBP11		MTMR1	FGD4			PTGER3	HES1		PTK2
																													PKDCC							RBM22	EIF4EBP3	MYSM1		MTR	FGD5			PTGS2	HEY1		RAC1
																													PLAC8							NENF	FMC1	MIR210HG		MTX1	FILIP1			PVALEF	HEY2		RAC2
																													PLCE1							ANO6	PRPF40B	TARBP1		MUC13	FLNA			RANGRF	HEYL		RANBP2
																													PLEKHA1							PDCD1LG2	SLC25A12	RAB38		MYO6	FLOT1			RAP1GDS1	HIF1AN		RANGAP1
																													PLEKHO1							TMEM98	SLC66A1L	SLC37A3		MYO9A	FLOT2			RCSD1	HINFP		RCC2
																													PLLP							PANK3	ASAH2B	BCL2L2		MYO9B	FMNL1			REM1	HIRA		RHOA
																													PLS3							ACTN1	LINC02315	TMEM100		NCF1	FMNL2			RGS2	HIVEP3		RHOB
																													PMP22							CNN1	GSTO2	HPGD		NCF2	FMNL3			RHOA	HLF		RHOC
																													PNPLA2							MKKS	ZPLD1	TNFSF13		NCF4	FNBP1			RNF207	HLX		RHOD
																													POLR2L							PIN4	AC005632.3	MSMB		NCK1	FNBP1L			ROCK1	HMG20B		RHOG
																													PON2							HYI	FLVCR2	ASMTL		NCK2	FRS2			ROCK2	HNRNPU		RHOQ
																													PPFIBP1							RGMB	KRT15	ATP11A		NCKAP1	FRS3			RPS6KB1	HOMER1		RHPN1
																													PPP1R15A							CPA4	TSPAN1	NSUN3		NCKAP1L	GARRE1			RYR1	HOPX		RHPN2
																													PRDX1							DSEL	ZNF587B	RNF207		NDUFA5	GFOD1			RYR2	HOXA2		ROCK1
																													PRKCZ							AC084033.3	SLC12A9	LENG8		NDUFS3	GIT1			RYR3	HOXD10		ROCK2
																													PROS1							TPM4	NECAP1	AZGP1		NET1	GIT2			SCN10A	HOXD9		ROPN1
																													PRR5L							UBR4	OGT	ARFGEF3		NGEF	GJA1			SCN11A	HSD17B1		RPS27
																													PRSS8							PM20D2	TFAP2D	CFAP298		NHS	GMIP			SCN1A	HSPB2		RTKN
																													PTGS2							TRIM32	LTB4R	CDCA7		NIPSNAP2	GNA13			SCN1B	ID2		S100A8
																													PTPN1							PHF3	SPTB	NAT10		NISCH	GOLGA3			SCN2B	ID3		S100A9
																													PTPN21							DLC1	AC005670.3	LUCAT1		NOX1	GOLGA8R			SCN3B	IFRD1		SCAI
																													PTPRE							MARCO	AC104024.2	ALG10B		NOX3	GOPC			SCN4A	IFT20		SEC13
																													RAB11FIP1							NGF	ST3GAL1	MTMR4		NOXA1	GPS1			SCN4B	IGF1		SEH1L
																													RAB31							FLNC	CAMK2G	CREBZF		NOXO1	GRB2			SCN5A	IGF2		SFN
																													RAB32							STOX2	CXCL17	TENM4		NSFL1C	GRB7			SCN7A	IGFBP3		SGO1
																													RANBP17							SLC31A2	ZNF561-AS1	GNL3L		NUDC	H2AB1			SCNN1B	IGFBP5		SGO2
																													RASAL2							INPP5A	MED17	APP		OBSCN	H2AC14			SETD3	IGSF8		SKA1
																													RASSF8							SOD1	DPCD	MAFF		OCRL	H2AC18			SGCA	IL18		SKA2
																													RBP1							PDCL	CEACAM5	GALNT6		OPHN1	H2AC19			SGCD	IL4		SPC24
																													RDX							KIAA1211L	TPRG1	TENT5C		OSBPL11	H2AC20			SLC6A8	IL4R		SPC25
																													RGCC							PDRG1	AL138756.1	ATXN7		PAK1	H2AC4			SLC8A1	IRX3		SPDL1
																													RHOF							HMOX1	DIPK1B	TSEN2		PAK2	H2AC6			SLC8A3	ISL1		SRC
																													RIN2							PRKAB2	MTRNR2L8	OTUB2		PAK3	H2AC7			SLC9A1	ITGA11		SRF
																													RIPK2							USP9X	LUCAT1	FGF19		PAK4	H2AC8			SLMAP	ITGA7		SRGAP2
																													RNASE1							MAP3K1	MANSC1	NR2C1		PAK5	H2AJ			SMAD5	ITGA8		TAOK1
																													RNF128							ZFX	FOXA1	ZC3H8		PAK6	H2AX			SMAD7	ITGB1		TAX1BP3
																													RNF213							GNAI2	BCAS1	PDK1		PARD6A	H2AZ2			SMPX	ITGB1BP2		TUBA1A
																													ROR1							CDK11B	SDHD	MED17		PARD6B	H2BC1			SMTN	JAG1		TUBA1B
																													RRAS							SUDS3	NAPG	WNK2		PCDH7	H2BC10			SNTA1	JAM2		TUBA1C
																													RTKN2							NXT2	SLC35F5	HOOK1		PDE5A	H2BC11			SNTB1	JPH1		TUBA3C
																													S100A10							ARHGAP42	VWA2	ZNF655		PEAK1	H2BC12			SOD1	JPH2		TUBA3D
																													S100A4							CDH2	BMERB1	TRIM34		PGRMC2	H2BC12L			SPHK1	KAT2A		TUBA3E
																													SAMD4A							IL17D	TMEM33	AVL9		PHIP	H2BC13			SPX	KAT5		TUBA4A
																													SBDS							CPPED1	AP002748.4	ABHD18		PICALM	H2BC14			SRF	KCNH1		TUBA4B
																													SBSPON							EVC	PRRT3	BNIP3		PIK3CA	H2BC15			SRI	KCNJ8		TUBA8
																													SCD5							TWIST1	POC1B-AS1	MIPOL1		PIK3R1	H2BC17			SSPN	KDM1A		TUBAL3
																													SCEL							FAM96A	IL1RAP	SPATA13		PIK3R2	H2BC21			SSTR2	KDM6B		TUBB1
																													SCNN1B							MTPN	BPIFB2	SH3BGRL2		PIK3R3	H2BC26			STAC	KEL		TUBB2A
																													SDC1							IGFBP6	HOXD10	CCDC33		PKN1	H2BC3			STAC2	KIT		TUBB2B
																													SDCBP							PEBP1	NDNF	MFSD4A		PKN2	H2BC4			STAC3	KLF5		TUBB3
																													SEMA3B							PLEKHM2	MID1IP1	NAF1		PKN3	H2BC5			STC1	KLHL40		TUBB4A
																													SEMA3E							CCDC117	PCGF2	GRTP1		PKP4	H2BC6			STRIT1	KLHL41		TUBB4B
																													SEMA5A							CLIC4	ZNF346	DNAJC17		PLD1	H2BC7			SULF1	KMT5B		TUBB6
																													SEMA6D							VPS35	GOLGA8A	TMEM59L		PLD2	H2BC8			SULF2	KRAS		TUBB8
																													SERINC5							PGRMC1	MFSD4B	MCCC2		PLEKHG1	H2BC9			SUMO1	KRT19		TUBB8B
																													SFN							NOCT	SREBF1	CNTNAP3B		PLEKHG2	H3-3A			SYNM	KRT8		WAS
																													SFTA1P							RSRC2	NR2F1	CST1		PLEKHG3	H3-3B			TACR1	KY		WASF1
																													SGCE							WHAMM	PVT1	GNL3		PLEKHG4	H3C1			TACR2	LAMA1		WASF2
																													SH2D4A							MED20	PDE4B	TUBG2		PLEKHG4B	H3C10			TACR3	LAMA2		WASF3
																													SLC1A1							TXN	HEXD	APOE		PLEKHG5	H3C11			TAFAZZIN	LAMA5		WASL
																													SLC2A3							GRIP1	PRPF18	NEAT1		PLEKHG6	H3C12			TBX2	LAMB1		WIPF1
																													SLC39A13							RNF214	SLC9A3R2	ETFRF1		PLXNA1	H3C13			TBX20	LAMB2		WIPF2
																													SLC39A8							SERPINE2	TIGAR	MAP4K2		PLXNB1	H3C14			TBX3	LAMC1		WIPF3
																													SLC40A1							CCDC171	FOSB	FTX		PLXND1	H3C15			TBXA2R	LARGE1		XPO1
																													SLC6A4							MT1E	AL596244.1	TRNT1		POTEE	H3C2			TCAP	LBX1		YWHAB
																													SLC7A6							NFE2L2	ANXA2R	MICALL2		PRAG1	H3C3			TIFAB	LBX2		YWHAE
																													SLC7A7							FAM208A	ANKRD36C	SNHG4		PREX1	H3C4			TMEM38A	LDB3		YWHAG
																													SMAD7							RAB3GAP1	GGA1	MLKL		PREX2	H3C6			TMEM38B	LEF1		YWHAH
																													SNAP23							PLEKHO1	AC005332.5	PRPF18		PTK2B	H3C7			TMOD1	LEMD2		YWHAQ
																													SNX21							DDX60L	NOVA1	NUTM2A-AS1		PTPN13	H3C8			TMOD2	LGALS1		YWHAZ
																													SNX22							TIAM2	PWWP3A	NKTR		RAB7A	H4C1			TMOD3	LIF		ZW10
																													SPARC							ZEB1	TSPAN15	POLR2J3		RAC1	H4C11			TMOD4	LMNA		ZWILCH
																													SPINT1							PEAK1	BX255925.3	EIF3C		RAC2	H4C12			TNF	LMOD1		ZWINT
																													SPINT2							GNG12	TCEA3	POLR1A		RAC3	H4C13			TNNC1	LMOD2
																													SPOCK2							DUSP10	WBP1	RNF24		RACGAP1	H4C14			TNNC2	LMOD3
																													SPRING1							CHTF8	HOXD-AS2	PDE10A		RALBP1	H4C15			TNNI1	LOX
																													SPRYD7							GAN	NSUN3	IRF9		RALGAPA1	H4C16			TNNI2	LRP2
																													SPTAN1							SNIP1	LINC00963	TC2N		RAPGEF1	H4C2			TNNI3	LRRC10
																													SPTBN1							AXL	CEPT1	OLMALINC		RASAL2	H4C3			TNNI3K	LRRC27
																													SRGAP2B							TLL7	FOXP4	SYTL2		RASGRF2	H4C4			TNNT1	LRRC8A
																													SSR2							CYP2U1	DMBT1	PRPF39		RBBP6	H4C5			TNNT2	LUC7L
																													ST3GAL4							PDK2	PCSK7	PNN		RBMX	H4C6			TNNT3	MAFF
																													ST6GALNAC5							CUEDC2	MDP1	VPS9D1-AS1		RHOA	H4C8			TPCN2	MAML1
																													STX11							SH3BP4	APP	TRIB2		RHOB	H4C9			TPM1	MAMSTR
																													STX12							SLC4A1AP	LINC00205	FAM160A1		RHOBTB1	HGS			TPM2	MAP2K4
																													STX3							C11orf68	EML3	CCDC144A		RHOBTB2	HINT2			TPM3	MAP3K5
																													SULT1A1							CASQ1	HOXB-AS1	TRABD		RHOC	HMOX2			TPM4	MAPK11
																													SULT1A2							H3F3A	AC037198.1	MRPS28		RHOD	HNRNPC			TRDN	MAPK12
																													SULT2B1							KAZN	RERG	AHR		RHOF	HSP90AA1			TRIM63	MAPK14
																													SUSD2							ATF7IP2	CCDC153	DARS		RHOG	HSP90AB1			TRPM4	MBNL1
																													SYNGR2							PSMC2	AC008875.3	TOP1		RHOH	HSPE1			TRPV1	MBNL3
																													TACC1							TRIM16L	PMS2	BCKDHA		RHOJ	HTR7			TRPV4	MDM2
																													TACSTD2							CFAP58	ELK4	CCNL2		RHOQ	IL32			TTN	MECP2
																													TAGLN							PRICKLE1	IRX1	PRRT3		RHOU	INCENP			UCN	MED1
																													TBC1D2							RAB32	AC027601.1	LPCAT1		RHOV	IQGAP1			UTRN	MED20
																													TES							RHOQ	AC127526.5	IFI44L		RHPN1	IQGAP2			UTS2	MED28
																													TGFBR2							SPCS2	TANC1	NOP16		RHPN2	IQGAP3			VEGFB	MEF2A
																													TIMP2							AKT3	KHDC4	HLA-DRA		RND1	ITGB1			VPS54	MEF2B
																													TIMP3							RBM12B	PRR7	DELE1		RND2	ITGB3BP			ZC3H12A	MEF2C
																													TM4SF1							SGCB	ZDHHC21	P2RY11		RND3	ITSN1			ZDHHC21	MEF2D
																													TMEM109							PSMB2	LPCAT1	PMPCA		RNF20	ITSN2				MEGF10
																													TMEM139							MT1F	CNPY2	FAM83A		ROCK1	JAG1				MEIS1
																													TMEM179B							BICC1	MT-ND4L	SPTLC2		ROCK2	JUP				MEOX2
																													TMEM59							PTGR1	OLMALINC	FLVCR1		RRAS2	KALRN				MESP1
																													TMOD3							YWHAG	TMEM41B	RAD9A		RTKN	KCTD13				METTL21C
																													TMPRSS2							TPGS2	PLSCR3	ZFP36		SAMM50	KCTD3				MIR1-1
																													TMSB4X							DPH7	ST6GALNAC6	GLRX		SCFD1	KDM1A				MIR100
																													TNFAIP1							ABCF2.1	TMEM128	ZHX1		SCRIB	KDM4C				MIR125B1
																													TNFRSF12A							ZBTB20	TRPT1	CRLF1		SEMA4F	KIDINS220				MIR133A1
																													TNNC1							PINX1.1	ESRRA	ADGRF5		SENP1	KIF14				MIR133B
																													TNS1							PDLIM1	GARS-DT	C2orf72		SH3BP1	KIF18A				MIR140
																													TOR1AIP2							XIAP	AC024075.2	TMEM63A		SH3PXD2A	KIF2A				MIR143
																													TPM4							CIZ1	TRPM2	ADORA1		SH3RF1	KIF2B				MIR145
																													TPPP							FGF5	DDN-AS1	ACO1		SHKBP1	KIF2C				MIR15B
																													TRIM16							CDK14	KLHL17	METTL2A		SHMT2	KIF5A				MIR18A
																													TSC22D2							IGF1	BAZ1A	IGFBP4		SLC1A5	KIF5B				MIR195
																													TSPAN13							WNT5B	ZNF23	MFSD8		SLC4A7	KLC1				MIR199A1
																													TSPAN15							SOCS2	TMEM147-AS1	HID1		SLITRK3	KLC2				MIR199B
																													TSPAN4							POMGNT2	ASB13	TMEM128		SLITRK5	KLC3				MIR19A
																													TSPAN7							APLF	AL158206.1	KLF16		SLK	KLC4				MIR19B1
																													TTC7A							ETAA1	GALNT4	ERRFI1		SNAP23	KLK2				MIR200B
																													TTLL7							SYT7	JPX	ADAT2		SOS1	KLK3				MIR204
																													TUBA4A							FSTL1	AC004870.2	PSMA3-AS1		SOS2	KNL1				MIR206
																													TUBB6							JADE1	DTNA	CAMKMT		SOWAHC	KNTC1				MIR208A
																													TXNDC11							RPSA	SERPINA1	MT-ND4L		SPATA13	KTN1				MIR21
																													UBC							GGA3	DOP1B	PIAS2		SPEN	LAMTOR1				MIR22
																													UNC13D							SCAPER	ATP13A1	SPTB		SPTAN1	LBR				MIR221
																													UPK3B							CLIP1	CTDSP1	SREBF1		SPTBN1	LCK				MIR222
																													VCL							DICER1	EEF2K	AGR2		SRC	LEMD3				MIR23A
																													VEGFA							MUC20-OT1	ZNF700	ARHGEF10		SRGAP1	LETM1				MIR24-1
																													VSIG2							FMR1	MLKL	ASL		SRGAP2	LIMK1				MIR26A1
																													WASF3							SEPT9	SNHG4	CYB561		SRGAP3	LIMK2				MIR34A
																													WFS1							PAK2	PTGES	CATSPERZ		SRRM1	LIN7B				MIR424
																													WNT3A							PSG9	PLAT	POC1B-AS1		STAM	LMAN1				MIR499A
																													WNT7A							CCL26	PRR3	CSNK1E		STAM2	LMNB1				MIR590
																													WWC2							RTN3	SCD	CCNO		STARD13	LRRC1				MKX
																													YWHAH							DNAJB4	BCL2L2	PACRGL		STARD8	LRRC41				MMP14
																													ZBED2								TMEM156	MAIP1		STBD1	MACO1				MORF4L2
																													ZFP36								CP	FOCAD		STEAP3	MAD1L1				MRTFA
																													ZFYVE9								TMEM44-AS1	ALOX12-AS1		STIP1	MAD2L1				MRTFB
																																					C5orf56	TMEM161B		STK10	MAP3K11				MSC
																																					KIF26B	FOSB		STK38	MAPK1				MSTN
																																					KCTD14	CTDSP2		STMN2	MAPK11				MSX1
																																					TFB2M	SV2A		STOM	MAPK14				MTLN
																																					MT-ND3	SCGB3A1		STX5	MAPK3				MTM1
																																					CC2D1A	ACY1		SWAP70	MAPRE1				MTOR
																																					PAX8-AS1	FLVCR2		SYDE1	MCAM				MTPN
																																					CLN3	SAMD8		SYDE2	MCF2				MYBPC3
																																					PLEKHN1	SLC25A12		TAGAP	MCF2L				MYEF2
																																					IFITM10	CLUH		TAOK3	MEN1				MYF5
																																					TRIM34	SNCG		TEX2	MFN1				MYF6
																																					AC156455.1	MRPL30		TFRC	MFN2				MYH11
																																					NOD1	NOP2		TIAM1	MIS12				MYH14
																																					AL499602.1	SELENOH		TIAM2	MOSPD2				MYH3
																																					LINC01278	ATR		TJP2	MPP7				MYH6
																																					VPS9D1-AS1	AP4S1		TMEM59	MRTFA				MYH7
																																					PCBP1-AS1	DBNL		TMEM87A	MSI2				MYH9
																																					AGR2	ARHGAP8		TMOD3	MTMR1				MYL11
																																					EPOP	LINC00511		TMPO	MTR				MYL2
																																					SLC39A14	NARF		TNFAIP1	MTX1				MYL3
																																					TMEM265	PRR7		TOR1AIP1	MUC13				MYL6
																																					NAB2	WSB2		TPM3	MYH10				MYL6B
																																					BX890604.2	ASIC1		TPM4	MYH11				MYL9
																																					METTL16	ARHGAP27		TRA2B	MYH14				MYLK
																																					SETD4	POC1B		TRIO	MYH9				MYLK2
																																					ROM1	INTS6		TRIP10	MYL12B				MYLK3
																																					PRKAA1	SS18L1		TUBA1B	MYL6				MYMK
																																					DNAJC22	ECHDC2		TWF1	MYL9				MYMX
																																					PPP3CB-AS1	RASSF5		TXNL1	MYLK				MYO18B
																																					BNIP3	SPICE1		UACA	MYO19				MYOCD
																																					NAT10	ADGRL1		UBXN11	MYO6				MYOD1
																																					DPP4	EAF2		USP9X	MYO9A				MYOG
																																					ARHGAP40	SLC39A14		VAMP3	MYO9B				MYOM1
																																					AC023157.3	MSI2		VANGL1	NCF1				MYOM2
																																					ZNF141	CASTOR2		VANGL2	NCF2				MYORG
																																					PRKCD	PPIL2		VAPB	NCF4				MYOZ1
																																					TRABD	TMEM41B		VAV1	NCK1				MYOZ2
																																					NCBP2AS2	METTL7B		VAV2	NCK2				MYPN
																																					LENG8	LRP5L		VAV3	NCKAP1				NAGLU
																																					LRATD2	KLHL5		VCP	NCKAP1L				NEB
																																					TNFSF13	PER3		VIM	NCKIPSD				NEBL
																																					MAP11	SH2D3A		VRK2	NCOA2				NEO1
																																					INTS6L	ECD		WAS	NDC80				NEURL1
																																					AL353807.5	IFITM1		WASF1	NDE1				NEUROG1
																																					HLA-DRA	DPY19L1		WASF2	NDEL1				NF1
																																					B9D1	ADCY4		WASF3	NDUFA5				NFATC1
																																					AC009061.2	PSD3		WASL	NDUFS3				NFATC2
																																					MFSD8	FBRSL1		WDR11	NET1				NFATC3
																																					HOXC8	MCU		WDR6	NF2				NFATC4
																																					MTHFD2L	MCM3AP-AS1		WDR81	NGEF				NIBAN2
																																					ADGRF1	FMOD		WDR91	NHS				NID1
																																					ADCY4	NFKBID		WHAMM	NIPSNAP2				NINJ1
																																					TUBG2	SLC1A7		WIPF1	NISCH				NKD1
																																					RELCH	POLR3H		WIPF2	NOX1				NKX2-5
																																					FAM3C	SLITRK5		WIPF3	NOX3				NKX2-6
																																					C1orf50	EVA1C		WWP2	NOXA1				NLN
																																					ZNF337-AS1	KIAA0895L		YKT6	NOXO1				NMRK2
																																					CST1	SMN1		ZAP70	NSFL1C				NOG
																																					LPCAT3	LRRC26		ZNF512B	NSL1				NOS1
																																					ASL	PER2			NUDC				NOTCH1
																																					SNHG20	CLCN2			NUF2				NOX4
																																					CBWD5	PCGF2			NUP107				NPHS1
																																					AMACR	GLDN			NUP133				NPNT
																																					RNASE1	SNHG10			NUP160				NR1D2
																																					SERPINA3	TCEA3			NUP37				NR2F2
																																					SYT12	SGSM3			NUP43				NR4A1
																																					SHB	NR2F1			NUP85				NRAP
																																					ABCB9	STEAP1			NUP98				NRAS
																																					ATXN7	PC			OBSCN				NRG1
																																					SYNE1	IFNAR2			OCRL				NUPR1
																																					AL021368.2	SEMA3A			OPHN1				OBSCN
																																					THADA	ARMC10			OSBPL11				OBSL1
																																					NEAT1	COX16			PAFAH1B1				OLFM2
																																					AC026356.2	TRAPPC9			PAK1				OR10J5
																																					AC005332.6	SLC16A5			PAK2				P2RX2
																																					PFKFB3	FSTL4			PAK3				PARP2
																																					RO60	USP15			PAK4				PAX3
																																					C4orf3	SPRED2			PAK5				PAX5
																																					PTBP2	PGM1			PAK6				PAX7
																																					OBI1	CIB1			PARD6A				PAXBP1
																																					RGL3	ETV1			PARD6B				PBRM1
																																					FTX	ETV4			PCDH7				PDCD4
																																					RGS17	SHLD1			PDE5A				PDGFB
																																					SNHG17	GGA1			PDPK1				PDGFRA
																																					TRIM65	NAPG			PEAK1				PDGFRB
																																					DLG4	SLC12A9			PFN1				PDLIM1
																																					DANCR	TFB2M			PFN2				PDLIM2
																																					HS6ST2	SDC1			PGRMC2				PDLIM3
																																					MEF2B	SETD4			PHIP				PDLIM4
																																					AZGP1	MPZL2			PICALM				PDLIM5
																																					TRIQK	PMM2			PIK3C3				PDLIM7
																																					ZNF655	RNASE1			PIK3CA				PGM5
																																					PLEKHH2	LGALS8			PIK3R1				PHF10
																																					KIAA0895L	TSPAN1			PIK3R2				PHOX2B
																																					AL158152.1	STYX			PIK3R3				PI16
																																					C18orf32	WWTR1			PIK3R4				PIAS1
																																					ZNF433-AS1	DLG3			PIN1				PIEZO1
																																					HLA-DPA1	ETFA			PKN1				PITX1
																																					AC092428.1	EML2			PKN2				PKP2
																																					SH3BGRL2	NBEAL2			PKN3				PLCB1
																																					SNHG3	FAM162A			PKP4				PLD3
																																					SLC66A1	CXCL17			PLD1				PLEC
																																					CEACAM6	SPAG4			PLD2				PLEKHM3
																																					PDK1	SHB			PLEKHG1				PLEKHO1
																																					MCM3AP-AS1	FHOD1			PLEKHG2				PLPP7
																																					AL606834.1	FAM3C			PLEKHG3				POPDC2
																																					BATF3	NDNF			PLEKHG4				POPDC3
																																					ALG10B				PLEKHG4B				POU4F1
																																					NIBAN2				PLEKHG5				POU6F1
																																					MFSD4A				PLEKHG6				PPARA
																																					COX10-AS1				PLIN3				PPARD
																																					DNAJC17				PLK1				PPP3CA
																																					CFAP410				PLXNA1				PPP3CB
																																					MRPS28				PLXNB1				PRDM6
																																					POLR2J3				PLXND1				PRICKLE1
																																					TUG1				PMF1				PRICKLE4
																																					SLC22A18				POTEE				PRKAA1
																																					EGR1				PPP1CB				PRKAR1A
																																					PCCA-DT				PPP1CC				PRKD1
																																					TASOR2				PPP1R12A				PRKG1
																																					SH2D3A				PPP1R12B				PROX1
																																					SPAG4				PPP1R14A				PRR14
																																					SLC66A3				PPP2CA				PTBP1
																																					PPP2R2A				PPP2CB				PTCD2
																																					LINC00630				PPP2R1A				PTGFRN
																																					CYB561				PPP2R1B				QKI
																																					SPATA13				PPP2R5A				RAMP2
																																					LINC02331				PPP2R5B				RANBP3L
																																					C2orf27A				PPP2R5C				RARA
																																					TMEM173				PPP2R5D				RARB
																																					SSR1				PPP2R5E				RB1
																																					BCKDHA				PRAG1				RBFOX1
																																					CCDC144A				PRC1				RBM24
																																					AL022068.1				PREX1				RBM38
																																					YAE1				PREX2				RBM4
																																					ARHGAP32				PRKCA				RBPJ
																																					CASTOR2				PRKCB				RBPMS2
																																					AC005736.1				PRKCD				RCAN1
																																					TOP1				PRKCZ				REST
																																					ZNF814				PTK2				RGS2
																																					GBA2				PTK2B				RGS4
																																					MSMB				PTPN13				RHOA
																																					PCDHA7				RAB7A				RIPOR2
																																					PSMA3-AS1				RAB9A				RNF165
																																					CHD2				RAB9B				RORA
																																					MRI1				RAC1				RPL3L
																																					CERS6				RAC2				RPS6KB1
																																					WWTR1				RAC3				RYR1
																																					FOCAD				RACGAP1				RYR2
																																					STEAP1				RALBP1				S1PR1
																																					IFNAR2				RALGAPA1				SAP30
																																					BIN1				RANBP2				SCGB3A1
																																					ETFA				RANGAP1				SCN11A
																																					CIAO3				RAP1GDS1				SCX
																																					NDRG1				RAPGEF1				SDC1
																																					PLAAT3				RASAL2				SELENON
																																					TRAPPC2				RASGRF2				SEMA4C
																																					MT-CO2				RBBP6				SERP1
																																					MPZL2				RBMX				SETD3
																																					SLC15A2				RCC2				SFMBT1
																																					TRAPPC9				RHOA				SGCA
																																					VMP1				RHOB				SGCB
																																					BX470102.2				RHOBTB1				SGCD
																																					POLR3E				RHOBTB2				SGCE
																																					RAB30-DT				RHOBTB3				SGCG
																																					SEPTIN6				RHOC				SGCZ
																																					GLDN				RHOD				SHH
																																					AC023449.2				RHOF				SHOX2
																																					PROM2				RHOG				SIK1
																																					AKAP10				RHOH				SIRT1
																																					AL645608.7				RHOJ				SIRT2
																																					TBC1D30				RHOQ				SIRT6
																																					RASSF10				RHOT1				SIX1
																																					ZNF594				RHOT2				SIX4
																																					CCDC22				RHOU				SKI
																																					SH3BP2				RHOV				SLC8A1
																																					POLD4				RHPN1				SLC9A1
																																					CLCN2				RHPN2				SMAD1
																																					ACY1				RND1				SMAD3
																																					HSH2D				RND2				SMAD4
																																					SLC25A37				RND3				SMAD7
																																					RAB38				RNF20				SMARCA2
																																					MRPL20-AS1				ROCK1				SMARCA4
																																					MINCR				ROCK2				SMARCB1
																																					LINC01128				ROPN1				SMARCC1
																																					LTO1				RPS27				SMARCC2
																																					TRIM14				RRAS2				SMARCD1
																																					MCU				RTKN				SMARCD2
																																					RWDD3				S100A8				SMARCD3
																																					SLC29A4				S100A9				SMARCE1
																																					CAMKMT				SAMM50				SMO
																																					TBC1D8				SCAI				SMTN
																																					ZBTB9				SCFD1				SMTNL1
																																					MICALL2				SCRIB				SMYD1
																																					ATP5F1C				SEC13				SMYD3
																																					ARHGAP8				SEH1L				SOD2
																																					TUBB3				SEMA4F				SORBS2
																																					NAMPT				SENP1				SORT1
																																					SHLD1				SFN				SOSTDC1
																																					AL133453.1				SGO1				SOX11
																																					AC025171.2				SGO2				SOX15
																																					TTC38				SH3BP1				SOX4
																																					R3HDM4				SH3PXD2A				SOX6
																																					METTL7B				SH3RF1				SOX8
																																					LRG1				SHKBP1				SOX9
																																					HSD17B12				SHMT2				SPAG9
																																					TMEM100				SKA1				SPEG
																																					AC124319.1				SKA2				SPG11
																																					DARS				SLC1A5				SRA1
																																					AL590004.3				SLC4A7				SRF
																																					FMOD				SLITRK3				SRI
																																					BHLHE41				SLITRK5				SRPK3
																																					ZNF66				SLK				STAC3
																																					TOR4A				SNAP23				STRA6
																																					SPICE1				SOS1				SUPT6H
																																					TMEM59L				SOS2				SVIL
																																					CCN2				SOWAHC				SYNE1
																																					MFSD14A				SPATA13				SYNPO2L
																																					RELA-DT				SPC24				SYPL2
																																					P2RY11				SPC25				TAFAZZIN
																																					STYX				SPDL1				TAGLN
																																					AC020916.1				SPEN				TANC1
																																					MGRN1				SPTAN1				TBX1
																																					ZNF764				SPTBN1				TBX18
																																					PEMT				SRC				TBX2
																																					ATP11A				SRF				TBX20
																																					USP15				SRGAP1				TBX3
																																					ETV1				SRGAP2				TBX5
																																					ANKHD1				SRGAP3				TBXT
																																					DNAH2				SRRM1				TCAP
																																					IFNGR2				STAM				TCF12
																																					AL049840.4				STAM2				TCF15
																																					STXBP6				STARD13				TCF21
																																					NTHL1				STARD8				TCF23
																																					TRMT13				STBD1				TCF7L2
																																					C6orf52				STEAP3				TEAD4
																																					UPK3BL1				STIP1				TGFB1
																																					PDXP				STK10				TGFB2
																																					TMEM35B				STK38				TGFBR1
																																					LINC01184				STMN2				TGFBR3
																																					PRXL2B				STOM				TIFAB
																																					MYO18A				STX5				TLL2
																																					VGF				SWAP70				TMEM119
																																					CERS2				SYDE1				TMEM182
																																					SMG8				SYDE2				TMEM204
																																					ZNF316				TAGAP				TMOD1
																																					PLA2G12A				TAOK1				TMOD2
																																					GNL3L				TAOK3				TMOD3
																																					PGM1				TAX1BP3				TMOD4
																																					SGSM3				TEX2				TNF
																																					SLC66A2				TFRC				TNFSF14
																																					SCRN2				TIAM1				TNNC1
																																					AC010359.3				TIAM2				TNNI1
																																					HYPK				TJP2				TNNI3
																																					INTS6				TMEM59				TNNT1
																																					WSB2				TMEM87A				TNNT2
																																					PACSIN2				TMOD3				TNNT3
																																					PRR4				TMPO				TOMM70
																																					TIAM1				TNFAIP1				TPM1
																																					PITPNC1				TOR1AIP1				TRIM32
																																					TNFSF11				TPM3				TRIM72
																																					NOP16				TPM4				TRIP4
																																					TIMM23B				TRA2B				TSC1
																																					AL022311.1				TRAK1				TTN
																																					AL133330.1				TRAK2				TWIST1
																																					AC133552.5				TRIO				UCHL1
																																					PSD3				TRIP10				UNC45A
																																					RNF207				TUBA1A				UNC45B
																																					ARMC10				TUBA1B				UQCC2
																																					CHURC1				TUBA1C				USP19
																																					CREB3L1				TUBA3C				USP2
																																					TTC14				TUBA3D				UTRN
																																					ABITRAM				TUBA3E				VAMP5
																																					LINC00910				TUBA4A				VAX1
																																					DIPK2A				TUBA4B				VEGFA
																																					AC007952.4				TUBA8				VGLL2
																																					AL355312.4				TUBAL3				VPS54
																																					TRIM41				TUBB1				VRK3
																																					KCTD13				TUBB2A				WDR1
																																					COX16				TUBB2B				WFIKKN1
																																					LINC00511				TUBB3				WFIKKN2
																																					AC025171.1				TUBB4A				WNT1
																																					MHENCR				TUBB4B				WNT10B
																																					DLG3				TUBB6				WNT2
																																					SEMA3A				TUBB8				WNT3A
																																					ECHDC2				TUBB8B				WNT4
																																					ZNF287				TWF1				WNT5A
																																					ACOT11				TXNL1				WNT5B
																																					NMD3				UACA				WNT8A
																																					TENT5C				UBXN11				WT1
																																					TMEM30B				USP9X				XBP1
																																					SMN1				VAMP3				XIRP2
																																					WDFY3-AS2				VANGL1				XK
																																					COMT				VANGL2				XKR8
																																					FBRSL1				VAPB				YBX3
																																					CNTN1				VAV1				YY1
																																					LINC02802				VAV2				ZBED6
																																					MIPOL1				VAV3				ZBTB18
																																					C2orf72				VCP				ZBTB42
																																					CSNK1E				VHL				ZEB1
																																					ATG9A				VIM				ZFHX3
																																					LINC00960				VRK2				ZFP36L1
																																					LRP5L				WAS				ZFPM1
																																					ZFPM2-AS1				WASF1				ZFPM2
																																					DPY19L1				WASF2				ZMPSTE24
																																					P4HA1				WASF3				ZNF609
																																					GALNT6				WASL				ZNF689
																																					ACAD11				WDR11				ZNHIT1
																																					BOK				WDR6
																																					MAP3K11				WDR81
																																									WDR91
																																									WHAMM
																																									WIPF1
																																									WIPF2
																																									WIPF3
																																									WWP2
																																									XPO1
																																									YKT6
																																									YWHAB
																																									YWHAE
																																									YWHAG
																																									YWHAH
																																									YWHAQ
																																									YWHAZ
																																									ZAP70
																																									ZNF512B
																																									ZW10
																																									ZWILCH
																																									ZWINT
[truncated: 14 more columns]
