# Supplementary material for: Farnesyltransferase inhibition overcomes oncogene-addicted non-small cell lung cancer adaptive resistance to targeted therapies
Source: Nat Commun. 2024 Jun 27;15:5345. doi: 10.1038/s41467-024-49360-4 (PMC11211478; doi:10.1038/s41467-024-49360-4)
Supplement: Supplementary file 14 — Source Data [file 41467_2024_49360_MOESM14_ESM.xlsx]

## Sheet: Fig. 1a
Elapsed (days)	% G1				% S-G2				% Total
-2.833	92.6316	91.0394	92.5373	92.2179	7.36842	8.96057	7.46269	7.7821	32.8751	32.7963	34.7601	31.7284
-2.708	90.9408	90.1818	91.7603	91.3043	9.05923	9.81818	8.2397	8.69565	32.646	33.0265	34.6304	34.0741
-2.666	91.2892	90.0356	89.6679	90.8759	8.7108	9.96441	10.3321	9.12409	32.7606	33.0265	35.1492	33.8272
-2.625	88.5813	89.4161	89.5307	89.1697	11.4187	10.5839	10.4693	10.8303	32.8751	33.2566	35.9274	34.1975
-2.583	84.9123	88.1295	88.6861	85.8182	15.0877	11.8705	11.3139	14.1818	32.646	32.7963	35.5383	33.9506
-2.541	83.4507	85.8182	86.6171	83.1502	16.5493	14.1818	13.3829	16.8498	32.5315	32.6812	34.8898	33.7037
-2.5	80.6228	83.2714	81.8519	81.1111	19.3772	16.7286	18.1481	18.8889	32.3024	33.2566	35.0195	33.3333
-2.458	77.6224	78.8104	76.5343	77.8598	22.3776	21.1896	23.4657	22.1402	32.417	32.9114	35.9274	33.4568
-2.416	72.8522	75.188	71.0145	73.8971	27.1478	24.812	28.9855	26.1029	32.417	33.4868	35.7977	33.5802
-2.375	66.8942	70.4797	67.148	66.6667	33.1058	29.5203	32.852	33.3333	33.5624	33.7169	35.9274	33.3333
-2.333	60.424	66.9173	63.9706	62.6415	39.576	33.0827	36.0294	37.3585	33.2188	32.5662	35.2789	32.716
-2.291	54.2662	59.2593	60.0719	57.0896	45.7338	40.7407	39.9281	42.9104	33.2188	33.7169	36.0571	33.0864
-2.25	51.1864	55.2727	55.8824	54.8507	48.8136	44.7273	44.1176	45.1493	32.9897	33.9471	35.2789	33.0864
-2.208	50.3311	53.2847	54.1818	50.5535	49.6689	46.7153	45.8182	49.4465	33.2188	34.7526	35.668	33.4568
-2.166	47.8405	49.4662	49.8127	45.7565	52.1595	50.5338	50.1873	54.2435	33.4479	34.6375	34.6304	33.4568
-2.125	43.5216	44.7653	47.8102	42.9091	56.4784	55.2347	52.1898	57.0909	34.0206	34.6375	35.5383	33.9506
-2.083	41.5335	42.7046	44.7653	39.5683	58.4665	57.2954	55.2347	60.4317	33.2188	36.0184	35.9274	34.321
-2.041	38.7821	43.6823	42.1818	35.4015	61.2179	56.3177	57.8182	64.5985	33.677	35.9033	35.668	33.8272
-2	39.1586	37.6384	42.7536	34.8921	60.8414	62.3616	57.2464	65.1079	34.5934	35.5581	35.7977	34.321
-1.833	44.4785	45.0172	45.302	36.7347	55.5215	54.9828	54.698	63.2653	36.9989	37.5144	38.6511	36.2963
-1.791	46.4832	48.1481	45.4545	41.8239	53.5168	51.8519	54.5455	58.1761	37.457	37.6295	38.5214	39.2593
-1.75	50.8982	53.1847	50.4886	42.1725	49.1018	46.8153	49.5114	57.8275	38.9462	38.435	39.8184	38.642
-1.708	52.8529	51.8033	53.5714	44.4805	47.1471	48.1967	46.4286	55.5195	40.8935	38.3199	39.9481	38.0247
-1.666	59.4366	56.7742	55.418	51.4107	40.5634	43.2258	44.582	48.5893	41.6953	40.8516	41.8936	39.3827
-1.625	63.0854	62.3881	58.631	57.5221	36.9146	37.6119	41.369	42.4779	42.9553	41.7722	43.5798	41.8519
-1.583	64.5669	63.4561	60.0592	61.3636	35.4331	36.5439	39.9408	38.6364	44.4444	43.8435	43.8392	43.4568
-1.541	67.268	64.2276	60.7843	65.1099	32.732	35.7724	39.2157	34.8901	45.5899	44.649	46.3035	44.9383
-1.5	68.2741	64.7215	62.4309	67.0213	31.7259	35.2785	37.5691	32.9787	47.9954	45.3395	46.952	46.4198
-1.458	67.0886	63.8743	63.1436	68.7664	32.9114	36.1257	36.8564	31.2336	48.4536	45.4545	47.8599	47.037
-1.416	70	63.2099	63.0854	69.2105	30	36.7901	36.9146	30.7895	47.7663	48.3314	47.0817	46.9136
-1.375	67.5862	62.5	65.6	68.0101	32.4138	37.5	34.4	31.9899	48.11	50.0575	48.6381	49.0123
-1.333	67.7778	59.2506	61.5183	64.8515	32.2222	40.7494	38.4817	35.1485	50.0573	51.7837	49.546	49.8765
-1.291	62.9956	58.1776	59.53	66.4269	37.0044	41.8224	40.47	33.5731	50.5155	52.244	49.6757	51.4815
-1.25	61.6052	59.6774	57.0694	64.5933	38.3948	40.3226	42.9306	35.4067	52.4628	53.0495	50.454	51.6049
-1.208	59.6195	58.9744	55.8537	63.5514	40.3805	41.0256	44.1463	36.4486	53.2646	54.4304	53.1777	52.8395
-1.166	56.3025	60.5322	57.5829	59.719	43.6975	39.4678	42.4171	40.281	55.5556	54.7756	54.7341	52.716
-1.125	55.2743	59.8684	54.5455	55.5814	44.7257	40.1316	45.4545	44.4186	56.4719	54.5455	54.2153	53.0864
-1.083	52.6104	61.3734	55.2941	55.1724	47.3896	38.6266	44.7059	44.8276	58.3047	57.3072	55.1232	53.7037
-1.041	51.4677	61.6052	55.2133	56.7742	48.5323	38.3948	44.7867	43.2258	59.6793	58.8032	54.7341	57.4074
-1	54.8571	64.5094	55.079	52.8662	45.1429	35.4906	44.921	47.1338	62.8866	60.4143	57.4578	58.1481
-0.958	52.7307	66.3968	57.461	51.8908	47.2693	33.6032	42.539	48.1092	64.9485	61.1047	58.2361	58.7654
-0.916	53.7175	63.7827	59.8726	54.2094	46.2825	36.2173	40.1274	45.7906	65.2921	61.9102	61.0895	60.1235
-0.875	55.4745	64.8221	59.4595	54.3967	44.5255	35.1779	40.5405	45.6033	65.5212	63.061	62.3865	60.3704
-0.833	57.4431	62.4031	60.6786	58.0122	42.5569	37.5969	39.3214	41.9878	65.4066	65.7077	64.9805	60.8642
-0.791	59.6581	63.9775	62.0825	60.119	40.3419	36.0225	37.9175	39.881	67.1249	67.3188	66.0182	62.2222
-0.75	60.3679	63.8336	62.6692	60	39.6321	36.1664	37.3308	40	68.9576	68.8147	67.0558	63.5802
-0.708	61.3599	63.0931	64.1405	60.3053	38.6401	36.9069	35.8595	39.6947	70.6758	69.3901	70.1686	64.6914
-0.666	61.9512	61.4238	65.4386	59.4096	38.0488	38.5762	34.5614	40.5904	71.9359	70.771	73.93	66.9136
-0.625	64.8352	60.9756	64.7959	58.6521	35.1648	39.0244	35.2041	41.3479	73.1959	73.3026	76.2646	67.7778
-0.583	66.5152	60.5346	63.7874	60.8772	33.4848	39.4654	36.2126	39.1228	76.1741	75.9494	78.0804	70.3704
-0.541	67.2012	58.6098	64.6965	60.8547	32.7988	41.3902	35.3035	39.1453	76.6323	78.9413	81.1933	72.2222
-0.5	65.5761	58.8419	63.9241	61.4357	34.4239	41.1581	36.0759	38.5643	77.6632	80.8976	81.9715	73.9506
-0.458	64.7966	57.3353	63.1579	60.0969	35.2034	42.6647	36.8421	39.9031	79.6105	82.0483	83.7873	76.4198
-0.416	65.7064	59.6182	62.766	60.8696	34.2936	40.3818	37.234	39.1304	81.6724	83.8895	85.3437	79.5062
-0.375	64.4755	60.1695	62.2754	60.303	35.5245	39.8305	37.7246	39.697	83.8488	82.2785	86.6407	81.4815
-0.333	64.9194	60.4225	61.0448	60.5302	35.0806	39.5775	38.9552	39.4698	86.4834	85.6157	86.9001	83.8272
-0.291	61.0526	61.5385	60.3801	60	38.9474	38.4615	39.6199	40	87.6289	87.4568	88.716	87.037
-0.25	60.3073	62.0219	60.2857	58.8983	39.6927	37.9781	39.7143	41.1017	89.0034	89.8734	90.7912	87.4074
-0.208	62.4227	63.3194	59.7781	58.6926	37.5773	36.6806	40.2219	41.3074	91.9817	93.0955	93.5149	88.7654
-0.166	62.1787	64.5161	60.1683	59.153	37.8213	35.4839	39.8317	40.847	94.1581	94.0161	92.4773	90.3704
-0.125	63.1894	63.8601	60.6103	62.6826	36.8106	36.1399	39.3897	37.3174	96.449	95.9724	93.5149	92.963
-0.083	62.7521	66.5414	62.8922	63.4115	37.2479	33.4586	37.1078	36.5885	99.4273	97.0081	95.0713	94.8148
-0.041	63.4483	65.7635	64.4416	62.4842	36.5517	34.2365	35.5584	37.5158	100.458	100.115	101.038	97.4074
0	62.8308	66.0074	66.7964	63.2099	37.1692	33.9926	33.2036	36.7901	100	100	100	100
0.042	62.4588	67.5418	65.6679	62.0732	37.5412	32.4582	34.3321	37.9268	105.842	104.833	103.891	101.235
0.125	61.3661	65.7407	63.9344	64.566	38.6339	34.2593	36.0656	35.434	108.935	107.825	110.765	103.827
0.167	60.9937	65.3759	64.1026	63.0641	39.0063	34.6241	35.8974	36.9359	111.111	108.861	111.284	103.951
0.209	62.6596	65.0113	63.5851	63.787	37.3404	34.9887	36.4149	36.213	113.86	108.17	115.045	104.321
0.25	64.7658	64.7841	64.2935	64.497	35.2342	35.2159	35.7065	35.503	115.006	113.003	118.418	104.321
0.292	66.4322	66.6293	67.0259	67.0915	33.5678	33.3707	32.9741	32.9085	115.808	114.499	120.363	106.543
0.334	68.7873	68.2927	68.8298	69.6203	31.2127	31.7073	31.1702	30.3797	115.922	115.765	121.92	107.284
0.375	71.6389	71.1663	72.1346	73.2222	28.3611	28.8337	27.8654	26.7778	117.755	117.261	123.346	111.111
0.417	73.5977	74.1658	74.0779	75.6906	26.4023	25.8342	25.9221	24.3094	119.931	118.987	126.589	111.728
0.459	77.4688	77.1579	77.3797	78.6177	22.5312	22.8421	22.6203	21.3823	123.368	120.023	126.719	114.321
0.5	79.5539	81.0021	80.7692	82.0213	20.4461	18.9979	19.2308	17.9787	123.482	123.82	124.773	116.049
0.542	82.0677	84.0328	84.1189	85.0777	17.9323	15.9672	15.8811	14.9223	124.399	125.777	126.589	119.136
0.584	85.4317	87.3469	87.3239	87.6907	14.5683	12.6531	12.6761	12.3093	125.888	127.963	128.923	121.358
0.625	87.6543	89.0672	89.5937	90.2655	12.3457	10.9328	10.4063	9.73451	127.033	130.495	130.869	125.556
0.667	89.6825	91.2831	91.381	91.7889	10.3175	8.71694	8.619	8.21114	129.095	130.495	132.425	126.296
0.709	92.1075	92.9875	93.3649	93.1992	7.89245	7.01249	6.63507	6.80077	130.011	132.681	136.835	128.889
0.75	93.2421	94.0284	94.5946	94.5869	6.75791	5.97156	5.40541	5.41311	132.188	134.522	139.17	130
0.792	94.5561	95.2514	95.7195	95.3358	5.44389	4.7486	4.28051	4.66418	135.968	137.399	142.412	132.346
0.834	95.5918	96.0295	96.6486	95.8716	4.40816	3.97045	3.35145	4.12844	138.03	140.967	143.191	134.568
0.875	96.0065	96.5392	97.0588	96.558	3.99348	3.46084	2.94118	3.44203	140.206	141.197	145.525	136.296
0.917	96.5351	97.1067	97.5177	97.035	3.46495	2.89331	2.48227	2.96496	141.81	142.808	146.304	137.407
0.959	97.0494	97.5936	97.8185	97.5022	2.95056	2.40642	2.1815	2.49777	144.33	144.304	148.638	138.395
1	97.4922	98.0685	98.2654	97.9058	2.50784	1.93152	1.73461	2.09424	145.475	146.835	149.546	141.481
1.042	97.7692	98.4307	98.542	97.9167	2.23077	1.56931	1.45798	2.08333	148.454	149.597	151.232	142.222
1.084	97.9183	98.6336	98.5593	98.3493	2.08173	1.36635	1.44068	1.65074	150.401	149.252	153.048	142.099
1.125	97.9483	98.8126	98.6509	98.4615	2.05167	1.18745	1.34907	1.53846	153.15	151.438	153.826	144.444
1.167	98.357	98.9094	98.8275	98.4772	1.64302	1.0906	1.17253	1.52284	153.837	154.085	154.864	145.926
1.209	98.3692	99	99.0033	98.6588	1.63084	1	0.996678	1.34116	154.868	155.236	156.161	147.284
1.25	98.6637	99.0164	99.0196	98.8314	1.3363	0.983607	0.980392	1.16861	155.899	155.006	158.755	147.901
1.292	98.6832	99.105	99.2765	98.8401	1.31675	0.895037	0.723473	1.1599	156.93	157.307	161.349	149.012
1.334	98.7645	99.2736	99.3569	99.0107	1.23547	0.726392	0.643087	0.989283	157.503	158.343	161.349	149.753
1.375	98.8481	99.2759	99.3579	98.8609	1.15191	0.724055	0.642055	1.13914	159.107	159.839	161.608	151.728
1.417	99.0607	99.3681	99.3641	99.033	0.939306	0.631912	0.63593	0.966962	160.481	159.264	163.165	153.21
1.459	99.0688	99.4479	99.2885	99.0307	0.931232	0.55205	0.711462	0.969305	161.512	160.644	164.073	152.84
1.5	99.0728	99.451	99.3696	99.1935	0.927247	0.54902	0.630418	0.806452	161.856	161.335	164.591	153.086
1.542	99.1561	99.4561	99.3789	99.2026	0.843882	0.543901	0.621118	0.797448	162.887	163.636	167.056	154.815
1.584	99.1561	99.4544	99.3045	99.2107	0.843882	0.545596	0.695518	0.789266	164.376	163.636	167.834	156.42
1.625	99.1597	99.532	99.3045	99.2114	0.840336	0.468019	0.695518	0.788644	164.834	164.327	167.834	156.543
1.667	99.2334	99.5374	99.3082	99.2908	0.766551	0.462606	0.691776	0.70922	164.376	165.132	168.742	156.667
1.709	99.2366	99.5385	99.3832	99.3725	0.763359	0.461538	0.616808	0.627451	165.636	165.823	168.223	157.407
1.75	99.2361	99.542	99.3109	99.376	0.763889	0.458015	0.689127	0.624025	166.552	165.708	169.39	158.272
1.792	99.3754	99.5434	99.2424	99.375	0.624566	0.456621	0.757576	0.625	168.499	165.823	171.206	158.025
1.834	99.4441	99.5472	99.3182	99.3798	0.555942	0.45283	0.681818	0.620155	169.072	165.593	171.206	159.259
1.875	99.5115	99.4705	99.3944	99.2254	0.488486	0.529501	0.605602	0.774593	168.729	164.902	171.336	159.383
1.917	99.5125	99.6235	99.4749	99.3832	0.487465	0.376506	0.525131	0.616808	168.843	165.247	172.892	160.123
1.959	99.4441	99.6255	99.5495	99.3056	0.555942	0.374532	0.45045	0.694444	169.187	165.593	172.763	160
2	99.4413	99.6243	99.4713	99.3813	0.558659	0.375657	0.528701	0.618716	169.187	164.787	171.725	159.63
2.042	99.3763	99.5549	99.5472	99.3803	0.623701	0.445104	0.45283	0.619675	169.416	166.053	171.855	159.383
2.084	99.3785	99.7017	99.5492	99.4607	0.621547	0.298285	0.450789	0.539291	169.416	166.628	172.633	160.247
2.125	99.4479	99.5549	99.4768	99.462	0.552105	0.445104	0.523169	0.538048	168.27	166.743	173.541	160.617
2.167	99.5199	99.631	99.5506	99.5409	0.48011	0.369004	0.449438	0.459067	168.27	167.779	173.152	161.358
2.209	99.4539	99.6348	99.5532	99.5416	0.546075	0.36523	0.446761	0.458365	166.438	168.585	174.189	161.605
2.25	99.5169	99.562	99.5506	99.5413	0.483092	0.437956	0.449438	0.458716	167.468	166.743	173.152	161.481
2.292	99.4509	99.5608	99.5532	99.4697	0.549073	0.439239	0.446761	0.530303	167.698	167.664	174.189	162.963
2.334	99.5189	99.5617	99.7768	99.2418	0.4811	0.438276	0.223214	0.75815	165.865	167.434	174.319	162.84
2.375	99.5189	99.6315	99.703	99.3888	0.4811	0.36846	0.296956	0.611154	165.979	167.434	174.708	161.605
2.417	99.5159	99.6342	99.7006	99.3856	0.484094	0.365764	0.299401	0.614439	167.239	166.398	173.281	160.741
2.459	99.5132	99.6326	99.6992	99.3935	0.486787	0.367377	0.300752	0.60652	165.636	165.478	172.503	162.84
2.5	99.5142	99.6329	99.696	99.4693	0.485774	0.367107	0.303951	0.530705	165.292	165.823	170.687	162.84
2.542	99.5125	99.7072	99.6238	99.3935	0.487465	0.292826	0.376223	0.60652	164.719	165.247	172.374	162.84
2.584	99.4386	99.7817	99.6195	99.4636	0.561404	0.218341	0.380518	0.536398	163.803	163.982	170.428	161.111
2.625	99.5146	99.8527	99.6192	99.4697	0.485437	0.147275	0.380807	0.530303	163.459	165.938	170.298	162.963
2.667	99.4425	99.7065	99.5468	99.4709	0.557491	0.29347	0.453172	0.529101	165.292	165.132	171.725	163.333
2.709	99.3065	99.8527	99.6183	99.4665	0.693481	0.147275	0.381679	0.533537	164.948	165.938	169.909	161.975
2.75	99.2248	99.6305	99.6189	99.4685	0.775194	0.369549	0.381098	0.531511	164.49	163.291	170.169	162.593
2.792	99.2286	99.7799	99.3994	99.3958	0.771389	0.220103	0.600601	0.60423	164.147	164.097	172.763	163.457
2.834	99.1603	99.6302	99.4721	99.4689	0.839748	0.369822	0.527903	0.531108	162.772	164.442	171.984	162.716
2.875	99.7093	100	99.76	99.9213	0.290698	0	0.24	0.0786782	154.525	158.343	162.127	156.914
2.917	99.7789	100	99.8386	99.9213	0.221076	0	0.16142	0.0786782	152.005	156.157	160.7	156.914
2.959	99.9222	100	99.9168	99.918	0.0777605	0	0.0831947	0.0820344	146.163	147.986	155.901	150.494
3	99.9221	100	99.916	99.9174	0.0779423	0	0.0839631	0.0825764	144.444	147.641	154.475	149.506
3.042	99.9211	99.9156	99.916	99.9169	0.0789266	0.0843882	0.0840336	0.0830565	144.903	145.8	154.345	148.642
3.084	99.9217	100	100	99.9167	0.0783085	0	0	0.0833333	145.132	146.951	153.567	148.148
3.125	99.8441	100	100	99.9162	0.155885	0	0	0.0838223	145.361	147.641	153.956	147.284
3.167	99.9219	100	100	99.8331	0.078125	0	0	0.166945	145.819	147.296	154.994	147.901
3.209	99.9224	99.9169	100	99.8331	0.0776397	0.0830565	0	0.166945	145.017	148.216	155.901	147.901
3.25	99.9222	100	100	99.8346	0.077821	0	0	0.165426	144.788	147.871	157.198	149.259
3.292	99.9224	100	100	99.835	0.0776397	0	0	0.165017	144.444	148.216	155.901	149.63
3.334	99.9228	100	100	99.8342	0.0771605	0	0	0.165837	145.704	149.137	155.512	148.889
3.375	99.9224	100	100	99.8344	0.0776397	0	0	0.165563	144.215	148.216	156.161	149.136
3.417	99.9221	100	100	99.8342	0.0778816	0	0	0.165837	144.101	147.756	156.161	148.889
3.459	100	100	100	99.8351	0	0	0	0.16488	144.674	147.986	157.069	149.753
3.5	99.9221	100	100	99.7521	0.0779423	0	0	0.247934	143.528	147.641	156.939	149.383
3.542	99.9218	100	100	99.9173	0.0782473	0	0	0.082713	143.299	147.066	157.198	149.259
3.584	99.9216	99.9176	99.9172	99.9173	0.0784314	0.0824402	0.0827815	0.082713	144.788	146.72	156.68	149.259
3.625	99.8439	99.9171	100	99.8347	0.156128	0.0829187	0	0.165289	143.872	147.411	156.031	149.383
3.667	99.9217	99.9174	99.9167	99.7512	0.0783085	0.0826446	0.083264	0.248756	145.475	146.951	155.772	148.889
3.709	100	99.9172	99.9165	99.7533	0	0.0827815	0.0835422	0.246711	145.361	145.8	155.253	150.123
3.75	99.9214	99.9171	99.8319	99.7535	0.0785546	0.0829187	0.168067	0.246508	144.788	146.49	154.345	150.247
3.792	99.9218	99.8332	99.7498	99.7521	0.0782473	0.166806	0.250209	0.247934	143.414	147.066	155.512	149.383
3.834	99.9209	99.8342	99.7487	99.8342	0.0791139	0.165837	0.251256	0.165837	142.612	145.455	154.864	148.889
3.875	99.842	99.8335	99.7485	99.834	0.157978	0.166528	0.251467	0.165975	143.643	145.685	154.734	148.765
3.917	99.8414	99.665	99.7481	99.8343	0.158604	0.335008	0.251889	0.1657	142.726	145.109	154.475	149.012
3.959	99.8415	99.5805	99.6641	99.8326	0.158479	0.419463	0.335852	0.167364	142.153	145.224	154.475	147.531
4	99.7604	99.5791	99.5823	99.8316	0.239617	0.420875	0.417711	0.16835	142.497	144.074	155.253	146.667
4.042	99.7606	99.492	99.5773	99.8324	0.239425	0.508044	0.422654	0.167645	141.466	144.189	153.437	147.284
4.084	99.761	99.4907	99.5763	99.749	0.239044	0.509338	0.423729	0.251046	141.123	144.419	153.048	147.531
4.125	99.7586	99.4881	99.4058	99.7487	0.241352	0.511945	0.594228	0.251256	140.321	143.038	152.789	147.407
4.167	99.7596	99.4037	99.4078	99.7477	0.240385	0.596252	0.592217	0.252313	140.321	143.613	153.307	146.79
4.209	99.7575	99.3191	99.4902	99.6647	0.242522	0.680851	0.509771	0.335289	138.717	142.348	152.659	147.284
4.25	99.7551	99.3109	99.4063	99.6669	0.244898	0.689061	0.593723	0.333056	137.686	140.967	152.918	148.272
4.292	99.6756	99.485	99.4854	99.4992	0.324412	0.515021	0.51458	0.500835	138.488	141.887	151.232	147.901
4.334	99.6735	99.3955	99.4002	99.5788	0.326531	0.604491	0.599829	0.42123	138.259	140.967	151.362	146.543
4.375	99.674	99.481	99.4801	99.577	0.325998	0.519031	0.519931	0.423012	136.541	141.197	149.676	145.926
4.417	99.6743	99.3986	99.4854	99.5766	0.325733	0.601375	0.51458	0.42337	136.541	141.312	151.232	145.802
4.459	99.6751	99.1349	99.4819	99.5766	0.324939	0.865052	0.518135	0.42337	137.342	141.657	150.195	145.802
4.5	99.5898	99.1379	99.4801	99.5777	0.410172	0.862069	0.519931	0.422297	137.342	140.276	149.676	146.173
4.542	99.7525	99.1357	99.3945	99.5726	0.247525	0.864304	0.605536	0.42735	136.197	139.471	149.935	144.444
4.584	99.7573	99.2201	99.3838	99.5737	0.242718	0.779896	0.616197	0.426257	135.739	142.232	147.341	144.815
4.625	99.7517	99.2976	99.3822	99.3997	0.248344	0.702371	0.617829	0.600343	134.822	139.01	146.952	143.951
4.667	99.5895	99.2952	99.4764	99.3976	0.410509	0.704846	0.52356	0.60241	134.021	140.161	148.638	143.457
4.709	99.5875	99.2021	99.3811	99.3981	0.412541	0.797872	0.618921	0.601892	134.479	139.471	146.693	143.58
4.75	99.6667	99.1071	99.3816	99.4801	0.333333	0.892857	0.618375	0.519931	135.739	138.09	146.822	142.469
4.792	99.6702	99.2844	99.2098	99.4787	0.329761	0.715564	0.790167	0.521286	134.25	139.586	147.73	142.099
4.834	99.6656	99.2806	99.1135	99.4741	0.334448	0.719424	0.886525	0.525855	133.219	137.629	146.304	140.864
4.875	99.7473	99.2844	99.1986	99.2945	0.252738	0.715564	0.801425	0.705467	131.501	136.594	145.655	140
4.917	99.7468	99.2832	99.1063	99.3865	0.253165	0.716846	0.893655	0.613497	132.073	136.364	145.136	140.864
4.959	99.7458	99.3694	99.1964	99.3849	0.254237	0.630631	0.803571	0.615114	131.501	135.788	145.266	140.494
5	99.7447	99.1833	99.1885	99.3761	0.255319	0.816697	0.811542	0.623886	130.813	135.213	143.839	138.519
5.042	99.7447	99.2707	99.1899	99.3794	0.255319	0.729262	0.810081	0.620567	129.439	135.213	144.099	139.259
5.084	99.6549	99.1796	99.3654	99.2927	0.345125	0.820419	0.634633	0.707339	130.584	133.372	143.061	139.63
5.125	99.6575	99.3596	99.1885	99.3744	0.342466	0.640439	0.811542	0.625559	129.668	134.407	143.839	138.148
5.167	99.6549	99.353	99.356	99.4595	0.345125	0.64695	0.643974	0.540541	128.064	133.372	140.986	137.037
5.209	99.6522	99.2667	99.3677	99.5483	0.347826	0.733272	0.63234	0.451671	127.491	132.336	143.58	136.667
5.25	99.6522	99.2606	99.2707	99.4531	0.347826	0.739372	0.729262	0.546946	126.231	132.336	142.283	135.432
5.292	99.5633	99.1667	99.0775	99.4555	0.436681	0.833333	0.922509	0.544465	126.002	131.761	140.597	136.049
5.334	99.561	99.1517	99.0715	99.4565	0.438982	0.848256	0.928505	0.543478	124.857	131.07	139.689	136.296
5.375	99.5614	99.2481	99.0654	99.4511	0.438596	0.75188	0.934579	0.548948	123.94	131.185	138.781	134.938
5.417	99.5599	99.2537	98.9786	99.4485	0.440141	0.746269	1.02136	0.551471	123.826	130.725	139.689	134.321
5.459	99.5548	99.4334	98.9652	99.4419	0.445236	0.566572	1.03481	0.55814	123.368	129.229	137.873	132.716
5.5	99.5563	99.5247	98.8636	99.445	0.443656	0.475285	1.13636	0.555042	121.764	129.689	136.965	133.457
5.542	99.5544	99.709	98.9564	99.4398	0.445633	0.29098	1.04364	0.560224	121.649	129.114	136.706	132.222
5.584	99.5536	99.5211	98.9403	99.4444	0.446429	0.478927	1.05973	0.555556	121.306	128.884	134.63	133.333
5.625	99.5524	99.6143	99.0431	99.434	0.447628	0.385728	0.956938	0.566038	119.702	128.539	135.538	130.864
5.667	99.545	99.709	99.0476	99.5265	0.454959	0.29098	0.952381	0.473485	117.869	126.467	136.187	130.37
5.709	99.545	99.5238	98.9623	99.6187	0.454959	0.47619	1.03774	0.381316	119.359	126.467	137.484	129.506
5.75	99.6296	99.5178	98.9494	99.7156	0.37037	0.48216	1.05062	0.28436	119.702	124.281	135.798	130.247
5.792	99.543	99.6113	98.9403	99.522	0.457038	0.388727	1.05973	0.478011	119.015	125.892	134.63	129.136
5.834	99.537	99.8045	99.1321	99.5265	0.462963	0.195503	0.867888	0.473485	119.129	124.281	134.501	130.37
5.875	99.5413	99.806	99.1354	99.5197	0.458716	0.193986	0.864553	0.480307	119.473	125.432	135.019	128.519
5.917	99.5383	99.7027	99.1124	99.5098	0.461681	0.297324	0.887574	0.490196	118.9	124.626	131.518	125.926
5.959	99.446	99.8043	99.006	99.5108	0.554017	0.195695	0.994036	0.489237	117.984	124.626	130.48	126.173
6	99.3433	99.5992	99.2024	99.5069	0.65666	0.400802	0.797607	0.493097	116.38	122.67	130.091	125.185
6.042	99.4286	99.596	99.2071	99.502	0.571429	0.40404	0.792864	0.498008	116.266	120.829	130.869	123.951
6.084	99.615	99.5935	98.996	99.4914	0.384986	0.406504	1.00402	0.508647	115.578	119.563	129.183	121.358
6.125	99.7107	99.3865	99.0854	99.4893	0.289296	0.613497	0.914634	0.510725	113.058	119.333	127.626	120.864
6.167	99.6132	99.2798	99.2708	99.3871	0.386847	0.720165	0.729167	0.61287	112.944	118.987	124.514	120.864
6.209	99.6086	99.26	99.2701	99.4829	0.391389	0.739958	0.729927	0.517063	112.027	117.606	124.384	119.383
6.25	99.7039	99.3671	99.2608	99.2769	0.29615	0.632911	0.739176	0.72314	113.058	116.571	122.827	119.506
6.292	99.5074	99.3631	99.3717	99.0683	0.492611	0.636943	0.628272	0.931677	111.111	116.801	123.865	119.259
6.334	99.5984	99.2716	99.1489	98.944	0.401606	0.728408	0.851064	1.05597	108.706	114.614	121.92	116.914
6.375	99.3994	99.3631	99.1453	98.9362	0.600601	0.636943	0.854701	1.06383	111.226	114.96	121.401	116.049
6.417	99.496	99.0466	99.0426	98.8197	0.504032	0.95339	0.957447	1.18026	109.049	114.154	121.92	115.062
6.459	99.4888	99.1543	99.1379	98.6871	0.511247	0.845666	0.862069	1.31291	109.164	112.543	120.363	112.84
6.5	99.4955	98.9083	99.1507	98.7041	0.504541	1.0917	0.849257	1.2959	107.904	114.039	122.179	114.321
6.542	99.4845	98.7027	99.1238	98.7055	0.515464	1.2973	0.876232	1.2945	107.789	111.623	118.418	114.444
6.584	99.3795	98.6985	99.2239	98.6828	0.620476	1.30152	0.776053	1.31723	106.186	111.277	116.991	112.469
6.625	99.3743	98.6842	99.1285	98.6755	0.625652	1.31579	0.87146	1.3245	104.124	110.357	119.066	111.852
6.667	99.3658	98.5808	99.3478	98.6942	0.634249	1.41921	0.652174	1.30577	103.551	108.861	119.326	113.457
6.709	99.3743	98.6799	99.3443	98.5839	0.625652	1.32013	0.655738	1.41612	104.238	110.357	118.677	113.333
6.75	99.2813	98.4513	99.3385	98.3589	0.718686	1.54867	0.661521	1.64114	103.093	112.083	117.639	112.84
6.792	99.1614	98.6726	99.3213	98.4547	0.838574	1.32743	0.678733	1.54525	103.207	109.781	114.656	111.852
6.834	99.1543	98.7571	99.3213	98.4199	0.845666	1.24294	0.678733	1.58014	101.718	108.861	114.656	109.383
6.875	99.1453	98.5344	99.209	98.3165	0.854701	1.46561	0.79096	1.6835	101.145	107.71	114.786	110
6.917	99.2529	98.6622	99.3166	98.2798	0.747065	1.33779	0.683371	1.72018	100.916	107.825	113.878	107.654
6.959	99.2797	98.708	98.8957	98.072	0.720288	1.29199	1.10429	1.92802	89.0034	95.8573	105.707	96.0494
7	99.0933	98.5333	99.2126	98.0027	0.906736	1.46667	0.787402	1.99734	86.5979	88.8377	98.8327	92.716
7.042	99.085	98.6245	98.9116	97.9253	0.915033	1.37552	1.08844	2.07469	84.9943	88.0322	95.3307	89.2593
7.084	99.2105	98.6092	98.75	98.1994	0.789474	1.39082	1.25	1.80055	82.7033	87.4568	93.3852	89.1358
7.125	99.2105	98.7465	98.615	97.9253	0.789474	1.25348	1.38504	2.07469	81.6724	87.4568	93.6446	89.2593
7.167	99.3243	98.727	98.3402	97.8723	0.675676	1.27298	1.65975	2.12766	82.7033	85.1554	93.7743	87.037
7.209	99.2011	98.7216	98.2069	98.0365	0.798935	1.27841	1.7931	1.96353	83.1615	86.4212	94.0337	88.0247
7.25	99.2	98.5994	98.4507	97.8814	0.8	1.40056	1.5493	2.11864	82.016	86.3061	92.0882	87.4074
7.292	99.1989	98.5816	98.5994	97.7622	0.801068	1.41844	1.40056	2.23776	81.4433	86.191	92.607	88.2716
7.334	99.3261	98.5816	98.4722	97.3126	0.673854	1.41844	1.52778	2.68741	81.5578	85.3855	93.3852	87.284
7.375	99.3234	98.6014	98.4507	97.191	0.67659	1.3986	1.5493	2.80899	81.0997	85.0403	92.0882	87.9012
7.417	99.1903	98.5994	98.1742	97.3352	0.809717	1.40056	1.82584	2.6648	81.7869	85.2704	92.3476	88.0247
7.459	99.3307	98.6994	98.0254	97.1751	0.669344	1.30058	1.97461	2.82486	81.0997	85.9609	91.9585	87.4074
7.5	99.1826	98.7124	97.905	97.5989	0.817439	1.28755	2.09497	2.40113	80.9851	84.4649	92.8664	87.4074
7.542	98.9071	98.5653	97.5921	96.2697	1.0929	1.43472	2.40793	3.73027	81.6724	84.2348	91.5694	86.0494
7.584	98.8966	98.4173	97.5887	96.8116	1.10345	1.58273	2.41135	3.18841	80.8706	83.4292	91.4397	85.1852
7.625	99.0331	98.1429	97.454	96.807	0.966851	1.85714	2.54597	3.19303	80.6415	83.3142	91.6991	85.0617
7.667	99.0264	97.8571	97.2934	96.9653	0.973574	2.14286	2.70655	3.03468	80.1833	82.7388	91.0506	85.4321
7.709	98.7448	97.9681	97.7175	96.6667	1.25523	2.03193	2.28245	3.33333	78.9233	82.5086	90.9209	85.1852
7.75	98.6245	97.5073	98.1214	96.5116	1.37552	2.49267	1.87861	3.48837	80.756	83.6594	89.7536	84.9383
7.792	98.762	97.654	98.4463	96.5318	1.23796	2.34604	1.55367	3.46821	80.2978	83.6594	91.8288	85.4321
7.834	98.6264	97.5146	98.415	95.8213	1.37363	2.48538	1.58501	4.17867	79.9542	83.7745	90.013	85.679
7.875	98.3356	97.6471	98.0198	96.3977	1.66436	2.35294	1.9802	3.60231	80.9851	82.9689	91.6991	85.679
7.917	97.9109	97.4777	97.0547	96.7049	2.08914	2.52226	2.9453	3.29513	80.1833	82.6237	92.4773	86.1728
7.959	97.7591	97.3373	96.8839	96.5763	2.2409	2.66272	3.11615	3.42368	79.8396	82.1634	91.5694	86.5432
8	97.479	96.5414	96.5861	96.7049	2.52101	3.45865	3.41394	3.29513	80.2978	82.1634	91.1803	86.1728
8.042	97.3126	96.3855	96.2319	96.2482	2.68741	3.61446	3.76812	3.7518	79.0378	81.3579	89.4942	85.5556
8.084	97.3464	96.2064	96.2804	95.6395	2.65363	3.79363	3.7196	4.36047	78.5796	82.3936	90.6615	84.9383
8.125	97.0506	95.9701	96.4912	95.1079	2.94944	4.02985	3.50877	4.89209	78.8087	81.9333	88.716	85.8025
8.167	97.0297	95.586	96.6521	94.8201	2.9703	4.414	3.34789	5.17986	78.5796	81.3579	89.1051	85.8025
8.209	97.0043	95.0995	96.6374	94.2899	2.99572	4.90046	3.36257	5.7101	78.8087	80.6674	88.716	84.321
8.25	96.5763	95.107	96.6077	94.4363	3.42368	4.89297	3.39233	5.56369	79.0378	80.6674	87.9377	84.321
8.292	96.875	95.356	96.7599	94.3114	3.125	4.64396	3.24006	5.68862	79.496	81.0127	88.0674	82.4691
8.334	96.1484	95.1515	96.1821	94.3536	3.85164	4.84848	3.81791	5.64636	80.0687	80.6674	88.3268	83.0864
8.375	96.6618	94.7123	96.0118	94.6746	3.33817	5.28771	3.98818	5.32544	79.0378	79.2865	87.808	83.4568
8.417	96.6521	94.6154	95.6456	94.362	3.34789	5.38462	4.35435	5.63798	77.8923	79.0564	86.3813	83.2099
8.459	96.2264	94.6071	95.7227	93.4947	3.77358	5.39291	4.27729	6.5053	79.1523	79.2865	87.9377	81.6049
8.5	96.0352	94.6071	95.8702	93.2229	3.96476	5.39291	4.12979	6.77711	79.7251	78.3659	87.9377	81.9753
8.542	95.7101	94.1824	96.1424	93.3131	4.28994	5.81761	3.85757	6.68693	78.9233	77.7906	87.4189	81.2346
8.584	95.671	94.2948	95.5994	93.3029	4.329	5.70523	4.40061	6.69711	79.6105	79.7468	85.4734	81.1111
8.625	95.3285	94.5946	95.8395	92.9556	4.67153	5.40541	4.16048	7.04441	78.6942	78.8262	87.2892	80.6173
8.667	95.4876	94.686	96.5672	92.9231	4.51237	5.31401	3.43284	7.07692	78.236	79.0564	86.9001	80.2469
8.709	95.38	94.8718	96.0961	93.5917	4.61997	5.12821	3.9039	6.40835	78.3505	77.2152	86.3813	82.8395
8.75	95.1807	95.0321	95.5687	92.5191	4.81928	4.96795	4.43131	7.48092	78.3505	76.4097	87.808	80.8642
8.792	95.1039	95.2077	95.6587	92.4731	4.89614	4.79233	4.34132	7.52688	77.8923	77.5604	86.6407	80.3704
8.834	95.4819	95.2998	95.3172	92.8571	4.51807	4.70016	4.68278	7.14286	77.7778	76.4097	85.8625	79.5062
8.875	95.5994	95.7096	95.092	92.9245	4.40061	4.29043	4.90798	7.07547	77.5487	75.8343	84.5655	78.5185
8.917	95.6989	95.5	95.107	93.0599	4.30108	4.5	4.89297	6.94006	77.0905	74.9137	84.8249	78.2716
8.959	95.8525	95.915	94.9387	93.4609	4.14747	4.08497	5.06135	6.53907	77.8923	74.9137	84.5655	77.4074
9	95.6386	96.1214	95.2978	94.0129	4.36137	3.87858	4.70219	5.98706	78.3505	73.878	82.7497	76.2963
9.042	96.2675	96.4883	95.5178	94.2308	3.7325	3.51171	4.48223	5.76923	77.4341	73.9931	83.917	77.037
9.084	96.1415	97.089	95.7547	94.6078	3.85852	2.91096	4.24528	5.39216	76.6323	71.5765	82.4903	75.5556
9.125	96.1844	96.9748	95.36	95.082	3.81558	3.02521	4.64	4.91803	75.6014	72.382	81.0636	75.3086
9.167	95.9807	96.8013	95.1334	95.2998	4.01929	3.19865	4.86656	4.70016	75.8305	71.5765	82.62	76.1728
9.209	96.2903	97.1619	95.6661	94.4805	3.70968	2.83806	4.33387	5.51948	75.3723	71.3464	80.8042	76.0494
9.25	96.1983	96.4041	95.2532	95.2614	3.80165	3.59589	4.74684	4.73856	75.3723	69.6203	81.9715	75.5556
9.292	96.5404	96.796	95.04	95.7912	3.45964	3.20405	4.96	4.20875	74.5704	69.8504	81.0636	73.3333
9.334	96.2662	97.2789	95.315	94.6844	3.73377	2.72109	4.68498	5.31561	74.685	70.8861	80.2853	74.321
9.375	96.248	97.4747	95.2459	94.822	3.75204	2.52525	4.7541	5.17799	74.4559	70.5409	79.118	76.2963
9.417	96.1603	97.4138	95.52	94.5274	3.83973	2.58621	4.48	5.47264	73.7686	68.9298	81.0636	74.4444
9.459	95.8949	97.227	94.599	94.9917	4.10509	2.77296	5.40098	5.00835	73.6541	70.0806	79.2477	73.9506
9.5	96.9849	97.3019	95.0577	94.8247	3.01508	2.69815	4.94234	5.17529	74.7995	68.6997	78.7289	73.9506
9.542	96.6942	97.9626	95.5224	94.9495	3.30579	2.03735	4.47761	5.05051	74.9141	69.6203	78.2101	73.3333
9.584	96.6833	97.079	95.6882	94.9066	3.31675	2.92096	4.31177	5.09338	74.1123	69.3901	78.2101	72.716
9.625	96.828	97.4048	95.6229	94.9917	3.17195	2.59516	4.3771	5.00835	74.2268	68.9298	77.0428	73.9506
9.667	96.6387	97.7352	95.8264	94.8419	3.36134	2.26481	4.17362	5.15807	74.5704	68.4695	77.6913	74.1975
9.709	96.9849	97.3498	95.5326	95.6229	3.01508	2.65018	4.46735	4.3771	73.5395	68.6997	75.4864	73.3333
9.75	97.1332	97.5177	96.0616	95.6882	2.86678	2.48227	3.93836	4.31177	72.7377	68.2394	75.7458	74.4444
9.792	96.9646	97.4729	95.9253	95.9799	3.03541	2.52708	4.0747	4.0201	72.6231	68.2394	76.3943	73.7037
9.834	97.4705	98.1917	96.0481	96.2046	2.52951	1.80832	3.95189	3.79538	72.5086	68.2394	75.4864	74.8148
9.875	97.5945	97.8417	96.2457	96.7051	2.4055	2.15827	3.75427	3.29489	70.9049	66.9735	76.0052	74.9383
9.917	97.2222	97.2875	96.0481	96.4527	2.77778	2.71248	3.95189	3.5473	70.9049	66.2831	75.4864	73.0864
9.959	97.079	96.7213	95.6597	96.6159	2.92096	3.27869	4.34028	3.38409	71.0195	66.9735	74.7082	72.963
10	97.5482	97.2656	96.7153	96.2898	2.45184	2.73438	3.28467	3.71025	70.2176	65.7077	71.0765	69.8765
10.042	97.2777	97.1831	96.699	95.7952	2.72232	2.8169	3.30097	4.20475	68.9576	63.4062	66.7964	67.5309
10.084	97.4312	96.9325	96.9052	95.8258	2.56881	3.06748	3.09478	4.17423	69.3013	62.7158	67.0558	68.0247
10.125	97.0425	96.9136	96.929	96.1326	2.95749	3.08642	3.07102	3.8674	69.7595	62.2555	67.5746	67.037
10.167	97.2015	96.9072	96.7308	96.4684	2.79851	3.09278	3.26923	3.5316	70.2176	61.6801	67.4449	66.4198
10.209	97.4217	96.822	96.5451	96.374	2.57827	3.17797	3.45489	3.62595	69.1867	62.4856	67.5746	64.6914
10.25	97.6277	97.0149	96.737	95.9032	2.37226	2.98507	3.26296	4.09683	69.0722	63.061	67.5746	66.2963
10.292	97.9667	97.18	96.5451	95.8015	2.03327	2.81996	3.45489	4.19847	68.4994	62.2555	67.5746	64.6914
10.334	97.619	96.9697	97.1098	96.1905	2.38095	3.0303	2.89017	3.80952	68.8431	62.8308	67.3152	64.8148
10.375	97.7654	97.4138	96.9171	96.8224	2.23464	2.58621	3.08285	3.17757	68.8431	61.7952	67.3152	66.0494
10.417	97.7737	97.1678	97.076	96.5714	2.22635	2.83224	2.92398	3.42857	68.7285	62.0253	66.537	64.8148
10.459	97.6492	97.3392	97.4257	96.8105	2.35081	2.66075	2.57426	3.18949	67.9267	63.6364	65.4994	65.8025
10.5	97.6364	96.8153	97.2332	96.9811	2.36364	3.18471	2.7668	3.01887	67.583	63.2911	65.6291	65.4321
10.542	97.7778	96.2105	97.0179	97.1805	2.22222	3.78947	2.98211	2.81955	66.7812	62.1404	65.2399	65.679
10.584	97.7819	95.9574	96.6337	96.5779	2.21811	4.04255	3.36634	3.42205	66.8958	62.2555	65.4994	64.9383
10.625	97.4406	96.3362	96.9819	96.6418	2.55941	3.66379	3.01811	3.35821	67.583	62.9459	64.4617	66.1728
10.667	97.8062	96.473	97.006	97.0149	2.19378	3.52697	2.99401	2.98507	66.2085	62.9459	64.9805	66.1728
10.709	97.9592	96.4361	95.8333	96.4286	2.04082	3.56394	4.16667	3.57143	66.323	62.0253	65.3696	65.679
10.75	98.0072	96.8487	95.6175	96.5974	1.99275	3.15126	4.38247	3.40265	66.2085	63.5213	65.1102	65.3086
10.792	98.1447	97.0464	95.5556	96.6355	1.85529	2.95359	4.44444	3.36449	66.323	62.0253	64.2023	66.0494
10.834	97.5379	96.1783	95.7404	96.1183	2.46212	3.82166	4.25963	3.8817	66.7812	60.7595	63.9429	66.7901
10.875	97.786	95.6432	95.1515	96.31	2.21402	4.35685	4.84848	3.69004	66.323	62.3705	64.2023	66.9136
10.917	97.723	95.5603	94.5122	95.5801	2.27704	4.43975	5.4878	4.41989	66.2085	60.6444	63.8132	67.037
10.959	97.7444	95.4167	94.1057	95.1673	2.25564	4.58333	5.89431	4.83271	66.0939	61.2198	63.8132	66.4198
11	97.9439	94.958	93.2238	94.6691	2.05607	5.04202	6.77618	5.33088	65.8648	61.565	63.1647	67.1605
11.042	97.9087	94.4681	92.8144	95.6767	2.09125	5.53191	7.18563	4.32331	64.4903	60.5293	64.9805	65.679
11.084	98.0769	93.2489	93.3852	95.3445	1.92308	6.75105	6.61479	4.65549	65.9794	59.8389	66.6667	66.2963
11.125	97.0646	93.4599	93.3071	94.8864	2.93542	6.54008	6.69291	5.11364	66.6667	58.8032	65.8885	65.1852
11.167	97.4659	93.1915	92.6877	94.084	2.53411	6.80851	7.31225	5.91603	66.0939	59.0334	65.6291	64.6914
11.209	96.3532	93.3902	93.0693	94.1748	3.64683	6.60981	6.93069	5.82524	66.323	59.954	65.4994	63.5802
11.25	95.3398	93.1535	92.4453	93.5167	4.66019	6.84647	7.55467	6.4833	66.2085	59.2635	65.2399	62.8395
11.292	94.8617	92.8571	91.6168	93.75	5.13834	7.14286	8.38323	6.25	65.1775	58.2278	64.9805	63.2099
11.334	94.9416	93.0085	91.1647	93.4866	5.05837	6.99153	8.83534	6.51341	65.063	59.1484	64.5914	64.4444
11.375	94.4664	92.7505	90.2893	93.4489	5.5336	7.24947	9.71074	6.55106	65.7503	58.2278	62.7756	64.0741
11.417	94.3775	93.2632	90.9091	92.5049	5.62249	6.73684	9.09091	7.49507	66.7812	57.3072	64.2023	62.5926
11.459	94.2231	93.8689	90.3885	92.955	5.77689	6.13108	9.61145	7.04501	64.9485	57.7675	63.4241	63.0864
11.5	94.1788	93.617	90.6314	92.9119	5.82121	6.38298	9.36864	7.08812	66.323	55.351	63.6835	64.4444
11.542	94.0452	94.2982	90.5622	92.8433	5.95483	5.70175	9.43775	7.15667	65.6357	56.0414	64.5914	63.8272
11.584	94.5946	94.7826	90.7598	92.9273	5.40541	5.21739	9.24025	7.07269	64.2612	55.351	63.1647	62.8395
11.625	94.6281	94.6352	90.4167	92.3529	5.3719	5.36481	9.58333	7.64706	65.063	55.6962	62.2568	62.963
11.667	93.9457	94.7826	90.1674	92.6214	6.05428	5.21739	9.83264	7.37864	63.5739	55.1208	61.9974	63.5802
11.709	92.9607	95.1271	91.1205	91.7647	7.03934	4.87288	8.87949	8.23529	64.8339	55.5811	61.3489	62.963
11.75	92.9167	95.0644	91.0064	91.8489	7.08333	4.93562	8.99358	8.15109	64.6048	55.2359	60.5707	62.0988
11.792	92.887	94.8936	91.3684	92.1844	7.11297	5.10638	8.63158	7.81563	64.0321	55.0058	61.6083	61.6049
11.834	92.4211	95.6332	90.4051	92.0892	7.57895	4.36681	9.59488	7.91075	65.4066	54.6605	60.8301	60.8642
11.875	92.5311	95.4644	91.1447	92.7126	7.46888	4.53564	8.85529	7.28745	64.4903	55.4661	60.0519	60.9877
11.917	92.3404	95.9227	91.1063	93.125	7.65957	4.07725	8.89371	6.875	63.5739	54.0852	59.7925	59.2593
11.959	92.6778	95.5457	91.0284	93.3884	7.32218	4.45434	8.97155	6.61157	64.4903	55.0058	59.2737	59.7531
12	92.6004	95.4048	91.2854	92.616	7.39958	4.59519	8.7146	7.38397	64.4903	54.4304	59.5331	58.5185
12.042	92.2432	95.7173	91.1638	93.5146	7.75681	4.28266	8.83621	6.48536	64.3757	54.8907	60.1816	59.0123
12.084	92.0259	95.4741	91.5767	93.3619	7.97414	4.52586	8.42333	6.63812	63.6884	53.3947	60.0519	57.6543
12.125	94.0552	95.671	92.2594	94.2675	5.9448	4.329	7.74059	5.73248	64.2612	54.2002	61.9974	58.1481
12.167	94.1176	94.8608	92.8726	93.8559	5.88235	5.13919	7.12743	6.14407	63.4593	54.7756	60.0519	58.2716
12.209	94.4915	94.8164	93.1718	92.9487	5.50847	5.18359	6.82819	7.05128	63.1157	54.3153	58.8846	57.7778
12.25	93.5897	95.0538	92.9032	93.2609	6.41026	4.94624	7.09677	6.73913	62.1993	53.855	60.3113	56.7901
12.292	93.6842	94.2731	92.9336	93.8998	6.31579	5.72687	7.06638	6.10022	61.2829	54.6605	60.5707	56.6667
12.334	92.8571	94.7137	93.0283	94.3231	7.14286	5.28634	6.97168	5.67686	62.1993	53.1646	59.5331	56.5432
12.375	93.8326	94.8081	92.9825	94.6695	6.1674	5.19187	7.01754	5.33049	61.1684	52.244	59.144	57.9012
12.417	94.3844	94.4321	92.8416	94.9891	5.61555	5.56793	7.15835	5.01089	60.5956	53.2796	59.7925	56.6667
12.459	93.8034	95.1327	93.4354	95.0855	6.19658	4.86726	6.56455	4.91453	61.0538	53.855	59.2737	57.7778
12.5	93.1478	94.6067	93.133	94.5534	6.85225	5.39326	6.86695	5.44662	60.5956	53.7399	60.441	56.6667
12.542	93.1183	94.7598	93.6957	94.206	6.88172	5.24017	6.30435	5.79399	61.3975	53.5098	59.6628	57.5309
12.584	93.2166	93.9732	93.0736	94.3601	6.78337	6.02679	6.92641	5.63991	60.5956	52.5892	59.9222	56.9136
12.625	92.4945	93.8462	93.1034	94.0171	7.50552	6.15385	6.89655	5.98291	60.252	52.1289	60.1816	57.7778
12.667	93.6937	93.2609	93.2018	93.7093	6.30631	6.73913	6.79825	6.29067	59.1065	51.0932	59.144	56.9136
12.709	94.3311	92.7948	92.094	93.6681	5.66893	7.20524	7.90598	6.33188	60.0229	50.748	60.7004	56.5432
12.75	94.1834	93.1567	91.5556	93.0958	5.81655	6.84327	8.44444	6.90423	59.6793	51.4384	58.3658	55.4321
12.792	94.0265	93.4498	91.8322	92.9385	5.97345	6.55022	8.16777	7.0615	59.1065	52.0138	58.7549	54.1975
12.834	92.9705	92.936	91.2556	93.2735	7.02948	7.06402	8.74439	6.72646	58.4192	50.748	57.847	55.0617
12.875	92.4444	92.4406	91.3333	93.2886	7.55556	7.5594	8.66667	6.71141	58.7629	51.7837	58.3658	55.1852
12.917	93.2886	92.9978	92.0455	93.3628	6.71141	7.00219	7.95455	6.63717	58.1901	51.4384	57.0687	55.8025
12.959	95.5814	95.2381	93.4426	94.1452	4.4186	4.7619	6.55738	5.8548	57.5029	49.4822	55.3826	52.716
13	95	94.7644	93.5867	94.2857	5	5.2356	6.4133	5.71429	56.0137	48.3314	54.6044	51.8519
13.042	95.1338	94.7368	93.3661	94.5679	4.86618	5.26316	6.63391	5.4321	55.8992	47.2957	52.7886	50
13.084	95.086	95.1031	93.9173	93.7028	4.914	4.89691	6.08273	6.29723	54.4101	46.8354	53.3074	49.0123
13.125	94.8478	95.1282	94.2029	94.2211	5.15222	4.87179	5.7971	5.77889	54.8683	49.1369	53.6965	49.1358
13.167	94.8148	95.3247	94.7242	93.7186	5.18519	4.67532	5.27578	6.28141	55.441	46.6053	54.0856	49.1358
13.209	95.2261	95.288	94.5946	93.7811	4.77387	4.71204	5.40541	6.21891	55.3265	45.7998	52.7886	49.6296
13.25	95.6522	95.443	94.6988	93.4177	4.34783	4.55696	5.3012	6.58228	55.8992	47.641	53.8262	48.7654
13.292	95.3771	95.4887	94.7242	92.6582	4.62287	4.51128	5.27578	7.34177	55.7847	47.2957	54.0856	48.7654
13.334	94.9519	95.4774	95.4869	93.0693	5.04808	4.52261	4.51306	6.93069	55.5556	47.8711	54.6044	49.8765
13.375	94.4444	95.7711	95.2494	92.9825	5.55556	4.22886	4.75059	7.01754	56.0137	47.641	54.6044	49.2593
13.417	94.5626	95.9184	95.933	93.3498	5.43735	4.08163	4.06699	6.65025	55.6701	48.6766	54.2153	50.1235
13.459	94.3529	95.8225	96.2529	93.253	5.64706	4.17755	3.74707	6.74699	56.3574	48.9068	55.3826	51.2346
13.5	95.3052	96.7005	96.0557	92.7007	4.69484	3.29949	3.94432	7.29927	56.8156	49.0219	55.9014	50.7407
13.542	95.5294	96.7254	96.3048	92.439	4.47059	3.27456	3.69515	7.56098	56.4719	48.9068	56.1608	50.6173
13.584	95.283	96.4467	96.5517	93.1818	4.71698	3.5533	3.44828	6.81818	55.8992	48.7917	56.4202	48.8889
13.625	95.9811	96.2406	96.5675	93.4625	4.01891	3.7594	3.43249	6.53753	56.1283	48.6766	56.6796	50.9877
13.667	96.6265	96	96.8397	93.932	3.37349	4	3.16027	6.06796	55.0974	47.756	57.4578	50.8642
13.709	95.9135	96.2963	96.8182	93.4783	4.08654	3.7037	3.18182	6.52174	55.441	47.8711	57.0687	51.1111
13.75	95.4327	95.7816	97.032	93.1373	4.56731	4.21836	2.96804	6.86275	54.7537	47.8711	56.8093	50.3704
13.792	96.088	95.5335	96.5596	93.5252	3.91198	4.4665	3.44037	6.47482	54.5246	47.0656	56.5499	51.4815
13.834	96.5517	95.7921	96.3636	93.4146	3.44828	4.20792	3.63636	6.58537	54.5246	46.7204	57.0687	50.6173
13.875	95.6311	95.4887	95.8904	93.7198	4.36893	4.51128	4.10959	6.28019	53.2646	47.4108	56.8093	51.1111
13.917	96.0784	95.4315	95.1501	92.5837	3.92157	4.56853	4.84988	7.41627	52.921	46.9505	56.1608	51.6049
13.959	95.4869	95.4198	95.2164	92.8741	4.51306	4.58015	4.7836	7.12589	52.4628	48.4465	56.939	51.9753
14	96.3768	95.5665	95.4128	93.5407	3.62319	4.4335	4.58716	6.45933	51.7755	47.641	56.5499	51.6049
14.042	96.3415	95.7921	95.1945	93.1442	3.65854	4.20792	4.80549	6.85579	53.1501	47.1807	56.6796	52.2222
14.084	96.6019	96.01	95.4442	93.6508	3.39806	3.99002	4.55581	6.34921	52.8064	47.4108	56.939	54.4444
14.125	96.3054	96.2406	95.2703	93.007	3.69458	3.7594	4.72973	6.99301	53.3792	46.7204	57.5875	52.963
14.167	96.25	95.0649	94.8837	93.3333	3.75	4.93506	5.11628	6.66667	52.8064	46.0299	55.7717	53.7037
14.209	95.7606	95.1777	94.7368	93.3025	4.2394	4.82234	5.26316	6.69746	52.2337	46.145	56.6796	53.4568
14.25	96.01	95.443	94.7126	93.1973	3.99002	4.55696	5.28736	6.80272	52.3482	46.145	56.4202	54.4444
14.292	95.5112	95.0904	96.0094	93.4091	4.48878	4.90956	3.99061	6.59091	52.2337	46.145	55.2529	54.321
14.334	95.6853	95.2141	96.1353	92.8736	4.31472	4.78589	3.86473	7.12644	52.1191	45.3395	53.6965	53.7037
14.375	95.5224	95.1777	96.5686	93.4579	4.47761	4.82234	3.43137	6.54206	52.4628	46.2601	52.9183	52.8395
14.417	94.7368	95.6853	95.8637	92.8571	5.26316	4.31472	4.13625	7.14286	52.0046	45.9148	53.3074	53.5802
14.459	94.9495	96.1929	95.3545	93.0556	5.05051	3.80711	4.64548	6.94444	52.6919	45.5696	53.048	53.3333
14.5	94.8718	95.8869	95.8738	92.8058	5.12821	4.11311	4.12621	7.19424	53.4937	44.8792	53.4371	51.4815
14.542	94.697	95.9079	95.599	92.6366	5.30303	4.09207	4.40098	7.36342	53.6082	45.5696	53.048	51.9753
14.584	95.2854	96.3158	94.5946	93.7355	4.71464	3.68421	5.40541	6.2645	52.921	46.3751	52.7886	53.2099
14.625	94.6429	96.9309	93.9698	94.1315	5.35714	3.06905	6.03015	5.86854	52.4628	45.1093	51.6213	52.5926
14.667	94.6565	96.7337	95.25	93.3492	5.34351	3.26633	4.75	6.65083	52.6919	45.2244	51.8807	51.9753
14.709	94.3734	96.1929	95.5	93.4579	5.6266	3.80711	4.5	6.54206	51.7755	44.9942	51.8807	52.8395
14.75	94.0874	96.2312	95.5112	93.75	5.9126	3.76884	4.48878	6.25	51.5464	44.7641	52.0104	51.358
14.792	94.5736	96.7254	95.5556	93.8534	5.42636	3.27456	4.44444	6.14657	51.3173	44.5339	52.5292	52.2222
14.834	94.2211	96.6581	95.4545	94.1038	5.77889	3.3419	4.54545	5.89623	51.0882	45.7998	51.3619	52.3457
14.875	94.5876	95.8869	95.4545	93.5407	5.41237	4.11311	4.54545	6.45933	50.4009	44.649	51.3619	51.6049
14.917	94.3299	96.134	95.1157	94.1748	5.6701	3.86598	4.88432	5.82524	51.2027	44.649	50.454	50.8642
14.959	94.1476	95.5145	94.6565	92.944	5.85242	4.48549	5.34351	7.05596	50.63	45.2244	50.9728	50.7407
15	94.5596	95.0904	94.7781	94.0191	5.44041	4.90956	5.22193	5.98086	50.4009	44.4189	49.6757	51.6049
15.042	93.7662	95.0649	94.2708	94.2029	6.23377	4.93506	5.72917	5.7971	49.2554	44.3038	49.8054	51.1111
15.084	94.8649	94.359	93.7824	94.4444	5.13514	5.64103	6.21762	5.55556	50.1718	42.5777	50.0649	51.1111
15.125	94.6092	94.3299	93.6842	95.122	5.39084	5.6701	6.31579	4.87805	50.4009	42.6928	49.2866	50.6173
15.167	95.0521	93.8144	93.2468	95.0495	4.94792	6.18557	6.75325	4.9505	49.9427	44.1887	49.9351	49.8765
15.209	95.0392	94.0568	92.8021	94.878	4.96084	5.94315	7.19794	5.12195	51.0882	44.0736	50.454	50.6173
15.25	95.5381	94.4444	93.0052	94.6731	4.46194	5.55556	6.99482	5.32688	50.1718	43.8435	50.0649	50.9877
15.292	95.5381	94.5026	93.5733	94.6472	4.46194	5.49738	6.42674	5.3528	50.7446	43.8435	50.454	50.7407
15.334	95.5497	94.2257	93.4383	94.6341	4.45026	5.77428	6.56168	5.36585	50.5155	43.9586	49.4163	50.6173
15.375	96.1039	93.4383	93.4037	94.5545	3.8961	6.56168	6.59631	5.44554	49.4845	44.3038	49.1569	49.8765
15.417	96.114	93.4037	93.9241	93.8575	3.88601	6.59631	6.07595	6.14251	49.4845	44.4189	51.2322	50.2469
15.459	95.8005	94.2257	93.4211	94.1606	4.19948	5.77428	6.57895	5.83942	49.5991	43.8435	49.2866	50.7407
15.5	95.6757	93.3333	93.3511	95.098	4.32432	6.66667	6.64894	4.90196	48.4536	42.5777	48.7678	50.3704
15.542	96.1957	93.4211	93.9474	94.5946	3.80435	6.57895	6.05263	5.40541	48.11	42.3475	49.2866	50.2469
15.584	95.9677	93.6639	94.0217	94.5813	4.03226	6.33609	5.97826	5.41872	47.5372	42.8078	47.7302	50.1235
15.625	95.9786	93.8005	93.3702	94.2356	4.02145	6.19946	6.62983	5.76441	47.9954	42.9229	46.952	49.2593
15.667	96.5333	93.3333	94.429	94.3627	3.46667	6.66667	5.57103	5.63725	47.7663	43.153	46.5629	50.3704
15.709	95.8791	93.9726	94.3662	94.0594	4.12088	6.0274	5.6338	5.94059	47.3081	41.8872	46.0441	49.8765
15.75	95.5056	93.6464	93.8547	94.7103	4.49438	6.35359	6.14525	5.28967	46.8499	40.9666	46.4332	49.0123
15.792	95.2778	94.0217	94.0845	93.8575	4.72222	5.97826	5.91549	6.14251	45.9336	41.4269	46.0441	50.2469
15.834	95.7507	94.7658	92.9577	94.6835	4.24929	5.23416	7.04225	5.31646	46.3918	40.6214	46.0441	48.7654
15.875	95.5923	94.7802	92.5926	95.3247	4.40771	5.21978	7.40741	4.67532	46.0481	41.7722	45.5253	47.5309
15.917	95.9128	95.5432	92.7746	94.8586	4.08719	4.45682	7.22543	5.14139	46.7354	42.2325	44.8768	48.0247
15.959	95.8217	95.4802	93.2203	94.8718	4.17827	4.51977	6.77966	5.12821	46.3918	41.3119	45.9144	48.1481
16	95.8678	94.7514	92.9178	94.8148	4.13223	5.24862	7.08215	5.18519	46.2772	41.7722	45.7847	50
16.042	96.3889	94.2623	92.4581	94.7631	3.61111	5.7377	7.5419	5.23691	46.8499	41.4269	46.4332	49.5062
16.084	95.7386	94.3548	93.6464	94.3445	4.26136	5.64516	6.35359	5.65553	46.0481	40.5063	46.952	48.0247
16.125	95.493	94.1989	93.3148	93.7984	4.50704	5.8011	6.68524	6.20155	46.0481	40.8516	46.5629	47.7778
16.167	96.1111	94.086	93.6963	93.9633	3.88889	5.91398	6.30372	6.03675	45.5899	41.4269	45.2659	47.037
16.209	95.5182	93.2773	94.0678	93.0851	4.48179	6.72269	5.9322	6.91489	45.4754	41.0817	45.9144	46.4198
16.25	95.3552	93.9394	93.4247	93.6508	4.64481	6.06061	6.57534	6.34921	44.6735	42.1174	47.3411	46.6667
16.292	95.3039	93.0168	93.6639	93.2432	4.69613	6.98324	6.33609	6.75676	45.0172	41.6571	47.0817	45.679
16.334	95.702	92.4157	94.1504	93.6288	4.29799	7.58427	5.84958	6.37119	44.4444	40.1611	46.5629	44.5679
16.375	95.5182	92.437	93.6111	93.6111	4.48179	7.56303	6.38889	6.38889	44.6735	41.0817	46.6926	44.4444
16.417	94.6927	92.4581	93.3333	93.2011	5.30726	7.5419	6.66667	6.79887	44.6735	41.1968	46.6926	43.5802
16.459	95.4674	91.7355	93.8719	92.2857	4.53258	8.26446	6.12813	7.71429	43.9863	40.6214	46.5629	43.2099
16.5	95.2941	92.1196	94.4134	92.7114	4.70588	7.88043	5.58659	7.28863	43.1844	39.1254	46.4332	42.3457
16.542	95.6395	92.562	94.4134	92.1739	4.36047	7.43802	5.58659	7.82609	44.1008	39.5857	46.4332	42.5926
16.584	95.549	92.2006	95.1289	92.4198	4.45104	7.79944	4.87106	7.58017	43.8717	38.7802	45.2659	42.3457
16.625	95.8084	92.4791	95.1977	92.1512	4.19162	7.52089	4.80226	7.84884	44.6735	38.435	45.9144	42.4691
16.667	95.7704	91.7379	95.4286	91.2281	4.22961	8.26211	4.57143	8.77193	44.3299	38.0898	45.3956	42.2222
16.709	95.1368	91.3793	95.5882	90.9091	4.86322	8.62069	4.41176	9.09091	44.559	37.8596	44.0986	42.0988
16.75	95.8209	92.1283	93.9481	91.6905	4.1791	7.87172	6.05187	8.30946	44.9026	38.5501	45.0065	43.0864
16.792	98.4568	94.0476	96.0606	92.8803	1.54321	5.95238	3.93939	7.11974	42.9553	37.2842	42.8016	38.1481
16.834	98.3607	92.8793	96.2264	92.3588	1.63934	7.12074	3.77358	7.6412	43.6426	35.0978	41.2451	37.1605
16.875	98.7421	94.0252	95.5272	92.7152	1.25786	5.97484	4.47284	7.28477	42.4971	36.5938	40.5966	37.284
16.917	98.4227	93.8272	94.7883	90.9408	1.57729	6.17284	5.21173	9.05923	42.6117	36.4787	39.8184	35.4321
16.959	98.3974	93.617	94.4079	91.4474	1.60256	6.38298	5.59211	8.55263	43.0699	35.9033	39.4293	37.5309
17	98.7302	93.5385	94.0984	91.195	1.26984	6.46154	5.90164	8.80503	42.7262	36.2486	39.559	39.2593
17.042	98.4802	93.6909	94.1935	92.0128	1.51976	6.30915	5.80645	7.98722	42.6117	37.8596	40.2075	38.642
17.084	98.4802	93.9873	93.7908	92.2601	1.51976	6.01266	6.20915	7.73994	42.0389	37.8596	39.6887	39.8765
17.125	98.4472	93.7304	94.3709	91.25	1.5528	6.26959	5.62914	8.75	42.7262	37.0541	39.1699	39.5062
17.167	98.1132	93.2515	93.9683	91.3738	1.88679	6.74847	6.03175	8.6262	43.4135	36.5938	40.856	38.642
17.209	98.1424	93.1677	93.4641	91.4557	1.85759	6.8323	6.53595	8.5443	42.7262	37.1692	39.6887	39.0123
17.25	98.4663	92.1136	93.9683	91.6129	1.53374	7.88644	6.03175	8.3871	42.6117	37.5144	40.856	38.2716
17.292	97.9104	92.7445	93.0159	91.8033	2.08955	7.25552	6.98413	8.19672	42.1535	38.5501	40.856	37.6543
17.334	97.0238	93.038	93.0159	92.6421	2.97619	6.96203	6.98413	7.35786	42.3826	38.6651	40.856	36.9136
17.375	96.904	92.1384	92.3567	91.8567	3.09598	7.86164	7.64331	8.14332	42.0389	37.1692	40.7263	37.9012
17.417	97.2477	90.9657	91.8831	92.0382	2.75229	9.03427	8.11688	7.96178	42.7262	37.6295	39.9481	38.7654
17.459	96.5839	91.9003	91.6933	91.8567	3.41615	8.09969	8.30671	8.14332	42.268	37.0541	40.5966	37.9012
17.5	95.8991	92.163	91.6933	91.8831	4.10095	7.83699	8.30671	8.11688	42.7262	36.4787	40.5966	38.0247
17.542	96.2145	92.9012	91.5584	91.6933	3.78549	7.09877	8.44156	8.30671	43.1844	36.4787	39.9481	38.642
17.584	95.2381	91.6149	91.5584	91.3738	4.7619	8.38509	8.44156	8.6262	42.3826	36.2486	39.9481	38.642
17.625	95.679	92.5	91.875	90.9091	4.32099	7.5	8.125	9.09091	42.0389	37.2842	41.5045	39.3827
17.667	95.3988	92.9448	91.4894	91.25	4.60123	7.05521	8.51064	8.75	42.268	37.5144	42.6719	39.5062
17.709	95.9375	92.7928	91.7178	90.5229	4.0625	7.20721	8.28221	9.47712	42.9553	36.8239	42.2827	37.7778
17.75	95.8466	93.0723	91.4557	90.1961	4.15335	6.92771	8.5443	9.80392	43.4135	36.0184	40.9857	37.7778
17.792	95.9119	91.0714	91.7722	88.9251	4.08805	8.92857	8.22785	11.0749	43.299	36.5938	40.9857	37.9012
17.834	95.8065	91.2387	92.5	89.2157	4.19355	8.76133	7.5	10.7843	42.9553	35.6732	41.5045	37.7778
17.875	95.5696	90.0901	93.0159	89.2157	4.43038	9.90991	6.98413	10.7843	42.9553	36.3636	40.856	37.7778
17.917	94.4984	90.7407	92.4837	88.4488	5.50162	9.25926	7.51634	11.5512	42.268	35.5581	39.6887	37.4074
17.959	94.2308	91.5361	91.6149	88.6731	5.76923	8.46395	8.38509	11.3269	42.8408	35.9033	41.7639	38.1481
18	94.5338	91.4373	92.2601	89.1803	5.46624	8.56269	7.73994	10.8197	42.4971	35.7883	41.8936	37.6543
18.042	93.9189	90.6061	91.3313	89.8026	6.08108	9.39394	8.66873	10.1974	42.1535	34.0621	41.8936	37.5309
18.084	93.266	91.018	90.6832	89.0675	6.73401	8.98204	9.31677	10.9325	42.268	34.1772	41.7639	38.3951
18.125	93.9394	89.2537	90.6542	90.0322	6.06061	10.7463	9.34579	9.96785	42.8408	34.1772	41.6342	38.3951
18.167	93.7294	88.4848	89.6875	90.228	6.27063	11.5152	10.3125	9.77199	42.8408	34.8677	41.5045	37.9012
18.209	93.0693	89.3293	90.3427	89.4389	6.93069	10.6707	9.65732	10.5611	43.0699	34.8677	41.6342	37.4074
18.25	93.4853	89.1975	91.2621	89.8361	6.51466	10.8025	8.73786	10.1639	42.6117	35.328	40.0778	37.6543
18.292	93.0921	89.2638	91.7197	90.9968	6.90789	10.7362	8.28025	9.00322	43.8717	34.9827	40.7263	38.3951
18.334	93.1148	89.2638	90.7348	90.7895	6.88525	10.7362	9.26518	9.21053	43.6426	35.0978	40.5966	37.5309
18.375	92.8339	88.5542	90.6752	91.3738	7.16612	11.4458	9.32476	8.6262	42.9553	35.328	40.3372	38.642
18.417	93.7086	87.6543	90.228	90.2821	6.29139	12.3457	9.77199	9.71787	43.5281	34.7526	39.8184	39.3827
18.459	94.5513	86.7692	90.5537	91.0769	5.44872	13.2308	9.44625	8.92308	42.9553	35.9033	39.8184	40.1235
18.5	93.871	86.8098	91.0891	89.7516	6.12903	13.1902	8.91089	10.2484	42.9553	35.6732	39.2996	39.7531
18.542	93.9683	85.6707	91.0596	88.1988	6.03175	14.3293	8.9404	11.8012	43.299	36.2486	39.1699	39.7531
18.584	94.2308	85.5422	90.5229	89.2063	5.76923	14.4578	9.47712	10.7937	42.8408	35.9033	39.6887	38.8889
18.625	93.2039	83.8906	89.8361	88.4615	6.79612	16.1094	10.1639	11.5385	43.1844	35.5581	39.559	38.5185
18.667	94.3396	84.5455	90.1961	89.2157	5.66038	15.4545	9.80392	10.7843	43.0699	36.5938	39.6887	37.7778
18.709	93.6709	84.7305	88.8889	89.0365	6.32911	15.2695	11.1111	10.9635	43.7572	36.3636	39.6887	37.1605
18.75	93.5484	84.1945	88.4868	89.9023	6.45161	15.8055	11.5132	10.0977	43.9863	35.6732	39.4293	37.9012
18.792	94.5161	82.8746	89.3688	88.6435	5.48387	17.1254	10.6312	11.3565	43.6426	35.6732	39.0402	39.1358
18.834	94.7712	83.0769	88.9262	89.1447	5.22876	16.9231	11.0738	10.8553	44.3299	35.2129	38.6511	37.5309
18.875	94.8387	80.9375	89.0411	88.4488	5.16129	19.0625	10.9589	11.5512	43.299	35.6732	37.8729	37.4074
18.917	94.5161	82.1086	88.9262	89.5973	5.48387	17.8914	11.0738	10.4027	43.299	35.6732	38.6511	36.7901
18.959	95.4545	83.0671	89.3836	89.3333	4.54545	16.9329	10.6164	10.6667	43.7572	35.443	37.8729	37.037
19	95.5696	83.8095	90.2778	90.5405	4.43038	16.1905	9.72222	9.45946	42.1535	36.3636	37.3541	36.5432
19.042	96.0526	83.1715	90.2098	90.625	3.94737	16.8285	9.79021	9.375	41.9244	34.9827	37.0947	35.5556
19.084	95.7377	85.3503	89.0459	92.1233	4.2623	14.6497	10.9541	7.87671	41.3517	35.0978	36.7056	36.0494
19.125	96.1415	85.2564	89.3238	91.8919	3.85852	14.7436	10.6762	8.10811	42.1535	35.7883	36.4462	36.5432
19.167	95.5414	85.6187	89.4366	93.5811	4.4586	14.3813	10.5634	6.41892	42.7262	36.1335	36.8353	36.5432
19.209	95.5414	84.5395	90.4255	93.4708	4.4586	15.4605	9.57447	6.52921	41.8099	36.1335	36.5759	35.9259
19.25	94.8882	84.4884	90.0709	93.3798	5.11182	15.5116	9.92908	6.62021	41.5808	36.0184	36.5759	35.4321
19.292	94.5513	86.9863	89.8917	93.8356	5.44872	13.0137	10.1083	6.16438	41.6953	35.9033	35.9274	36.0494
19.334	95.2229	88.2353	89.7059	94.1781	4.77707	11.7647	10.2941	5.82192	41.5808	36.1335	35.2789	36.0494
19.375	95.4098	88.6364	90.1099	93.9394	4.59016	11.3636	9.89011	6.06061	41.3517	35.0978	35.4086	36.6667
19.417	95.4545	88.3117	89.6057	93.9597	4.54545	11.6883	10.3943	6.04027	42.6117	35.443	36.1868	36.7901
19.459	95.3795	87.6221	89.6429	93.9189	4.62046	12.3779	10.3571	6.08108	42.1535	34.8677	36.3165	36.5432
19.5	95.0166	88.6667	90.7473	93.9597	4.98339	11.3333	9.25267	6.04027	42.268	34.6375	36.4462	36.7901
19.542	94.7541	87.1287	91.0394	93.2432	5.2459	12.8713	8.96057	6.75676	41.4662	35.0978	36.1868	36.5432
19.584	94.6844	86.3787	91.5789	93.266	5.31561	13.6213	8.42105	6.73401	41.9244	34.6375	36.965	36.6667
19.625	95.2862	86.2179	90.7534	92.3333	4.7138	13.7821	9.24658	7.66667	40.3207	34.1772	37.8729	37.037
19.667	94.5578	86.5385	90.5405	92.1502	5.44218	13.4615	9.45946	7.84983	40.6644	33.832	38.3917	36.1728
19.709	94.9153	86.1736	91.2752	92.1233	5.08475	13.8264	8.72483	7.87671	40.6644	33.9471	38.6511	36.0494
19.75	95.0495	85.489	91.0959	92.5926	4.9505	14.511	8.90411	7.40741	39.8625	34.8677	37.8729	36.6667
19.792	95.5631	86.5517	94.0559	94.306	4.43686	13.4483	5.94406	5.69395	40.0916	33.7169	37.0947	34.6914
19.834	95.5882	86.0714	94.7955	94.7566	4.41176	13.9286	5.20446	5.24345	40.0916	31.3003	34.8898	32.963
19.875	95.1673	84.8921	94.8148	94.6154	4.83271	15.1079	5.18519	5.38462	39.5189	30.9551	35.0195	32.0988
19.917	95.2206	85.3047	94.4444	93.8697	4.77941	14.6953	5.55556	6.13027	39.9771	31.3003	35.0195	32.2222
19.959	95.5556	85.6631	94.7566	93.2806	4.44444	14.3369	5.24345	6.71937	39.5189	31.0702	34.6304	31.2346
20	95.0382	85.4015	95.0943	92.2179	4.96183	14.5985	4.90566	7.7821	39.8625	30.1496	34.3709	31.7284
20.042	96.3899	85.3047	94.6565	92.278	3.61011	14.6953	5.34351	7.72201	39.5189	31.8757	33.9818	31.9753
20.084	96.3636	84.6975	94.5946	92.2481	3.63636	15.3025	5.40541	7.75194	39.748	31.6456	33.5927	31.8519
20.125	96.2825	85.3571	96	92.5197	3.71747	14.6429	4	7.48031	39.2898	30.9551	32.4254	31.358
20.167	96.337	86.4964	96.4567	92.2179	3.663	13.5036	3.54331	7.7821	39.9771	31.4154	32.9442	31.7284
20.209	96	86.9565	95.6175	91.4729	4	13.0435	4.38247	8.52713	40.5498	31.6456	32.5551	31.8519
20.25	94.964	88.8489	96.0474	93.0233	5.03597	11.1511	3.95257	6.97674	40.3207	31.9908	32.8145	31.8519
20.292	94.306	89.3238	96.5251	92.3372	5.69395	10.6762	3.4749	7.66284	41.2371	32.336	33.5927	32.2222
20.334	94.2446	89.4737	96.9112	90.9804	5.7554	10.5263	3.0888	9.01961	40.5498	31.9908	33.5927	31.4815
20.375	94.2857	88.8489	96.5909	90.9091	5.71429	11.1511	3.40909	9.09091	40.4353	32.2209	34.2412	31.2346
20.417	93.9286	89.8955	97.0696	89.7638	6.07143	10.1045	2.9304	10.2362	39.8625	32.2209	35.4086	31.358
20.459	94.2857	89.9306	95.8491	89.2857	5.71429	10.0694	4.15094	10.7143	40.8935	32.2209	34.3709	31.1111
20.5	94.2446	89.3238	96.6543	90.0398	5.7554	10.6762	3.34572	9.96016	39.748	31.9908	34.8898	30.9877
20.542	93.1655	90.5923	97.318	89.2857	6.83453	9.40767	2.68199	10.7143	39.748	31.9908	33.8521	31.1111
20.584	92.9329	90.9722	96.8992	90.4	7.06714	9.02778	3.10078	9.6	40.4353	32.5662	33.463	30.8642
20.625	92.8826	91.4676	97.3282	90.6883	7.11744	8.53242	2.67176	9.31174	40.2062	32.336	33.9818	30.4938
20.667	92.7798	91.2892	97.7099	91.0506	7.22022	8.7108	2.29008	8.94942	40.6644	31.8757	33.9818	31.7284
20.709	92.2509	91.8367	95.4198	90.9804	7.74908	8.16327	4.58015	9.01961	39.9771	31.1853	33.9818	31.4815
20.75	93.1159	90.9699	94.2748	91.0506	6.88406	9.0301	5.72519	8.94942	40.5498	31.7606	33.9818	31.7284
20.792	93.4307	90.2027	93.9394	90.3846	6.56934	9.7973	6.06061	9.61538	40.6644	31.5305	34.2412	32.0988
20.834	93.19	89.4915	93.8931	89.9225	6.81004	10.5085	6.10687	10.0775	39.9771	32.1059	33.9818	31.8519
20.875	93.4545	89.1803	93.6567	90.2344	6.54545	10.8197	6.34328	9.76562	39.5189	31.6456	34.7601	31.6049
20.917	92.4731	89.5765	93.609	90.1961	7.52688	10.4235	6.39098	9.80392	38.9462	32.1059	34.5006	31.4815
20.959	92.1642	89.1447	93.5849	89.3701	7.83582	10.8553	6.41509	10.6299	38.7171	30.84	34.3709	31.358
21	92.4188	86.8167	92.8839	90.5303	7.58123	13.1833	7.1161	9.4697	38.1443	31.8757	34.6304	32.5926
21.042	91.8216	88.1988	93.3333	89.7638	8.17844	11.8012	6.66667	10.2362	37.457	30.9551	35.0195	31.358
21.084	91.1111	88.0126	93.5849	90.3226	8.88889	11.9874	6.41509	9.67742	37.6861	31.0702	34.3709	30.6173
21.125	91.4815	88.959	92.3372	89.7233	8.51852	11.041	7.66284	10.2767	38.488	31.0702	33.8521	31.2346
21.167	91.4591	89.3617	91.5058	90.9804	8.54093	10.6383	8.49421	9.01961	38.8316	32.336	33.5927	31.4815
21.209	90.7407	89.4895	92.8854	90.8	9.25926	10.5105	7.11462	9.2	37.9152	31.0702	32.8145	30.8642
21.25	90	89.6226	92.9134	90	10	10.3774	7.08661	10	39.2898	31.0702	32.9442	30.8642
21.292	90.0369	89.7833	92.8854	90.1186	9.9631	10.2167	7.11462	9.88142	38.8316	31.1853	32.8145	31.2346
21.334	90.0763	88.6503	92.5197	91.2698	9.92366	11.3497	7.48031	8.73016	39.4044	30.1496	32.9442	31.1111
21.375	89.1051	88.5802	92.1875	89.9225	10.8949	11.4198	7.8125	10.0775	38.488	29.5742	33.2036	31.8519
21.417	89.3939	88.9571	92.6641	89.2857	10.6061	11.0429	7.33591	10.7143	38.0298	30.3797	33.5927	31.1111
21.459	90.0763	89.0282	92.3664	91.0156	9.92366	10.9718	7.63359	8.98438	38.7171	30.1496	33.9818	31.6049
21.5	91.4815	88.7195	92.7757	90.7336	8.51852	11.2805	7.22433	9.26641	38.488	31.0702	34.1115	31.9753
21.542	91.5058	89.6341	93.1298	89.1051	8.49421	10.3659	6.87023	10.8949	38.7171	29.8044	33.9818	31.7284
21.584	91.791	89.6341	93.3086	90.7692	8.20896	10.3659	6.69145	9.23077	38.6025	30.84	34.8898	32.0988
21.625	92.0455	89.4578	93.1818	90.6615	7.95455	10.5422	6.81818	9.33852	38.6025	30.3797	34.2412	31.7284
21.667	92.0755	90.6832	93.0657	90.5512	7.92453	9.31677	6.93431	9.44882	38.9462	30.4948	35.5383	31.358
21.709	92.1053	90.991	92.9889	91.5709	7.89474	9.00901	7.01107	8.42912	38.7171	30.6099	35.1492	32.2222
21.75	92.1348	90.7121	93.609	91.3858	7.86517	9.28793	6.39098	8.61423	38.8316	30.725	34.5006	32.963
21.792	93.1298	90.2439	92.6199	89.7638	6.87023	9.7561	7.38007	10.2362	38.7171	30.1496	35.1492	31.358
21.834	93.1818	92.1687	91.0781	89.243	6.81818	7.83133	8.92193	10.757	38.8316	30.3797	34.8898	30.9877
21.875	94.0075	92.9231	92.963	89.8039	5.99251	7.07692	7.03704	10.1961	39.2898	30.725	35.0195	31.4815
21.917	94.2308	93.2515	93.1559	89.1892	5.76923	6.74847	6.84411	10.8108	38.9462	29.9194	34.1115	31.9753
21.959	93.5606	93.2927	93.2584	87.8906	6.43939	6.70732	6.74157	12.1094	39.748	30.3797	34.6304	31.6049
22	94.0741	92.6752	94.6768	89.7959	5.92593	7.32484	5.32319	10.2041	39.5189	31.0702	34.1115	30.2469
22.042	93.6567	92.8793	94.697	90.0794	6.34328	7.12074	5.30303	9.92063	40.2062	30.84	34.2412	31.1111
22.084	94.382	93.5583	93.8697	89.6	5.61798	6.44172	6.13027	10.4	40.2062	30.725	33.8521	30.8642
22.125	94.697	93.4375	94.0299	89.8039	5.30303	6.5625	5.97015	10.1961	39.6334	30.3797	34.7601	31.4815
22.167	94.717	94.3218	93.6803	90.6504	5.28302	5.67823	6.3197	9.34959	39.6334	30.4948	34.8898	30.3704
22.209	94.3182	94.3038	94.4238	90.6504	5.68182	5.6962	5.57621	9.34959	38.8316	30.3797	34.8898	30.3704
22.25	93.8462	94.6203	93.1818	89.6825	6.15385	5.37975	6.81818	10.3175	38.6025	29.9194	34.2412	31.1111
22.292	93.8697	94.864	94.6565	89.4118	6.13027	5.13595	5.34351	10.5882	39.1753	30.0345	33.9818	31.4815
22.334	94.2529	96	94.6565	88.4462	5.74713	4	5.34351	11.5538	38.3734	30.0345	33.9818	30.9877
22.375	94.052	95.7055	93.8224	89.3281	5.94796	4.29448	6.17761	10.6719	38.0298	30.9551	33.5927	31.2346
22.417	94.5255	95.4683	93.5361	89.2857	5.47445	4.53172	6.46388	10.7143	38.1443	31.5305	34.1115	31.1111
22.459	94.0741	94.6108	93.6508	89.6	5.92593	5.38922	6.34921	10.4	38.3734	31.0702	32.6848	30.8642
22.5	93.2331	95.7317	93.7255	89.6	6.76692	4.26829	6.27451	10.4	38.488	30.6099	33.0739	30.8642
22.542	94.0959	94.5455	94.1176	88.0309	5.90406	5.45455	5.88235	11.9691	37.6861	31.1853	33.0739	31.9753
22.584	94.1606	94.2424	94.2529	86.9565	5.83942	5.75758	5.74713	13.0435	37.6861	31.5305	33.8521	31.2346
22.625	94.4238	94.2249	94.2748	87.4016	5.57621	5.77508	5.72519	12.5984	37.1134	30.9551	33.9818	31.358
22.667	92.963	92.0489	93.4363	86.7704	7.03704	7.95107	6.56371	13.2296	37.457	31.0702	33.5927	31.7284
22.709	93.75	91.7933	93.4109	87.0445	6.25	8.20669	6.58915	12.9555	37.3425	31.3003	33.463	30.4938
22.75	93.6803	92.4471	92.9134	87.5	6.3197	7.55287	7.08661	12.5	38.3734	30.9551	32.9442	30.6173
22.792	92.2794	92.2388	93.3852	89.0244	7.72059	7.76119	6.61479	10.9756	37.3425	31.3003	33.3333	30.3704
22.834	91.9414	91.8675	93.8462	86.8852	8.05861	8.13253	6.15385	13.1148	38.3734	31.4154	33.7224	30.1235
22.875	92.2222	91.5408	93.7984	88.0658	7.77778	8.45921	6.20155	11.9342	37.3425	31.0702	33.463	30
22.917	92.0755	91.5663	93.3594	87.9668	7.92453	8.43373	6.64062	12.0332	37.2279	30.4948	33.2036	29.7531
22.959	93.2075	92.0118	93.75	86.6109	6.79245	7.98817	6.25	13.3891	36.8843	30.4948	33.2036	29.5062
23	91.8519	91.7889	92.6923	88.2114	8.14815	8.21114	7.30769	11.7886	37.457	31.0702	33.7224	30.3704
23.042	91.9118	91.3174	93.8224	87.6033	8.08824	8.68263	6.17761	12.3967	37.1134	31.3003	33.5927	29.8765
23.084	92.5094	92.1283	92.9961	87.9167	7.49064	7.87172	7.00389	12.0833	37.6861	30.725	33.3333	29.6296
23.125	93.4363	91.9308	93.6508	89.9582	6.56371	8.06916	6.34921	10.0418	37.457	29.8044	32.6848	29.5062
23.167	92.6357	91.7647	93.2806	87.3469	7.36434	8.23529	6.71937	12.6531	37.8007	29.6893	32.8145	30.2469
23.209	93.7743	91.2791	92.4	87.6033	6.22568	8.72093	7.6	12.3967	37.8007	29.5742	32.4254	29.8765
23.25	94.1634	91.0145	92.549	86.8313	5.83658	8.98551	7.45098	13.1687	37.8007	29.5742	33.0739	30
23.292	94.5736	90.9884	92.549	87.1901	5.42636	9.01163	7.45098	12.8099	36.7698	29.6893	33.0739	29.8765
23.334	94.382	91.6914	92.5781	87.3984	5.61798	8.30861	7.42188	12.6016	37.2279	30.725	33.2036	30.3704
23.375	93.9163	91.5916	90.9804	86.8313	6.08365	8.40841	9.01961	13.1687	37.457	30.2647	33.0739	30
23.417	94.4238	91.0769	91.0156	89.0295	5.57621	8.92308	8.98438	10.9705	36.9989	30.9551	33.2036	29.2593
23.459	93.985	91.3313	91.4062	89.1667	6.01504	8.66873	8.59375	10.8333	36.5407	30.6099	33.2036	29.6296
23.5	93.1818	91.2387	91.6667	88.6179	6.81818	8.76133	8.33333	11.3821	36.5407	30.3797	32.6848	30.3704
23.542	92.5094	90.7975	90.3614	88.9362	7.49064	9.20245	9.63855	11.0638	37.5716	30.725	32.2957	29.0123
23.584	93.5361	90.4025	90.5138	87.4477	6.46388	9.59752	9.48617	12.5523	37.6861	30.2647	32.8145	29.5062
23.625	92.9104	90.2141	91.3043	89.0756	7.08955	9.78593	8.69565	10.9244	36.8843	30.84	32.8145	29.3827
23.667	92.1569	89.697	91.0506	88.7446	7.84314	10.303	8.94942	11.2554	36.4261	29.3441	33.3333	28.5185
23.709	92.4901	89.521	91.0156	88.9831	7.50988	10.479	8.98438	11.0169	35.6243	29.1139	33.2036	29.1358
23.75	92.5781	88.9571	91.0853	87.7551	7.42188	11.0429	8.91473	12.2449	36.6552	29.4591	33.463	30.2469
23.792	91.4062	88.125	92.5197	88.5246	8.59375	11.875	7.48031	11.4754	37.1134	29.4591	32.9442	30.1235
23.834	93.3071	89.1176	93.4426	95.7672	6.69291	10.8824	6.55738	4.2328	34.937	29.229	31.6472	23.3333
23.875	92.9752	88.7195	93.6364	94.1176	7.02479	11.2805	6.36364	5.88235	33.2188	27.8481	28.5344	20.9877
23.917	92.3077	87.3418	92.9515	93.3333	7.69231	12.6582	7.04846	6.66667	33.3333	26.9275	29.4423	20.3704
23.959	92.2747	87.0253	93.75	92.0245	7.72532	12.9747	6.25	7.97546	33.9061	26.8124	29.0532	20.1235
24	91.9149	87.1795	93.4783	92.3529	8.08511	12.8205	6.52174	7.64706	32.9897	27.0426	29.8314	20.9877
24.042	91.342	86.4353	93.5622	92.4419	8.65801	13.5647	6.43777	7.55814	32.8751	26.5823	30.2205	21.2346
24.084	91.1765	86.5031	92.0705	92.2619	8.82353	13.4969	7.92952	7.7381	32.9897	27.3878	29.4423	20.7407
24.125	91.358	86.2928	92.1053	92.3077	8.64198	13.7072	7.89474	7.69231	32.9897	27.9632	29.572	20.8642
24.167	90.4167	86.4353	91.6667	92.3529	9.58333	13.5647	8.33333	7.64706	33.677	27.618	29.572	20.9877
24.209	90.7173	85.3293	91.7749	91.6168	9.2827	14.6707	8.22511	8.38323	33.3333	27.2727	29.9611	20.6173
24.25	91.2134	84.472	91.4894	91.1765	8.78661	15.528	8.51064	8.82353	32.8751	27.5029	30.4799	20.9877
24.292	90.4167	85.0153	91.3043	91.8129	9.58333	14.9847	8.69565	8.18713	31.8442	27.618	29.8314	21.1111
24.334	90.7173	85.1735	90.5172	92.4855	9.2827	14.8265	9.48276	7.51445	32.646	27.2727	30.0908	21.358
24.375	91.1392	83.3856	91.0256	93.6416	8.86076	16.6144	8.97436	6.35838	32.7606	27.2727	30.3502	21.358
24.417	90.8333	82.0755	91.3793	90.1163	9.16667	17.9245	8.62069	9.88372	31.9588	27.618	30.0908	21.2346
24.459	88.2353	80.9969	91.1017	90.3955	11.7647	19.0031	8.89831	9.60452	32.5315	27.3878	30.6096	21.8519
24.5	87.2951	79.8742	91.2863	90.5028	12.7049	20.1258	8.71369	9.49721	32.646	28.0783	31.2581	22.0988
24.542	87.3469	80.3077	91.2863	88	12.6531	19.6923	8.71369	12	32.417	28.1933	31.2581	21.6049
24.584	88.3534	80.3077	89.5397	88.9535	11.6466	19.6923	10.4603	11.0465	32.3024	28.6536	30.9987	21.2346
24.625	88.1423	81.0127	92.437	87.6471	11.8577	18.9873	7.56303	12.3529	32.417	29.1139	30.869	20.9877
24.667	88.7597	80.4878	91.1017	86.6279	11.2403	19.5122	8.89831	13.3721	33.1042	29.6893	30.6096	21.2346
24.709	89.2857	80.6154	90.7173	83.1395	10.7143	19.3846	9.2827	16.8605	32.9897	28.9988	30.7393	21.2346
24.75	89.8438	78.5489	89.6266	83.2402	10.1562	21.4511	10.3734	16.7598	32.5315	29.4591	31.2581	22.0988
24.792	89.6825	78.9474	88.7097	82.3864	10.3175	21.0526	11.2903	17.6136	32.5315	28.9988	32.166	21.7284
24.834	88.5827	77.6758	86.8	80.5714	11.4173	22.3242	13.2	19.4286	32.5315	29.229	32.4254	21.6049
24.875	88.417	76.8293	84.739	80	11.583	23.1707	15.261	20	32.417	29.8044	32.2957	20.9877
24.917	87.7863	75.7576	85.5372	80.1136	12.2137	24.2424	14.4628	19.8864	32.5315	30.1496	31.3878	21.7284
24.959	87.0588	76.0479	84.5528	77.0115	12.9412	23.9521	15.4472	22.9885	32.417	29.3441	31.9066	21.4815
25	86.747	76.3077	83.8843	76.8786	13.253	23.6923	16.1157	23.1214	32.5315	28.6536	31.3878	21.358
25.042	85.8779	77.1605	82.5	73.8372	14.1221	22.8395	17.5	26.1628	31.9588	30.1496	31.1284	21.2346
25.084	86.2903	77.9762	82.1862	72.4138	13.7097	22.0238	17.8138	27.5862	32.646	28.5386	32.0363	21.4815
25.125	84.2742	78.5924	80.7229	70.1149	15.7258	21.4076	19.2771	29.8851	32.5315	28.5386	32.2957	21.4815
25.167	83.5294	78.1437	81.3492	72.4719	16.4706	21.8563	18.6508	27.5281	32.646	29.3441	32.6848	21.9753
25.209	84.6457	78.2991	83.0645	73.3333	15.3543	21.7009	16.9355	26.6667	32.0733	29.229	32.166	22.2222
25.25	84.7656	78.9625	82.449	73.1844	15.2344	21.0375	17.551	26.8156	32.8751	29.4591	31.7769	22.0988
25.292	83.3333	78.3626	81.7073	69.8324	16.6667	21.6374	18.2927	30.1676	32.9897	30.3797	31.9066	22.0988
25.334	83.2669	77.4194	81.0484	70	16.7331	22.5806	18.9516	30	32.5315	28.8838	32.166	22.2222
25.375	82.8125	77.7108	80.1587	69.5402	17.1875	22.2892	19.8413	30.4598	32.8751	29.4591	32.6848	21.4815
25.417	83.4646	78.655	80.4878	72.2543	16.5354	21.345	19.5122	27.7457	32.646	29.229	31.9066	21.358
25.459	83.1325	79.646	80.9717	73.1429	16.8675	20.354	19.0283	26.8571	33.3333	28.6536	32.0363	21.6049
25.5	81.9277	80.4035	82.3045	74.0113	18.0723	19.5965	17.6955	25.9887	34.1352	28.6536	31.5175	21.8519
25.542	83.2669	79.8246	82.2314	74.5763	16.7331	20.1754	17.7686	25.4237	33.2188	28.8838	31.3878	21.8519
25.584	82.6772	80.826	80.8333	74.7191	17.3228	19.174	19.1667	25.2809	32.9897	29.229	31.1284	21.9753
25.625	83.5341	80.7692	82.3045	75.7062	16.4659	19.2308	17.6955	24.2938	32.8751	28.6536	31.5175	21.8519
25.667	81.7814	81.9527	82.9167	77.2973	18.2186	18.0473	17.0833	22.7027	33.4479	28.4235	31.1284	22.8395
25.709	82.2314	80.9942	82.7309	76.9231	17.7686	19.0058	17.2691	23.0769	33.677	27.8481	32.2957	22.4691
25.75	82.377	82.8909	83.1373	78.7709	17.623	17.1091	16.8627	21.2291	34.4788	28.0783	33.0739	22.0988
25.792	83.4711	81.25	83.4677	80.5556	16.5289	18.75	16.5323	19.4444	34.7079	27.8481	32.166	22.2222
25.834	82.716	79.023	84.5238	80.5556	17.284	20.977	15.4762	19.4444	34.3643	27.9632	32.6848	22.2222
25.875	82.449	79.2507	85.83	81.6216	17.551	20.7493	14.17	18.3784	34.937	28.1933	32.0363	22.8395
25.917	81.2245	80.2899	85.7708	82.5397	18.7755	19.7101	14.2292	17.4603	35.3952	28.1933	32.8145	23.3333
25.959	81.7021	81.2865	87.9032	82.7027	18.2979	18.7135	12.0968	17.2973	35.6243	27.0426	32.166	22.8395
26	82.996	82.948	88.3333	83.4225	17.004	17.052	11.6667	16.5775	34.937	28.4235	31.1284	23.0864
26.042	83.1325	81.3411	88.843	83.4197	16.8675	18.6589	11.157	16.5803	35.9679	28.6536	31.3878	23.8272
26.084	83.0645	81.5562	89.1566	82.6316	16.9355	18.4438	10.8434	17.3684	35.9679	28.5386	32.2957	23.4568
26.125	83.1967	81.0734	89.7541	82.199	16.8033	18.9266	10.2459	17.801	35.7388	28.0783	31.6472	23.5802
26.167	84.0816	81.8697	90.6883	83.6735	15.9184	18.1303	9.31174	16.3265	35.9679	28.1933	32.0363	24.1975
26.209	84.9206	81.6384	90.2834	84.0796	15.0794	18.3616	9.7166	15.9204	38.0298	28.9988	32.0363	24.8148
26.25	85.83	80.9249	89.4737	84.9246	14.17	19.0751	10.5263	15.0754	38.2589	28.4235	32.0363	24.5679
26.292	85.4839	81.5427	90.3226	84.7291	14.5161	18.4573	9.67742	15.2709	39.4044	28.5386	32.166	25.0617
26.334	84.739	81.2834	89.7959	84.2365	15.261	18.7166	10.2041	15.7635	38.9462	28.6536	31.7769	25.0617
26.375	85.6	82.2281	89.9582	85.5072	14.4	17.7719	10.0418	14.4928	39.4044	28.7687	30.9987	25.5556
26.417	84.4898	81.6976	89.6694	85.5769	15.5102	18.3024	10.3306	14.4231	39.1753	28.1933	31.3878	25.679
26.459	84.2105	81.2987	89.2562	86.7647	15.7895	18.7013	10.7438	13.2353	39.0607	28.4235	31.3878	25.1852
26.5	82.449	80.315	89.2562	85.6459	17.551	19.685	10.7438	14.3541	39.0607	28.1933	31.3878	25.8025
26.542	84.3621	81.1856	90.4959	84.9057	15.6379	18.8144	9.50413	15.0943	38.9462	27.9632	31.3878	26.1728
26.584	84.585	81.7722	91.358	85.5856	15.415	18.2278	8.64198	14.4144	38.6025	29.1139	31.5175	27.4074
26.625	85.1406	81.9797	91.3386	85.4545	14.8594	18.0203	8.66142	14.5455	39.4044	28.6536	32.9442	27.1605
26.667	83.5938	82.4427	91.9231	86.7299	16.4062	17.5573	8.07692	13.2701	38.6025	29.4591	33.7224	26.0494
26.709	84.0909	82.9517	91.5385	85.3211	15.9091	17.0483	8.46154	14.6789	38.7171	30.3797	33.7224	26.9136
26.75	86.8526	84.9057	92.5	84.5411	13.1474	15.0943	7.5	15.4589	36.7698	28.8838	31.1284	25.5556
26.792	86.9565	85.4227	92.5311	83.2512	13.0435	14.5773	7.46888	16.7488	35.5097	29.1139	31.2581	25.0617
26.834	86.6397	85.119	92.0833	84.1584	13.3603	14.881	7.91667	15.8416	35.2806	28.4235	31.1284	24.9383
26.875	85.8871	86.3222	92.4686	85.4369	14.1129	13.6778	7.53138	14.5631	35.5097	28.5386	30.9987	25.4321
26.917	86.0656	85.2853	92.5311	83.8863	13.9344	14.7147	7.46888	16.1137	35.0515	28.0783	31.2581	26.0494
26.959	85.6557	86.4162	91.3934	82.4645	14.3443	13.5838	8.60656	17.5355	35.7388	28.0783	31.6472	26.0494
27	86.1224	85.9195	91.8033	82.7907	13.8776	14.0805	8.19672	17.2093	35.6243	28.1933	31.6472	26.5432
27.042	86.4	85.7143	92.0168	83.0189	13.6	14.2857	7.98319	16.9811	35.7388	28.7687	30.869	26.1728
27.084	86.9388	85.8696	90.5738	81.4815	13.0612	14.1304	9.42623	18.5185	35.5097	28.1933	31.6472	26.6667
27.125	84.8	86.4641	90.6504	84.2593	15.2	13.5359	9.34959	15.7407	35.2806	28.7687	31.9066	26.6667
27.167	84.8	86.0656	90.2834	83.9623	15.2	13.9344	9.7166	16.0377	35.3952	28.7687	32.0363	26.1728
27.209	84.252	85.6749	90.9465	82.0755	15.748	14.3251	9.0535	17.9245	36.7698	29.229	31.5175	26.1728
27.25	82.996	83.9237	91.3934	83.6538	17.004	16.0763	8.60656	16.3462	36.197	28.4235	31.6472	25.679
27.292	83.004	84.6575	91.3043	83.6364	16.996	15.3425	8.69565	16.3636	35.6243	29.1139	32.8145	27.1605
27.334	84.1463	84.153	90.6504	84.4749	15.8537	15.847	9.34959	15.5251	35.8534	28.3084	31.9066	27.037
27.375	84.7656	82.4176	92.7126	85.1351	15.2344	17.5824	7.28745	14.8649	36.6552	29.4591	32.0363	27.4074
27.417	84.6743	80.8108	92	86.3248	15.3257	19.1892	8	13.6752	36.0825	30.0345	32.4254	28.8889
27.459	84.9802	80.6011	92.1875	85.6502	15.0198	19.3989	7.8125	14.3498	37.8007	29.1139	33.2036	27.5309
27.5	83.3333	79.3388	90.8367	86.4407	16.6667	20.6612	9.16335	13.5593	37.8007	29.6893	32.5551	29.1358
27.542	82.1705	78.7234	91.2351	87.069	17.8295	21.2766	8.76494	12.931	37.457	29.6893	32.5551	28.642
27.584	84.7059	77.3333	91.2698	88.0342	15.2941	22.6667	8.73016	11.9658	37.8007	29.3441	32.6848	28.8889
27.625	84.6457	75.5263	90.873	86.9565	15.3543	24.4737	9.12698	13.0435	38.1443	29.229	32.6848	28.3951
27.667	83.5206	73.0871	91.3386	87.1795	16.4794	26.9129	8.66142	12.8205	38.6025	30.725	32.9442	28.8889
27.709	85.3383	72.5389	92.7481	88.2353	14.6617	27.4611	7.25191	11.7647	37.8007	30.6099	33.9818	29.3827
27.75	85.7143	72.7735	91.5385	87.6543	14.2857	27.2265	8.46154	12.3457	37.457	29.8044	33.7224	30
27.792	85.2273	73.913	91.3386	87.7049	14.7727	26.087	8.66142	12.2951	37.8007	30.3797	32.9442	30.1235
27.834	83.5878	74.2268	91.0112	88.2845	16.4122	25.7732	8.98876	11.7155	38.8316	30.1496	34.6304	29.5062
27.875	83.4646	74.3386	90.4059	88.2591	16.5354	25.6614	9.5941	11.7409	39.8625	29.229	35.1492	30.4938
27.917	83.0769	74.7396	90.7749	89.0756	16.9231	25.2604	9.22509	10.9244	39.6334	29.9194	35.1492	29.3827
27.959	84.0304	73.7662	90.4943	88.1633	15.9696	26.2338	9.5057	11.8367	40.4353	30.2647	34.1115	30.2469
28	84.0304	73.2804	90.1515	88.2114	15.9696	26.7196	9.84848	11.7886	39.9771	30.2647	34.2412	30.3704
28.042	84.2491	73.4908	90.1141	89.3701	15.7509	26.5092	9.88593	10.6299	38.1443	31.4154	34.1115	31.358
28.084	84.6429	73.6979	89.3536	89.8039	15.3571	26.3021	10.6464	10.1961	39.8625	32.2209	34.1115	31.4815
28.118	85.6631	73.6292	88.9299	89.7233	14.3369	26.3708	11.0701	10.2767	39.9771	32.1059	35.1492	31.2346
28.159	84.8921	75.3807	88.8889	89.243	15.1079	24.6193	11.1111	10.757	40.2062	31.9908	35.0195	30.9877
28.2	85.0187	75.6545	89.8496	89.7119	14.9813	24.3455	10.1504	10.2881	40.6644	30.725	34.5006	30
28.284	85.0187	79.0404	89.3939	89.7959	14.9813	20.9596	10.6061	10.2041	41.5808	30.725	34.2412	30.2469
28.325	84.8708	80.203	91.4498	89.7119	15.1292	19.797	8.55019	10.2881	43.1844	31.1853	34.8898	30
28.367	83.6431	81.137	89.2086	89.4958	16.3569	18.863	10.7914	10.5042	42.1535	30.9551	36.0571	29.3827
28.45	82.9091	83.8384	89.7059	89.9582	17.0909	16.1616	10.2941	10.0418	42.9553	31.6456	35.2789	29.5062
28.492	82.0513	84.2105	91.1765	89.8305	17.9487	15.7895	8.82353	10.1695	42.1535	31.4154	35.2789	29.1358
28.534	80.9524	84.788	90.9091	88.843	19.0476	15.212	9.09091	11.157	42.4971	31.4154	35.668	29.8765
28.617	82.0513	85.101	92.3077	89.4515	17.9487	14.899	7.69231	10.5485	42.1535	31.4154	35.4086	29.2593
28.659	81.3869	85	91.6364	88.6179	18.6131	15	8.36364	11.3821	43.0699	31.5305	35.668	30.3704
28.7	83.5165	85.3717	91.5751	90.3361	16.4835	14.6283	8.42491	9.66387	42.4971	31.4154	35.4086	29.3827
28.784	84.058	86.0636	91.4894	90.6504	15.942	13.9364	8.51064	9.34959	43.4135	31.7606	36.5759	30.3704
28.825	85.1064	85.4067	90.3571	90.4564	14.8936	14.5933	9.64286	9.54357	42.6117	32.4511	36.3165	29.7531
28.867	84.9123	85.4415	90.146	89.7959	15.0877	14.5585	9.85401	10.2041	43.299	32.7963	35.5383	30.2469
28.95	85.4015	84.9642	89.6797	90	14.5985	15.0358	10.3203	10	43.8717	31.5305	36.4462	30.8642
28.992	83.5165	84.1463	89.5105	91.2863	16.4835	15.8537	10.4895	8.71369	43.1844	31.4154	37.0947	29.7531
29.034	84.3066	84.9282	88.968	91.4286	15.6934	15.0718	11.032	8.57143	43.8717	31.5305	36.4462	30.2469
29.117	85.5596	82.6603	87.4552	90.8367	14.4404	17.3397	12.5448	9.16335	44.2153	31.8757	36.1868	30.9877
29.159	86.0294	81.713	86.6667	90.2439	13.9706	18.287	13.3333	9.7561	44.6735	31.3003	35.0195	30.3704
29.2	86.8914	82.448	85.5072	90.6883	13.1086	17.552	14.4928	9.31174	44.559	30.725	35.7977	30.4938
29.284	83.8028	81.8396	86.4469	89.6825	16.1972	18.1604	13.5531	10.3175	45.0172	32.6812	35.4086	31.1111
29.325	84.3003	82.0513	85.0365	89.2857	15.6997	17.9487	14.9635	10.7143	44.559	33.7169	35.5383	31.1111
29.367	84.3416	82.1101	84.9817	89.7233	15.6584	17.8899	15.0183	10.2767	44.9026	32.336	35.4086	31.2346
29.45	85.6643	81.713	87.1429	87.8431	14.3357	18.287	12.8571	12.1569	45.0172	32.9114	36.3165	31.4815
29.492	85.2349	82.3113	86.5942	87.6	14.7651	17.6887	13.4058	12.4	45.3608	34.2923	35.7977	30.8642
29.534	84.4068	83.4499	87.0849	88.3721	15.5932	16.5501	12.9151	11.6279	45.4754	33.9471	35.1492	31.8519
29.575	85.1211	84.7926	87.2263	88.7597	14.8789	15.2074	12.7737	11.2403	46.0481	33.2566	35.5383	31.8519
29.617	84.7176	84.5977	87.4074	88.2812	15.2824	15.4023	12.5926	11.7188	45.9336	34.6375	35.0195	31.6049
29.659	84.106	83.9535	87.1795	87.9845	15.894	16.0465	12.8205	12.0155	46.5063	34.7526	35.4086	31.8519
29.7	83.2797	84.6501	87.5	88.716	16.7203	15.3499	12.5	11.284	46.8499	35.7883	35.2789	31.7284
29.784	81.6993	84.8073	88.0597	88.5496	18.3007	15.1927	11.9403	11.4504	46.8499	35.2129	34.7601	32.3457
29.825	82.5083	84.3182	87.0968	88.716	17.4917	15.6818	12.9032	11.284	47.5372	34.8677	36.1868	31.7284
29.867	81.7568	84.8758	86.8613	88.5496	18.2432	15.1242	13.1387	11.4504	48.11	34.0621	35.5383	32.3457
29.95	82.8767	83.2957	85.0187	86.1111	17.1233	16.7043	14.9813	13.8889	47.7663	33.6018	34.6304	31.1111
29.992	82.1918	83.6645	84.2105	85.7143	17.8082	16.3355	15.7895	14.2857	48.2245	33.6018	34.5006	31.9753
30.034	81.9113	83.3333	84.4697	85.4406	18.0887	16.6667	15.5303	14.5594	48.5682	33.7169	34.2412	32.2222
30.117	82.1306	82.7815	83.3962	87.4046	17.8694	17.2185	16.6038	12.5954	48.6827	33.4868	34.3709	32.3457
30.159	82.4503	83.4802	81.6176	87.7395	17.5497	16.5198	18.3824	12.2605	48.9118	34.7526	35.2789	32.2222
30.2	82.5658	83.4437	82.9091	87.747	17.4342	16.5563	17.0909	12.253	48.9118	34.9827	35.668	31.2346
30.242	84.0532	83.7662	82.6087	87.9845	15.9468	16.2338	17.3913	12.0155	48.3391	34.6375	35.7977	31.8519
30.284	81.3725	84.3956	83.2714	88.8462	18.6275	15.6044	16.7286	11.1538	49.4845	35.2129	34.8898	32.0988
30.325	83.2787	84.4298	83.3948	87.7953	16.7213	15.5702	16.6052	12.2047	48.11	35.0978	35.1492	31.358
30.367	84.1935	85.5292	84.7826	89.2	15.8065	14.4708	15.2174	10.8	47.8809	35.6732	35.7977	30.8642
30.409	83.9623	86.1538	82.5926	88.7097	16.0377	13.8462	17.4074	11.2903	48.5682	36.5938	35.0195	30.6173
30.45	83.3846	85.6522	81.9495	88.4462	16.6154	14.3478	18.0505	11.5538	48.2245	37.3993	35.9274	30.9877
30.492	84.0764	85.3763	83.6879	88.8	15.9236	14.6237	16.3121	11.2	48.4536	36.1335	36.5759	30.8642
30.534	83.4356	84.8812	83.1579	88.0478	16.5644	15.1188	16.8421	11.9522	47.4227	37.5144	36.965	30.9877
30.575	84.4037	84.1991	82.5	89.7959	15.5963	15.8009	17.5	10.2041	48.5682	37.6295	36.3165	30.2469
30.617	85.8006	85.0877	83.8235	88.7097	14.1994	14.9123	16.1765	11.2903	48.6827	38.0898	35.2789	30.6173
30.659	85.7585	84.3137	81.8519	89.1473	14.2415	15.6863	18.1481	10.8527	48.11	37.1692	35.0195	31.8519
30.7	84.4037	84.9576	82.1168	87.7953	15.5963	15.0424	17.8832	12.2047	48.2245	37.6295	35.5383	31.358
30.742	83.3333	84.5666	81.0909	89.2308	16.6667	15.4334	18.9091	10.7692	48.7973	37.2842	35.668	32.0988
30.784	83.2787	85.4839	87.2428	90.8367	16.7213	14.5161	12.7572	9.16335	48.5682	35.0978	31.5175	30.9877
30.825	82.392	84.3972	86.1905	90.535	17.608	15.6028	13.8095	9.46502	47.4227	34.6375	27.2374	30
30.867	81.3725	83.0233	85.782	90.5738	18.6275	16.9767	14.218	9.42623	47.7663	35.2129	27.3671	30.1235
30.909	79.5302	84.2723	86.0577	91.5966	20.4698	15.7277	13.9423	8.40336	49.0263	34.2923	26.978	29.3827
30.95	79.7386	84.5433	85.0962	90.3361	20.2614	15.4567	14.9038	9.66387	49.37	35.2129	26.978	29.3827
30.992	79.0698	84	85.2941	89.3004	20.9302	16	14.7059	10.6996	48.7973	34.6375	26.4591	30
31.034	78.6408	83.5714	85.8537	89.4068	21.3592	16.4286	14.1463	10.5932	49.0263	35.5581	26.5888	29.1358
31.075	78.1046	82.5472	86.7299	88.843	21.8954	17.4528	13.2701	11.157	49.37	35.2129	27.3671	29.8765
31.117	79.6117	82.5581	86.1244	89.5397	20.3883	17.4419	13.8756	10.4603	48.9118	35.5581	27.1077	29.5062
31.159	79.5987	82.783	86.8932	89.6266	20.4013	17.217	13.1068	10.3734	50.0573	34.4074	26.7185	29.7531
31.2	79.4788	82.3529	85.9223	89.7436	20.5212	17.6471	14.0777	10.2564	49.1409	35.328	26.7185	28.8889
31.242	77.1523	81.9249	85.5072	88.5106	22.8477	18.0751	14.4928	11.4894	49.1409	34.7526	26.8482	29.0123
31.284	76.0656	80.6683	85.2535	86.9748	23.9344	19.3317	14.7465	13.0252	48.5682	35.0978	28.1453	29.3827
31.325	76.7516	80.4245	86.385	87.395	23.2484	19.5755	13.615	12.605	49.0263	36.1335	27.6265	29.3827
31.367	78.0952	80	86.4253	86.0082	21.9048	20	13.5747	13.9918	49.5991	36.2486	28.6641	30
31.409	77.8125	78.1991	86.2832	86.0759	22.1875	21.8009	13.7168	13.9241	50.8591	36.8239	29.3126	29.2593
31.45	76.6773	76.6355	84.0909	85.5372	23.3227	23.3645	15.9091	14.4628	49.4845	36.0184	28.5344	29.8765
31.492	78.5489	76.0095	84.5455	85.7143	21.4511	23.9905	15.4545	14.2857	50.0573	36.4787	28.5344	30.2469
31.534	81.6514	75.5924	86.7841	84.0336	18.3486	24.4076	13.2159	15.9664	49.5991	37.6295	29.4423	29.3827
31.575	80.9524	76.8692	86.0262	83.1933	19.0476	23.1308	13.9738	16.8067	49.7136	38.6651	29.7017	29.3827
31.617	79.7059	77.4487	84.141	83.4677	20.2941	22.5513	15.859	16.5323	49.9427	39.1254	29.4423	30.6173
31.659	80	76.4434	82.6087	82.449	20	23.5566	17.3913	17.551	50.5155	39.1254	29.8314	30.2469
31.7	80.0562	75.5196	82.5893	80.8333	19.9438	24.4804	17.4107	19.1667	50.63	40.9666	29.0532	29.6296
31.742	81.7143	75.4023	80.8036	77.0833	18.2857	24.5977	19.1964	22.9167	50.9737	40.2762	29.0532	29.6296
31.784	83.6676	75.9174	78.8793	76.8908	16.3324	24.0826	21.1207	23.1092	50.2864	40.1611	30.0908	29.3827
31.825	84.7262	75.0572	77.4336	74.7934	15.2738	24.9428	22.5664	25.2066	49.8282	39.931	29.3126	29.8765
31.867	86.1582	75.5102	77.3913	73.6842	13.8418	24.4898	22.6087	26.3158	50.1718	40.7365	29.8314	30.4938
31.909	85.5114	75.2834	78.6026	74.2857	14.4886	24.7166	21.3974	25.7143	51.3173	40.5063	29.7017	30.2469
31.95	84.5938	75.1142	78.8546	74.2857	15.4062	24.8858	21.1454	25.7143	50.9737	41.0817	29.4423	30.2469
31.992	85.8726	76.3098	78.6957	74.1036	14.1274	23.6902	21.3043	25.8964	50.4009	41.542	29.8314	30.9877
32.034	85.8696	76.1905	79.9163	72.8	14.1304	23.8095	20.0837	27.2	51.89	42.3475	30.9987	30.8642
32.075	86.2069	77.4419	79.2683	72.619	13.7931	22.5581	20.7317	27.381	52.3482	43.3832	31.9066	31.1111
32.117	85.2632	76.555	81.4346	75.3036	14.7368	23.445	18.5654	24.6964	51.7755	43.7284	30.7393	30.4938
32.159	86.2903	77.6722	82.0961	73.3068	13.7097	22.3278	17.9039	26.6932	50.7446	42.8078	29.7017	30.9877
32.2	86.0656	80.7425	80.6584	74.1935	13.9344	19.2575	19.3416	25.8065	51.0882	42.1174	31.5175	30.6173
32.242	86.2069	82.093	80.4082	76.9841	13.7931	17.907	19.5918	23.0159	52.8064	43.3832	31.7769	31.1111
32.284	86.5285	81.9635	81.4346	77.0161	13.4715	18.0365	18.5654	22.9839	52.1191	44.4189	30.7393	30.6173
32.325	86.5952	81.1927	80.6867	77.8226	13.4048	18.8073	19.3133	22.1774	51.4318	42.9229	30.2205	30.6173
32.367	85.1852	82.0455	80.9917	79.8419	14.8148	17.9545	19.0083	20.1581	51.6609	43.4983	31.3878	31.2346
32.409	85.3723	81.3901	82.5	78.4861	14.6277	18.6099	17.5	21.5139	51.5464	43.2681	31.1284	30.9877
32.45	85.5228	82.5503	83.2618	78.5156	14.4772	17.4497	16.7382	21.4844	52.1191	42.9229	30.2205	31.6049
32.492	86.3517	82.4053	83.1111	79.2969	13.6483	17.5947	16.8889	20.7031	52.3482	43.8435	29.1829	31.6049
32.534	87.8238	83.5189	85.5932	78.5156	12.1762	16.4811	14.4068	21.4844	52.6919	44.4189	30.6096	31.6049
32.575	89.4737	83.8852	87.0968	80.0797	10.5263	16.1148	12.9032	19.9203	52.4628	43.7284	32.166	30.9877
32.617	89.3048	83.4802	87.0833	80.3213	10.6952	16.5198	12.9167	19.6787	52.5773	43.038	31.1284	30.7407
32.659	89.2761	83.1111	88.1857	80.4878	10.7239	16.8889	11.8143	19.5122	52.921	42.9229	30.7393	30.3704
32.7	88.8594	83.4802	88.2353	80.4	11.1406	16.5198	11.7647	19.6	53.4937	43.3832	30.869	30.8642
32.742	87.7285	83.0835	87.6543	82.7309	12.2715	16.9165	12.3457	17.2691	53.0355	44.0736	31.5175	30.7407
32.784	89.2388	84.3683	88.3333	80.9524	10.7612	15.6317	11.6667	19.0476	53.4937	43.8435	31.1284	31.1111
33.034	86.0892	83.3333	88.8	80.6202	13.9108	16.6667	11.2	19.3798	54.0664	43.8435	32.4254	31.8519
33.075	83.6788	83.1276	90	80.6202	16.3212	16.8724	10	19.3798	55.6701	44.4189	32.4254	31.8519
33.117	82.8571	83.2323	89.4737	80	17.1429	16.7677	10.5263	20	56.8156	44.3038	32.0363	33.3333
33.159	82.5641	83.1349	89.3878	80	17.4359	16.8651	10.6122	20	56.3574	44.8792	31.7769	33.9506
33.2	83.8542	83.8583	89.5582	81.5217	16.1458	16.1417	10.4418	18.4783	56.5865	44.1887	32.2957	34.0741
33.242	81.9407	84.5238	89.1129	82.3741	18.0593	15.4762	10.8871	17.6259	56.3574	42.6928	32.166	34.321
33.284	83.1099	84.2105	88.8446	82.0789	16.8901	15.7895	11.1554	17.9211	57.8465	42.9229	32.5551	34.4444
33.325	82.7128	85	89.7541	82.7206	17.2872	15	10.2459	17.2794	55.8992	43.2681	31.6472	33.5802
33.367	82.8496	86.3366	89.3878	81.9788	17.1504	13.6634	10.6122	18.0212	57.5029	43.6133	31.7769	34.9383
33.409	82.6772	85.9649	89.1129	81.4685	17.3228	14.0351	10.8871	18.5315	57.5029	43.8435	32.166	35.3086
33.45	83.5052	87.1287	90	82.4818	16.4948	12.8713	10	17.5182	58.6483	44.649	31.1284	33.8272
33.492	82.5858	87.7228	90.7258	81.6901	17.4142	12.2772	9.27419	18.3099	58.5338	43.6133	32.166	35.0617
33.534	83.4197	87.6228	91.5663	81.6254	16.5803	12.3772	8.43373	18.3746	58.1901	44.4189	32.2957	34.9383
33.575	81.8414	86.6667	91.3043	83.871	18.1586	13.3333	8.69565	16.129	59.2211	44.9942	32.8145	34.4444
33.617	82.4742	86.4865	89.3004	84.5614	17.5258	13.5135	10.6996	15.4386	58.6483	44.649	31.5175	35.1852
33.659	82.5974	87.0656	88.1633	83.7545	17.4026	12.9344	11.8367	16.2455	58.7629	44.3038	31.7769	34.1975
33.7	84.375	85.9684	88.0478	84.2105	15.625	14.0316	11.9522	15.7895	59.3356	44.1887	32.5551	35.1852
33.742	83.5052	86.1804	87.9668	84.5361	16.4948	13.8196	12.0332	15.4639	59.4502	44.649	31.2581	35.9259
33.784	85.7923	87.5	90.3361	86.8217	14.2077	12.5	9.66387	13.1783	56.4719	42.1174	30.869	31.8519
33.825	86.4641	87.6333	90.4564	84.8739	13.5359	12.3667	9.54357	15.1261	55.441	41.6571	31.2581	29.3827
33.867	85.3933	87.8723	89.6694	84.8485	14.6067	12.1277	10.3306	15.1515	55.7847	40.9666	31.3878	28.5185
33.909	84.9003	86.9198	89.3004	84.5494	15.0997	13.0802	10.6996	15.4506	56.4719	40.3913	31.5175	28.7654
33.95	83.5227	85.3556	88.4774	83.691	16.4773	14.6444	11.5226	16.309	55.8992	40.5063	31.5175	28.7654
33.992	82.4176	85.443	88.6179	83.8298	17.5824	14.557	11.3821	16.1702	57.1592	41.8872	31.9066	29.0123
34.034	81.8428	84.9687	88.1633	85.2814	18.1572	15.0313	11.8367	14.7186	57.1592	42.4626	31.7769	28.5185
34.075	82.1429	85.1464	88.3065	85.1528	17.8571	14.8536	11.6935	14.8472	57.1592	41.8872	32.166	28.2716
34.117	82.6923	86.0707	88.4298	84.8485	17.3077	13.9293	11.5702	15.1515	58.3047	41.8872	31.3878	28.5185
34.159	81.3889	85.3002	88.3534	83.4061	18.6111	14.6998	11.6466	16.5939	57.8465	41.4269	32.2957	28.2716
34.2	81.8681	84.1667	89.0688	85.3448	18.1319	15.8333	10.9312	14.6552	57.6174	41.8872	32.0363	28.642
34.242	80.2703	83.2645	89.3443	84.8101	19.7297	16.7355	10.6557	15.1899	57.5029	42.5777	31.6472	29.2593
34.284	78.0822	82.438	88.9344	82.9787	21.9178	17.562	11.0656	17.0213	58.992	42.0023	31.6472	29.0123
34.325	77.0492	81.0127	88.3065	81.5126	22.9508	18.9873	11.6935	18.4874	59.2211	42.1174	32.166	29.3827
34.367	73.9247	80.8017	88.5375	82.2034	26.0753	19.1983	11.4625	17.7966	58.992	42.8078	32.8145	29.1358
34.409	72.4044	79.9587	86.4542	82.0961	27.5956	20.0413	13.5458	17.9039	60.1375	42.1174	32.5551	28.2716
34.45	70.5882	78.0992	85.3175	82.6271	29.4118	21.9008	14.6825	17.3729	60.8247	43.038	32.6848	29.1358
34.492	69.3548	77.2257	83.3992	82.3045	30.6452	22.7743	16.6008	17.6955	61.7411	42.8078	32.8145	30
34.534	69.0217	77.2074	82.7451	79.8354	30.9783	22.7926	17.2549	20.1646	62.0848	42.3475	33.0739	30
34.575	69.1293	76.1616	82.8125	78.4553	30.8707	23.8384	17.1875	21.5447	62.0848	43.6133	33.2036	30.3704
34.617	70.6186	74.9495	83.0189	76.9547	29.3814	25.0505	16.9811	23.0453	61.6266	44.649	34.3709	30
34.659	68.7339	72.3711	82.3077	77.2727	31.2661	27.6289	17.6923	22.7273	61.7411	44.5339	33.7224	29.8765
34.7	67.4419	73.2919	81.3953	76.5432	32.5581	26.7081	18.6047	23.4568	60.5956	44.5339	33.463	30
34.742	67.2589	72.9897	80.4598	75	32.7411	27.0103	19.5402	25	61.2829	45.3395	33.8521	30.6173
34.784	67.4185	72.6166	81.0078	73.7903	32.5815	27.3834	18.9922	26.2097	61.3975	45.9148	33.463	30.6173
34.825	66.6667	71.6327	80.0752	72.4696	33.3333	28.3673	19.9248	27.5304	61.6266	46.2601	34.5006	30.4938
34.867	68	71.3131	79.9242	73.0469	32	28.6869	20.0758	26.9531	60.7102	46.0299	34.2412	31.6049
34.909	69.3717	70.8249	79.0076	72.0472	30.6283	29.1751	20.9924	27.9528	61.1684	43.9586	33.9818	31.358
34.95	70.9924	71.3115	79.9242	72.4806	29.0076	28.6885	20.0758	27.5194	60.0229	45.2244	34.2412	31.8519
34.992	72.1519	72.3447	78.3784	70.6564	27.8481	27.6553	21.6216	29.3436	60.7102	45.4545	33.5927	31.9753
35.034	73.3831	70.9091	78.1955	70.8661	26.6169	29.0909	21.8045	29.1339	61.6266	46.2601	34.5006	31.358
35.075	75.9709	71.1934	77.9026	68.9796	24.0291	28.8066	22.0974	31.0204	61.6266	47.4108	34.6304	30.2469
35.117	74.6341	70.8075	78.5714	69.2	25.3659	29.1925	21.4286	30.8	61.512	47.1807	34.5006	30.8642
35.159	76.1682	71.7791	78.4387	68.9243	23.8318	28.2209	21.5613	31.0757	62.7721	49.252	34.8898	30.9877
35.2	77.1889	72.2672	79.4964	69.1406	22.8111	27.7328	20.5036	30.8594	62.4284	49.9425	36.0571	31.6049
35.242	77.0642	72.4846	81.9853	70.428	22.9358	27.5154	18.0147	29.572	63.1157	50.1726	35.2789	31.7284
35.284	78.733	73.922	82.963	70.6564	21.267	26.078	17.037	29.3436	63.4593	50.8631	35.0195	31.9753
35.325	79.9107	73.774	82.3741	70.8333	20.0893	26.226	17.6259	29.1667	64.2612	51.5535	36.0571	32.5926
35.367	79.2873	76.2712	84.1328	69.8842	20.7127	23.7288	15.8672	30.1158	63.6884	51.6686	35.1492	31.9753
35.409	79.4702	77.0526	84.0426	69.2607	20.5298	22.9474	15.9574	30.7393	64.0321	52.1289	36.5759	31.7284
35.45	80.5677	78.3231	84.6154	68.9394	19.4323	21.6769	15.3846	31.0606	65.5212	52.7043	37.0947	32.5926
35.492	82.1978	78.7942	83.5664	68.6508	17.8022	21.2058	16.4336	31.3492	65.1775	52.359	37.0947	31.1111
35.534	83.2609	81.0976	85.5634	73.6842	16.7391	18.9024	14.4366	26.3158	65.2921	52.9344	36.8353	32.8395
35.575	84.8214	82.582	86.5979	75.1852	15.1786	17.418	13.4021	24.8148	65.9794	51.5535	37.7432	33.3333
35.617	83.956	82.5651	87	75.8242	16.044	17.4349	13	24.1758	66.7812	52.359	38.9105	33.7037
35.659	85.3448	83.9458	86.9281	76.3838	14.6552	16.0542	13.0719	23.6162	65.9794	53.3947	39.6887	33.4568
35.7	84.3348	83.2392	86.5132	76.9231	15.6652	16.7608	13.4868	23.0769	66.5521	53.6249	39.4293	33.7037
35.742	85.0312	83.9623	88.141	76.4286	14.9688	16.0377	11.859	23.5714	67.4685	55.351	40.4669	34.5679
35.784	84.375	83.8346	86.9707	78.7546	15.625	16.1654	13.0293	21.2454	67.354	55.2359	39.8184	33.7037
35.825	83.8	83.0798	87.2549	80.427	16.2	16.9202	12.7451	19.573	66.5521	57.5374	39.6887	34.6914
35.867	84.2315	83.5849	88.5246	80.0699	15.7685	16.4151	11.4754	19.9301	65.5212	57.6525	39.559	35.3086
35.909	83.3671	83.8951	87.6221	81.1644	16.6329	16.1049	12.3779	18.8356	65.8648	56.7319	39.8184	36.0494
35.95	83.3671	84.5725	87.5817	81.0997	16.6329	15.4275	12.4183	18.9003	67.583	56.7319	39.6887	35.9259
35.992	83.8645	84.1912	88.7417	82.1918	16.1355	15.8088	11.2583	17.8082	67.1249	57.7675	39.1699	36.0494
36.034	83.4661	83.9187	87.8289	82.23	16.5339	16.0813	12.1711	17.77	66.6667	57.7675	39.4293	35.4321
36.075	84.2105	84.854	87.7076	82.2148	15.7895	15.146	12.2924	17.7852	67.583	56.847	39.0402	36.7901
36.117	83.7022	84.6154	88.0645	83.5664	16.2978	15.3846	11.9355	16.4336	67.2394	57.1922	40.2075	35.3086
36.159	83.0709	84.0659	87.5817	83.4459	16.9291	15.9341	12.4183	16.5541	66.8958	58.458	39.6887	36.5432
36.2	83.9216	84.9732	87.8289	83.5017	16.0784	15.0268	12.1711	16.4983	65.2921	58.6881	39.4293	36.6667
36.242	84.0551	85.205	88.6288	82.4916	15.9449	14.795	11.3712	17.5084	66.5521	58.458	38.7808	36.6667
36.284	84.0954	85.6631	89.527	84.4884	15.9046	14.3369	10.473	15.5116	66.6667	57.8826	38.3917	37.4074
36.325	84.6	85.7651	89.5082	84.1935	15.4	14.2349	10.4918	15.8065	64.8339	57.5374	39.559	38.2716
36.367	83.9286	86.3309	89.9023	82.9582	16.0714	13.6691	10.0977	17.0418	66.323	57.9977	39.8184	38.3951
36.409	84.3137	85.8951	89.5765	83.5962	15.6863	14.1049	10.4235	16.4038	67.0103	58.6881	39.8184	39.1358
36.45	84.6304	85.1986	90.3537	83.8608	15.3696	14.8014	9.6463	16.1392	67.4685	59.1484	40.3372	39.0123
36.492	84.9524	84.1071	89.7764	85.1735	15.0476	15.8929	10.2236	14.8265	65.9794	60.4143	40.5966	39.1358
36.534	84.9524	83.842	89.1026	85.5769	15.0476	16.158	10.8974	14.4231	66.4376	60.4143	40.4669	38.5185
36.575	84.6758	83.6879	90	86.262	15.3242	16.3121	10	13.738	66.8958	58.5731	40.2075	38.642
36.617	85.7965	83.964	90	86.0759	14.2035	16.036	10	13.9241	66.5521	59.954	40.2075	39.0123
36.659	84.8771	84.4086	90.2821	85.8491	15.1229	15.5914	9.71787	14.1509	67.354	60.8746	41.3748	39.2593
36.7	84.7328	84.6995	90.7121	85.5828	15.2672	15.3005	9.28793	14.4172	67.1249	60.2992	41.8936	40.2469
36.742	85.8491	84.9265	90.6752	84.9057	14.1509	15.0735	9.32476	15.0943	67.2394	60.9896	40.3372	39.2593
36.784	85.7411	85.118	91.0256	85.8934	14.2589	14.882	8.97436	14.1066	65.8648	61.3349	40.4669	39.3827
36.825	84.803	84.5438	91.1672	86.0681	15.197	15.4562	8.83281	13.9319	66.5521	61.3349	41.1154	39.8765
36.867	84.8948	84.9722	90.0929	86.1963	15.1052	15.0278	9.90712	13.8037	66.8958	60.1841	41.8936	40.2469
36.909	84.0385	85.9813	91.2226	87.538	15.9615	14.0187	8.77743	12.462	66.8958	59.8389	41.3748	40.6173
36.95	83.9768	85.3704	91.2773	87.2274	16.0232	14.6296	8.72274	12.7726	67.9267	59.6087	41.6342	39.6296
36.992	83.5564	85.7944	91.6149	87.037	16.4436	14.2056	8.38509	12.963	68.8431	60.1841	41.7639	40
37.034	83.5227	86.2782	92.1875	87.8505	16.4773	13.7218	7.8125	12.1495	67.4685	60.7595	41.5045	39.6296
37.075	83.4897	86.3551	91.6168	86.8902	16.5103	13.6449	8.38323	13.1098	67.583	61.3349	43.3204	40.4938
37.117	83.8041	87.0722	91.195	85.9327	16.1959	12.9278	8.80503	14.0673	66.5521	61.1047	41.2451	40.3704
37.159	85.0467	86.7041	90.6344	85.7576	14.9533	13.2959	9.36556	14.2424	67.8121	61.565	42.9313	40.7407
37.2	84.8771	86.3971	91.0217	86.6667	15.1229	13.6029	8.97833	13.3333	67.6976	60.8746	41.8936	40.7407
37.242	84.7458	87.8277	89.759	86.217	15.2542	12.1723	10.241	13.783	66.7812	61.1047	43.061	42.0988
37.284	84.6442	86.9485	88.8554	86.9436	15.3558	13.0515	11.1446	13.0564	66.0939	61.4499	43.061	41.6049
37.325	84.7458	86.5169	88.5093	87.2024	15.2542	13.4831	11.4907	12.7976	65.7503	61.1047	41.7639	41.4815
37.367	84.7744	86.9318	87.1473	87.6133	15.2256	13.0682	12.8527	12.3867	64.9485	61.2198	41.3748	40.8642
37.409	85.1577	86.7041	86.7284	86.7257	14.8423	13.2959	13.2716	13.2743	66.323	62.0253	42.0233	41.8519
37.45	85.7411	85.6881	86.5204	85.8006	14.2589	14.3119	13.4796	14.1994	65.1775	61.3349	41.3748	40.8642
37.492	86.7784	87.1324	86.4615	85.5856	13.2216	12.8676	13.5385	14.4144	65.063	61.7952	42.153	41.1111
37.534	86.3378	85.9232	87.1166	86.1862	13.6622	14.0768	12.8834	13.8138	64.9485	60.6444	42.2827	41.1111
37.575	86.3551	85.7914	86.5854	84.4575	13.6449	14.2086	13.4146	15.5425	64.4903	61.565	42.5422	42.0988
37.617	87.2302	85	86.4615	84.5481	12.7698	15	13.5385	15.4519	63.0011	63.9816	42.153	42.3457
37.659	87.0796	84.8101	87.1951	84.7701	12.9204	15.1899	12.8049	15.2299	63.3448	65.0173	42.5422	42.963
37.7	87.2792	85.7398	87.8788	84.6154	12.7208	14.2602	12.1212	15.3846	63.5739	65.1323	42.8016	41.7284
37.742	87.7836	86	87.0871	84.3844	12.2164	14	12.9129	15.6156	62.6575	65.9379	43.1907	41.1111
37.784	87.108	86.3388	86.9048	84.1642	12.892	13.6612	13.0952	15.8358	62.6575	66.0529	43.5798	42.0988
37.825	86.9565	86.1566	86.8902	85.6305	13.0435	13.8434	13.1098	14.3695	63.2302	66.168	42.5422	42.0988
37.867	86.3793	86.5942	86.3636	85.9701	13.6207	13.4058	13.6364	14.0299	62.8866	66.7434	42.8016	41.358
37.909	87.1528	85.5046	87.0482	85.1744	12.8472	14.4954	12.9518	14.8256	63.9175	66.2831	43.061	42.4691
37.95	85.567	86.7159	85.7143	83.815	14.433	13.2841	14.2857	16.185	61.512	66.9735	44.4877	42.716
37.992	86.0585	86.0335	85.6305	84.058	13.9415	13.9665	14.3695	15.942	61.6266	66.8585	44.2283	42.5926
38.034	85.7143	85.1703	84.0491	82.659	14.2857	14.8297	15.9509	17.341	63.4593	66.8585	42.2827	42.716
38.075	86.5108	84.9576	84.6154	83.5777	13.4892	15.0424	15.3846	16.4223	60.1375	63.9816	40.4669	42.0988
38.117	86.3469	83.94	84.472	82.8221	13.6531	16.06	15.528	17.1779	58.1901	62.3705	41.7639	40.2469
38.159	86.535	83.7719	83.5962	81.982	13.465	16.2281	16.4038	18.018	58.6483	64.0967	41.1154	41.1111
38.2	86.8231	83.6323	82.3899	82.1212	13.1769	16.3677	17.6101	17.8788	58.7629	63.7514	41.2451	40.7407
38.242	86.4865	83.94	82.6367	82.5301	13.5135	16.06	17.3633	17.4699	60.3666	63.8665	40.3372	40.9877
38.284	86.2745	82.9374	82.8025	82.8829	13.7255	17.0626	17.1975	17.1171	60.9393	64.557	40.7263	41.1111
38.325	86.1759	82.1656	83.758	80.9375	13.8241	17.8344	16.242	19.0625	60.1375	64.0967	40.7263	39.5062
38.367	86.535	81.6068	84.6906	81.3084	13.465	18.3932	15.3094	18.6916	60.1375	64.0967	39.8184	39.6296
38.409	86.116	80.8333	84.9359	80.7571	13.884	19.1667	15.0641	19.2429	60.4811	65.4776	40.4669	39.1358
38.45	85.9712	81.0811	85.0318	79.6875	14.0288	18.9189	14.9682	20.3125	61.0538	63.9816	40.7263	39.5062
38.492	85.7401	81.0417	85.443	79.1277	14.2599	18.9583	14.557	20.8723	61.9702	63.7514	40.9857	39.6296
38.534	84.6702	80.4979	85.3503	80.8917	15.3298	19.5021	14.6497	19.1083	61.7411	64.557	40.7263	38.7654
38.575	83.3631	80.2062	84.984	80.1917	16.6369	19.7938	15.016	19.8083	61.512	64.3268	40.5966	38.642
38.617	83.1239	80.3681	85.9375	80.0623	16.8761	19.6319	14.0625	19.9377	62.4284	64.0967	41.5045	39.6296
38.659	81.6216	79.4606	85.1393	79.0769	18.3784	20.5394	14.8607	20.9231	62.7721	63.8665	41.8936	40.1235
38.7	81.25	77.7096	82.9193	79.7546	18.75	22.2904	17.0807	20.2454	61.6266	62.6007	41.7639	40.2469
38.742	78.245	74.645	81.1146	80	21.755	25.355	18.8854	20	62.6575	62.9459	41.8936	39.5062
38.784	77.0909	75.6048	80.1242	81.7901	22.9091	24.3952	19.8758	18.2099	62.8866	63.2911	41.7639	40
38.825	76.5996	74.7984	77.439	80.805	23.4004	25.2016	22.561	19.195	64.6048	62.9459	42.5422	39.8765
38.867	74.1472	73.6634	77.0642	79.9373	25.8528	26.3366	22.9358	20.0627	65.2921	64.0967	42.4125	39.3827
38.909	73.8182	72.49	76.2346	80	26.1818	27.51	23.7654	20	65.1775	63.2911	42.0233	40.1235
38.95	73.8899	71.2871	76.5766	80.7927	26.1101	28.7129	23.4234	19.2073	63.4593	64.7871	43.1907	40.4938
38.992	73.2517	72.9207	75.9036	80.9375	26.7483	27.0793	24.0964	19.0625	65.063	65.8228	43.061	39.5062
39.034	73.6111	71.8254	74.6914	82.866	26.3889	28.1746	25.3086	17.134	64.4903	66.2831	42.0233	39.6296
39.075	72.3404	72.407	72.5309	82.9193	27.6596	27.593	27.4691	17.0807	63.6884	64.9022	42.0233	39.7531
39.117	72.5177	71.8254	71.9136	81.6265	27.4823	28.1746	28.0864	18.3735	63.803	64.9022	42.0233	40.9877
39.159	72.4453	72.7823	71.6418	81.155	27.5547	27.2177	28.3582	18.845	63.4593	63.061	43.4501	40.6173
39.2	74.6324	72.1212	71.2575	81.3609	25.3676	27.8788	28.7425	18.6391	64.0321	62.6007	43.3204	41.7284
39.242	75.2727	73.7864	71.8101	82.2823	24.7273	26.2136	28.1899	17.7177	64.3757	63.2911	43.7095	41.1111
39.284	77.6978	74.4597	73.0205	81.3056	22.3022	25.5403	26.9795	18.6944	63.9175	63.9816	44.2283	41.6049
39.325	78.9189	76.4023	74.184	81.9572	21.0811	23.5977	25.816	18.0428	63.6884	63.8665	43.7095	40.3704
39.367	81.1723	76.1165	76.8362	82.3881	18.8277	23.8835	23.1638	17.6119	64.9485	64.7871	45.9144	41.358
39.409	83.2442	77.4131	79.7814	81.25	16.7558	22.5869	20.2186	18.75	65.5212	64.557	47.4708	41.4815
39.45	83.3625	78.1369	79.4444	80.4665	16.6375	21.8631	20.5556	19.5335	66.4376	65.7077	46.6926	42.3457
39.492	84.8168	79.0654	80	79.8851	15.1832	20.9346	20	20.1149	65.2921	65.9379	46.6926	42.963
39.534	85.1138	79.7373	81.6712	80.6818	14.8862	20.2627	18.3288	19.3182	65.6357	65.7077	48.1193	43.4568
39.575	85.641	80.0377	82.3204	80.057	14.359	19.9623	17.6796	19.943	66.5521	67.3188	46.952	43.3333
39.617	86.7347	81.7164	83.9572	80.9249	13.2653	18.2836	16.0428	19.0751	66.4376	67.664	48.5084	42.716
39.659	86.8114	83.1481	84.1823	81.0651	13.1886	16.8519	15.8177	18.9349	67.1249	68.9298	48.3787	41.7284
39.7	87.8089	83.2103	84.2105	82.5714	12.1911	16.7897	15.7895	17.4286	69.4158	69.8504	49.2866	43.2099
39.742	88.2258	82.9358	84.1432	83.427	11.7742	17.0642	15.8568	16.573	69.7595	71.3464	50.7134	43.9506
39.784	88.6435	83.2714	84.4221	83.7989	11.3565	16.7286	15.5779	16.2011	69.3013	72.9574	51.6213	44.1975
39.825	89.2966	83.7591	83.7975	84.4875	10.7034	16.2409	16.2025	15.5125	70.3322	75.2589	51.2322	44.5679
39.867	88.4793	82.4723	84.0506	83.3333	11.5207	17.5277	15.9494	16.6667	72.0504	74.9137	51.2322	45.1852
39.909	90.0459	83.7838	84.9105	82.2581	9.95406	16.2162	15.0895	17.7419	73.3104	75.1438	50.7134	45.9259
39.95	89.4817	84.9091	85.3093	82.6203	10.5183	15.0909	14.6907	17.3797	73.425	75.4891	50.3243	46.1728
39.992	89.911	85.045	84.3829	84.2246	10.089	14.955	15.6171	15.7754	75.4868	77.5604	51.4916	46.1728
40.034	90.7576	85.3309	85.1759	83.7466	9.24242	14.6691	14.8241	16.2534	73.9977	75.9494	51.6213	44.8148
40.075	89.9851	86	84.6734	83.5165	10.0149	14	15.3266	16.4835	74.5704	76.985	51.6213	44.9383
40.117	90.2108	86.7273	85.1759	83.9572	9.78916	13.2727	14.8241	16.0428	74.4559	76.4097	51.6213	46.1728
40.159	90.6389	87.1199	84.8485	83.6957	9.36107	12.8801	15.1515	16.3043	75.2577	77.4453	51.3619	45.4321
40.2	90.284	87.5	84.7118	83.7333	9.71599	12.5	15.2882	16.2667	75.4868	76.985	51.751	46.2963
40.242	90.3469	88.2459	85.7143	84.456	9.65309	11.7541	14.2857	15.544	75.2577	76.2946	50.8431	47.6543
40.284	90.1049	89.2035	86.2944	84.6753	9.89505	10.7965	13.7056	15.3247	75.4868	76.7549	51.1025	47.5309
40.325	90.2077	88.986	86.8354	84.2239	9.79228	11.014	13.1646	15.7761	75.4868	77.5604	51.2322	48.5185
40.367	90.5263	89.6243	86.8613	83.6317	9.47368	10.3757	13.1387	16.3683	76.1741	76.5247	53.3074	48.2716
40.409	90.776	90.5263	86.6995	83.5897	9.22401	9.47368	13.3005	16.4103	75.945	78.5961	52.6589	48.1481
40.45	90.4552	90.2098	87.1859	83.812	9.54479	9.79021	12.8141	16.188	75.0286	78.3659	51.6213	47.284
40.492	91.6418	89.4828	86.25	85.3093	8.35821	10.5172	13.75	14.6907	76.2887	77.1001	51.8807	47.9012
40.534	90.9897	89.0971	88.0299	84.9351	9.01034	10.9029	11.9701	15.0649	76.4032	77.9056	52.0104	47.5309
40.575	91.0448	89.7436	87.3134	84.2105	8.95522	10.2564	12.6866	15.7895	75.945	77.1001	52.1401	49.2593
40.617	90.7601	89.0971	87.561	84.8485	9.23994	10.9029	12.439	15.1515	75.6014	77.2152	53.1777	48.8889
40.659	90.5632	89.1525	86.9458	85	9.43683	10.8475	13.0542	15	76.0596	75.6041	52.6589	49.3827
40.7	91.1411	89.4215	86.7971	83.0808	8.85886	10.5785	13.2029	16.9192	76.6323	76.6398	53.048	48.8889
40.742	91.6918	89.2074	86.715	82.6873	8.30816	10.7926	13.285	17.3127	76.1741	76.1795	53.6965	47.7778
40.784	91.1544	89.3511	85.5107	82.6633	8.84558	10.6489	14.4893	17.3367	76.7468	76.7549	54.6044	49.1358
40.825	91.7169	89.0071	86.6162	82.9146	8.28313	10.9929	13.3838	17.0854	74.3414	76.4097	51.3619	49.1358
40.867	90.411	88.9091	85.6423	83.038	9.58904	11.0909	14.3577	16.962	72.7377	75.6041	51.4916	48.7654
40.909	90.4025	89.0681	84.8866	82.9016	9.59752	10.9319	15.1134	17.0984	73.6541	74.3383	51.4916	47.6543
40.95	91.7178	89.547	85.0746	81.7708	8.28221	10.453	14.9254	18.2292	73.5395	75.0288	52.1401	47.4074
40.992	91.0045	89.1419	84.9246	82.3219	8.9955	10.8581	15.0754	17.6781	74.2268	76.7549	51.6213	46.7901
41.034	91.172	89.1566	85.5746	82.9457	8.82801	10.8434	14.4254	17.0543	73.8832	75.6041	53.048	47.7778
41.075	90.3963	88.6403	85.2941	84.0206	9.60366	11.3597	14.7059	15.9794	74.7995	75.4891	52.9183	47.9012
41.117	90.4173	89.4017	84.3902	82.8042	9.58269	10.5983	15.6098	17.1958	74.4559	74.4534	53.1777	46.6667
41.159	89.7281	88.9267	83.8308	82.0312	10.2719	11.0733	16.1692	17.9688	73.9977	76.1795	52.1401	47.4074
41.2	88.6364	89.2675	84.7666	83.9378	11.3636	10.7325	15.2334	16.0622	75.4868	75.9494	52.7886	47.6543
41.242	86.9894	89.7479	83.1658	84.0314	13.0106	10.2521	16.8342	15.9686	76.8614	76.0644	51.6213	47.1605
41.284	85.4962	90.4523	83.8791	85.6771	14.5038	9.54774	16.1209	14.3229	76.9759	75.374	51.4916	47.4074
41.325	83.1563	89.983	83.1683	85.974	16.8437	10.017	16.8317	14.026	76.1741	75.8343	52.3995	47.5309
41.367	79.7888	88.8702	83.0467	84.6939	20.2112	11.1298	16.9533	15.3061	76.6323	76.2946	52.7886	48.3951
41.409	77.0045	88.4106	81.9307	84.6734	22.9955	11.5894	18.0693	15.3266	77.5487	76.0644	52.3995	49.1358
41.45	74.5865	88.1864	81.2808	84.8866	25.4135	11.8136	18.7192	15.1134	78.1214	76.5247	52.6589	49.0123
41.492	72.291	86.8333	80.9291	84.75	27.709	13.1667	19.0709	15.25	78.3505	74.3383	53.048	49.3827
41.534	72.043	85.596	79.803	83.5	27.957	14.404	20.197	16.5	79.1523	74.9137	52.6589	49.3827
41.575	69.7531	84.8229	78.2178	82.5553	30.2469	15.1771	21.7822	17.4447	79.0378	74.5685	52.3995	50.2469
41.617	69.9237	83.8017	76.3682	82.3245	30.0763	16.1983	23.6318	17.6755	78.0069	75.374	52.1401	50.9877
41.659	68.8156	82.7529	76.6169	81.6667	31.1844	17.2471	23.3831	18.3333	80.1833	76.7549	52.1401	51.8519
41.7	69.2542	82.5291	76.2836	81.5166	30.7458	17.4709	23.7164	18.4834	80.756	75.6041	53.048	52.0988
41.742	71.0526	81.157	75.8025	80.4651	28.9474	18.843	24.1975	19.5349	80.756	74.3383	52.5292	53.0864
41.784	69.6203	81.129	76.1671	80.6977	30.3797	18.871	23.8329	19.3023	79.6105	72.7273	52.7886	53.0864
41.825	70.7937	80.4674	74.4681	80.7425	29.2063	19.5326	25.5319	19.2575	80.756	72.4971	54.8638	53.2099
41.867	72.2662	78.5349	73.3491	79.8165	27.7338	21.4651	26.6509	20.1835	79.9542	72.6122	54.9935	53.8272
41.909	73.6334	77.8157	71.831	80.1402	26.3666	22.1843	28.169	19.8598	78.6942	71.5765	55.2529	52.8395
41.95	74.0323	78.4983	73.0496	80.9302	25.9677	21.5017	26.9504	19.0698	78.6942	71.3464	54.8638	53.0864
41.992	76.2684	78.7053	73.8208	81.1005	23.7316	21.2947	26.1792	18.8995	80.0687	70.3107	54.9935	51.6049

## Sheet: Fig. 1d
Barcode	Cell cycle	Treatment	UMAP_1	UMAP_2	seurat_cluster
CAGTTCCGTCGAGCAA	G1	Osi	6.02804	-7.555	5
TGCGACGGTCGCTCGA	G1	Osi	5.80866	-7.52664	5
AAATGGAGTGGGTATG	G1	Osi	6.73074	-7.5068	5
CCTACGTTCAAGTGGG	G1	Osi	5.73946	-7.48068	5
CCCTCAATCCACGTAA	G1	Osi	5.90191	-7.43981	5
TGTTACTCACAACATC	G1	Osi	6.51089	-7.4131	5
ATAGGCTAGAGTATAC	G1	Osi	6.43632	-7.40002	5
TAGGAGGAGGATAATC	G1	Osi	5.85728	-7.33101	5
TGTAACGCAAATGATG	G1	Osi	5.95272	-7.27821	5
GTAATGCCATCTGGGC	G1	Osi	5.82977	-7.14713	5
TGCCGAGAGCTGTCCG	G1	Osi	5.33982	-7.12656	5
GTGTTAGTCGAGAACG	G1	Osi	6.68617	-7.11251	5
CTGCCATCAGAGGCTA	G1	Osi	6.58801	-7.05335	5
GTCTCACGTATCGGTT	G1	Osi	5.5785	-7.0188	5
ACTTATCGTTTCGACA	G1	Osi	6.48837	-6.97482	5
CGATCGGCAGACGGAT	G1	Osi	6.17944	-6.96319	5
ACAGGGACATACTTTC	G1	Osi	5.20169	-6.88085	5
ATCGTGAGTTTAGAGA	G1	Osi	5.52623	-6.85408	5
TTGTTTGGTCGGCTAC	G1	Osi	6.02904	-6.79365	5
GAGCTGCCACAACGCC	G1	Osi	6.28638	-6.76277	5
AGGCCACGTAGCTTAC	G1	Osi	5.48121	-6.75598	5
TCTATACGTGGTCAAG	G1	Osi	6.062	-6.73424	5
GAAGAATGTTGCAAGG	G1	Osi	6.04452	-6.61239	5
AAACGCTCAGCGCTTG	G1	Osi	6.721	-6.57551	5
ATCACGATCTAGACCA	G1	Osi	6.08182	-6.55915	5
ACTCTCGAGGGTTGCA	G1	Osi	5.53067	-6.5575	5
TGATTTCTCTATCGTT	G1	Osi	6.65591	-6.54401	5
CTACAGACACGTGAGA	G1	Osi	5.74522	-6.5137	5
GCCATGGTCACCTCAC	G1	Osi	5.12988	-6.49442	5
TATCTTGCATTGGATC	G1	Osi	5.42363	-6.46539	5
GGGATCCAGTTGCGCC	G1	Osi	6.15425	-6.44105	5
TCGCACTGTAGGTCAG	G1	Osi	7.17068	-6.44038	5
CCCTGATGTTTCCCAC	G1	Osi	6.67982	-6.43182	5
AGCCAGCCACGTTCGG	G1	Osi	5.07873	-6.42811	5
GGAGGTAAGGTTCATC	G1	Osi	5.00142	-6.39229	5
GGTTGTAAGGGACTGT	G1	Osi	5.9841	-6.38861	5
ATTCTTGTCCGATAAC	G1	Osi	6.73031	-6.37718	5
CTCGAGGCACCAGGTC	G1	Osi	5.06622	-6.31501	5
AAGCCATCATGTCGTA	G1	Osi	6.01854	-6.30339	5
ATTTACCCACCAATTG	G1	Osi	6.28507	-6.28302	5
GGGTAGATCTAGCCTC	G1	Osi	5.03048	-6.27454	5
CATTCCGAGGTCACAG	S/G2	Osi	5.67062	-6.20967	5
TCATTACCACATTGTG	G1	Osi	6.38399	-6.20918	5
GGGATGAAGAACCCGA	G1	Osi	6.93395	-6.11603	5
CAGCCAGGTGTTGATC	S/G2	Osi	6.13387	-6.08429	5
GCACTAATCGCCACTT	S/G2	Osi	5.67631	-6.07919	5
AATGACCAGGACAAGA	G1	Osi	6.54976	-6.03155	5
GTACAGTTCGTGCTCT	G1	Osi	5.72664	-5.97205	5
CTATAGGTCGGCTGAC	G1	Osi	6.33106	-5.93773	5
TCTCTGGGTCTTGAGT	G1	Osi	6.27232	-5.82885	5
TCATACTTCCTTATCA	G1	Osi	7.09236	-5.80827	5
GTCAAACAGGCTCCCA	G1	Osi	8.39632	-5.76611	5
AGGGCTCTCACCTCGT	G1	Osi	4.86922	-5.6739	5
CGTTAGAGTTGGGATG	G1	Osi	8.32601	-5.66171	5
AGGGAGTAGCGCCCAT	S/G2	Osi	6.11743	-5.63291	5
AATGAAGTCATTACCT	G1	Osi	8.40274	-5.50479	5
AAGCATCGTTAATCGC	G1	Osi	9.82595	-5.47945	5
CAATGACGTCACCTTC	S/G2	Osi	6.05086	-5.40956	5
CCAAGCGTCACTACTT	G1	Osi	5.51476	-5.36452	5
TCGATTTGTTTGCCGG	S/G2	Osi	6.61764	-5.36041	5
ATGCCTCTCACTTGGA	G1	Osi	6.97537	-5.29969	5
AGACAAAAGTATCTGC	G1	Osi	9.88781	-5.28363	5
GCACGTGTCGCTTTAT	G1	Osi	9.90346	-5.23202	5
CGATGCGCACAGTGTT	G1	Osi	9.6316	-5.22906	5
AGTAGTCGTTCGGCTG	G1	Osi	6.70392	-5.22679	5
ATTGTTCCAGTAGAAT	G1	Osi	9.73248	-5.20508	5
AGACTCAGTGGACCTC	G1	Osi	9.61885	-5.199	5
CAGGCCACAGGGAGAG	G1	Osi	5.98428	-5.19672	5
TAGGTACTCTATCCAT	G1	Osi	9.8934	-5.19389	5
CTTCCGAGTTCAACGT	G1	Osi	9.79506	-5.18943	5
CTCCTCCAGTGTAGAT	G1	Osi	5.62479	-5.17672	5
CACTAAGTCAGCTTGA	G1	Osi	9.9019	-5.13441	5
GTGAGGATCCGGCAAC	G1	Osi	6.84656	-5.06471	5
CCTCAACTCTTTACAC	G1	Osi	9.88534	-5.03704	5
GTTCTATCATGAGATA	G1	Osi	9.82126	-5.00463	5
ATGAGGGCAAAGTATG	G1	Osi	9.77897	-4.98592	5
TAACTTCCACATTCGA	G1	Osi	8.38838	-4.9751	5
GAGAAATCAGCTGCCA	G1	Osi	9.80431	-4.86976	5
CGAGGCTCACAGAGAC	G1	Osi	9.78763	-4.72702	5
AGGCATTCATCGTGGC	G1	Osi	9.40655	-4.68864	5
ACGTTCCTCTCTCGAC	G1	Osi	9.52086	-4.68169	5
CTGCCTAAGGACCCAA	G1	Osi	9.81513	-4.66921	5
AAACCCAAGCATCTTG	G1	Osi	8.58323	-4.65526	5
CCACGTTCAAGGTCAG	G1	Osi	9.56405	-4.64915	5
GTTCATTAGCATGAAT	G1	Osi	8.8784	-4.49636	5
GAACTGTCACAGCCAC	G1	Osi	8.88497	-4.4937	5
GTTATGGGTCCTGGTG	G1	Osi	9.40543	-4.48281	5
ATCCTATAGTATAACG	G1	Osi	8.77824	-4.36524	5
AGACAAATCAGACATC	G1	Osi	8.79869	-4.14262	5
CCACAAATCTCGAGTA	G1	Osi	9.64938	-4.1196	5
TTCACGCTCTCAACGA	G1	Osi	9.33659	-4.11076	5
CTCACTGCAATGTCAC	G1	Osi	9.19509	-4.02294	5
CTAACTTGTACCTGTA	G1	Osi	9.18631	-3.96153	5
CCATCACAGTGGATAT	G1	Osi	9.28092	-3.92854	5
TAAGCACTCAGTCCGG	G1	Osi	8.48859	-3.89666	5
CTCCGATAGAGGCGTT	S/G2	Osi	6.20314	-3.80576	5
CGATGGCCATGTGGTT	G1	Osi	8.95511	-3.64894	5
TCAAGACCAGCTCTGG	G1	Osi	9.01074	-3.24249	5
GTAACACCAGAGGAAA	S/G2	Osi	7.87314	-3.18316	5
TCAATTCGTCCTCAGG	G1	Osi	6.90475	-3.17107	5
CCTCAGTAGGCTAGCA	G1	Osi	7.70814	-3.113	5
TTGGATGCAGGTTCGC	G1	Osi	7.7551	-3.04686	5
ACTTATCCACGCTGTG	G1	Osi	8.28132	-2.82839	5
ATCGTCCTCTTCGGTC	G1	Osi	8.26964	-2.38313	5
TGGGCTGCATACTGAC	G1	Osi	8.30837	-2.29601	5
AAACGAATCTCCTACG	S/G2	Osi	6.56987	-2.94258	5
AACAAGAGTAAGCAAT	S/G2	Osi	6.22861	-4.03249	5
AACGTCAAGCAGAAAG	S/G2	Osi	6.27213	-4.26695	5
AACGTCATCGACGAGA	S/G2	Osi	7.47901	-2.64924	5
AAGAACACATCTCAAG	S/G2	Osi	7.33807	-2.69938	5
AAGTTCGAGACCGTTT	S/G2	Osi	5.86914	-2.91502	5
AATCACGCAGCACGAA	S/G2	Osi	8.07793	-2.24686	5
AATGAAGCAGTCCGTG	S/G2	Osi	5.82217	-4.44885	5
ACGGAAGCATTCTCCG	S/G2	Osi	6.70747	-2.54294	5
ACTACGATCTGATTCT	S/G2	Osi	7.42832	-2.57114	5
ACTGTCCCAACACACT	S/G2	Osi	6.16272	-4.37939	5
ACTTCCGAGGCCTAGA	S/G2	Osi	6.31199	-5.96536	5
ACTTTGTTCAAGAGGC	S/G2	Osi	6.74956	-3.09484	5
AGACAAAAGTGCTCAT	S/G2	Osi	6.32884	-3.44948	5
AGGTGTTCAATACCTG	S/G2	Osi	5.91673	-5.11122	5
AGTACCAAGGTGCCTC	S/G2	Osi	5.70751	-4.16743	5
AGTCATGCAGTTCTAG	S/G2	Osi	6.16959	-3.89764	5
ATAGACCAGGCTTTCA	S/G2	Osi	7.57692	-3.94164	5
ATAGAGACAGTCCCGA	S/G2	Osi	7.41538	-3.85212	5
ATCACAGTCAGTGGGA	S/G2	Osi	5.48282	-5.41199	5
ATCTCTATCTGCCTCA	S/G2	Osi	7.87736	-2.89074	5
ATGACCAGTTGCACGC	S/G2	Osi	7.38537	-2.84398	5
ATGAGGGTCTCAAAGC	S/G2	Osi	6.73436	-3.52167	5
ATGCCTCAGCATTTCG	S/G2	Osi	6.48724	-3.79816	5
ATTTCTGTCGACCAAT	S/G2	Osi	6.15561	-2.5093	5
CAAAGAACAATGAACA	S/G2	Osi	5.89516	-3.51483	5
CAACGATTCTGTTCAT	S/G2	Osi	8.27116	-2.20754	5
CAAGACTCAAATACAG	S/G2	Osi	5.88875	-3.85401	5
CAAGAGGAGGTTGTTC	S/G2	Osi	6.01567	-2.7431	5
CAAGAGGCACCTCAGG	S/G2	Osi	8.27752	-4.36257	5
CAAGGGACAATAAGGT	S/G2	Osi	7.46405	-3.34125	5
CAATGACGTGTATCCA	S/G2	Osi	6.06446	-4.85352	5
CAGCCAGGTAATGCGG	S/G2	Osi	7.24156	-4.3295	5
CATACAGGTCCGGACT	S/G2	Osi	7.38623	-2.69074	5
CATACTTTCACTTTGT	S/G2	Osi	6.78628	-2.95504	5
CATAGACTCAAGTTGC	S/G2	Osi	6.20464	-4.01106	5
CATCCGTCAGCTACTA	S/G2	Osi	6.59124	-3.68282	5
CATCCGTCAGTTCACA	S/G2	Osi	5.98777	-4.08123	5
CATGCCTGTCACGACC	S/G2	Osi	6.61395	-3.80975	5
CATTCTACAGGAATCG	S/G2	Osi	6.17124	-4.32003	5
CATTTCAAGATGTTGA	S/G2	Osi	6.63883	-2.92207	5
CCATCACGTAGTTAGA	S/G2	Osi	5.81924	-5.42788	5
CCCATTGTCGTTACCC	S/G2	Osi	6.08676	-3.75491	5
CCCTCAAGTTGTTGAC	S/G2	Osi	6.28374	-2.83703	5
CCGATCTAGCCATGCC	S/G2	Osi	5.84674	-4.8636	5
CCTACGTGTTGAAGTA	S/G2	Osi	6.06965	-4.65642	5
CCTATCGGTGTCGCTG	S/G2	Osi	6.05763	-2.58068	5
CCTCAACGTCATCGCG	S/G2	Osi	8.7715	-3.16533	5
CCTCCTCAGGCTGAAC	S/G2	Osi	7.46527	-2.33828	5
CGCCAGAGTCCGTTTC	S/G2	Osi	7.68134	-3.62513	5
CGTAATGGTTTCTATC	S/G2	Osi	6.26076	-2.38094	5
CGTTAGAGTTCATCTT	S/G2	Osi	6.96935	-3.21748	5
CTACATTCACCGTACG	S/G2	Osi	6.33868	-2.52265	5
CTACCTGGTAGTAAGT	S/G2	Osi	6.13651	-2.60858	5
CTACCTGTCAGACCGC	S/G2	Osi	7.52505	-2.80842	5
CTACGGGAGGATTTCC	S/G2	Osi	5.67925	-2.90792	5
CTCAGAATCCGGTAAT	S/G2	Osi	5.20539	-6.50936	5
CTCATTAGTACAGGTG	S/G2	Osi	6.09812	-4.32417	5
CTCTCGACAAGTACCT	S/G2	Osi	5.85726	-4.15651	5
CTGCTCACATACCATG	S/G2	Osi	8.45693	6.6209	5
CTTGAGATCTTGTTAC	S/G2	Osi	5.75847	-4.9829	5
CTTGATTGTAACATCC	S/G2	Osi	6.30373	-2.45811	5
GACAGCCAGCTGGAGT	S/G2	Osi	8.06645	-2.17915	5
GACTCTCTCCCGAATA	S/G2	Osi	5.46267	-4.64248	5
GAGAAATCACTCCACT	S/G2	Osi	6.50304	-6.28131	5
GAGATGGTCGATACAC	S/G2	Osi	8.8115	-2.29821	5
GAGGCAATCCACCCTA	S/G2	Osi	6.67961	-5.4416	5
GATAGCTTCCGGCTTT	S/G2	Osi	6.51666	-3.31335	5
GATCACATCGCTGTTC	S/G2	Osi	6.38716	-6.31511	5
GCAACCGGTTGCAACT	S/G2	Osi	6.57253	-3.52921	5
GCCAGCACATCTGTTT	S/G2	Osi	6.49056	-3.5477	5
GGAATCTTCGACATCA	S/G2	Osi	8.11383	-2.85414	5
GGATCTAGTGCATTTG	S/G2	Osi	5.88978	-3.11418	5
GGCTTTCCAACCCTCT	S/G2	Osi	6.64951	-5.27237	5
GGCTTTCTCAACTCTT	S/G2	Osi	8.6824	-3.50002	5
GGTAACTAGCTGTTCA	S/G2	Osi	5.73294	-4.43341	5
GGTGAAGCATAATCGC	S/G2	Osi	5.69002	-3.23548	5
GTAACCAAGACTGGGT	S/G2	Osi	7.96431	-2.02448	5
GTCACTCGTATGATCC	S/G2	Osi	7.79856	-2.51409	5
GTCTCACAGTCACACT	S/G2	Osi	6.51665	-5.6284	5
GTTAGACTCATTCATC	S/G2	Osi	5.94209	-5.30567	5
GTTTACTAGCGTTCCG	S/G2	Osi	6.0042	-4.44343	5
TACAACGGTCGTAATC	S/G2	Osi	7.70562	-2.86863	5
TACCGAACAAATTAGG	S/G2	Osi	6.00454	-5.28161	5
TACCTGCGTGACAGCA	S/G2	Osi	5.25266	-6.09197	5
TACGTCCCAGCACGAA	S/G2	Osi	5.93509	-4.16795	5
TACTGCCTCCATAAGC	S/G2	Osi	6.12888	-3.67837	5
TAGACTGTCTTCTTCC	S/G2	Osi	5.09706	-5.38093	5
TAGGAGGTCTGAGGCC	S/G2	Osi	7.91085	-1.91944	5
TATACCTGTTAGAAGT	S/G2	Osi	6.14028	-4.93869	5
TATCTGTAGCATCAAA	S/G2	Osi	5.9869	-3.23944	5
TATTCCATCTGAATGC	S/G2	Osi	6.32779	-4.70897	5
TCACATTAGGGCTTCC	S/G2	Osi	5.74499	-5.16608	5
TCACTCGAGTGCACTT	S/G2	Osi	8.38659	-2.39654	5
TCACTCGCACTTGAGT	S/G2	Osi	5.72101	-4.94678	5
TCAGGTATCGTCGACG	S/G2	Osi	5.02906	-5.6895	5
TCATGCCAGGGTGAAA	S/G2	Osi	7.55738	-2.24849	5
TCATTACTCCAGCTCT	S/G2	Osi	5.66261	-3.01627	5
TCATTTGTCCAAACCA	S/G2	Osi	6.49885	-2.44139	5
TCCACGTGTTCGCGTG	S/G2	Osi	5.46771	-4.21454	5
TCCCATGAGATCCCGC	S/G2	Osi	8.1651	-3.40043	5
TCCCATGTCTTCGACC	S/G2	Osi	7.718	-2.53711	5
TCCGTGTCATCTCAAG	S/G2	Osi	6.23943	-2.85313	5
TCCTAATTCGACACCG	S/G2	Osi	8.68841	-2.30904	5
TCCTCCCCAACGACAG	S/G2	Osi	8.33205	-2.32383	5
TCGCAGGGTAGCTTAC	S/G2	Osi	7.26576	-2.6696	5
TCGCTTGCATGCAGCC	S/G2	Osi	6.76724	-2.82223	5
TCTATCAAGCAGGGAG	S/G2	Osi	6.28787	-3.91128	5
TCTCCGAAGCATGAAT	S/G2	Osi	5.74853	-2.92136	5
TGAACGTTCCGTATGA	S/G2	Osi	6.99456	-3.37673	5
TGAGTCATCTATCCAT	S/G2	Osi	5.3527	-4.95203	5
TGATGGTAGGCAGCTA	S/G2	Osi	6.51348	-3.07607	5
TGCATGATCAGCTGAT	S/G2	Osi	5.97067	-5.45563	5
TGTCAGAGTAAGGCCA	S/G2	Osi	5.27912	-4.8415	5
TGTTACTCAAGGTCAG	S/G2	Osi	8.83885	-2.35494	5
TGTTGGATCCGAACGC	S/G2	Osi	6.23128	-3.80013	5
TTACTGTGTATGTCCA	S/G2	Osi	6.88975	-3.09518	5
TTCACGCTCTTCGACC	S/G2	Osi	6.35209	-3.50148	5
TTCCTAACACGCACCA	S/G2	Osi	7.50207	-3.36974	5
TTGAGTGAGCCTCATA	S/G2	Osi	6.24223	-3.81082	5
TTTACTGAGGATGAGA	S/G2	Osi	7.24207	-3.00915	5
AAACCCATCCAGTTCC	G1	Osi	5.93684	-5.3593	5
AAACGAAAGCGCACAA	G1	Osi	7.95729	-3.67957	5
AAACGAACAGTGTATC	G1	Osi	6.14474	-6.54778	5
AAACGCTCACCAATTG	G1	Osi	7.32521	-3.23133	5
AAACGCTCACCAGCGT	G1	Osi	8.02649	-4.44233	5
AAACGCTTCGCGATCG	G1	Osi	6.67934	-1.92409	5
AAAGAACCACGCAGTC	G1	Osi	8.40188	-4.41652	5
AAAGAACGTGTTCCAA	G1	Osi	8.04468	-5.07442	5
AAAGGATCAAGACGGT	G1	Osi	9.78786	-4.87846	5
AAAGGATCACCATTCC	G1	Osi	8.49594	-2.86003	5
AAAGGATGTATTTCTC	G1	Osi	7.21414	-1.99392	5
AAAGGGCTCGCAACAT	G1	Osi	9.6651	-4.26768	5
AAAGGTATCAACTCTT	G1	Osi	7.46964	-6.13478	5
AAAGTCCAGGGTTGCA	G1	Osi	8.25586	-4.57472	5
AAAGTCCCAAGTGGAC	G1	Osi	7.37862	-4.13553	5
AAAGTCCCACAAATGA	G1	Osi	6.72584	-4.56952	5
AAAGTCCTCCTCACCA	G1	Osi	9.69173	-4.35745	5
AAAGTGAGTTGTCCCT	G1	Osi	8.81951	-4.20979	5
AAATGGAGTAGGCAAC	G1	Osi	5.64377	-4.87905	5
AAATGGAGTGTTCGAT	G1	Osi	5.03293	-6.50189	5
AAATGGATCGTCCATC	G1	Osi	5.9727	-6.87666	5
AACAAAGAGATGGCGT	G1	Osi	8.91757	-4.44767	5
AACAAAGGTTTCGTTT	G1	Osi	8.53343	-3.00742	5
AACAACCCAGCTTTCC	G1	Osi	8.85731	-3.41719	5
AACAACCGTCATCACA	G1	Osi	8.04572	-3.10303	5
AACACACCACTGCATA	G1	Osi	9.51487	-4.09496	5
AACACACTCTAGGCCG	G1	Osi	7.57474	-2.58224	5
AACAGGGCAAGCGCAA	G1	Osi	6.24113	-4.30816	5
AACAGGGTCGTTAGAC	G1	Osi	8.09407	-3.70138	5
AACCAACAGGGCAGTT	G1	Osi	9.21257	-4.28252	5
AACCACAGTGCATTTG	G1	Osi	7.06952	-3.99408	5
AACCACATCATTCCTA	G1	Osi	8.53406	-4.34444	5
AACCATGAGTCGCGAA	G1	Osi	5.2681	-4.84391	5
AACCATGTCATTGCCC	G1	Osi	8.23199	-3.39464	5
AACCATGTCGAACCAT	G1	Osi	9.10835	-3.03845	5
AACCCAAGTTAACCTG	G1	Osi	6.50244	-3.39542	5
AACCTGAAGCTGCCAC	G1	Osi	7.51283	-2.33651	5
AACCTTTAGCCTCTCT	G1	Osi	7.44562	-3.87805	5
AACGAAACACAGTGAG	G1	Osi	7.38371	-3.2935	5
AACGGGAAGCATTGTC	G1	Osi	5.79547	-4.68196	5
AACGGGAGTTGTCTAG	G1	Osi	6.88725	-3.92815	5
AACGTCACAGTTGCGC	G1	Osi	9.35484	-4.03468	5
AACGTCAGTAAGCGGT	G1	Osi	8.40952	-3.12644	5
AACGTCATCGCTTACC	G1	Osi	6.49601	-1.99886	5
AACTTCTAGTTTGCTG	G1	Osi	5.23481	-5.40126	5
AACTTCTTCTCCCTAG	G1	Osi	4.95848	-5.67326	5
AAGAACAAGGCGCTTC	G1	Osi	9.20529	-3.39152	5
AAGAACAGTCCGTACG	G1	Osi	7.24336	-7.04396	5
AAGAACAGTGTATACC	G1	Osi	7.84643	-4.00882	5
AAGACAACAGACGGAT	G1	Osi	8.21087	-2.43161	5
AAGACAATCAAGAGTA	G1	Osi	6.6398	-5.81748	5
AAGACAATCTAGGCCG	G1	Osi	8.17452	-3.6397	5
AAGATAGCAACAACAA	G1	Osi	7.95	-5.00779	5
AAGCATCAGCTGCCAC	G1	Osi	7.31149	-4.43451	5
AAGCATCCAGGTATGG	G1	Osi	7.20941	-1.83742	5
AAGCCATGTGAATGAT	G1	Osi	6.46839	-5.33531	5
AAGCGAGAGCAGCCCT	G1	Osi	6.6571	-4.78387	5
AAGCGAGAGGAAAGGT	G1	Osi	7.61666	-2.31311	5
AAGCGAGCACCACATA	G1	Osi	8.37905	-4.26075	5
AAGCGAGTCAGGAACG	G1	Osi	7.16342	-1.88926	5
AAGCGTTAGAGGCGTT	G1	Osi	6.45898	-3.71396	5
AAGCGTTTCACGATCA	G1	Osi	8.7195	-2.40768	5
AAGGAATAGCAGCCCT	G1	Osi	6.02035	-5.39941	5
AAGTACCCAGCACACC	G1	Osi	7.36212	-4.53523	5
AAGTCGTAGGAGCTGT	G1	Osi	7.61725	-3.92932	5
AAGTCGTTCACCTACC	G1	Osi	6.29061	-6.47393	5
AAGTTCGCAGCCCACA	G1	Osi	7.96572	-4.51954	5
AAGTTCGGTAGCGTAG	G1	Osi	5.62139	-5.54336	5
AAGTTCGGTAGTCGTT	G1	Osi	8.68584	-4.32009	5
AAGTTCGGTCCATCTC	G1	Osi	7.46997	-4.42823	5
AAGTTCGGTCTAACGT	G1	Osi	6.69405	-2.39384	5
AAGTTCGTCGCTCCTA	G1	Osi	6.04533	-4.04677	5
AATCACGGTACTCGTA	G1	Osi	8.35457	-3.33476	5
AATCACGGTCGATTAC	G1	Osi	7.50289	-4.05352	5
AATCGTGAGCTGCCTG	G1	Osi	7.15487	-5.28015	5
AATCGTGCACCAATTG	G1	Osi	9.39153	-4.32226	5
AATGACCTCAGCCTTC	G1	Osi	8.02652	-5.06744	5
AATGACCTCGTTTACT	G1	Osi	9.2662	-3.50986	5
AATGCCAGTGTCTTCC	G1	Osi	9.00352	-3.48655	5
AATGCCATCCGGTTCT	G1	Osi	8.33224	-4.78863	5
AATGCCATCCTTGAAG	G1	Osi	9.58067	-3.99837	5
AATGGAAAGAAGCGCT	G1	Osi	8.47936	-3.00494	5
AATGGAACACATTCTT	G1	Osi	7.2316	-3.44431	5
AATGGAACATCTGTTT	G1	Osi	8.43638	-2.25183	5
AATGGAATCGACGAGA	G1	Osi	8.40186	-3.71863	5
AATGGCTTCTGTTCAT	G1	Osi	5.23802	-5.82215	5
AATTCCTGTTAGCGGA	G1	Osi	8.34832	-2.83558	5
AATTTCCCATAAGCAA	G1	Osi	7.8195	-3.0398	5
ACACCAAGTTAAGGAT	G1	Osi	7.2875	-5.85102	5
ACACGCGAGGAAAGTG	G1	Osi	8.53928	-5.56706	5
ACACGCGAGTTGGAAT	G1	Osi	7.64883	-3.96843	5
ACACGCGGTACAAAGT	G1	Osi	7.23182	-5.52444	5
ACACGCGTCACCTCTG	G1	Osi	5.98292	-4.10716	5
ACACTGAGTAGTTACC	G1	Osi	8.59361	-3.23336	5
ACAGAAATCTGGCCGA	G1	Osi	7.69269	-2.50516	5
ACAGGGAAGCCTCAAT	G1	Osi	6.36873	-5.11609	5
ACAGGGAGTCATTGCA	G1	Osi	7.57911	-5.87307	5
ACATCCCGTACAGAAT	G1	Osi	6.17282	-5.37582	5
ACATCCCTCGGTTCAA	G1	Osi	8.65861	-2.73997	5
ACATCGATCGGTTAGT	G1	Osi	5.7311	-4.35958	5
ACATGCACACTACCGG	G1	Osi	8.77201	-4.09321	5
ACCAACAGTGGCTGAA	G1	Osi	7.91867	-4.41976	5
ACCACAAGTACGGTTT	G1	Osi	8.29442	-3.35159	5
ACCACAATCATTGAGC	G1	Osi	6.54956	-6.58072	5
ACCATTTCACAGTGAG	G1	Osi	6.35144	-4.74399	5
ACCATTTGTACCGGCT	G1	Osi	7.90152	-3.22605	5
ACCCAAAAGGTTGTTC	G1	Osi	8.94429	-2.7042	5
ACCCAAAAGTAGGGTC	G1	Osi	6.24665	-5.73547	5
ACCCAAAGTCACGACC	G1	Osi	5.7721	-3.24731	5
ACCCAAAGTGGAGGTT	G1	Osi	8.3045	-2.15146	5
ACCCTCAAGGGCTAAC	G1	Osi	4.82546	-5.59405	5
ACCCTCACAAGTTTGC	G1	Osi	9.63784	-4.09563	5
ACCCTCAGTGAGCTCC	G1	Osi	6.01103	-5.81695	5
ACCCTCATCGATACGT	G1	Osi	7.72191	-4.25758	5
ACCCTTGCATTCTTCA	G1	Osi	5.19244	-5.77247	5
ACCCTTGTCATTCGGA	G1	Osi	8.06267	-4.14674	5
ACCGTTCCACCAGTTA	G1	Osi	8.65765	-3.10591	5
ACCTACCGTATCCTCC	G1	Osi	6.57721	-5.81255	5
ACCTGAAGTTGGACCC	G1	Osi	8.08931	-4.49493	5
ACGATGTCAAGAGTAT	G1	Osi	6.21156	-7.22096	5
ACGCACGCACCTCTAC	G1	Osi	7.90452	-2.54031	5
ACGCACGGTACTGACT	G1	Osi	5.32547	-6.95518	5
ACGCACGTCTTAAGGC	G1	Osi	8.69645	-4.46966	5
ACGGAAGTCATTACTC	G1	Osi	7.67148	-3.84261	5
ACGGTTATCGAACTCA	G1	Osi	7.23224	-5.30476	5
ACGTAACCACGCGCAT	G1	Osi	7.16404	-5.7314	5
ACGTACAGTATCGTTG	G1	Osi	6.55989	-2.16595	5
ACTATCTAGACCATGG	G1	Osi	8.10873	-2.75828	5
ACTATGGAGTTGTACC	G1	Osi	6.25039	-6.68698	5
ACTATTCCACATGTTG	G1	Osi	7.07726	-1.861	5
ACTCCCAAGACGCTCC	G1	Osi	7.08915	-4.38518	5
ACTCCCAGTACGACAG	G1	Osi	8.25618	-4.41999	5
ACTCCCAGTAGAGTTA	G1	Osi	8.00959	-3.35212	5
ACTCCCATCAAAGAAC	G1	Osi	6.71666	-6.53346	5
ACTCTCGAGCCAAGCA	G1	Osi	9.20421	-3.67094	5
ACTCTCGCAAGGAGTC	G1	Osi	9.04277	-3.44573	5
ACTCTCGTCTCTATAC	G1	Osi	5.77948	-4.41059	5
ACTGATGGTAGGCAGT	G1	Osi	7.61458	-2.13532	5
ACTGCAATCGTTTACT	G1	Osi	6.59296	-5.71018	5
ACTGTCCAGTTGCCTA	G1	Osi	7.32583	-3.94346	5
ACTGTCCTCATCGACA	G1	Osi	8.25519	-2.47795	5
ACTGTGAGTGCGTGCT	G1	Osi	8.56862	-3.89932	5
ACTTAGGTCACTCCGT	G1	Osi	8.25399	-3.11387	5
ACTTATCAGTCACTGT	G1	Osi	8.49825	-4.09525	5
ACTTATCCAGACCCGT	G1	Osi	9.85766	-4.74258	5
ACTTATCTCGCTGTTC	G1	Osi	7.36812	-5.643	5
ACTTCCGGTAGCTTAC	G1	Osi	7.31825	-3.52936	5
ACTTCGCAGGTAGGCT	G1	Osi	8.78424	-4.66302	5
ACTTCGCCAAGTCGTT	G1	Osi	4.85923	-5.93771	5
ACTTCGCGTAGTGGCA	G1	Osi	5.49043	-5.27762	5
ACTTCGCTCTGCTTTA	G1	Osi	5.68314	-5.39512	5
ACTTTCAGTTGTTGAC	G1	Osi	5.63798	-6.32524	5
ACTTTGTCACAGCATT	G1	Osi	5.12158	-6.50369	5
ACTTTGTCATACGCAT	G1	Osi	6.20063	-5.55979	5
AGAACAACAGGAACCA	G1	Osi	6.8339	-4.06044	5
AGAACAAGTCGAGCAA	G1	Osi	7.31699	-4.63964	5
AGAACAAGTTCTAACG	G1	Osi	6.59206	-5.95912	5
AGAACCTCAACTTGGT	G1	Osi	6.41483	-2.34852	5
AGAAGCGCATAGGTAA	G1	Osi	5.70435	-6.37794	5
AGAAGCGGTCATAACC	G1	Osi	5.22994	-6.76432	5
AGAAGTACAGACCAGA	G1	Osi	7.93401	-3.25087	5
AGAAGTACAGGTTCGC	G1	Osi	6.74127	-2.73174	5
AGACAAATCGATACAC	G1	Osi	5.49815	-4.54799	5
AGACACTAGCTCTTCC	G1	Osi	6.79458	-4.696	5
AGACAGGAGACATAAC	G1	Osi	7.5508	-4.41591	5
AGACAGGCATGTGACT	G1	Osi	7.83737	-5.25088	5
AGACAGGGTGCCTTCT	G1	Osi	6.8854	-6.45968	5
AGACCATTCCAACTAG	G1	Osi	6.24986	-6.98361	5
AGACCCGCAAACTAGA	G1	Osi	6.76345	-6.80849	5
AGACCCGCACCAAATC	G1	Osi	5.98299	-4.63805	5
AGACCCGCAGAGCCCT	G1	Osi	8.69709	-3.55172	5
AGACCCGGTCTAGATC	G1	Osi	6.1362	-6.32208	5
AGACTCACACTGAATC	G1	Osi	8.35875	-3.82277	5
AGAGAATAGTCATACC	G1	Osi	7.16523	-5.60303	5
AGAGCAGAGAGGATCC	G1	Osi	6.77393	-2.17933	5
AGAGCAGAGATTTGCC	G1	Osi	5.80984	-6.10084	5
AGAGCAGGTGCCTGCA	G1	Osi	6.56028	-6.47157	5
AGAGCAGTCGCAATTG	G1	Osi	5.47786	-5.30414	5
AGAGCCCCAATCGCAT	G1	Osi	8.1142	-3.80379	5
AGATAGACAAAGGATT	G1	Osi	8.10901	-3.68686	5
AGATAGACAAATGAAC	G1	Osi	5.59994	-5.26576	5
AGATAGACAATTTCCT	G1	Osi	5.65743	-7.3938	5
AGATAGATCTCTAGGA	G1	Osi	7.06705	-6.73553	5
AGATCCACAGGATCTT	G1	Osi	6.65505	-4.7349	5
AGATCCATCCCTCAAC	G1	Osi	7.24194	-2.08565	5
AGATCGTAGATGACCG	G1	Osi	5.7299	-5.90934	5
AGATGAACAGTGAGCA	G1	Osi	7.88127	-3.86898	5
AGATGAACAGTGTACT	G1	Osi	7.78778	-3.71722	5
AGATGAATCCATAGGT	G1	Osi	8.05631	-2.5466	5
AGCATCAGTGCCCAGT	G1	Osi	5.84842	-5.41609	5
AGCATCATCATTACGG	G1	Osi	7.41358	-4.50274	5
AGCCAATCAGGCTCTG	G1	Osi	7.6435	-3.09776	5
AGCCAATGTTGGGTAG	G1	Osi	5.48948	-5.14624	5
AGCCAATTCCTTCTAA	G1	Osi	5.47904	-3.99056	5
AGCCAGCCACCTCTGT	G1	Osi	7.47593	-4.54836	5
AGCGCCAAGTCCCGGT	G1	Osi	5.70262	-2.98727	5
AGCGCTGGTTCAATCG	G1	Osi	5.30793	-6.34476	5
AGCGTATGTAACGCGA	G1	Osi	6.00849	-6.97466	5
AGCTTCCCAGGATCTT	G1	Osi	7.82653	-2.61078	5
AGGAAATGTATTGCCA	G1	Osi	5.59688	-5.85731	5
AGGAAATGTCATCCCT	G1	Osi	8.07421	-4.79095	5
AGGAAATGTTACTCAG	G1	Osi	7.24151	-4.07372	5
AGGACGAAGCGAACTG	G1	Osi	7.8446	-3.24016	5
AGGACGACAGCCTACG	G1	Osi	7.93859	-3.30269	5
AGGACGACAGTATTCG	G1	Osi	6.14064	-4.52822	5
AGGACGATCAAAGACA	G1	Osi	8.96089	-2.5023	5
AGGACGATCGACCACG	G1	Osi	5.86154	-4.80384	5
AGGACTTAGGAGTATT	G1	Osi	6.37737	-3.62885	5
AGGACTTTCCACAAGT	G1	Osi	9.0288	-4.23224	5
AGGACTTTCCGGACTG	G1	Osi	5.17158	-4.91347	5
AGGACTTTCGTTCCTG	G1	Osi	7.69707	-2.50789	5
AGGAGGTAGGAAACGA	G1	Osi	9.63539	-4.21011	5
AGGAGGTGTTCCTACC	G1	Osi	6.91368	-6.961	5
AGGATAAGTTTGTTGG	G1	Osi	5.62342	-5.49457	5
AGGATAATCATGAGGG	G1	Osi	7.69579	-5.34577	5
AGGATCTGTTGCATTG	G1	Osi	9.01461	-2.53843	5
AGGATCTTCACGTCCT	G1	Osi	5.39627	-7.00726	5
AGGCATTAGCACACAG	G1	Osi	5.64859	-4.95711	5
AGGCATTAGGCGTTAG	G1	Osi	7.54425	-2.90465	5
AGGCTGCAGCATCAAA	G1	Osi	7.35739	-5.56465	5
AGGGAGTGTCAAATCC	G1	Osi	6.38689	-4.36649	5
AGGGAGTTCTGTGCGG	G1	Osi	7.36983	-4.13001	5
AGGGCTCAGATAACGT	G1	Osi	5.1943	-7.01998	5
AGGGCTCCAGTCTTCC	G1	Osi	6.50437	-3.84378	5
AGGGTGAAGTGTGTTC	G1	Osi	7.28335	-2.42868	5
AGGGTGAGTTCAATCG	G1	Osi	7.97321	-2.38553	5
AGGGTTTGTTTAGTCG	G1	Osi	7.12009	-3.97083	5
AGGGTTTTCCGTGGCA	G1	Osi	7.81009	-3.50032	5
AGGTCATCAAGCGATG	G1	Osi	6.81097	-4.41666	5
AGGTCATCACAAGGTG	G1	Osi	8.42334	-3.9739	5
AGGTCATGTACGCTTA	G1	Osi	8.79968	-3.14803	5
AGGTCTATCTATCACT	G1	Osi	6.95427	-7.09838	5
AGGTTACCACCGCTAG	G1	Osi	7.67606	-3.02881	5
AGGTTACGTGCATTAC	G1	Osi	6.50948	-3.49976	5
AGGTTGTCAAGGTTGG	G1	Osi	5.35188	-5.50334	5
AGGTTGTGTTGCGGAA	G1	Osi	9.34412	-2.9356	5
AGTAACCAGATCCTAC	G1	Osi	6.50452	-5.30516	5
AGTAACCCACCATATG	G1	Osi	8.27929	-3.38219	5
AGTAACCGTAGCTTAC	G1	Osi	5.36088	-6.04247	5
AGTAACCTCGCCGAAC	G1	Osi	7.08846	-5.37382	5
AGTACCAAGACACACG	G1	Osi	7.11122	-1.90615	5
AGTACCAGTGCATCTA	G1	Osi	7.88149	-5.04994	5
AGTAGTCGTCGCACAC	G1	Osi	5.66076	-6.54618	5
AGTCAACGTCCGGATC	G1	Osi	9.03685	-2.71205	5
AGTCAACTCGAGAGAC	G1	Osi	5.37713	-5.58293	5
AGTCAACTCTTTGGAG	G1	Osi	8.96777	-4.60751	5
AGTCACACAATCGCAT	G1	Osi	5.40385	-7.07	5
AGTCATGCAGGCATTT	G1	Osi	7.82445	-1.87643	5
AGTCATGCATCAGCTA	G1	Osi	6.71491	-4.85811	5
AGTCATGTCTCGCTTG	G1	Osi	7.21443	-3.38271	5
AGTCTCCCAACCGCTG	G1	Osi	8.26438	-2.54722	5
AGTGACTTCGAGCCTG	G1	Osi	6.76773	-3.13511	5
AGTGATCAGGCACTCC	G1	Osi	9.09413	-3.00014	5
AGTGATCAGTTATGGA	G1	Osi	5.75173	-5.44605	5
AGTGCCGGTAGCCCTG	G1	Osi	8.00855	-2.06857	5
AGTGCCGTCTTGAGCA	G1	Osi	6.56616	-4.20781	5
AGTTCCCAGGTTAGTA	G1	Osi	7.89162	-4.1758	5
AGTTCGAAGATCACCT	G1	Osi	7.5306	-2.53009	5
AGTTCGATCAGCACCG	G1	Osi	6.35277	-6.61927	5
ATACCGACAGTCGCTG	G1	Osi	8.53455	-4.22309	5
ATACTTCAGCCGAATG	G1	Osi	8.02908	-5.91643	5
ATAGACCAGAGGTTAT	G1	Osi	8.60967	-4.67546	5
ATAGACCAGTGGATAT	G1	Osi	8.09246	-4.11545	5
ATAGAGACACATTACG	G1	Osi	6.92905	-5.02277	5
ATAGAGAGTCAACATC	G1	Osi	7.25635	-1.92062	5
ATAGAGATCGCTTGAA	G1	Osi	8.46062	-2.24608	5
ATAGGCTAGTTGAAAC	G1	Osi	6.74286	-4.85325	5
ATAGGCTCAATTGAGA	G1	Osi	8.27792	-4.6246	5
ATAGGCTTCCGGCTTT	G1	Osi	9.2481	-3.45297	5
ATATCCTCAGACGGAT	G1	Osi	6.64132	-1.88323	5
ATATCCTTCTGTTGGA	G1	Osi	9.16497	-3.40572	5
ATCACAGAGGAACTCG	G1	Osi	6.29224	-5.01597	5
ATCACAGCAGCGCGTT	G1	Osi	6.91401	-6.58881	5
ATCACGATCGAGATGG	G1	Osi	9.33671	-3.97825	5
ATCACGATCGAGCTGC	G1	Osi	5.90225	-4.24346	5
ATCACGATCTTTGCTA	G1	Osi	7.48761	-4.52323	5
ATCAGGTAGGACGGAG	G1	Osi	7.72109	-4.68879	5
ATCAGGTGTGGCAGAT	G1	Osi	8.35211	-3.15378	5
ATCATTCCAGTCGGTC	G1	Osi	9.43469	-3.87152	5
ATCATTCTCGAGAGCA	G1	Osi	5.63329	-5.5649	5
ATCCACCTCATCGCCT	G1	Osi	8.16215	-4.90094	5
ATCCATTAGTGTACCT	G1	Osi	5.12253	-6.78515	5
ATCCATTCATTGGATC	G1	Osi	5.12683	-5.80281	5
ATCCCTGTCAAACCCA	G1	Osi	7.77254	-2.5121	5
ATCCCTGTCGTGCATA	G1	Osi	5.13359	-6.66962	5
ATCCGTCAGGTAGCCA	G1	Osi	5.69156	-4.61443	5
ATCCTATAGGCCTAGA	G1	Osi	8.95599	-3.15346	5
ATCGATGCAGATCACT	G1	Osi	5.95872	-5.57383	5
ATCGATGCAGTTTGGT	G1	Osi	9.1886	-4.72213	5
ATCGATGGTATTTCCT	G1	Osi	8.74774	-3.56509	5
ATCGGATAGGTTCCAT	G1	Osi	7.77127	-1.80194	5
ATCGGATAGTGAGTGC	G1	Osi	5.78453	-7.53272	5
ATCGGATCAAGATTGA	G1	Osi	7.01617	-5.86676	5
ATCGTAGCATGTGGTT	G1	Osi	5.85656	-3.15967	5
ATCTCTAGTAAGCTCT	G1	Osi	5.28681	-6.47768	5
ATCTTCAGTGTCTCCT	G1	Osi	9.17869	-3.0645	5
ATCTTCATCCACAGCG	G1	Osi	6.92154	-5.29596	5
ATGAAAGGTGATTCAC	G1	Osi	6.77969	-7.16787	5
ATGAAAGTCATACGAC	G1	Osi	9.11559	-3.69869	5
ATGACCAAGGAGATAG	G1	Osi	6.73514	-4.66172	5
ATGACCAGTACTGTTG	G1	Osi	6.49739	-7.24103	5
ATGAGGGAGGCCATAG	G1	Osi	5.85681	-6.99603	5
ATGAGGGTCGCACTCT	G1	Osi	6.49755	-3.97633	5
ATGAGTCAGTCACACT	G1	Osi	5.8195	-4.41893	5
ATGATCGCACTCCGAG	G1	Osi	6.19599	-5.66375	5
ATGCATGGTCGAACGA	G1	Osi	7.56867	-2.59689	5
ATGCCTCGTCACTACA	G1	Osi	6.82439	-3.00188	5
ATGCCTCGTGTGTGGA	G1	Osi	7.23781	-4.61273	5
ATGGAGGCAACGAGGT	G1	Osi	8.04566	-4.29559	5
ATGGAGGTCGGAATTC	G1	Osi	7.44912	-4.28076	5
ATGGATCCAGTGTGGA	G1	Osi	7.85839	-2.90873	5
ATGGGAGCAAGAATAC	G1	Osi	6.71681	-4.63599	5
ATGGGTTAGGTAGGCT	G1	Osi	6.47315	-4.65525	5
ATGGGTTTCTCGGCTT	G1	Osi	8.57263	-3.82324	5
ATGGTTGAGACGGAAA	G1	Osi	8.59791	-3.03991	5
ATGTCCCCACTGTGAT	G1	Osi	5.6834	-6.71054	5
ATGTCCCGTCCGAAGA	G1	Osi	7.41986	-2.76988	5
ATGTCCCGTTAATGAG	G1	Osi	8.45259	-4.50709	5
ATGTCTTTCGTTGTGA	G1	Osi	5.189	-5.50298	5
ATTACCTGTTGTGGAG	G1	Osi	5.87482	-6.03127	5
ATTACTCAGCGGATCA	G1	Osi	6.05496	-4.07978	5
ATTATCCGTGACGCCT	G1	Osi	9.00763	-3.71605	5
ATTATCCTCCACCCTA	G1	Osi	7.72682	-3.82697	5
ATTATCCTCCCATAGA	G1	Osi	7.29342	-5.9167	5
ATTCACTAGAGCCCAA	G1	Osi	6.48732	-6.39296	5
ATTCATCCAAATCGGG	G1	Osi	8.88105	-3.39376	5
ATTCCCGCACTTGTGA	G1	Osi	8.52322	-2.59486	5
ATTCCCGGTGAGGATC	G1	Osi	9.04766	-3.54051	5
ATTCCCGTCGCGCTGA	G1	Osi	6.03634	-4.52301	5
ATTCCCGTCGCTTAAG	G1	Osi	9.14189	-2.87425	5
ATTCCCGTCGGATAAA	G1	Osi	6.45135	-5.61512	5
ATTCCTAGTCCAAAGG	G1	Osi	9.16596	-3.04234	5
ATTCCTATCTCATTGT	G1	Osi	6.23207	-4.28548	5
ATTCGTTAGCGTTGTT	G1	Osi	6.8356	-5.91859	5
ATTCGTTCACCTCTGT	G1	Osi	7.49885	-3.86351	5
ATTCTACCAACACACT	G1	Osi	7.28332	-6.32149	5
ATTCTACCAGAGCTAG	G1	Osi	8.04513	-4.15619	5
ATTCTTGCACCTAAAC	G1	Osi	7.82352	-3.41552	5
ATTCTTGGTTCAGCTA	G1	Osi	5.91542	-6.76028	5
ATTCTTGGTTTGTTGG	G1	Osi	6.82565	-2.786	5
ATTCTTGTCGAGTTGT	G1	Osi	5.17916	-5.16773	5
ATTGGGTAGGCATCGA	G1	Osi	5.9653	-7.50049	5
ATTGGGTTCGGACGTC	G1	Osi	7.43929	-6.45505	5
ATTTACCAGGACGCTA	G1	Osi	5.70785	-6.45102	5
ATTTACCCACCTGATA	G1	Osi	6.91083	-5.51133	5
ATTTCACCAGGTTACT	G1	Osi	6.38423	-6.34707	5
ATTTCACGTAGACGTG	G1	Osi	9.06125	-3.2093	5
ATTTCACTCCGACATA	G1	Osi	8.77451	-3.87361	5
ATTTCTGGTCGAATTC	G1	Osi	5.66105	-6.99099	5
CAAAGAAGTCATTGCA	G1	Osi	7.24756	-3.28161	5
CAACAACGTGTACGCC	G1	Osi	6.73602	-3.619	5
CAACAGTAGGATTTAG	G1	Osi	5.83456	-4.10587	5
CAACAGTCACAGAGCA	G1	Osi	8.38968	-3.29583	5
CAACAGTGTTGATGTC	G1	Osi	9.46356	-3.38121	5
CAACCAAAGAGAGCGG	G1	Osi	6.59613	-5.23046	5
CAACCAAAGATGCTAA	G1	Osi	6.02995	-6.44914	5
CAACCAAGTAAGGCCA	G1	Osi	8.54814	-3.86396	5
CAACCTCAGCCTGAGA	G1	Osi	6.44793	-3.76248	5
CAACCTCTCTATTTCG	G1	Osi	8.08559	-4.16365	5
CAACGGCAGCTACTAC	G1	Osi	8.39052	-3.19575	5
CAACGGCGTTTCACTT	G1	Osi	6.19737	-5.46311	5
CAACGGCTCCACGGGT	G1	Osi	8.11645	-3.09771	5
CAAGACTCAATGCAGG	G1	Osi	7.56772	-4.45081	5
CAAGAGGCAGGTCAGA	G1	Osi	6.50533	-4.73872	5
CAAGAGGTCACCTCGT	G1	Osi	9.1462	-4.0997	5
CAAGAGGTCTGAGTCA	G1	Osi	7.21823	-3.17163	5
CAAGCTACACCCAACG	G1	Osi	8.56408	-3.69094	5
CAAGCTAGTCTTACTT	G1	Osi	7.52971	-3.62387	5
CAAGGGACACAAATCC	G1	Osi	7.59147	-5.42022	5
CAAGGGACATGTGGCC	G1	Osi	6.93732	-3.33011	5
CAAGGGATCGGAGCAA	G1	Osi	8.26381	-4.74274	5
CAATACGAGGAGAGTA	G1	Osi	7.57823	-3.82568	5
CAATACGAGGTAGCAC	G1	Osi	8.52061	-2.65694	5
CAATACGGTTTCGATG	G1	Osi	6.91509	-2.06051	5
CAATACGTCGGCATCG	G1	Osi	6.86534	-6.95603	5
CAATGACCACACCTAA	G1	Osi	7.79299	-5.16936	5
CAATGACTCAAGTCGT	G1	Osi	6.88792	-4.00958	5
CAATTTCAGGAAGAAC	G1	Osi	9.39396	-3.07224	5
CACAACAAGCTTGTGT	G1	Osi	6.54827	-5.45535	5
CACAACAAGGAACTCG	G1	Osi	8.20016	-2.44485	5
CACACAACAGGCCCTA	G1	Osi	8.15272	-4.5916	5
CACAGATTCCTTGGAA	G1	Osi	7.9087	-4.66633	5
CACAGGCAGCAAGCCA	G1	Osi	7.78148	-4.26185	5
CACAGGCGTCTCACAA	G1	Osi	6.69941	-1.84229	5
CACAGGCGTGGTCTCG	G1	Osi	8.07447	-3.75536	5
CACAGGCGTTCTTGTT	G1	Osi	7.39677	-4.16147	5
CACATGACACCGTCTT	G1	Osi	6.52758	-6.54781	5
CACCAAAGTGGTCTAT	G1	Osi	7.71726	-2.01257	5
CACCAAATCGGAATTC	G1	Osi	6.85728	-1.83554	5
CACCGTTAGCGAGGAG	G1	Osi	8.51316	-3.42651	5
CACCGTTTCCAAGCTA	G1	Osi	8.11197	-3.19553	5
CACCGTTTCGAGCTGC	G1	Osi	5.74795	-4.41733	5
CACGAATGTGTTCCAA	G1	Osi	5.92041	-7.57395	5
CACGTGGCAGAAACCG	G1	Osi	8.83048	-3.45315	5
CACGTTCCACGACGTC	G1	Osi	7.95632	-4.64136	5
CACGTTCGTGTAAACA	G1	Osi	5.365	-4.89366	5
CACTAAGAGAAAGTCT	G1	Osi	8.45083	-5.11745	5
CACTAAGCACAATGAA	G1	Osi	8.49611	-5.17489	5
CACTAAGGTGTGTACT	G1	Osi	6.14926	-5.15299	5
CACTGAATCCTTGGAA	G1	Osi	6.91396	-2.45511	5
CACTGTCCAATACAGA	G1	Osi	9.57622	-3.78226	5
CACTGTCTCACCCTCA	G1	Osi	6.68842	-2.96099	5
CACTTCGAGTACGAGC	G1	Osi	5.61629	-7.28252	5
CACTTCGGTGGAACCA	G1	Osi	5.58938	-6.61883	5
CACTTCGTCTAAGCGT	G1	Osi	9.51357	-4.28876	5
CAGATACGTGTCGATT	G1	Osi	8.77136	-4.15834	5
CAGATTGAGGAACTAT	G1	Osi	5.56652	-5.7411	5
CAGATTGGTTCACCGG	G1	Osi	7.19994	-4.35189	5
CAGCAATAGGATGTTA	G1	Osi	7.7724	-2.7298	5
CAGCACGTCACTTGTT	G1	Osi	7.50844	-4.80015	5
CAGCACGTCTGTTCAT	G1	Osi	7.12917	-4.69125	5
CAGCAGCAGGTAAGTT	G1	Osi	6.5233	-4.03901	5
CAGCGTGAGCAAGTCG	G1	Osi	6.48795	-6.54092	5
CAGCGTGAGTTACTCG	G1	Osi	6.07323	-4.86221	5
CAGCGTGCATGAAAGT	G1	Osi	5.73189	-5.1703	5
CAGCGTGGTATAGGAT	G1	Osi	5.42245	-5.66779	5
CAGGCCAAGGCTAGCA	G1	Osi	8.56515	-3.14811	5
CAGGCCAGTACCATAC	G1	Osi	5.84671	-5.12074	5
CAGGGCTAGGGATGTC	G1	Osi	7.51089	-3.57885	5
CAGGGCTCAAAGTGTA	G1	Osi	7.02094	-3.26858	5
CAGGGCTGTACAAGCG	G1	Osi	8.01346	-2.57042	5
CAGGGCTTCGGCTCTT	G1	Osi	8.00504	-3.7831	5
CAGGTATGTAGGCTCC	G1	Osi	5.65147	-4.80905	5
CATAAGCTCTAGTCAG	G1	Osi	9.36823	-2.99735	5
CATACAGTCCGGCAAC	G1	Osi	8.65132	-3.00456	5
CATACCCCATTCTCCG	G1	Osi	5.7049	-4.01375	5
CATACCCGTGTGTCGC	G1	Osi	5.8112	-4.88347	5
CATACCCGTTCAATCG	G1	Osi	5.82477	-4.93655	5
CATAGACAGCCACCGT	G1	Osi	6.15775	-5.92739	5
CATAGACCACTCCTTG	G1	Osi	6.6091	-4.14667	5
CATAGACTCCTAGCTC	G1	Osi	7.56639	-3.50625	5
CATCCACAGCTCGCAC	G1	Osi	6.57904	-2.23643	5
CATCCACAGTTTGTCG	G1	Osi	8.94932	-3.95776	5
CATCCACCAAGCGCTC	G1	Osi	7.72159	-3.33742	5
CATCCACTCAGATGCT	G1	Osi	6.92779	-1.95956	5
CATCCACTCGGATACT	G1	Osi	6.10759	-6.14079	5
CATCCCAGTCATCCGG	G1	Osi	7.58959	-3.39491	5
CATCCGTAGTAGTCAA	G1	Osi	9.26218	-3.56669	5
CATCCGTGTCCAAAGG	G1	Osi	8.84433	-2.65094	5
CATCCGTGTCCTACAA	G1	Osi	8.38172	-4.81297	5
CATCGGGGTAACATCC	G1	Osi	6.64625	-5.61001	5
CATGAGTCAAGTCATC	G1	Osi	6.02155	-4.17995	5
CATGAGTGTCCTGTTC	G1	Osi	9.30044	-3.17587	5
CATGCCTCAACCCTCT	G1	Osi	6.90838	-1.88492	5
CATGCGGAGCACGATG	G1	Osi	9.00516	-2.70318	5
CATGCGGCACCTGCGA	G1	Osi	5.16346	-7.03627	5
CATGCTCGTAATGCTC	G1	Osi	7.79936	-2.04594	5
CATGCTCGTGCTTATG	G1	Osi	7.62081	-4.7633	5
CATGGTAAGATTGGGC	G1	Osi	6.93866	-6.76191	5
CATGGTACAACAGCTT	G1	Osi	5.92902	-4.60179	5
CATGGTACACGAAAGC	G1	Osi	6.59656	-5.21171	5
CATGGTAGTAGAGACC	G1	Osi	6.21564	-4.65072	5
CATGGTATCACGATAC	G1	Osi	8.86719	-3.18174	5
CATTCCGAGCTGAGCA	G1	Osi	5.84855	-5.06395	5
CATTCCGGTCACTTCC	G1	Osi	6.19099	-6.64647	5
CATTCTAAGCTCCATA	G1	Osi	8.29507	-3.07808	5
CATTCTACAATTCTTC	G1	Osi	7.66149	-3.2592	5
CATTCTAGTCCAGGTC	G1	Osi	9.31868	-3.10748	5
CATTCTAGTGACCGAA	G1	Osi	8.99662	-4.14406	5
CATTGAGAGTCACACT	G1	Osi	8.67228	-3.55876	5
CATTGAGGTGAATTGA	G1	Osi	7.11113	-4.16917	5
CATTTCAAGCACTGGA	G1	Osi	6.7723	-6.78402	5
CATTTCAAGCGACTTT	G1	Osi	6.04221	-6.8716	5
CATTTCACATAGAATG	G1	Osi	7.88611	-1.9971	5
CATTTCAGTGGCCACT	G1	Osi	6.21541	-4.99855	5
CATTTCATCGTGCTCT	G1	Osi	7.05481	-4.44319	5
CCAATGACAAGGAGTC	G1	Osi	8.72406	-2.91522	5
CCAATGATCGAGAGAC	G1	Osi	8.3666	-2.5494	5
CCAATTTGTAGATCGG	G1	Osi	5.32887	-5.29477	5
CCACAAAAGAACAAGG	G1	Osi	6.84645	-4.0401	5
CCACACTGTGAGATTA	G1	Osi	5.89602	-6.01285	5
CCACCATAGGACACTG	G1	Osi	8.67932	-2.97434	5
CCACCATAGTTCCTGA	G1	Osi	8.66004	-2.47009	5
CCACCATTCGCGTGAC	G1	Osi	6.82949	-7.13693	5
CCACGAGCACCGTCGA	G1	Osi	5.42257	-7.25337	5
CCACGTTCAAATGCGG	G1	Osi	9.51319	-4.24498	5
CCACGTTCATCCGGTG	G1	Osi	7.44629	-5.0184	5
CCACGTTGTCCCACGA	G1	Osi	7.77328	-1.92543	5
CCACGTTGTCGTCGGT	G1	Osi	8.18321	-4.52227	5
CCACTTGCAGCCCACA	G1	Osi	5.83688	-6.82454	5
CCACTTGCATCCGAGC	G1	Osi	6.33349	-4.77272	5
CCATAAGGTACGCTTA	G1	Osi	5.84312	-5.81175	5
CCATAAGTCTGCACCT	G1	Osi	9.10468	-3.06007	5
CCATAAGTCTTACGGA	G1	Osi	7.54747	-4.05449	5
CCCAACTAGACCATGG	G1	Osi	5.99641	-4.31142	5
CCCATTGTCTGGTTGA	G1	Osi	6.00125	-6.09651	5
CCCGAAGAGGTAACTA	G1	Osi	6.74966	-6.38328	5
CCCGAAGCATTCTTCA	G1	Osi	8.33913	-4.96403	5
CCCGAAGGTCGCATTA	G1	Osi	8.23634	-2.1204	5
CCCTAACTCATTTCCA	G1	Osi	8.1414	-5.88972	5
CCCTAACTCGCTAATG	G1	Osi	8.57105	-3.73584	5
CCCTCAACATCGATCA	G1	Osi	5.90794	-6.71136	5
CCCTCAAGTTCTCACC	G1	Osi	8.44185	-2.97324	5
CCCTCAATCGCTGCGA	G1	Osi	6.63655	-3.95646	5
CCCTCTCCAAGCAGGT	G1	Osi	5.35085	9.4879	5
CCCTCTCCATCTTAGG	G1	Osi	7.64483	-3.32799	5
CCCTCTCGTACTCAAC	G1	Osi	8.34537	-4.95622	5
CCCTCTCTCTGCGGCA	G1	Osi	5.65141	-7.18401	5
CCCTGATTCGAGCTGC	G1	Osi	6.08328	-4.97293	5
CCGAACGAGGGCGAAG	G1	Osi	8.23819	-4.58483	5
CCGATCTTCTAGCCTC	G1	Osi	7.8979	-2.9707	5
CCGCAAGAGGCCGCTT	G1	Osi	8.99202	-4.07196	5
CCGGACAAGTGATCGG	G1	Osi	5.48809	-7.23452	5
CCGGACATCTTCCACG	G1	Osi	8.49916	-3.90713	5
CCGGGTAGTACACTCA	G1	Osi	5.30697	-6.9145	5
CCGGTAGAGAACCCGA	G1	Osi	5.1582	-5.7088	5
CCGGTAGGTCCGAAGA	G1	Osi	8.98712	-3.5561	5
CCGTTCATCATTTCCA	G1	Osi	5.40748	-4.6812	5
CCTAACCTCGAGCCTG	G1	Osi	8.33194	-3.59244	5
CCTAACCTCGGTATGT	G1	Osi	6.36437	-5.99967	5
CCTAAGAGTGTTACAC	G1	Osi	6.06248	-7.40311	5
CCTCAACCACTCCACT	G1	Osi	7.69643	-3.34033	5
CCTCAACTCAAGCTTG	G1	Osi	5.09658	-6.76377	5
CCTCAGTAGCCGGAAT	G1	Osi	7.10605	-5.00125	5
CCTCAGTAGTTGCCCG	G1	Osi	7.84554	-3.43222	5
CCTCATGAGGCACTCC	G1	Osi	6.2239	-3.35602	5
CCTCATGTCGGTCGGT	G1	Osi	9.10698	-2.98645	5
CCTCCAACAACTCGTA	G1	Osi	8.50975	-2.95177	5
CCTCCTCGTAGCTGTT	G1	Osi	6.08065	-5.32962	5
CCTCTAGTCCTGTTAT	G1	Osi	8.51265	-3.27792	5
CCTGCATTCGAGAACG	G1	Osi	6.19505	-6.28842	5
CCTGCATTCTCAACCC	G1	Osi	8.7002	-2.35527	5
CCTGTTGAGTCTGCGC	G1	Osi	6.00183	-4.33312	5
CCTGTTGGTGCGTGCT	G1	Osi	6.85262	-5.19109	5
CCTGTTGTCGGCTGAC	G1	Osi	6.20702	-3.91759	5
CCTTCAGCAGATCACT	G1	Osi	8.06431	-2.01273	5
CCTTCAGTCACCTCTG	G1	Osi	6.501	-4.70378	5
CCTTTGGAGAACTTCC	G1	Osi	6.89702	-4.56561	5
CCTTTGGAGGCCGCTT	G1	Osi	7.76008	-3.04769	5
CGAAGTTAGGATTTCC	G1	Osi	7.09419	-4.60271	5
CGAAGTTCAATTTCTC	G1	Osi	8.61946	-4.26217	5
CGAAGTTGTTAGGCTT	G1	Osi	7.52091	-3.1716	5
CGAAGTTTCGGACTTA	G1	Osi	7.78302	-3.49794	5
CGAATTGAGGTTGGAC	G1	Osi	7.26136	-3.34335	5
CGAATTGTCTGCCTCA	G1	Osi	6.33016	-4.72174	5
CGACAGCAGTTGTAAG	G1	Osi	8.10134	-2.10794	5
CGACAGCGTCTAGGTT	G1	Osi	9.12396	-2.84063	5
CGACAGCTCTAGACCA	G1	Osi	7.0457	-3.89359	5
CGAGAAGCATGTGGTT	G1	Osi	9.42966	-3.62458	5
CGAGAAGGTACTGTTG	G1	Osi	5.09953	-6.03028	5
CGAGGCTAGCCTGGAA	G1	Osi	7.98819	-5.15304	5
CGAGGCTTCCATTTCA	G1	Osi	8.01515	-3.29219	5
CGAGTGCCAGTGTACT	G1	Osi	6.48451	-7.02984	5
CGAGTTACAGAACTTC	G1	Osi	9.65687	-4.30662	5
CGAGTTATCCTGGGTG	G1	Osi	5.16919	-6.88286	5
CGAGTTATCGAACGGA	G1	Osi	8.10872	-3.08068	5
CGATCGGGTCCTATAG	G1	Osi	8.73361	-4.62674	5
CGATGCGGTAACATAG	G1	Osi	8.74664	-4.0141	5
CGATGGCAGAAGCCAC	G1	Osi	8.84758	-3.87876	5
CGATGGCCATGATAGA	G1	Osi	8.11508	-4.99645	5
CGCAGGTTCTTTCCAA	G1	Osi	6.16011	-5.30139	5
CGCATAAAGGATAATC	G1	Osi	6.48043	-6.03318	5
CGCATAACACATTCGA	G1	Osi	7.13112	-4.42307	5
CGCATGGGTAGAGTTA	G1	Osi	6.89563	-6.46184	5
CGCCAGACATCGGAGA	G1	Osi	6.77155	-4.78965	5
CGCCAGAGTTCCGCAG	G1	Osi	6.48867	-5.23686	5
CGCCATTAGAAACCAT	G1	Osi	5.1266	-5.32947	5
CGGAACCAGACGGAAA	G1	Osi	8.79709	-3.12982	5
CGGAACCAGCGTGTCC	G1	Osi	9.50854	-3.49289	5
CGGAACCCAAGTATCC	G1	Osi	8.873	-3.28432	5
CGGAACCGTCGCTCGA	G1	Osi	5.25848	-6.1577	5
CGGAATTCAGCCTTCT	G1	Osi	7.23003	-2.77883	5
CGGACACAGTCCCGAC	G1	Osi	8.13954	-2.61707	5
CGGACACGTGTCTCCT	G1	Osi	6.76714	-2.95662	5
CGGACACTCCAACTGA	G1	Osi	5.16212	-6.2836	5
CGGCAGTCACTAACCA	G1	Osi	6.81889	-5.75329	5
CGGCAGTGTCGTGCCA	G1	Osi	5.41262	-5.02821	5
CGGCAGTTCTGCATGA	G1	Osi	9.00638	-3.28315	5
CGGGCATAGCGACATG	G1	Osi	7.4289	-4.08047	5
CGGGTCAAGCACACCC	G1	Osi	6.15568	-3.92383	5
CGGGTCATCCACACAA	G1	Osi	4.96103	-6.18336	5
CGGGTCATCGGTAGGA	G1	Osi	5.65628	-5.5829	5
CGGGTGTTCTACTATC	G1	Osi	5.38507	-5.19562	5
CGGTCAGAGACTTCCA	G1	Osi	9.23583	-3.13332	5
CGGTCAGCAGCTATAC	G1	Osi	4.96218	-5.51994	5
CGTAATGCACTACACA	G1	Osi	6.19213	-4.02985	5
CGTAATGCATGACAGG	G1	Osi	9.30384	-4.32399	5
CGTAGTAAGAGTCTTC	G1	Osi	5.35693	-6.57351	5
CGTAGTAAGTATAGAC	G1	Osi	6.69234	-4.01308	5
CGTCAAAGTGATTCTG	G1	Osi	6.86797	-6.33202	5
CGTCCATAGAGGATGA	G1	Osi	7.79782	-3.71145	5
CGTGAATAGGGTCAAC	G1	Osi	5.06224	-5.77533	5
CGTGAATAGTCTGCGC	G1	Osi	6.12121	-5.23952	5
CGTGAATCAACGATCT	G1	Osi	5.07698	-6.2587	5
CGTTAGAAGGGAGGGT	G1	Osi	6.1012	-4.73364	5
CGTTCTGGTAGGTACG	G1	Osi	7.93849	-3.38968	5
CGTTCTGGTGATTCAC	G1	Osi	5.7036	-6.47039	5
CGTTGGGTCCTAGCCT	G1	Osi	4.98591	-5.66637	5
CTAACTTAGTCTGCAT	G1	Osi	6.41242	-2.11733	5
CTAACTTCAGGGATAC	G1	Osi	9.32028	-3.72384	5
CTAACTTCATCTATCT	G1	Osi	8.9498	-2.95155	5
CTAACTTGTTATTCCT	G1	Osi	6.3033	-6.71021	5
CTACAGATCACGGGCT	G1	Osi	9.10229	-3.9306	5
CTACATTGTGTGAATA	G1	Osi	4.93705	-5.39903	5
CTACCCATCATCTGTT	G1	Osi	7.38437	-3.23699	5
CTACTATAGGTTGAGC	G1	Osi	5.20806	-6.39586	5
CTACTATTCACCGACG	G1	Osi	7.06259	-2.04473	5
CTAGACAAGATCCCAT	G1	Osi	5.97867	-5.65916	5
CTAGACACAGAAGTTA	G1	Osi	6.27457	-6.33161	5
CTAGACAGTATACAGA	G1	Osi	6.33204	-4.43298	5
CTAGACAGTATCGCGC	G1	Osi	9.19587	-3.24531	5
CTAGGTAAGGTAGATT	G1	Osi	5.89636	-4.23468	5
CTATAGGAGATTACCC	G1	Osi	5.86918	-6.64337	5
CTATAGGAGTGTAGAT	G1	Osi	9.8136	-4.51604	5
CTATAGGCAACATCGT	G1	Osi	9.6598	-4.08591	5
CTCAACCCAACCTAAC	G1	Osi	8.56261	-2.16427	5
CTCAACCTCCGCTTAC	G1	Osi	7.13605	-4.69507	5
CTCAAGACACTGTTCC	G1	Osi	8.59984	-3.09153	5
CTCAATTGTGCCCACA	G1	Osi	7.729	-4.31481	5
CTCAATTTCTGCAGCG	G1	Osi	7.33145	-1.79379	5
CTCACTGGTGGCTCTG	G1	Osi	7.90002	-2.02549	5
CTCAGAAGTCCCTGAG	G1	Osi	5.53165	-6.24058	5
CTCAGGGAGCCTGTCG	G1	Osi	7.6096	-5.38948	5
CTCAGGGTCACCTCAC	G1	Osi	6.61894	-5.95153	5
CTCAGGGTCTGTACAG	G1	Osi	5.72629	-4.85906	5
CTCAGTCAGGCCGCTT	G1	Osi	7.02762	-6.41576	5
CTCAGTCCAATACCTG	G1	Osi	6.413	-5.42957	5
CTCAGTCCAGAGCTAG	G1	Osi	8.66315	-3.13465	5
CTCAGTCTCCGCTTAC	G1	Osi	8.28508	-2.32897	5
CTCATCGCATGGGATG	G1	Osi	5.36458	-6.10794	5
CTCATCGGTCCACAGC	G1	Osi	8.781	-3.25673	5
CTCATCGGTCGTATTG	G1	Osi	8.31139	-4.20546	5
CTCATGCAGGCCATAG	G1	Osi	9.34225	-3.4616	5
CTCATTACACTGTGAT	G1	Osi	7.34683	-3.23057	5
CTCATTAGTAGGTAGC	G1	Osi	7.48055	-2.93159	5
CTCATTATCACACCGG	G1	Osi	8.32093	-2.76879	5
CTCCAACAGTCGAGGT	G1	Osi	9.50025	-3.80973	5
CTCCAACCATACGCAT	G1	Osi	6.26274	-6.71292	5
CTCCACAAGAGGCGGA	G1	Osi	6.29484	-4.86804	5
CTCCCAACAAACACGG	G1	Osi	7.64022	-3.56787	5
CTCCCAACAGGTCAAG	G1	Osi	5.66914	-3.12207	5
CTCCCAAGTTAAGAAC	G1	Osi	5.94448	-3.56224	5
CTCCCAATCCACACCT	G1	Osi	8.44888	-3.46471	5
CTCCGATAGGATACCG	G1	Osi	7.32103	-5.86124	5
CTCGAGGGTGTGACCC	G1	Osi	7.77333	-4.28828	5
CTCTCAGAGATGGCAC	G1	Osi	9.23545	-3.06922	5
CTCTCAGGTGCCCGTA	G1	Osi	7.17064	-3.16678	5
CTCTCAGGTTCAATCG	G1	Osi	6.57057	-6.51211	5
CTGAGCGTCAACGCTA	G1	Osi	4.8001	-5.73673	5
CTGAGGCCAGCGTTGC	G1	Osi	7.64678	-4.01349	5
CTGAGGCTCAGGAAAT	G1	Osi	8.98204	-3.4568	5
CTGAGGCTCTTCGCTG	G1	Osi	6.52765	-5.67991	5
CTGATCCCATTGAAGA	G1	Osi	5.7358	-6.11888	5
CTGATCCGTTAGGGTG	G1	Osi	6.05277	-4.01155	5
CTGATCCGTTATTCCT	G1	Osi	7.06875	-4.60463	5
CTGCAGGAGTAGAATC	G1	Osi	6.47205	-4.38285	5
CTGCATCCATGTACGT	G1	Osi	9.1517	-2.74839	5
CTGCATCGTAGTTCCA	G1	Osi	6.27146	-6.83455	5
CTGCATCTCGTGCAGC	G1	Osi	8.3433	-2.94087	5
CTGCATCTCTCTCTAA	G1	Osi	8.21375	-4.41973	5
CTGCCATGTCGATTAC	G1	Osi	6.92696	-5.30729	5
CTGCCATTCTCCTGTG	G1	Osi	6.42597	-5.62046	5
CTGCCTAGTAGCACAG	G1	Osi	6.99288	-2.70162	5
CTGCCTATCAAGCCAT	G1	Osi	6.31134	-3.90663	5
CTGCGAGGTCAACGCC	G1	Osi	6.0497	-3.09469	5
CTGCTCAAGCGGTAGT	G1	Osi	5.29157	-5.20281	5
CTGGACGCATCACGGC	G1	Osi	6.42472	-2.28656	5
CTGGCAGAGAATCTAG	G1	Osi	9.38267	-5.14362	5
CTGTACCAGACATCCT	G1	Osi	8.58664	-4.51844	5
CTGTACCAGACGGTTG	G1	Osi	8.0297	-2.12024	5
CTGTACCAGCGGGTAT	G1	Osi	8.78706	-4.62591	5
CTGTAGAGTCAAGTTC	G1	Osi	8.29673	-4.25517	5
CTGTCGTTCTTCTGGC	G1	Osi	7.63148	-5.17513	5
CTGTGAAAGTAACGAT	G1	Osi	6.91647	-3.3717	5
CTGTGAAAGTAACGTA	G1	Osi	9.06359	-3.23326	5
CTTACCGAGATGACAT	G1	Osi	6.99053	-4.2176	5
CTTACCGAGGTGCATG	G1	Osi	6.60356	-6.00515	5
CTTAGGACAAATACGA	G1	Osi	6.48478	-6.6831	5
CTTAGGACAAGTGTCT	G1	Osi	7.45583	-5.90875	5
CTTCCGATCAAATGCC	G1	Osi	8.05538	-2.73482	5
CTTCCTTCAGACGATG	G1	Osi	6.01412	-6.77987	5
CTTCCTTCAGATACTC	G1	Osi	7.52295	-4.51271	5
CTTCCTTGTAGCTTTG	G1	Osi	6.27875	-7.51451	5
CTTCCTTTCGAAATCC	G1	Osi	8.27772	-5.35654	5
CTTCCTTTCGCTTACC	G1	Osi	8.5177	-3.76812	5
CTTCCTTTCGTCTCAC	G1	Osi	7.09534	-4.51723	5
CTTCGGTAGTCTTCGA	G1	Osi	5.60761	-3.27068	5
CTTCGGTCAATCCTTT	G1	Osi	5.41774	-6.24749	5
CTTCTAAGTCGAGCTC	G1	Osi	7.02684	-1.67411	5
CTTCTAAGTGAAGCGT	G1	Osi	9.06715	-4.41799	5
CTTCTCTAGCTCGACC	G1	Osi	6.4377	-4.05649	5
CTTCTCTGTTCCACGG	G1	Osi	8.4237	-4.84579	5
CTTGAGATCAACCGAT	G1	Osi	6.04299	-6.45771	5
CTTGATTCAGAGTTCT	G1	Osi	6.49817	-2.33701	5
CTTGATTGTCATCCGG	G1	Osi	6.08655	-6.90092	5
CTTGATTGTGCGGATA	G1	Osi	8.45099	-2.47348	5
CTTTCAAGTAGGAAAG	G1	Osi	8.08499	-5.81651	5
CTTTCGGAGCAATTCC	G1	Osi	6.39584	-6.64932	5
CTTTCGGCAGCGTATT	G1	Osi	8.85138	-3.00016	5
CTTTCGGGTCAATGGG	G1	Osi	4.97038	-5.50988	5
GAAACCTGTGAACCGA	G1	Osi	6.98698	-6.08477	5
GAAACCTGTTCGGTCG	G1	Osi	6.88504	-5.86796	5
GAACACTAGTATTCCG	G1	Osi	6.8373	-6.63257	5
GAACACTCAACTCCCT	G1	Osi	8.91287	-2.61242	5
GAACGTTGTTTCCAAG	G1	Osi	9.68037	-4.33366	5
GAAGCCCCAGAATCGG	G1	Osi	6.51625	-4.77154	5
GAAGCGAAGGGTCACA	G1	Osi	6.52571	-4.60721	5
GAAGCGATCTGCGTCT	G1	Osi	7.49256	-4.27825	5
GAAGCGATCTGGGATT	G1	Osi	5.95986	-5.64458	5
GAAGGGTGTACACTCA	G1	Osi	8.35391	-3.81157	5
GAAGGGTTCGAACTCA	G1	Osi	5.71493	-7.35382	5
GAAGTAACAGGGTCTC	G1	Osi	8.12357	-4.44026	5
GAAGTAAGTATCAGGG	G1	Osi	5.80541	-4.85595	5
GAATAGACATTGGGAG	G1	Osi	9.22633	-3.23875	5
GAATAGATCCGGCAAC	G1	Osi	7.74524	-4.54051	5
GAATAGATCCTCTAGC	G1	Osi	7.52121	-4.53795	5
GAATCACAGATCACCT	G1	Osi	5.63493	-6.60533	5
GAATCACTCTATCACT	G1	Osi	8.78079	-5.31774	5
GAATCGTAGGCCTGCT	G1	Osi	8.45941	-3.61402	5
GAATCGTAGGCGAAGG	G1	Osi	7.85248	-2.33587	5
GACACGCCACACCAGC	G1	Osi	7.65702	-4.9627	5
GACACGCCATAACAGA	G1	Osi	7.21735	-2.87142	5
GACACGCGTTTCGTAG	G1	Osi	6.06278	-4.08034	5
GACACGCTCCCGTAAA	G1	Osi	8.96253	-2.61364	5
GACAGCCCATCATTGG	G1	Osi	9.32131	-2.97357	5
GACATCACACCGTCGA	G1	Osi	7.75763	-5.20208	5
GACATCATCCAGTTCC	G1	Osi	7.19731	-4.61973	5
GACCAATGTGTGTGGA	G1	Osi	7.85442	-3.93788	5
GACCCAGAGACATAGT	G1	Osi	7.4615	-1.886	5
GACCCAGCACGGATCC	G1	Osi	6.29796	-4.73552	5
GACCCAGGTCAACACT	G1	Osi	6.52674	-4.40482	5
GACCCTTAGACGGATC	G1	Osi	7.78429	-3.81155	5
GACCCTTAGTTGCTCA	G1	Osi	6.36372	-4.06835	5
GACCCTTGTCCGGCAT	G1	Osi	6.00883	-4.20979	5
GACCGTGAGGTTGACG	G1	Osi	6.9746	-3.25848	5
GACCGTGTCAAGCTTG	G1	Osi	5.00398	-6.65073	5
GACCGTGTCACATTGG	G1	Osi	8.55626	-3.05267	5
GACCTTCCAGGGAATC	G1	Osi	8.66005	-3.73424	5
GACGCTGCATAACTCG	G1	Osi	8.50051	-4.07208	5
GACGCTGTCCAAGCTA	G1	Osi	6.40898	-4.43539	5
GACGTTAAGGACACTG	G1	Osi	8.7998	-3.02193	5
GACGTTACAACTTCTT	G1	Osi	7.23397	-5.18359	5
GACGTTACAGAACGCA	G1	Osi	7.28106	-3.92767	5
GACGTTAGTAGTTCCA	G1	Osi	9.79733	-4.87195	5
GACGTTAGTGCTGATT	G1	Osi	9.0564	-2.75734	5
GACTATGGTTGGTACT	G1	Osi	7.08145	-6.85463	5
GACTCTCCAAGTGTCT	G1	Osi	6.86695	-4.97645	5
GACTCTCCATCCTTCG	G1	Osi	8.34221	-3.18498	5
GACTGATTCGTTAGTG	G1	Osi	7.37537	-5.01336	5
GACTTCCGTGAATGTA	G1	Osi	9.0276	-2.71537	5
GACTTCCTCTAGAGCT	G1	Osi	8.76467	-3.32439	5
GACTTCCTCTCAGAAC	G1	Osi	7.84524	-4.28602	5
GAGAAATGTACTGCGC	G1	Osi	6.5685	-4.39944	5
GAGAAATTCGTGCTCT	G1	Osi	6.30762	-6.30407	5
GAGACCCGTTGGCTAT	G1	Osi	8.07063	-2.50661	5
GAGAGGTGTGATCATC	G1	Osi	5.90442	-6.36902	5
GAGCTGCTCCGCAACG	G1	Osi	6.36041	-3.66225	5
GAGGCAAAGCCGGAAT	G1	Osi	6.12178	-5.01486	5
GAGGCAAGTCGAGTTT	G1	Osi	6.73079	-4.04248	5
GAGGCAAGTTTCTATC	G1	Osi	6.98587	-4.64074	5
GAGGCAATCCGCCTAT	G1	Osi	5.98691	-4.72789	5
GAGGCCTCATGTGTCA	G1	Osi	8.45183	-4.63293	5
GAGGCCTGTCACATTG	G1	Osi	7.97786	-2.78941	5
GAGGCCTTCAGATTGC	G1	Osi	5.12749	-6.33707	5
GAGGCCTTCTTGTGCC	G1	Osi	8.20817	-2.15526	5
GAGGGATCAGAGTTGG	G1	Osi	5.98895	-4.27232	5
GAGGGATCAGGTTCGC	G1	Osi	6.91546	-5.60974	5
GAGTCATAGGCTCCCA	G1	Osi	5.9043	-5.15978	5
GAGTCTATCATCGCCT	G1	Osi	8.73989	-4.39153	5
GAGTCTATCGCAACAT	G1	Osi	6.83238	-3.84829	5
GAGTGTTTCACAGAGG	G1	Osi	8.14081	-3.07552	5
GAGTGTTTCTCCTGCA	G1	Osi	5.75481	-4.80239	5
GAGTTACCAGGTACGA	G1	Osi	7.81308	-4.3809	5
GAGTTTGTCATAAGGA	G1	Osi	6.86128	-4.82893	5
GATAGAAGTCAATCTG	G1	Osi	5.99844	-5.87767	5
GATAGCTGTCTTCTAT	G1	Osi	8.10015	-3.49816	5
GATAGCTTCAAGGTGG	G1	Osi	7.57019	-1.84811	5
GATCAGTGTTGCAACT	G1	Osi	6.0389	-4.92932	5
GATCAGTTCATCACCC	G1	Osi	8.09939	-4.80887	5
GATCAGTTCGATACAC	G1	Osi	6.83672	-1.97314	5
GATCATGAGGTGCTGA	G1	Osi	7.77668	-3.1217	5
GATCGTAAGCCTCAAT	G1	Osi	7.34804	-3.09235	5
GATCGTAGTATTTCTC	G1	Osi	7.62407	-4.96429	5
GATCGTATCGTAACCA	G1	Osi	8.19544	-2.92931	5
GATCGTATCTACGCAA	G1	Osi	6.67338	-6.39403	5
GATGACTTCTATTGTC	G1	Osi	6.62227	-6.22397	5
GATGAGGAGACGTCGA	G1	Osi	7.1572	-4.58474	5
GATGAGGTCTCCCATG	G1	Osi	4.99675	-6.22349	5
GATGCTATCGCCATAA	G1	Osi	6.34237	-6.31821	5
GATTCGACACAGTCCG	G1	Osi	6.56682	-4.39065	5
GATTCGATCACCGACG	G1	Osi	6.15441	-7.01767	5
GATTCGATCCATCAGA	G1	Osi	8.45105	-4.67177	5
GATTCTTAGTAGCATA	G1	Osi	7.02434	-3.98018	5
GATTCTTAGTGAATAC	G1	Osi	7.09035	-3.30705	5
GATTCTTCACAAATGA	G1	Osi	8.95195	-3.91025	5
GATTCTTTCGCACGAC	G1	Osi	8.85304	-3.54449	5
GATTGGTCAGCAGAAC	G1	Osi	5.92507	-7.22758	5
GATTGGTCATGATCTG	G1	Osi	6.33301	-6.65124	5
GATTTCTAGGTCGTGA	G1	Osi	8.38342	-2.73008	5
GATTTCTCAAAGTATG	G1	Osi	5.15567	-5.86511	5
GATTTCTTCCGTTTCG	G1	Osi	7.5384	-3.56788	5
GATTTCTTCTTGGTGA	G1	Osi	9.35365	-4.38601	5
GCAACCGGTGAGGATC	G1	Osi	5.7436	-7.10002	5
GCAACCGTCACCTCGT	G1	Osi	8.84949	-3.40447	5
GCACATAAGCTCAGAG	G1	Osi	8.44392	-4.36166	5
GCACATACACTACTTT	G1	Osi	8.80412	-2.36042	5
GCACATACATTAAAGG	G1	Osi	7.85761	-4.18144	5
GCACGGTAGTGCTCGC	G1	Osi	7.30348	-3.47973	5
GCACGTGGTTATGTGC	G1	Osi	5.7747	-5.3026	5
GCACGTGTCACTGATG	G1	Osi	5.75852	-5.16935	5
GCACTAAAGAGTTCGG	G1	Osi	6.25051	-5.4439	5
GCACTAACACTCCTTG	G1	Osi	7.92992	-3.25441	5
GCAGCCAAGCCTTTCC	G1	Osi	6.86938	-5.81371	5
GCAGCCAGTCAACCAT	G1	Osi	5.98732	-4.77179	5
GCAGCCATCGGTTCAA	G1	Osi	6.65199	-2.08257	5
GCAGCTGAGGTCCGAA	G1	Osi	5.72068	-5.79051	5
GCAGCTGCAGCTACCG	G1	Osi	6.28334	-7.10792	5
GCAGGCTAGGTACAAT	G1	Osi	6.9158	-4.21631	5
GCAGGCTGTTGCCATA	G1	Osi	6.64787	-4.28557	5
GCAGGCTGTTTCGACA	G1	Osi	5.38565	-4.2613	5
GCAGGCTTCAATCAGC	G1	Osi	6.42485	-6.38165	5
GCAGTTAGTCACCACG	G1	Osi	7.97583	-2.99869	5
GCAGTTAGTCATACCA	G1	Osi	6.46617	-3.99742	5
GCAGTTAGTTTACCTT	G1	Osi	6.62783	-3.81166	5
GCATCGGAGTGTTCAC	G1	Osi	8.55598	-3.48888	5
GCATCTCTCCATACAG	G1	Osi	6.81589	-6.4807	5
GCATCTCTCGTGTGAT	G1	Osi	5.2753	-6.86423	5
GCATGATAGTCACAGG	G1	Osi	6.77461	-4.07551	5
GCATTAGAGGCCGCTT	G1	Osi	5.20188	-5.76382	5
GCATTAGGTGTTATCG	G1	Osi	7.6454	-3.2146	5
GCCAACGCAAGAATAC	G1	Osi	7.52316	-1.86787	5
GCCAACGCAGGTATGG	G1	Osi	5.8319	-5.07093	5
GCCAGCACACCTCAGG	G1	Osi	7.51569	-5.0839	5
GCCAGCAGTCGTTTCC	G1	Osi	5.53341	-5.65288	5
GCCAGGTAGTCATACC	G1	Osi	6.1934	-7.10197	5
GCCAGGTTCAAACTGC	G1	Osi	8.84969	-3.67046	5
GCCAGGTTCATAGGCT	G1	Osi	6.85414	-4.96776	5
GCCATGGTCTCGCTTG	G1	Osi	7.45768	-4.63258	5
GCCATTCGTAGAGACC	G1	Osi	8.15427	-4.57754	5
GCCATTCTCTGAGGTT	G1	Osi	7.23204	-4.51113	5
GCCCGAAGTATGAGAT	G1	Osi	6.32467	-5.696	5
GCCGATGCACTCGATA	G1	Osi	8.06279	-4.81888	5
GCCGTGAGTACAGAGC	G1	Osi	5.61738	-3.3642	5
GCCGTGATCTACGCAA	G1	Osi	5.93007	-3.93909	5
GCCTGTTTCTCTTAAC	G1	Osi	5.78677	-7.43279	5
GCGAGAAGTAACATAG	G1	Osi	5.05749	-6.42679	5
GCGAGAAGTATGGAAT	G1	Osi	9.08951	-3.70089	5
GCGAGAAGTCGGATTT	G1	Osi	8.9636	-2.5744	5
GCGATCGCAGATCACT	G1	Osi	6.82915	-3.98841	5
GCGATCGCATTAGGCT	G1	Osi	5.87384	-7.49078	5
GCGATCGGTCGGATTT	G1	Osi	6.04837	-6.1999	5
GCGATCGGTTCGGTCG	G1	Osi	5.35326	-4.61646	5
GCGGAAATCGCTGCGA	G1	Osi	5.68836	-5.96468	5
GCGGATCGTAGTCACT	G1	Osi	8.76015	-4.75438	5
GCGGATCGTCGTCATA	G1	Osi	5.1989	-5.95642	5
GCTACAATCGTGCTCT	G1	Osi	6.01928	-2.91521	5
GCTACCTAGTTCCGGC	G1	Osi	5.33596	-6.45002	5
GCTCAAAAGGAGTCTG	G1	Osi	7.44423	-1.98589	5
GCTCAAAGTGGCATCC	G1	Osi	7.41112	-3.18522	5
GCTGAATCACTCCTGT	G1	Osi	7.6757	-5.81408	5
GCTGAATGTAGAGACC	G1	Osi	7.8782	-3.39495	5
GCTGCAGCACACACGC	G1	Osi	8.95197	-2.37158	5
GCTGCAGGTTTCCAAG	G1	Osi	7.13404	-4.85001	5
GCTGGGTAGTCAGCCC	G1	Osi	5.6986	-6.54509	5
GCTTCACTCATTCACT	G1	Osi	8.27305	-2.88191	5
GCTTCACTCTCGGCTT	G1	Osi	6.08743	-4.93724	5
GCTTGGGAGACGCCAA	G1	Osi	8.8446	-4.92654	5
GCTTGGGCATTGCTTT	G1	Osi	6.96873	-4.58692	5
GCTTGGGGTAATGTGA	G1	Osi	8.11994	-4.36662	5
GCTTTCGAGCCTCTTC	G1	Osi	6.47715	-5.71384	5
GCTTTCGCACCTGAAT	G1	Osi	6.90541	-7.00359	5
GCTTTCGGTACGCTTA	G1	Osi	8.21498	-3.55866	5
GGAACCCCACAGCTGC	G1	Osi	7.65392	-4.41928	5
GGAACCCCAGGGACTA	G1	Osi	9.17864	-4.00283	5
GGAAGTGAGGATTTCC	G1	Osi	6.62658	-5.01336	5
GGAAGTGGTTGACTAC	G1	Osi	5.53681	-6.6497	5
GGAAGTGTCTTGGGCG	G1	Osi	5.58747	-7.36152	5
GGAATCTAGTTTGGCT	G1	Osi	9.36896	-3.7161	5
GGAATCTGTACTCAAC	G1	Osi	5.68201	-5.16909	5
GGAATGGTCAGCGCAC	G1	Osi	5.89036	-6.6665	5
GGAATGGTCGCCAGAC	G1	Osi	8.49481	-4.45274	5
GGACGTCAGATTAGCA	G1	Osi	5.75353	-4.96054	5
GGACGTCAGTTTGGCT	G1	Osi	6.35685	-5.97268	5
GGACGTCCAAGTTCGT	G1	Osi	7.26467	-2.2676	5
GGACGTCGTACTGACT	G1	Osi	5.5134	-6.52095	5
GGACGTCTCGATTTCT	G1	Osi	4.87422	-5.7048	5
GGACGTCTCGCCACTT	G1	Osi	9.09785	-2.87545	5
GGACGTCTCTAGAACC	G1	Osi	5.63583	-4.46412	5
GGAGAACAGATGACAT	G1	Osi	5.23624	-4.79096	5
GGAGAACTCATGAGTC	G1	Osi	7.29476	-1.85668	5
GGAGATGTCCGATGCG	G1	Osi	7.82148	-2.46983	5
GGAGCAAAGCTGAGTG	G1	Osi	7.6505	-3.58471	5
GGAGCAAAGTTGCTCA	G1	Osi	5.83062	-5.42017	5
GGAGCAACAGTCGGTC	G1	Osi	6.95105	-4.14295	5
GGAGCAAGTAGTAAGT	G1	Osi	9.4729	-3.69853	5
GGAGGATAGACTTCCA	G1	Osi	6.81639	-6.25724	5
GGAGGATCAAACTGCT	G1	Osi	8.17846	-4.44055	5
GGAGGATGTTATAGCC	G1	Osi	7.01057	-4.23744	5
GGAGGTAGTACGGGAT	G1	Osi	7.75212	-2.00125	5
GGATCTAGTGGAAATT	G1	Osi	9.42362	-3.21909	5
GGATGTTCAACACGTT	G1	Osi	5.3184	-6.35654	5
GGCACGTGTCCAGCCA	G1	Osi	6.72479	-5.90243	5
GGCAGTCAGAAAGTCT	G1	Osi	6.12447	-5.8453	5
GGCAGTCAGACTCAAA	G1	Osi	5.68845	-3.19438	5
GGCGTCACACGCTGTG	G1	Osi	4.89697	-5.93681	5
GGCGTCATCGACATTG	G1	Osi	9.39966	-3.32897	5
GGCGTCATCTCTGGTC	G1	Osi	7.47711	-2.76343	5
GGCTGTGAGGAGTATT	G1	Osi	8.3626	-3.64814	5
GGCTGTGCACCACTGG	G1	Osi	5.93275	-4.44684	5
GGCTGTGGTTATAGCC	G1	Osi	5.911	-5.57782	5
GGCTTGGCAAATCAAG	G1	Osi	8.6629	-2.91444	5
GGCTTGGTCACCTTAT	G1	Osi	6.28189	-4.01024	5
GGCTTTCAGAAGTCCG	G1	Osi	9.19239	-3.06074	5
GGCTTTCCATGATCTG	G1	Osi	6.00359	-7.13316	5
GGGAAGTAGATAACGT	G1	Osi	7.2816	-6.25759	5
GGGAAGTCAATTGCTG	G1	Osi	5.97304	-5.87203	5
GGGAAGTTCGCCGAAC	G1	Osi	8.49859	-2.25936	5
GGGACAAAGGGCAATC	G1	Osi	6.24387	-6.3375	5
GGGACAAGTACCTTCC	G1	Osi	8.23887	-4.22683	5
GGGACCTCACTCATAG	G1	Osi	5.1611	-6.87444	5
GGGAGATCAAGCACAG	G1	Osi	7.95139	-2.253	5
GGGAGATTCACGGAGA	G1	Osi	7.74997	-4.11277	5
GGGATCCAGTTTCGAC	G1	Osi	7.9629	-3.59377	5
GGGCCATAGGTCACCC	G1	Osi	7.94411	-2.5057	5
GGGCGTTGTGCGGCTT	G1	Osi	5.1105	-7.01357	5
GGGCTACCAACAAAGT	G1	Osi	6.20101	-4.8803	5
GGGCTACGTCCAATCA	G1	Osi	6.91507	-4.5419	5
GGGCTCACAGTATTCG	G1	Osi	9.30746	-2.82386	5
GGGTAGACATTCTCCG	G1	Osi	5.68255	-5.71608	5
GGGTATTGTATGTGTC	G1	Osi	6.04406	-5.1381	5
GGGTATTTCATCGCCT	G1	Osi	6.62751	-1.88369	5
GGGTCACCAACAAAGT	G1	Osi	9.14176	-2.76898	5
GGGTGAATCCCAGCGA	G1	Osi	7.0384	-5.8637	5
GGGTGTCAGGGATCTG	G1	Osi	5.63406	-3.13093	5
GGGTTATAGCCGAATG	G1	Osi	7.1568	-5.95885	5
GGGTTATCACCTTCCA	G1	Osi	6.62833	-4.84122	5
GGGTTATGTATGCGGA	G1	Osi	7.67656	-3.01537	5
GGGTTATGTCCTGTTC	G1	Osi	6.18455	-5.81611	5
GGGTTATGTGGTCTTA	G1	Osi	8.13564	-4.31463	5
GGGTTTAAGTCGAAGC	G1	Osi	6.89082	-3.55738	5
GGGTTTACAGTCTCTC	G1	Osi	7.04365	-3.44411	5
GGTAACTAGTGAGGTC	G1	Osi	7.69894	-3.98379	5
GGTCTGGCACACACTA	G1	Osi	7.77092	-2.8559	5
GGTCTGGCACCGTACG	G1	Osi	7.33372	-4.37817	5
GGTCTGGGTACCTAGT	G1	Osi	5.76972	-6.37112	5
GGTGGCTTCCGTTTCG	G1	Osi	8.23348	-4.1402	5
GGTGTCGTCGTTCAGA	G1	Osi	7.05696	-2.26005	5
GGTGTTACAGAGTCAG	G1	Osi	6.22403	-7.56528	5
GGTTAACAGTAGCAAT	G1	Osi	8.77139	-3.24936	5
GGTTAACGTCGTTGCG	G1	Osi	6.69772	-1.88314	5
GGTTAACGTTTGGAAA	G1	Osi	7.60163	-4.06495	5
GGTTAACTCGTTCTCG	G1	Osi	9.40611	-3.79261	5
GGTTCTCAGGAGATAG	G1	Osi	5.87205	-6.44391	5
GGTTCTCCAGTCGTTA	G1	Osi	6.41798	-4.98108	5
GGTTGTACATAGACTC	G1	Osi	5.67557	-4.90093	5
GGTTGTAGTAAGTCAA	G1	Osi	5.7298	-4.6166	5
GTAACACAGGTCCAGA	G1	Osi	8.32846	-2.38062	5
GTAACACAGTAATACG	G1	Osi	7.96089	-4.30812	5
GTAACACTCTGCTTTA	G1	Osi	8.63917	-3.04756	5
GTAACCATCACACGAT	G1	Osi	9.27544	-4.11261	5
GTAAGTCGTGTGTGGA	G1	Osi	6.09279	-5.2861	5
GTAATCGTCCTTATCA	G1	Osi	8.76138	-2.93451	5
GTAATGCAGCTCTATG	G1	Osi	7.37111	-4.51726	5
GTAATGCTCGTGGCGT	G1	Osi	5.444	-6.07422	5
GTACAGTGTTCTGACA	G1	Osi	9.07512	-2.50241	5
GTAGAAACACGCACCA	G1	Osi	7.86088	-2.6803	5
GTAGAAACAGCAATTC	G1	Osi	6.67432	-3.83242	5
GTAGAGGAGATTAGTG	G1	Osi	9.72073	-5.36062	5
GTAGAGGTCAGGACGA	G1	Osi	9.20032	-2.86561	5
GTAGCTAAGGTCGACA	G1	Osi	5.34807	-7.16824	5
GTAGGTTCAACTACGT	G1	Osi	8.59304	-4.24001	5
GTAGGTTCACTTGAGT	G1	Osi	8.43984	-4.08651	5
GTAGGTTGTTGCTCCT	G1	Osi	5.66053	-5.03763	5
GTAGTACAGTAACCTC	G1	Osi	5.68375	-6.62175	5
GTAGTACGTATGCGTT	G1	Osi	7.02455	-5.97479	5
GTATTGGTCCGGGACT	G1	Osi	8.01446	-3.24689	5
GTATTTCAGTCATCGT	G1	Osi	5.5146	-6.68228	5
GTATTTCTCAGCAATC	G1	Osi	8.4902	-2.28195	5
GTCAAACAGCATCAGG	G1	Osi	5.15313	-6.392	5
GTCAAACCAGGAGGTT	G1	Osi	7.9097	-4.34483	5
GTCAAGTGTCCCTCAT	G1	Osi	6.40856	-5.86991	5
GTCAAGTGTGCGGCTT	G1	Osi	7.46098	-5.45016	5
GTCAAGTGTGGTTTGT	G1	Osi	6.43273	-2.58731	5
GTCACGGCACCCTATC	G1	Osi	6.60573	-6.63756	5
GTCACGGTCAAGATAG	G1	Osi	5.89178	-4.06557	5
GTCACGGTCTATACGG	G1	Osi	6.99725	-2.01349	5
GTCACGGTCTGCACCT	G1	Osi	6.75189	-4.67643	5
GTCAGCGCAATAACCC	G1	Osi	5.84681	-5.5347	5
GTCAGCGTCCCGAATA	G1	Osi	5.0569	-6.84968	5
GTCATCCAGCTAGTTC	G1	Osi	5.9665	-4.0019	5
GTCATCCCATACCGTA	G1	Osi	6.99301	-6.42913	5
GTCATCCTCTCTAGGA	G1	Osi	5.54793	-6.80502	5
GTCATGATCCATCTGC	G1	Osi	7.49398	-2.65073	5
GTCATTTGTAAGCAAT	G1	Osi	7.92336	-4.41115	5
GTCCACTCACTCCGGA	G1	Osi	5.64822	-7.08097	5
GTCCACTTCCCAGTGG	G1	Osi	6.70408	-1.87217	5
GTCCCATCAATTGAGA	G1	Osi	6.51114	-4.19002	5
GTCGAATGTTAAACAG	G1	Osi	6.64248	-6.16763	5
GTCGCGACAATCGTCA	G1	Osi	5.37363	-6.72232	5
GTCGCGATCTAAGCCA	G1	Osi	9.1637	-3.4675	5
GTCGTTCAGCCTGTCG	G1	Osi	4.85127	-5.94709	5
GTCGTTCAGTCGAATA	G1	Osi	5.69121	-3.84008	5
GTCTACCAGTCAGCGA	G1	Osi	7.2586	-5.46859	5
GTCTAGAGTAAGGTCG	G1	Osi	6.12104	-5.70006	5
GTCTCACAGGAGAGTA	G1	Osi	6.734	-4.21906	5
GTCTCACAGGCAGGTT	G1	Osi	6.50261	-3.70826	5
GTCTCACGTACAACGG	G1	Osi	8.11614	-2.30548	5
GTCTCACGTAGTTCCA	G1	Osi	8.53409	-3.42393	5
GTCTTTATCTCAATCT	G1	Osi	4.85363	-5.98695	5
GTGAGGAAGCGAAACC	G1	Osi	5.42636	-6.87626	5
GTGAGGACAGCTCTGG	G1	Osi	7.10806	-4.09204	5
GTGAGGATCCTCACCA	G1	Osi	6.19172	-6.78232	5
GTGAGTTAGAGGCTGT	G1	Osi	5.09504	-5.98062	5
GTGAGTTCACGCAAAG	G1	Osi	8.19861	-3.13494	5
GTGAGTTCATGTCAGT	G1	Osi	7.23554	-4.54869	5
GTGAGTTGTCATCACA	G1	Osi	7.21654	-4.44685	5
GTGATGTAGCTGGCCT	G1	Osi	5.94123	-4.93883	5
GTGATGTGTCTTCGAA	G1	Osi	8.45283	-2.24694	5
GTGATGTTCCGTTGGG	G1	Osi	7.15917	-5.78589	5
GTGCACGCAACGTAAA	G1	Osi	5.9274	-5.20846	5
GTGCACGGTCACCCTT	G1	Osi	7.73315	-2.02646	5
GTGCACGTCTCGGCTT	G1	Osi	4.79587	-5.68463	5
GTGCGTGCAGGTTCCG	G1	Osi	5.80464	-5.10433	5
GTGCGTGGTAGTCCTA	G1	Osi	6.94702	-6.10774	5
GTGCGTGTCTGTGCAA	G1	Osi	9.69578	-4.50698	5
GTGCTGGCACGTGAGA	G1	Osi	7.81062	-4.12746	5
GTGCTGGCATCCTTCG	G1	Osi	7.13225	-5.85344	5
GTGCTTCAGTGGTTCT	G1	Osi	8.4213	-3.06197	5
GTGCTTCGTCAGCTTA	G1	Osi	5.69236	-5.17902	5
GTGCTTCTCCTAGCTC	G1	Osi	5.79133	-6.06374	5
GTGGAAGAGACAACTA	G1	Osi	6.94864	-3.46419	5
GTGGCGTAGCACTTTG	G1	Osi	5.04396	-5.53652	5
GTGGCGTTCTAGGCCG	G1	Osi	5.80004	-4.11506	5
GTGGTTACACTTCAAG	G1	Osi	6.33518	-3.99572	5
GTGGTTAGTATGTCTG	G1	Osi	6.29002	-4.46296	5
GTGTAACCAGTCGAGA	G1	Osi	9.32212	-4.25419	5
GTGTAACTCTGGGAGA	G1	Osi	5.10266	-6.98815	5
GTGTCCTTCTGTGTGA	G1	Osi	6.46935	-4.98255	5
GTGTGATCAGGCGATA	G1	Osi	5.58101	-3.15462	5
GTGTGATTCAATCCAG	G1	Osi	6.42376	-2.19118	5
GTGTGGCGTCGAATGG	G1	Osi	4.8824	-5.40863	5
GTGTGGCGTGACTATC	G1	Osi	8.31378	-4.18314	5
GTGTTAGAGTGATGGC	G1	Osi	6.42237	-4.62158	5
GTGTTCCAGGGATCAC	G1	Osi	7.41739	-4.85032	5
GTTACAGCAGCCATTA	G1	Osi	6.07998	-3.82278	5
GTTACCCAGGCACGAT	G1	Osi	6.21974	-6.38827	5
GTTACCCGTACCAGAG	G1	Osi	8.52774	-4.29528	5
GTTACCCGTCGCACGT	G1	Osi	6.31754	-4.85863	5
GTTACCCGTTTAGACC	G1	Osi	9.47239	-4.03352	5
GTTACGAAGCCGCTTG	G1	Osi	8.53107	-2.93526	5
GTTAGTGGTGGGTCAA	G1	Osi	7.06477	-5.6722	5
GTTCATTAGGTATCTC	G1	Osi	7.08189	-3.42027	5
GTTCATTCAAGAGTAT	G1	Osi	5.33705	-6.37975	5
GTTCATTTCAAGCGTT	G1	Osi	6.06105	-7.28745	5
GTTCCGTCAGTCGAGA	G1	Osi	8.29503	-2.30829	5
GTTCGCTGTTAACAGA	G1	Osi	7.62811	-2.6002	5
GTTCTATTCCGGTAAT	G1	Osi	9.48252	-3.79297	5
GTTGAACCAGCTGTAT	G1	Osi	5.03013	-6.39168	5
GTTGCGGGTTGGGATG	G1	Osi	5.78344	-4.37938	5
GTTGCTCCAAAGGCAC	G1	Osi	7.87025	-3.07814	5
GTTGTAGGTACAAAGT	G1	Osi	5.40063	-6.12489	5
GTTGTAGGTCGTTGGC	G1	Osi	7.61837	-3.64337	5
GTTGTCCGTAGGATAT	G1	Osi	6.29396	-4.44584	5
GTTGTCCGTTAGAGAT	G1	Osi	5.74096	-6.07953	5
GTTTACTTCCACGGAC	G1	Osi	5.4716	-4.27935	5
GTTTGGAAGATGTTGA	G1	Osi	7.00946	-4.4626	5
GTTTGGAGTGACTAAA	G1	Osi	5.95286	-2.8543	5
GTTTGGATCTGTACAG	G1	Osi	5.49865	-5.58245	5
TAACGACAGCAGGTCA	G1	Osi	8.52896	-4.28285	5
TAACGACGTTAGTCGT	G1	Osi	8.69807	-2.34949	5
TAACGACTCAAACCTG	G1	Osi	8.73317	-2.79856	5
TAACGACTCGCCAGTG	G1	Osi	6.56366	-4.59608	5
TAACTTCTCTCACGAA	G1	Osi	7.71297	-3.07759	5
TAAGCACCAGGACTAG	G1	Osi	6.52082	-2.24761	5
TAAGCACCAGTTAAAG	G1	Osi	5.73922	-6.80429	5
TAAGCACGTCTGCCTT	G1	Osi	4.92944	-6.11035	5
TAAGCCAAGATGGCGT	G1	Osi	6.42199	-4.95229	5
TAAGCCACACTGCGTG	G1	Osi	7.49095	-3.50564	5
TAAGCCATCGTACACA	G1	Osi	5.7832	-7.1352	5
TAAGCGTAGCTGACAG	G1	Osi	9.23117	-2.8975	5
TAAGCGTGTACACTCA	G1	Osi	5.685	-7.40458	5
TAAGTCGCACAACGCC	G1	Osi	9.46852	-4.63477	5
TAAGTCGCATTCACCC	G1	Osi	7.41025	-2.80936	5
TAAGTCGGTGGTTCTA	G1	Osi	6.72731	-3.5714	5
TAATCTCAGGCTCACC	G1	Osi	9.03417	-3.32778	5
TAATTCCAGCCGGATA	G1	Osi	5.21555	-6.2287	5
TAATTCCAGGACAACC	G1	Osi	8.54797	-3.55639	5
TACAACGCAAGTTGGG	G1	Osi	8.24165	-4.15763	5
TACAACGGTGGCCACT	G1	Osi	8.78612	-4.70115	5
TACAACGTCGGCCTTT	G1	Osi	8.90589	-2.77701	5
TACACCCAGGACACTG	G1	Osi	7.46633	-2.77943	5
TACAGGTAGGAGCTGT	G1	Osi	5.66495	-3.38618	5
TACAGGTTCCATACTT	G1	Osi	8.01671	-4.66319	5
TACAGGTTCCTACGGG	G1	Osi	7.733	-3.91181	5
TACATTCGTATAGGAT	G1	Osi	9.25647	-4.58941	5
TACATTCGTTGGTGTT	G1	Osi	6.28427	-2.25649	5
TACATTCTCGACTCCT	G1	Osi	5.66931	-6.6266	5
TACCCACTCCGAGTGC	G1	Osi	6.54487	-6.28559	5
TACCGGGTCCACAGGC	G1	Osi	8.33753	-3.96329	5
TACCGGGTCCCAAGTA	G1	Osi	9.48751	-3.85365	5
TACCTGCAGGCCCGTT	G1	Osi	6.20948	-5.28646	5
TACCTGCAGTAAACTG	G1	Osi	6.96032	-2.29077	5
TACCTGCCAGACACCC	G1	Osi	7.08427	-5.89864	5
TACGCTCCATCTCCCA	G1	Osi	7.54523	-4.66611	5
TACGCTCTCACATACG	G1	Osi	8.89466	-2.38414	5
TACGGGCTCATTGAGC	G1	Osi	7.2938	-4.39798	5
TACGGTAAGGGTACAC	G1	Osi	6.88897	-3.63367	5
TACGGTACAATCACGT	G1	Osi	6.30483	-3.38523	5
TACGTCCCAACGCCCA	G1	Osi	6.51484	-6.44007	5
TACGTCCGTTACTCAG	G1	Osi	7.25153	-3.25832	5
TACTGCCGTCCGACGT	G1	Osi	8.65235	-4.41816	5
TACTGCCTCCAAGAGG	G1	Osi	8.34808	-4.64543	5
TACTTACGTGCCCGTA	G1	Osi	6.86637	-5.03205	5
TACTTCAAGGAACTAT	G1	Osi	7.51831	-4.28434	5
TACTTCAGTGCCCGTA	G1	Osi	6.29611	-3.93483	5
TAGACCAGTCTAGGCC	G1	Osi	5.70345	-5.77254	5
TAGACTGCAATCCTTT	G1	Osi	9.84523	-4.94233	5
TAGACTGCACGGGCTT	G1	Osi	8.4156	-3.15009	5
TAGAGTCAGCGTGAAC	G1	Osi	8.14227	-2.89593	5
TAGATCGGTGCGGCTT	G1	Osi	4.86669	-5.497	5
TAGCACAAGCCGGAAT	G1	Osi	7.01928	-4.27948	5
TAGCACAGTGAGTAAT	G1	Osi	7.17053	-4.44022	5
TAGGAGGAGAGTCAAT	G1	Osi	7.38159	-3.22591	5
TAGGAGGGTGACACAG	G1	Osi	9.71807	-5.00904	5
TAGGGTTAGGCTGGAT	G1	Osi	6.54837	-3.76515	5
TAGGTACCAAGAAATC	G1	Osi	6.74455	-6.20553	5
TAGGTACGTCCTCATC	G1	Osi	5.71124	-6.57961	5
TAGGTACTCGACGCTG	G1	Osi	6.25195	-5.074	5
TATATCCCACTCCACT	G1	Osi	5.75616	-6.79069	5
TATATCCGTGAGATAT	G1	Osi	8.84041	-2.4865	5
TATATCCTCCGTGACG	G1	Osi	8.02225	-4.06686	5
TATCCTACACAGAGAC	G1	Osi	9.18089	-2.95782	5
TATCCTACAGTTCCAA	G1	Osi	6.72109	-3.44093	5
TATCCTAGTTGGTACT	G1	Osi	6.00422	-6.67033	5
TATCTGTAGCCGGATA	G1	Osi	8.43209	-3.46772	5
TATCTTGTCACAGTGT	G1	Osi	6.99189	-1.79146	5
TATGTTCCAATGAAAC	G1	Osi	7.99485	-4.31962	5
TATTCCAAGGCGATAC	G1	Osi	7.24941	-6.03066	5
TATTGCTAGGTAAGTT	G1	Osi	6.98014	-3.55753	5
TATTGCTGTACAGTCT	G1	Osi	7.70141	-5.15185	5
TATTGCTGTGATCGTT	G1	Osi	8.83389	-3.34122	5
TATTGGGTCAAAGGAT	G1	Osi	7.37921	-1.92937	5
TATTTCGTCTGGCTGG	G1	Osi	8.27116	-4.09152	5
TCAAGACAGCGCGTTC	G1	Osi	5.70267	-5.52381	5
TCAAGACCAGTTAGAA	G1	Osi	6.44267	-2.41197	5
TCAAGCACAAACTCGT	G1	Osi	6.39447	-4.0846	5
TCAAGCAGTAGACGGT	G1	Osi	5.39901	-4.06639	5
TCAAGTGCATGGCCCA	G1	Osi	7.6329	-2.80674	5
TCAATCTTCAAAGGAT	G1	Osi	8.0991	-4.34732	5
TCAATTCCACGAGGAT	G1	Osi	8.91204	-2.31284	5
TCAATTCGTTCGAACT	G1	Osi	8.083	-2.53218	5
TCACAAGAGTTAACGA	G1	Osi	6.16391	-4.96099	5
TCACAAGGTTTCGATG	G1	Osi	5.76162	-7.04896	5
TCACACCTCCATAGAC	G1	Osi	8.21951	-4.06964	5
TCACATTCAAGACAAT	G1	Osi	7.4575	-4.46462	5
TCACATTCACCCAAGC	G1	Osi	8.45606	-3.8782	5
TCACATTGTTTGGAAA	G1	Osi	8.88248	-3.09291	5
TCACATTTCCGAGGCT	G1	Osi	9.17951	-3.14051	5
TCACGCTAGACCATGG	G1	Osi	8.61088	-2.80644	5
TCACGCTAGCGATGAC	G1	Osi	8.5742	-3.12663	5
TCACGCTAGTATTCCG	G1	Osi	7.22265	-5.10601	5
TCACGCTGTCTTACTT	G1	Osi	6.82969	-5.97924	5
TCACGGGAGTAGGTTA	G1	Osi	6.88566	-6.92467	5
TCACTATAGCTGACAG	G1	Osi	6.63354	-4.13445	5
TCACTATTCATTTACC	G1	Osi	8.52173	-3.15082	5
TCACTATTCGGTAGGA	G1	Osi	7.3129	-1.9714	5
TCACTATTCTAGCCAA	G1	Osi	8.95237	-2.37278	5
TCACTCGAGCTCGCAC	G1	Osi	6.01436	-5.302	5
TCACTCGCAATGACCT	G1	Osi	6.40826	-4.63668	5
TCACTCGCAATTTCGG	G1	Osi	8.18499	-2.11674	5
TCAGCAACACTTGTCC	G1	Osi	8.60951	-3.32837	5
TCAGCAATCCTTATAC	G1	Osi	8.93442	-3.22563	5
TCAGCCTCAGGTTACT	G1	Osi	7.93084	-2.83021	5
TCAGGTAGTAAGTAGT	G1	Osi	7.29946	-3.93159	5
TCAGGTAGTCAAATCC	G1	Osi	7.6872	-3.06737	5
TCAGGTAGTCGACTTA	G1	Osi	5.76408	-6.75302	5
TCAGTCCCATCGCTCT	G1	Osi	7.12369	-3.01034	5
TCAGTCCTCTGCCTGT	G1	Osi	8.83369	-3.03186	5
TCAGTGAAGGCATGCA	G1	Osi	7.01424	-6.73454	5
TCAGTGACAGTGGTGA	G1	Osi	6.50611	-7.25022	5
TCAGTGATCCGTAGGC	G1	Osi	6.00957	-3.95663	5
TCATATCCATGTCGTA	G1	Osi	6.37789	-5.43507	5
TCATCATCATCCTTCG	G1	Osi	6.61737	-3.77065	5
TCATGAGAGCGACTAG	G1	Osi	5.84312	-6.22458	5
TCATGAGGTACCGTGC	G1	Osi	8.72232	-4.70456	5
TCATGAGTCCCTCGAT	G1	Osi	8.18457	-3.27711	5
TCATGCCCACAACCGC	G1	Osi	7.34802	-4.12321	5
TCATGCCGTAGCTTGT	G1	Osi	6.40824	-6.37149	5
TCATGGACAGTTCCAA	G1	Osi	6.25157	-5.72001	5
TCATGGATCGGCTTCT	G1	Osi	6.52741	-5.41453	5
TCATGTTCAACTACGT	G1	Osi	5.12789	-5.01414	5
TCATGTTGTGGATTTC	G1	Osi	6.81369	-4.54072	5
TCATGTTGTTCCGCTT	G1	Osi	8.04019	-2.73242	5
TCATTACGTACATTGC	G1	Osi	7.90568	-3.32717	5
TCATTCACAGATAAAC	G1	Osi	7.42481	-3.15419	5
TCATTGTCACGACGAA	G1	Osi	8.31471	-5.01738	5
TCCACCAAGCACTAGG	G1	Osi	5.78798	-2.93488	5
TCCACGTAGAATGTTG	G1	Osi	6.60611	-4.44164	5
TCCACGTCAGGAGGTT	G1	Osi	7.51453	-1.92084	5
TCCATCGAGCTAAACA	G1	Osi	6.0972	-4.55624	5
TCCATCGTCAACCCGG	G1	Osi	7.1861	-6.56495	5
TCCATGCCATCCGATA	G1	Osi	5.35533	-4.92058	5
TCCCACAGTTGCATTG	G1	Osi	9.40753	-3.87381	5
TCCCAGTTCAGATGCT	G1	Osi	8.85731	-3.23368	5
TCCCATGCACTTCCTG	G1	Osi	7.52041	-4.55564	5
TCCGAAAAGGTTGCCC	G1	Osi	7.61814	-2.71929	5
TCCGAAATCGTCGACG	G1	Osi	9.42353	-3.23974	5
TCCGGGACACAACGAG	G1	Osi	5.66236	-5.83701	5
TCCGTGTCACCCATAA	G1	Osi	7.77969	-3.33266	5
TCCGTGTCAGAAACCG	G1	Osi	6.14187	-3.796	5
TCCTCGAAGATTCGAA	G1	Osi	6.99895	-3.48487	5
TCCTCGAGTAGGCTCC	G1	Osi	5.81745	-2.96712	5
TCCTGCAGTACTCCCT	G1	Osi	6.60904	-3.8238	5
TCCTGCATCGGTCTAA	G1	Osi	5.05968	-6.81755	5
TCCTTTCAGGAACTCG	G1	Osi	5.80244	-5.30114	5
TCCTTTCTCCGTTTCG	G1	Osi	9.54158	-4.09891	5
TCGAAGTTCCGCACGA	G1	Osi	6.80951	-3.85564	5
TCGACCTAGTTGTACC	G1	Osi	5.24089	-5.29774	5
TCGACGGCAAATTAGG	G1	Osi	8.42404	-2.85119	5
TCGACGGGTAGTTCCA	G1	Osi	6.6191	-1.88141	5
TCGATTTGTGGGACAT	G1	Osi	6.53608	-6.15925	5
TCGATTTGTTCCCACT	G1	Osi	8.10833	-2.40983	5
TCGCACTCAGGAGGTT	G1	Osi	7.30466	-4.77455	5
TCGCAGGAGGTTAGTA	G1	Osi	6.10926	-4.33006	5
TCGCAGGGTCTTGAAC	G1	Osi	5.26974	-5.50086	5
TCGGGACCATAACGGG	G1	Osi	5.56971	-5.05198	5
TCGGGCAAGCGACATG	G1	Osi	5.45697	-5.40589	5
TCGGGCACACCGAATT	G1	Osi	8.00456	-3.66132	5
TCGGGCACATGACGAG	G1	Osi	5.7136	-5.27938	5
TCGGGCATCAAGCCGC	G1	Osi	5.97684	-4.924	5
TCGTGCTCAACTGATC	G1	Osi	5.89209	-3.11553	5
TCGTGGGCATTGTAGC	G1	Osi	4.89796	-5.58041	5
TCGTGGGGTGTATACC	G1	Osi	5.34225	-6.40443	5
TCTAACTAGGTCCTGC	G1	Osi	8.91212	-3.60516	5
TCTAACTCAGGGTCTC	G1	Osi	5.81314	-7.1693	5
TCTAACTGTTTACTGG	G1	Osi	7.44324	-2.92282	5
TCTAACTTCGTGGCTG	G1	Osi	9.15288	-2.75185	5
TCTACATAGCGAGTCA	G1	Osi	8.55185	-4.06815	5
TCTACCGCAAGATGGC	G1	Osi	6.77407	-1.86349	5
TCTATACGTGTCTTAG	G1	Osi	8.25133	-3.45492	5
TCTATACGTTGCTCAA	G1	Osi	7.44499	-4.44865	5
TCTCACGTCATTCACT	G1	Osi	7.90897	-3.73979	5
TCTCAGCAGGGCGAAG	G1	Osi	6.77783	-5.57796	5
TCTCTGGAGCCGGAAT	G1	Osi	6.16753	-5.05179	5
TCTCTGGAGTTGTAAG	G1	Osi	4.91668	-5.61869	5
TCTCTGGTCTATTTCG	G1	Osi	6.42712	-6.4814	5
TCTGCCACACACCTTC	G1	Osi	6.27233	-5.03013	5
TCTGCCATCTGTTGGA	G1	Osi	5.30227	-5.07097	5
TCTGGCTCAAGCTGCC	G1	Osi	8.73637	-3.3265	5
TCTGGCTGTTGCTCAA	G1	Osi	7.3108	-3.79649	5
TCTGGCTTCAATCCAG	G1	Osi	6.8706	-5.77001	5
TCTGTCGCAGCGTGCT	G1	Osi	7.18394	-1.85979	5
TCTGTCGTCGGCATAT	G1	Osi	9.82684	-5.12975	5
TCTGTCGTCTGTTCAT	G1	Osi	9.61186	-4.24945	5
TCTTAGTCAATCACGT	G1	Osi	8.14997	-2.74937	5
TCTTCCTCAACCCTCT	G1	Osi	7.59295	-3.70771	5
TCTTCCTGTCTTCTAT	G1	Osi	6.78555	-4.96194	5
TCTTGCGGTCGTCAGC	G1	Osi	9.34881	-3.6601	5
TCTTGCGTCCACAAGT	G1	Osi	6.58422	-4.34319	5
TCTTGCGTCCTCCACA	G1	Osi	6.39198	-6.41481	5
TCTTTGACATGTGTCA	G1	Osi	6.54648	-5.50316	5
TCTTTGAGTGTTACAC	G1	Osi	5.57978	-3.36094	5
TGAACGTCAATGGCAG	G1	Osi	8.53629	-4.39694	5
TGAACGTTCTGGAGAG	G1	Osi	9.04856	-4.53914	5
TGACAGTAGTGAGTGC	G1	Osi	6.9453	-3.78507	5
TGACAGTCACCGTCGA	G1	Osi	6.15837	-7.34725	5
TGACAGTCAGACATCT	G1	Osi	7.62998	-4.86029	5
TGACGCGCAGAACTTC	G1	Osi	6.74808	-5.53718	5
TGACTCCCAACCAACT	G1	Osi	9.06551	-4.04372	5
TGACTCCCAAGTGATA	G1	Osi	9.0311	-3.17756	5
TGACTCCCAGCACGAA	G1	Osi	7.49412	-5.27092	5
TGAGACTCAAGCGCTC	G1	Osi	7.80035	-1.82847	5
TGAGACTTCCACGTAA	G1	Osi	7.24023	-1.74922	5
TGAGCATAGTTTCGGT	G1	Osi	8.40231	-3.82293	5
TGAGCATTCTAAGGAA	G1	Osi	8.29343	-3.84841	5
TGAGCGCGTTGTATGC	G1	Osi	6.49041	-2.03959	5
TGAGGTTAGTCGGGAT	G1	Osi	6.72583	-5.52	5
TGAGGTTCACCCTTGT	G1	Osi	5.33817	-4.60759	5
TGAGGTTCACGTACAT	G1	Osi	5.9073	-7.13761	5
TGAGGTTCATAACTCG	G1	Osi	6.3628	-5.78617	5
TGAGTCAAGTCGCCCA	G1	Osi	9.18989	-3.10169	5
TGAGTCAGTCTACTGA	G1	Osi	6.67777	-4.09449	5
TGATCAGCAGGTAGTG	G1	Osi	5.43397	-7.10926	5
TGATCTTCATCGCTGG	G1	Osi	6.69641	-3.35207	5
TGATGCAGTATCACGT	G1	Osi	7.12736	-5.61457	5
TGATGCAGTCTCGACG	G1	Osi	9.31792	-5.00575	5
TGATGCATCCAGGACC	G1	Osi	5.23827	-6.27672	5
TGATGCATCGTAGTCA	G1	Osi	7.77509	-2.06976	5
TGCAGTACATGACTTG	G1	Osi	9.58268	-4.61089	5
TGCATCCGTCAGTCGC	G1	Osi	6.92389	-4.76428	5
TGCATCCGTCGTATGT	G1	Osi	8.34367	-3.96103	5
TGCATCCGTGTTAACC	G1	Osi	5.57139	-4.77273	5
TGCATCCTCTCGACCT	G1	Osi	5.50924	-4.2719	5
TGCATGAAGACGGTTG	G1	Osi	5.84754	-4.21612	5
TGCATGAGTATGTCAC	G1	Osi	8.13631	-4.0778	5
TGCCGAGGTTGCGGCT	G1	Osi	7.84627	-3.33062	5
TGCCGAGTCGATACGT	G1	Osi	6.90223	-5.3939	5
TGCGATACAGAGAATT	G1	Osi	6.62811	-1.90813	5
TGCGGCAAGGAGAATG	G1	Osi	4.91341	-6.15962	5
TGCGGCAGTCGAACAG	G1	Osi	5.78242	-5.67394	5
TGCGGCATCACCTCTG	G1	Osi	8.51492	-3.89992	5
TGCGGGTAGACCAAGC	G1	Osi	5.60668	-3.21738	5
TGCTCGTAGTCCCTAA	G1	Osi	6.89976	-4.98039	5
TGCTCGTCAGGATGAC	G1	Osi	5.9818	-6.85802	5
TGCTCGTTCTCTATAC	G1	Osi	8.37289	-2.48773	5
TGCTGAAAGCACACAG	G1	Osi	9.24821	-2.91521	5
TGCTGAAAGGCTAGCA	G1	Osi	8.68926	-3.07059	5
TGCTTCGCATACCAGT	G1	Osi	8.04934	-4.52337	5
TGCTTCGTCGACCAAT	G1	Osi	6.64233	-3.97884	5
TGCTTGCAGGTGCCAA	G1	Osi	8.03209	-4.27902	5
TGGAACTGTACAGCGA	G1	Osi	8.60938	-4.6345	5
TGGAACTTCGGAAACG	G1	Osi	8.62616	-4.53971	5
TGGAGAGCATCCTTCG	G1	Osi	5.2076	-4.92578	5
TGGAGAGTCCAGTACA	G1	Osi	7.38519	-4.38409	5
TGGAGGAGTGATACAA	G1	Osi	7.13405	-4.52642	5
TGGATCAAGGCCTGCT	G1	Osi	8.03068	-2.51827	5
TGGATCACAACCTATG	G1	Osi	8.03884	-5.68913	5
TGGATCAGTCTTTCAT	G1	Osi	9.36242	-3.31195	5
TGGCGTGGTAAGGTCG	G1	Osi	5.87026	-5.80929	5
TGGCGTGGTACGGATG	G1	Osi	6.19781	-6.52109	5
TGGGATTTCTAGCCTC	G1	Osi	8.52949	-3.27823	5
TGGGCGTAGCGCCTTG	G1	Osi	9.34414	-3.10343	5
TGGGCGTTCACTCGAA	G1	Osi	7.57177	-3.51528	5
TGGGCGTTCATTATCC	G1	Osi	5.50827	-6.63473	5
TGGGCTGCAGAGGTTG	G1	Osi	5.28142	-6.81649	5
TGGGCTGCATACCATG	G1	Osi	5.55984	-3.39407	5
TGGGTTATCACTTTGT	G1	Osi	5.3997	-5.92639	5
TGGTACAAGTCCGCCA	G1	Osi	8.00224	-2.9262	5
TGGTACACACGCCAGT	G1	Osi	8.31439	-4.182	5
TGGTACATCGTCGGGT	G1	Osi	4.96884	-5.67818	5
TGGTAGTCAATCTGCA	G1	Osi	9.49959	-5.11908	5
TGGTAGTCAGTAACGG	G1	Osi	9.66437	-4.39334	5
TGGTAGTGTTGATGTC	G1	Osi	6.4529	-3.33581	5
TGGTGATAGGACGCAT	G1	Osi	6.47152	-6.22021	5
TGGTGATGTAATGATG	G1	Osi	6.2745	-3.70981	5
TGGTGATTCCCACAGG	G1	Osi	5.24868	-6.85889	5
TGGTGATTCCGTACGG	G1	Osi	7.11527	-4.78229	5
TGGTTAGAGGTCGACA	G1	Osi	5.58492	-3.55304	5
TGTAACGGTTGAGTCT	G1	Osi	7.77521	-4.20331	5
TGTAACGTCTGTCCGT	G1	Osi	7.81998	-3.59029	5
TGTAAGCAGTCGAAGC	G1	Osi	7.3575	-4.50801	5
TGTAAGCCAGTCTTCC	G1	Osi	6.17347	-4.71125	5
TGTAAGCGTGCTCTCT	G1	Osi	9.02094	-3.15055	5
TGTACAGAGTCAGCGA	G1	Osi	6.05336	-6.08095	5
TGTAGACCAGCGCGTT	G1	Osi	7.72358	-3.57791	5
TGTAGACTCTACACAG	G1	Osi	6.96482	-7.06109	5
TGTAGACTCTTTGGAG	G1	Osi	9.68468	-4.61467	5
TGTCAGAGTGTAGGAC	G1	Osi	8.14571	-2.04709	5
TGTCCACTCAGTCCGG	G1	Osi	5.37896	-5.5244	5
TGTCCCACATAACCCA	G1	Osi	9.25134	-2.8011	5
TGTCCTGCACCAATTG	G1	Osi	6.58311	-4.61151	5
TGTGAGTGTTTCACAG	G1	Osi	5.75869	-6.95975	5
TGTGATGGTTAAGCAA	G1	Osi	5.22453	-6.29071	5
TGTGATGTCATGGCCG	G1	Osi	7.52473	-3.65117	5
TGTGCGGAGGAACGTC	G1	Osi	8.46862	-5.7401	5
TGTGGCGCACCAGTTA	G1	Osi	6.82543	-6.01649	5
TGTGTGAAGGTTCAGG	G1	Osi	9.2114	-3.69015	5
TGTGTGAGTATTCCTT	G1	Osi	6.94468	-3.27016	5
TGTGTGATCACCTCTG	G1	Osi	5.38411	-4.91077	5
TGTTACTGTTTCGTTT	G1	Osi	6.62703	-3.57508	5
TGTTCATAGATTGATG	G1	Osi	8.3718	-4.40103	5
TGTTCATTCATGCCCT	G1	Osi	7.0295	-3.4613	5
TGTTCATTCTTGGTGA	G1	Osi	6.65079	-5.71505	5
TGTTCCGAGGCGTTAG	G1	Osi	8.41929	-4.47113	5
TGTTCCGCAACTGTGT	G1	Osi	7.31185	-4.14063	5
TGTTGAGTCAGTGCGC	G1	Osi	7.39924	-5.68938	5
TGTTGGAAGCTGAAGC	G1	Osi	8.0116	-2.65314	5
TTAATCCAGGATGAGA	G1	Osi	5.79822	-2.92508	5
TTAATCCCAGCGCGTT	G1	Osi	5.88817	-7.02421	5
TTAATCCGTCCAGCGT	G1	Osi	8.24263	-4.15962	5
TTAATCCGTTCCCAAA	G1	Osi	6.62355	-4.73431	5
TTACAGGCACAGCCTG	G1	Osi	7.22012	-4.60102	5
TTACAGGGTTTCGTTT	G1	Osi	7.05287	-2.49245	5
TTACAGGTCTTAGCTT	G1	Osi	8.66493	-2.92245	5
TTACCATAGACCAACG	G1	Osi	5.8041	-5.38925	5
TTACCGCAGTCACACT	G1	Osi	8.25476	-4.746	5
TTACCGCAGTTCGCAT	G1	Osi	8.42615	-3.60852	5
TTACGCCAGGGCAGGA	G1	Osi	5.78251	-6.31844	5
TTACGCCAGTCGAATA	G1	Osi	7.90421	-3.47205	5
TTACGCCCACAATTCG	G1	Osi	8.90957	-3.69814	5
TTACGCCCACATCATG	G1	Osi	8.8142	-3.30661	5
TTACGTTAGGACTATA	G1	Osi	6.12903	-4.07389	5
TTACGTTGTGGAACCA	G1	Osi	6.19612	-3.94985	5
TTACTGTCACACCAGC	G1	Osi	7.44365	-3.46512	5
TTACTGTCATCAGCAT	G1	Osi	7.81794	-3.44767	5
TTACTGTGTGTCTTGA	G1	Osi	6.43589	-5.59401	5
TTACTGTTCGGTCAGC	G1	Osi	8.86478	-4.42756	5
TTAGGCACATGTGTCA	G1	Osi	7.83545	-2.13824	5
TTAGGCAGTCAAAGAT	G1	Osi	6.1483	-3.97369	5
TTAGTCTAGATAACGT	G1	Osi	4.90584	-5.52688	5
TTAGTCTGTACAATAG	G1	Osi	8.66213	-3.01542	5
TTAGTCTGTATCCCTC	G1	Osi	7.70504	-3.64746	5
TTAGTCTGTTGCCGCA	G1	Osi	6.96662	-4.342	5
TTATTGCGTTCACGAT	G1	Osi	8.87994	-4.39066	5
TTATTGCTCTGTTGGA	G1	Osi	5.9436	-7.06285	5
TTCACCGAGAGCCTGA	G1	Osi	6.82969	-4.32597	5
TTCACCGCAATTCTCT	G1	Osi	6.70194	-6.41153	5
TTCACCGGTCACATTG	G1	Osi	8.44227	-3.27278	5
TTCACCGGTTGGAGGT	G1	Osi	5.91865	-5.96741	5
TTCAGGAAGATCACCT	G1	Osi	6.07133	-4.40367	5
TTCAGGAGTTGCATGT	G1	Osi	6.81586	-4.88817	5
TTCATGTTCGAACCAT	G1	Osi	5.93144	-4.77957	5
TTCCAATTCGTAGCTA	G1	Osi	9.11564	-2.87266	5
TTCCGGTCATCTTAGG	G1	Osi	6.77731	-3.04797	5
TTCCGTGAGATGATTG	G1	Osi	7.33534	-3.31548	5
TTCCGTGCAAGCAGGT	G1	Osi	6.22055	-6.02057	5
TTCCTAAGTTTACCAG	G1	Osi	5.6128	-5.70873	5
TTCCTAATCCCTTGGT	G1	Osi	6.23313	-6.99629	5
TTCCTTCCAGAATGTA	G1	Osi	7.40145	-4.05455	5
TTCCTTCGTAACTTCG	G1	Osi	6.38826	-2.42264	5
TTCCTTCTCATCGCAA	G1	Osi	6.28578	-5.36876	5
TTCGATTCACTGAATC	G1	Osi	9.392	-3.7177	5
TTCGATTTCGAGAATA	G1	Osi	9.71068	-4.78293	5
TTCGATTTCGTTCAGA	G1	Osi	7.68266	-4.34226	5
TTCGCTGAGCATTGAA	G1	Osi	5.20391	-5.99877	5
TTCGCTGAGTTGTACC	G1	Osi	7.51302	-3.94928	5
TTCGCTGGTTTACCTT	G1	Osi	8.62183	-2.72397	5
TTCTAACCAGGCCTGT	G1	Osi	6.72592	-1.94072	5
TTCTAACGTGCGACAA	G1	Osi	7.24739	-4.33593	5
TTCTAACGTTTAGAGA	G1	Osi	8.71217	-3.57881	5
TTCTAGTAGACTTCCA	G1	Osi	5.65053	-5.07177	5
TTCTAGTCATAGGCGA	G1	Osi	8.13825	-2.01161	5
TTCTCTCCAAGGAGTC	G1	Osi	8.10491	-2.89986	5
TTCTCTCCACCTAAAC	G1	Osi	6.13497	-6.46938	5
TTCTGTAAGCTAATGA	G1	Osi	6.76195	-4.25982	5
TTCTGTAAGCTTCGTA	G1	Osi	5.015	-5.79865	5
TTCTGTATCCACGTAA	G1	Osi	8.01409	-3.62449	5
TTCTTGATCATCAGTG	G1	Osi	7.67899	-2.43954	5
TTGACCCAGATGACAT	G1	Osi	8.25542	-3.48427	5
TTGACCCAGTACTCGT	G1	Osi	7.96699	-2.44194	5
TTGAGTGAGGTCTTTG	G1	Osi	5.64096	-3.06724	5
TTGAGTGCAGAGATTA	G1	Osi	7.88225	-2.90081	5
TTGCATTGTCCATACA	G1	Osi	8.76134	-3.5252	5
TTGCCTGGTTATTCTC	G1	Osi	8.0914	-2.81004	5
TTGCGTCCACCCTCTA	G1	Osi	5.34973	-5.28104	5
TTGGATGGTCTTACTT	G1	Osi	7.4124	-4.64372	5
TTGGGATGTTGCGAAG	G1	Osi	8.02377	-2.96778	5
TTGGGCGCAGATGCGA	G1	Osi	7.72333	-3.89035	5
TTGGGCGCAGGCCTGT	G1	Osi	5.23607	-5.81261	5
TTGGGTATCGCAGTGC	G1	Osi	7.16803	-2.0043	5
TTGGTTTGTACTGCGC	G1	Osi	6.05893	-7.07782	5
TTGTGGACAAGGTCTT	G1	Osi	6.83176	-5.74745	5
TTGTGTTGTGCCGTAC	G1	Osi	6.77453	-6.24894	5
TTGTGTTGTTCCACGG	G1	Osi	6.86836	-4.0127	5
TTGTGTTTCTGAGCAT	G1	Osi	5.28845	-6.31271	5
TTGTTCAGTAGACGTG	G1	Osi	7.55781	-3.25508	5
TTGTTGTCATGATCTG	G1	Osi	5.16804	-4.90119	5
TTGTTTGAGAGCATAT	G1	Osi	8.82313	-3.10962	5
TTGTTTGTCCACGTAA	G1	Osi	5.75707	-4.46868	5
TTGTTTGTCCTAAGTG	G1	Osi	8.22604	-2.86676	5
TTGTTTGTCGTGTCAA	G1	Osi	5.05961	-6.53824	5
TTTACCAAGCATCCCG	G1	Osi	5.8537	-6.87563	5
TTTACCAAGTGAGCCA	G1	Osi	6.21259	-5.95537	5
TTTACGTAGTATAGAC	G1	Osi	6.75064	-6.94815	5
TTTACGTAGTGGAATT	G1	Osi	6.83747	-6.40897	5
TTTACGTGTCCTGTCT	G1	Osi	8.43259	-5.134	5
TTTACGTTCTACACAG	G1	Osi	6.58414	-6.32805	5
TTTACTGGTTCGGTTA	G1	Osi	8.07562	-3.35072	5
TTTAGTCGTCGCATGC	G1	Osi	5.85656	-6.59347	5
TTTATGCGTCACTAGT	G1	Osi	5.66918	-6.23086	5
TTTCACAGTAGCTGTT	G1	Osi	8.37438	-3.43457	5
TTTCACAGTAGTCGGA	G1	Osi	7.10853	-4.71051	5
TTTCAGTCACTAGTAC	G1	Osi	6.06875	-7.04288	5
TTTCCTCAGTGCTCAT	G1	Osi	8.46891	-3.71843	5
TTTCGATAGGCATCTT	G1	Osi	6.07226	-3.24463	5
TTTCGATAGGTGAGCT	G1	Osi	6.85718	-5.16614	5
TTTCGATTCATCTACT	G1	Osi	8.43676	-3.47434	5
TTTGACTGTTGCCAAT	G1	Osi	9.52006	-4.16546	5
TTTGACTTCTAGAACC	G1	Osi	6.75305	-4.54812	5
TTTGATCAGAGTGTTA	G1	Osi	9.00486	-3.2834	5
TTTGATCCAGCTGTAT	G1	Osi	6.23809	-4.89491	5
TTTGATCCATGTGCTA	G1	Osi	6.31942	-2.43156	5
TTTGATCTCCATCTCG	G1	Osi	8.31002	-2.16103	5
TTTGATCTCTGGTTGA	G1	Osi	5.07783	-5.79266	5
TTTGGTTTCGGAAACG	G1	Osi	5.94131	-6.10896	5
CCCAACTCACTAACCA	G1	DMSO	-6.14485	-5.86667	0
AGGCATTCAGGTATGG	G1	DMSO	-4.86455	-5.18364	0
CTCTCAGCATACTGAC	G1	DMSO	-6.6726	-4.70882	0
CGATGGCGTGCATTTG	G1	DMSO	-7.23274	-3.3441	0
AATCGACAGGTTGCCC	S/G2	DMSO	-5.55129	-5.73674	0
AATGGAACACTGCATA	S/G2	DMSO	-7.21169	-3.32248	0
ACACGCGAGGAGGCAG	S/G2	DMSO	-7.74364	-3.37148	0
ACCTACCTCGTGCGAC	S/G2	DMSO	-8.2231	-4.04142	0
ACCTGTCCAGTGTACT	S/G2	DMSO	-6.40707	-4.47915	0
ACGCACGCAGCCCAGT	S/G2	DMSO	-4.75186	-3.43671	0
ACGTAACAGTTGAAGT	S/G2	DMSO	-4.93933	-4.53924	0
ACGTCCTAGCTAAACA	S/G2	DMSO	-8.74462	-2.70839	0
AGAAATGCAGCCTACG	S/G2	DMSO	-8.02337	-3.77106	0
AGACAGGAGCAGGGAG	S/G2	DMSO	-7.93459	-2.2133	0
AGTTCGACACAGTCCG	S/G2	DMSO	-5.00191	-4.47513	0
CATCGCTCAGTTGAAA	S/G2	DMSO	-7.34146	-3.41063	0
CATCGTCCACGCCACA	S/G2	DMSO	-5.39223	-5.48986	0
CATGCTCAGGTCTGGA	S/G2	DMSO	-5.34472	-4.3798	0
CCACACTTCGCCAGTG	S/G2	DMSO	-4.65234	-3.94877	0
CCTAACCCACTAGTAC	S/G2	DMSO	-7.43153	-3.19635	0
CGATGCGGTGCTCTCT	S/G2	DMSO	-4.73335	-3.73819	0
CGCATAACAGGTCAAG	S/G2	DMSO	-6.18061	-2.65339	0
CGGAACCTCTGCGGGT	S/G2	DMSO	-9.21314	-3.08973	0
CGGACACGTAACTAAG	S/G2	DMSO	-6.11813	-2.94705	0
CTTCAATTCCCTTGTG	S/G2	DMSO	-4.34132	-3.12394	0
GAACACTAGCTATCCA	S/G2	DMSO	-7.49374	-1.95443	0
GCACTAAAGGTCTACT	S/G2	DMSO	-4.74201	-4.47255	0
GCATCGGAGGTGGCTA	S/G2	DMSO	-8.82193	-4.27448	0
GGGCCATTCATTCGTT	S/G2	DMSO	-7.15237	-5.20034	0
GGTAATCGTCTGTGAT	S/G2	DMSO	-5.48544	-5.64602	0
GTCGAATGTAGACTGG	S/G2	DMSO	-4.85985	-3.67417	0
GTCTACCAGTGCCTCG	S/G2	DMSO	-5.89052	-4.00831	0
GTGGAGAGTTCTCCCA	S/G2	DMSO	-8.0585	-3.88164	0
TAATCTCGTTGTTGTG	S/G2	DMSO	-8.35039	-2.95737	0
TATTCCAGTTCGTTCC	S/G2	DMSO	-5.54898	-3.78619	0
TCCCACAGTCCACATA	S/G2	DMSO	-6.14757	-3.70623	0
TCCTCTTCACAAGCAG	S/G2	DMSO	-6.57134	-4.25727	0
TTACTGTTCACCTGGG	S/G2	DMSO	-6.86504	-2.45657	0
TTCGGTCCAGAGGAAA	S/G2	DMSO	-6.50247	-2.37373	0
TTGCATTTCCATGAGT	S/G2	DMSO	-8.43118	-2.44099	0
TTGGTTTCAATTGAGA	S/G2	DMSO	-5.89063	-3.31244	0
TTGTTGTTCCCTCTAG	S/G2	DMSO	-4.35619	-2.88787	0
AAACGAAGTTCTCACC	G1	DMSO	-5.60355	-5.8242	0
AAACGAATCAAACCCA	G1	DMSO	-9.03095	-2.94597	0
AAACGAATCCAGTACA	G1	DMSO	-8.27257	-5.08372	0
AAACGAATCGTCGACG	G1	DMSO	-5.41629	-4.39917	0
AAACGAATCTTCGTAT	G1	DMSO	-7.64792	-4.33761	0
AAACGCTAGCGCCCAT	G1	DMSO	-5.78193	-4.74085	0
AAACGCTGTGAATTAG	G1	DMSO	-6.14109	-6.04136	0
AAACGCTTCACGTAGT	G1	DMSO	-6.30383	-5.04369	0
AAAGGATGTTTATGCG	G1	DMSO	-6.98408	-3.91315	0
AAAGGATTCTCAAAGC	G1	DMSO	-8.11787	-3.43909	0
AAAGGTAAGTGGCAGT	G1	DMSO	-5.66206	-4.86341	0
AAAGTCCTCATCACCC	G1	DMSO	-8.57281	-2.38067	0
AAAGTCCTCCCGGTAG	G1	DMSO	-8.21375	-2.36252	0
AAAGTGAGTTATTCTC	G1	DMSO	-7.11114	-4.31469	0
AAATGGAAGTCACTAC	G1	DMSO	-4.81292	-5.40978	0
AAATGGAGTCTACATG	G1	DMSO	-6.76939	-4.15488	0
AAATGGATCCCTTGGT	G1	DMSO	-6.32529	-5.40759	0
AACAAAGCACACTTAG	G1	DMSO	-7.59684	-5.25117	0
AACAAAGCATCCTGTC	G1	DMSO	-5.15397	-4.22759	0
AACAAAGGTAGGATAT	G1	DMSO	-5.75541	-5.52895	0
AACAACCAGCTAGAAT	G1	DMSO	-8.7446	-4.40483	0
AACAAGACACCAGCGT	G1	DMSO	-5.92803	-5.73892	0
AACAAGATCAAGTAAG	G1	DMSO	-6.23024	-5.22657	0
AACAAGATCATGAGAA	G1	DMSO	-6.60902	-5.96784	0
AACACACAGGAGTCTG	G1	DMSO	-7.46675	-3.53909	0
AACACACGTCTGCCTT	G1	DMSO	-6.51451	-4.76427	0
AACACACGTCTGTGCG	G1	DMSO	-6.36841	-4.19417	0
AACAGGGAGGATATAC	G1	DMSO	-4.69603	-4.92883	0
AACAGGGCATAGAGGC	G1	DMSO	-8.78671	-4.86874	0
AACCAACGTCCACGCA	G1	DMSO	-8.45268	-4.18697	0
AACCAACTCTGACAGT	G1	DMSO	-5.82569	-6.03505	0
AACCACATCATAAGGA	G1	DMSO	-8.83546	-2.13723	0
AACCATGAGCTGCCAC	G1	DMSO	-8.38644	-4.61394	0
AACCATGAGGAACGCT	G1	DMSO	-7.39704	-4.57155	0
AACCATGAGGTCATAA	G1	DMSO	-7.36114	-4.99082	0
AACCATGCAGGCTACC	G1	DMSO	-9.17045	-3.69313	0
AACCATGGTGGAACAC	G1	DMSO	-7.18478	-5.63006	0
AACCCAAAGTTGCTCA	G1	DMSO	-8.25194	-3.80655	0
AACCCAATCGTCCTTG	G1	DMSO	-8.60327	-2.53879	0
AACCTTTAGTGGCCTC	G1	DMSO	-8.04229	-2.1332	0
AACCTTTGTGCCAAGA	G1	DMSO	-8.20319	-3.63949	0
AACGAAACACCGCTAG	G1	DMSO	-5.4162	-3.32622	0
AACGAAATCAACACGT	G1	DMSO	-8.5771	-4.36673	0
AACGGGAAGAGGCTGT	G1	DMSO	-5.74738	-3.7259	0
AACGTCACAGAACTAA	G1	DMSO	-6.77548	-5.97595	0
AACTTCTAGCCTAGGA	G1	DMSO	-4.70888	-4.213	0
AACTTCTCAAACTCTG	G1	DMSO	-8.01155	-3.8202	0
AACTTCTTCCGTGACG	G1	DMSO	-5.30659	-4.58443	0
AAGAACACAAACTGCT	G1	DMSO	-6.66985	-6.26306	0
AAGAACAGTAGCGATG	G1	DMSO	-8.44433	-4.51845	0
AAGAACAGTCAACATC	G1	DMSO	-5.94683	-2.91549	0
AAGAACATCTGGGCCA	G1	DMSO	-8.77243	-2.46875	0
AAGACAAAGCGAGTCA	G1	DMSO	-5.07585	-5.27602	0
AAGACTCAGACCGCCT	G1	DMSO	-6.01302	-6.00701	0
AAGATAGGTACCAGAG	G1	DMSO	-5.07389	-3.52763	0
AAGCCATAGTATCTGC	G1	DMSO	-5.0109	-5.88111	0
AAGCCATTCACCTCTG	G1	DMSO	-4.41077	-3.48861	0
AAGCCATTCGGAAACG	G1	DMSO	-7.34763	-5.21014	0
AAGCGAGCAAGGCAAC	G1	DMSO	-7.86872	-3.65625	0
AAGCGAGCAATAACGA	G1	DMSO	-8.23754	-4.11769	0
AAGCGAGTCGTAACAC	G1	DMSO	-5.98663	-5.66495	0
AAGCGTTAGGTAGATT	G1	DMSO	-4.95387	-4.25449	0
AAGCGTTGTACTCCCT	G1	DMSO	-7.50365	-5.78538	0
AAGGAATAGGTTGCCC	G1	DMSO	-6.6412	-5.26323	0
AAGGTAAGTGATGTAA	G1	DMSO	-5.08401	-5.81012	0
AAGTACCGTCAGTTTG	G1	DMSO	-5.19457	-4.14699	0
AAGTCGTCAAAGGCGT	G1	DMSO	-6.33281	-4.82826	0
AAGTCGTCACGGGCTT	G1	DMSO	-9.38915	-3.48447	0
AAGTGAACAATCCAGT	G1	DMSO	-8.39754	-4.13906	0
AAGTGAACACAGTCAT	G1	DMSO	-6.80965	-3.8676	0
AAGTGAAGTATAATGG	G1	DMSO	-9.10526	-2.55622	0
AAGTTCGCACAATGCT	G1	DMSO	-8.4523	-4.76469	0
AAGTTCGGTGGTTCTA	G1	DMSO	-5.15902	-5.84945	0
AATAGAGAGACATCAA	G1	DMSO	-5.50014	-3.70663	0
AATCACGCAACCCGCA	G1	DMSO	-6.49361	-6.31416	0
AATCACGCACCTCAGG	G1	DMSO	-6.28465	-5.59939	0
AATCACGGTCGCCTAG	G1	DMSO	-7.01277	-5.51901	0
AATCGACGTAGCTTAC	G1	DMSO	-8.21301	-5.01847	0
AATCGTGAGGCTGTAG	G1	DMSO	-5.38461	-3.83693	0
AATCGTGGTAACCAGG	G1	DMSO	-7.11697	-4.86025	0
AATCGTGGTCATCCCT	G1	DMSO	-8.27482	-4.064	0
AATGACCAGCAAGGAA	G1	DMSO	-8.57148	-2.94182	0
AATGACCTCTTCTGTA	G1	DMSO	-8.6032	-3.80315	0
AATGCCATCTTGGTGA	G1	DMSO	-6.55274	-4.17636	0
AATGGCTAGTCTACCA	G1	DMSO	-5.24801	-6.00236	0
AATGGCTTCCTGTAAG	G1	DMSO	-5.03755	-6.06561	0
AATTTCCCATTGCCTC	G1	DMSO	-5.67493	-3.65702	0
AATTTCCTCCGCAAAT	G1	DMSO	-8.18362	-2.48763	0
ACAAAGACATCTCCCA	G1	DMSO	-9.28594	-3.30957	0
ACAACCAAGATTGAGT	G1	DMSO	-7.09494	-5.38455	0
ACAACCATCTGACAGT	G1	DMSO	-8.53476	-4.59382	0
ACAAGCTAGAAGAGCA	G1	DMSO	-4.77724	-4.61597	0
ACACAGTAGTAGGGTC	G1	DMSO	-4.79142	-4.62749	0
ACACAGTGTTGCAAGG	G1	DMSO	-7.11943	-5.0868	0
ACACCAACAAGTGCTT	G1	DMSO	-9.32343	-3.99095	0
ACACCAAGTGTAGGAC	G1	DMSO	-4.58409	-3.14091	0
ACACGCGAGTCAGCCC	G1	DMSO	-6.22793	-3.63225	0
ACACTGACAGCGTGAA	G1	DMSO	-7.69634	-4.70744	0
ACACTGATCGTCCTTG	G1	DMSO	-6.55583	-4.31494	0
ACAGAAAAGGTAAGAG	G1	DMSO	-7.22799	-3.98766	0
ACAGAAAAGTATGCAA	G1	DMSO	-8.38641	-4.67468	0
ACAGAAACATACATCG	G1	DMSO	-7.85855	-4.06777	0
ACAGAAATCTTCGGAA	G1	DMSO	-9.21385	-3.29212	0
ACAGGGACAAGTGCAG	G1	DMSO	-6.99735	-6.12856	0
ACAGGGACAATCCTTT	G1	DMSO	-4.89531	-5.50083	0
ACAGGGACAGGAATAT	G1	DMSO	-7.66579	-3.57159	0
ACATCCCCATGTGACT	G1	DMSO	-9.2359	-3.27387	0
ACATCCCGTCAACACT	G1	DMSO	-7.79073	-5.16737	0
ACATCGAGTTTGGGTT	G1	DMSO	-7.19915	-4.54396	0
ACATGCATCCAGTTCC	G1	DMSO	-6.47671	-5.21589	0
ACATTTCGTGTCGCTG	G1	DMSO	-9.09769	-3.13797	0
ACCAAACCATACCATG	G1	DMSO	-6.95961	-4.30269	0
ACCAAACTCCGCACGA	G1	DMSO	-8.88511	-3.35942	0
ACCAACAAGGCATCAG	G1	DMSO	-7.53624	-5.02403	0
ACCAACACAGGCTATT	G1	DMSO	-8.9615	-3.85988	0
ACCCAAAAGAAATGGG	G1	DMSO	-4.70482	-4.07408	0
ACCCAAAAGACCTTTG	G1	DMSO	-8.05926	-3.30302	0
ACCCAAAAGTAGCTCT	G1	DMSO	-5.23317	-4.83997	0
ACCCTCAGTTCTGAGT	G1	DMSO	-7.20476	-4.5493	0
ACCCTTGCAGCCTATA	G1	DMSO	-7.39954	-3.02862	0
ACCTACCAGCACACAG	G1	DMSO	-7.60601	-5.03635	0
ACCTACCAGGGCATGT	G1	DMSO	-5.23074	-4.37416	0
ACCTGAAAGCATACTC	G1	DMSO	-6.6184	-4.91284	0
ACCTGAAGTCGAGTGA	G1	DMSO	-5.65361	-4.93465	0
ACCTGAAGTCGCACGT	G1	DMSO	-5.91549	-4.07946	0
ACCTGTCGTACAGTAA	G1	DMSO	-7.73235	-3.96775	0
ACCTGTCTCCGCTTAC	G1	DMSO	-8.89151	-3.14244	0
ACGATCAAGGACACTG	G1	DMSO	-7.86653	-4.32848	0
ACGATCAGTTGCTCCT	G1	DMSO	-6.68204	-4.04484	0
ACGGAAGCAGACGATG	G1	DMSO	-4.80227	-4.06036	0
ACGGTTAAGTTGTAAG	G1	DMSO	-8.38429	-2.49292	0
ACGGTTATCCACCTGT	G1	DMSO	-9.25802	-3.24626	0
ACGTAACGTCGCACAC	G1	DMSO	-7.24892	-3.56053	0
ACGTAACGTTTGGAGG	G1	DMSO	-7.6824	-2.85784	0
ACGTACATCAAGAGTA	G1	DMSO	-9.09404	-4.35852	0
ACGTAGTCACTGGATT	G1	DMSO	-5.01956	-4.28521	0
ACGTCCTGTACGATTC	G1	DMSO	-5.22275	-4.64618	0
ACGTCCTGTATCCCTC	G1	DMSO	-5.36205	-5.5525	0
ACGTCCTGTTATAGCC	G1	DMSO	-8.54772	-2.88611	0
ACTACGAAGCCGTAAG	G1	DMSO	-8.69792	-4.05622	0
ACTACGACAGCGTGAA	G1	DMSO	-8.1121	-3.28683	0
ACTATCTCAGGACTAG	G1	DMSO	-7.12201	-3.45461	0
ACTATGGCACGAAAGC	G1	DMSO	-8.69536	-3.26357	0
ACTATGGTCATTACGG	G1	DMSO	-5.64947	-5.90531	0
ACTATGGTCGTGCATA	G1	DMSO	-4.86076	-3.73937	0
ACTATTCCAACCACAT	G1	DMSO	-8.32823	-2.61926	0
ACTCCCACACCGCTAG	G1	DMSO	-8.44611	-3.11719	0
ACTCCCACAGTGGGTA	G1	DMSO	-6.99026	-5.9668	0
ACTGATGAGCCTATTG	G1	DMSO	-7.29802	-5.7657	0
ACTGATGCAATCTGCA	G1	DMSO	-5.03248	-5.73988	0
ACTGATGCACCTTCCA	G1	DMSO	-9.09336	-4.5285	0
ACTGATGCATAGGAGC	G1	DMSO	-7.63245	-4.08654	0
ACTGATGGTATGGTAA	G1	DMSO	-8.60445	-4.71951	0
ACTGATGTCTTACACT	G1	DMSO	-6.09742	-6.06714	0
ACTGCAATCCACCCTA	G1	DMSO	-9.13579	-3.03411	0
ACTGTCCAGAGCAAGA	G1	DMSO	-5.10789	-5.46863	0
ACTGTGAAGCTAATCC	G1	DMSO	-6.31028	-5.78916	0
ACTGTGAGTCGTACTA	G1	DMSO	-7.02654	-3.36794	0
ACTTATCGTTATCCAG	G1	DMSO	-7.58666	-5.07548	0
ACTTCCGCAACCCGCA	G1	DMSO	-9.36284	-3.04482	0
ACTTCCGTCCTTTAGT	G1	DMSO	-5.30632	-5.38779	0
ACTTCGCAGAAAGTCT	G1	DMSO	-7.92899	-4.06327	0
ACTTCGCAGCTCTTCC	G1	DMSO	-9.21274	-2.95756	0
ACTTCGCCACCTCTAC	G1	DMSO	-8.49359	-4.89694	0
ACTTTCAAGACGCAGT	G1	DMSO	-8.46748	-2.5367	0
AGAAATGTCACGACTA	G1	DMSO	-8.33485	-2.46981	0
AGAACAAAGGTGCCTC	G1	DMSO	-8.33037	-3.0635	0
AGAACAATCTTCCCGA	G1	DMSO	-4.33445	-2.96197	0
AGAACCTCACATTGTG	G1	DMSO	-6.00262	-4.46567	0
AGAACCTTCTATGCCC	G1	DMSO	-7.6073	-3.27388	0
AGACAAAAGCTCATAC	G1	DMSO	-8.178	-2.8696	0
AGACAAACAGTTGAAA	G1	DMSO	-4.78271	-4.14089	0
AGACACTCAAGACAAT	G1	DMSO	-6.16584	-6.33919	0
AGACACTGTCACTTCC	G1	DMSO	-7.68519	-2.65465	0
AGACACTTCCACGGGT	G1	DMSO	-4.86548	-5.52477	0
AGACACTTCGAGAAGC	G1	DMSO	-7.06343	-4.94557	0
AGACAGGGTAAGGCTG	G1	DMSO	-7.77389	-4.09374	0
AGACCCGAGAGAGCAA	G1	DMSO	-8.89126	-4.58512	0
AGACTCAAGATAGGGA	G1	DMSO	-8.65032	-4.71679	0
AGACTCACACGCACCA	G1	DMSO	-7.01057	-4.66296	0
AGACTCACAGCCTTCT	G1	DMSO	-8.1878	-2.68689	0
AGAGAATAGATTGAGT	G1	DMSO	-7.31176	-5.2796	0
AGAGAATGTTCCAAAC	G1	DMSO	-8.69286	-2.20088	0
AGAGAATTCGCAACAT	G1	DMSO	-6.46025	-5.25232	0
AGAGCCCAGGTCACAG	G1	DMSO	-8.31431	-4.83345	0
AGAGCCCTCGACCAAT	G1	DMSO	-8.43517	-2.27016	0
AGATAGAGTTGAGGAC	G1	DMSO	-6.98316	-4.0538	0
AGATCCACACAATGCT	G1	DMSO	-8.20513	-4.79409	0
AGATCCAGTGAGGAAA	G1	DMSO	-6.60263	-3.99186	0
AGATCCATCTTCCCGA	G1	DMSO	-6.56674	-4.72192	0
AGATGAACAAATGAGT	G1	DMSO	-7.0654	-3.12529	0
AGATGCTCAAATGCTC	G1	DMSO	-7.70778	-3.39532	0
AGATGCTGTAGACGGT	G1	DMSO	-8.42461	-4.91931	0
AGATGCTGTTTGGAGG	G1	DMSO	-6.63141	-5.76856	0
AGCATCAAGACTCGAG	G1	DMSO	-8.69589	-4.57213	0
AGCATCACATGGAGAC	G1	DMSO	-7.65749	-5.15028	0
AGCATCATCAAGTCTG	G1	DMSO	-5.23539	-3.05236	0
AGCCAATCACATTACG	G1	DMSO	-7.66557	-4.20122	0
AGCCAATGTACGTGAG	G1	DMSO	-5.16993	-5.41456	0
AGCCAATGTTGGTACT	G1	DMSO	-5.17959	-5.06224	0
AGCCACGTCAGTGGGA	G1	DMSO	-5.06737	-5.41419	0
AGCCAGCCAATTCGTG	G1	DMSO	-7.15782	-4.30027	0
AGCCAGCTCGACACCG	G1	DMSO	-5.88475	-4.83427	0
AGCGATTAGCCAGACA	G1	DMSO	-8.6538	-2.74279	0
AGCGCTGAGAGCTTTC	G1	DMSO	-5.5411	-3.60818	0
AGCGCTGAGCTCCCTT	G1	DMSO	-4.82063	-3.38629	0
AGCGCTGTCCACCCTA	G1	DMSO	-4.69789	-3.031	0
AGCGTATAGTCATGGG	G1	DMSO	-4.63605	-4.4519	0
AGCGTATCACCAAAGG	G1	DMSO	-8.61864	-2.99718	0
AGCGTATGTATCGCAT	G1	DMSO	-7.42453	-3.39256	0
AGCGTATTCATCGCCT	G1	DMSO	-8.24247	-3.60822	0
AGCTACAAGCGTGCTC	G1	DMSO	-5.50507	-4.86195	0
AGCTACACACAATGAA	G1	DMSO	-5.94198	-6.23663	0
AGCTACACACTTGAGT	G1	DMSO	-9.10004	-3.43612	0
AGCTTCCCAAGACAAT	G1	DMSO	-5.09223	-3.13331	0
AGGAATACACAACGTT	G1	DMSO	-6.55081	-3.63438	0
AGGACGAAGAGAGTGA	G1	DMSO	-7.02096	-5.77619	0
AGGACGAAGGCTCAAG	G1	DMSO	-7.60814	-4.9948	0
AGGACGACAATGCTCA	G1	DMSO	-6.35855	-3.78237	0
AGGACGAGTAGTTACC	G1	DMSO	-8.59679	-3.78775	0
AGGACGAGTTCGGCCA	G1	DMSO	-4.85613	-5.18577	0
AGGATAACAATCGCGC	G1	DMSO	-7.43109	-4.82722	0
AGGATAAGTTGGGATG	G1	DMSO	-8.49734	-3.80158	0
AGGATCTTCGACGTCG	G1	DMSO	-4.50741	-2.63295	0
AGGCATTGTCGCACAC	G1	DMSO	-5.26755	-6.09788	0
AGGCATTGTTCTGACA	G1	DMSO	-7.42378	-3.94089	0
AGGCATTTCCCGAGGT	G1	DMSO	-9.13411	-1.36927	0
AGGCATTTCGTTATCT	G1	DMSO	-8.25269	-4.97647	0
AGGCATTTCTAGCCTC	G1	DMSO	-9.07064	-2.52849	0
AGGCCACCACGACTAT	G1	DMSO	-9.19027	-3.17222	0
AGGCTGCCATTCACAG	G1	DMSO	-6.14194	-5.76355	0
AGGGAGTCAACCTATG	G1	DMSO	-8.95934	-4.43969	0
AGGGCCTAGCATATGA	G1	DMSO	-7.90961	-3.04874	0
AGGGCCTTCGCTTACC	G1	DMSO	-7.48599	-3.48554	0
AGGGCTCTCGCAATGT	G1	DMSO	-5.53305	-5.46716	0
AGGGTCCAGGCGTTAG	G1	DMSO	-5.19627	-3.33534	0
AGGGTCCGTCCAGCCA	G1	DMSO	-8.79985	-4.46001	0
AGGGTGACAGGAACCA	G1	DMSO	-6.98064	-4.04903	0
AGGGTTTGTAAGATCA	G1	DMSO	-6.398	-3.65751	0
AGGTAGGTCAATCCGA	G1	DMSO	-8.32795	-4.56109	0
AGGTAGGTCGAGAAAT	G1	DMSO	-8.52812	-3.14325	0
AGGTCTATCATTGCTT	G1	DMSO	-5.82689	-5.09599	0
AGGTCTATCCTTCACG	G1	DMSO	-9.24833	-3.17003	0
AGGTCTATCGCATTAG	G1	DMSO	-8.23574	-3.99521	0
AGGTGTTAGTAGATCA	G1	DMSO	-6.9463	-5.51638	0
AGGTGTTCACCCAATA	G1	DMSO	-6.74752	-3.69619	0
AGGTTACGTGGACCTC	G1	DMSO	-8.10831	-3.90153	0
AGGTTGTTCGCTGATA	G1	DMSO	-6.50512	-5.28217	0
AGTACCAGTTAGGACG	G1	DMSO	-6.15768	-5.33118	0
AGTACCATCTGCGGAC	G1	DMSO	-6.13696	-5.05879	0
AGTACTGGTTCGATTG	G1	DMSO	-9.06592	-2.67044	0
AGTACTGTCGGTATGT	G1	DMSO	-9.04102	-2.48514	0
AGTAGCTGTTGTACGT	G1	DMSO	-7.60487	-4.02669	0
AGTAGTCCAAGGCCTC	G1	DMSO	-5.66306	-5.25392	0
AGTAGTCCACATAGCT	G1	DMSO	-7.53454	-3.12143	0
AGTAGTCGTAACAGGC	G1	DMSO	-6.68594	-4.36348	0
AGTAGTCTCTCTGCCA	G1	DMSO	-8.02953	-2.94617	0
AGTCACATCACGACTA	G1	DMSO	-6.27192	-3.25077	0
AGTCATGAGGACCCAA	G1	DMSO	-6.81963	-2.42097	0
AGTCATGCATGGCACC	G1	DMSO	-7.65831	-4.56047	0
AGTCATGTCAGTCACA	G1	DMSO	-4.85889	-4.11718	0
AGTCTCCGTAGTCGTT	G1	DMSO	-6.89607	-3.42613	0
AGTCTCCGTTCTCGTC	G1	DMSO	-9.09498	-2.34656	0
AGTGACTTCACATACG	G1	DMSO	-8.06886	-3.85586	0
AGTGATCGTCAAACGG	G1	DMSO	-5.56575	-3.26759	0
AGTGATCTCGCATAGT	G1	DMSO	-4.44021	-3.14524	0
[truncated: 6,393 more rows]

## Sheet: Fig. 1f
	Average expression								% cells
Cluster:	0	1	2	3	4	5	6	7	0	1	2	3	4	5	6	7
SCGB3A1	1.33324	1.30337	1.22021	0.728278	-0.755064	-0.759816	-0.752132	-0.766742	19.3738	17.3797	22.1519	15.199	0.5386	0.413956	0.584307	0.325733
BPIFB1	1.99839	0.935358	0.505596	0.740359	-0.346222	-0.327809	-0.870371	-0.959244	18.7867	15.508	14.557	15.0784	7.36086	8.10171	1.25209	0.325733
BPIFB2	1.65824	1.31542	0.926376	0.572519	-0.745426	-0.745426	-0.745426	-0.745426	15.7208	14.0374	15.8228	11.339	0	0	0	0
PIGR	2.11983	0.993219	0.614909	0.461063	-0.644561	-0.680534	-0.716195	-0.715503	44.2922	32.3529	35.2321	27.503	1.6158	1.24187	0.166945	0.162866
AQP4	-0.330288	-0.404616	-0.423543	-0.421941	2.7876	0.236276	-0.394442	-0.3908	1.50033	0.467914	0.21097	0.241255	29.2639	8.51567	0.584307	0.651466
AGER	-0.303184	-0.359001	-0.406401	-0.312741	2.81699	0.0168074	-0.410656	-0.446104	2.08741	1.3369	1.26582	2.05066	24.0575	4.79007	0.751252	0.488599
CYP4B1	-0.357854	-0.405108	-0.411387	-0.398006	2.82275	-0.114275	-0.392989	-0.372636	2.15264	0.534759	0.421941	0.723764	35.368	6.38675	0.751252	2.11726
SFTPD	-0.609709	-0.61294	-0.573549	-0.617119	2.46244	0.192687	-0.465381	-0.427274	1.63079	1.27005	3.16456	1.44753	45.4219	18.9829	5.50918	7.16612
TWIST1	-0.607797	-0.616194	-0.708184	-0.515714	-0.61718	-0.293331	1.99669	1.66878	0.717547	0.601604	0.421941	1.20627	0.5386	1.89237	10.4341	9.93485
TAGLN	-0.61932	-0.638653	-0.624296	-0.61182	-0.444852	-0.211148	0.0890907	0.135357	3.5225	2.20588	3.79747	3.73945	7.71993	13.2466	24.8748	23.7785
CNN1	-0.647679	-0.63819	-0.623581	-0.637817	-0.636581	-0.257682	1.96789	1.67893	0	0.200535	0.632911	0.241255	0.179533	4.79007	30.5509	31.9218
SNAI2	-0.745775	-1.30399	-0.927041	-0.579884	-0.818791	0.687108	0.0616395	1.31526	21.0046	11.6979	22.9958	24.3667	19.5691	35.3637	31.1352	48.3713
CDH2	-0.977806	-0.85143	-0.803237	-0.56277	-1.22251	0.246059	0.733428	1.00101	17.2211	17.0455	21.73	23.4017	11.3106	32.7617	40.1503	43.6482

## Sheet: Fig. 1h
AT1 mean score	AT1 sd	EMT mean score	EMT sd	E2F mean score	E2F sd
2.45696	0.525945	0.0470138	0.047666	0.133824	0.155157
2.45701	0.520565	0.0470138	0.047666	0.133201	0.154222
2.40654	0.510102	0.0470138	0.047666	0.134082	0.152881
2.36939	0.502627	0.0491693	0.0478443	0.133773	0.153459
2.33183	0.525118	0.0489841	0.0480316	0.136389	0.153375
2.22752	0.444062	0.0489841	0.0480316	0.133539	0.149519
2.21984	0.34334	0.046769	0.0453429	0.133445	0.148803
2.24344	0.38489	0.046769	0.0453429	0.133742	0.14665
2.27315	0.373077	0.0473854	0.0453393	0.133038	0.146365
2.19617	0.325314	0.0459144	0.0455414	0.134034	0.146516
2.22747	0.38064	0.037385	0.0332044	0.132969	0.144801
2.17293	0.414079	0.0329549	0.0272199	0.130453	0.138699
2.09621	0.429025	0.0329549	0.0272199	0.130745	0.140638
2.08119	0.407728	0.0319151	0.0279803	0.128368	0.139151
2.05525	0.393147	0.0300469	0.0266615	0.122518	0.137098
2.01845	0.398367	0.0300469	0.0266615	0.120583	0.133612
2.03094	0.40107	0.0309642	0.0255845	0.121132	0.132846
1.99522	0.392019	0.030412	0.0235521	0.121265	0.133889
1.95585	0.361818	0.0310283	0.024317	0.122162	0.133762
1.91836	0.36728	0.0310283	0.024317	0.123257	0.132354
1.8423	0.349915	0.032562	0.0242853	0.119305	0.12963
1.8206	0.333393	0.032562	0.0242853	0.118963	0.130372
1.78978	0.30721	0.032562	0.0242853	0.12093	0.128661
1.81869	0.298566	0.0328683	0.0248336	0.121439	0.130176
1.78988	0.307249	0.0334847	0.0254923	0.122151	0.129042
1.80404	0.298721	0.0360006	0.0268821	0.122467	0.128031
1.77842	0.28742	0.0361859	0.0266611	0.12287	0.129761
1.73776	0.276142	0.032719	0.026142	0.122157	0.12866
1.73483	0.325191	0.039211	0.0363761	0.123535	0.130925
1.71717	0.342359	0.039211	0.0363761	0.124915	0.133581
1.73803	0.368955	0.0393962	0.0362031	0.124256	0.132859
1.71646	0.382044	0.0393962	0.0362031	0.122877	0.132824
1.69937	0.394159	0.0438916	0.0433439	0.123544	0.134468
1.69865	0.445426	0.037653	0.039812	0.122578	0.135022
1.64918	0.453728	0.039124	0.0394314	0.121536	0.133618
1.64246	0.459436	0.0388858	0.0413929	0.125008	0.138591
1.61312	0.489549	0.0460025	0.0372166	0.124169	0.136465
1.62274	0.476914	0.0423165	0.0341286	0.124118	0.136225
1.57823	0.444582	0.0423165	0.0341286	0.125864	0.136862
1.5633	0.449119	0.0423165	0.0341286	0.126486	0.136598
1.52287	0.444739	0.0438556	0.0353754	0.125916	0.132399
1.53014	0.455806	0.0438556	0.0353754	0.125674	0.131814
1.49919	0.446895	0.0460706	0.0389515	0.123106	0.129954
1.49131	0.458071	0.0462184	0.037828	0.123105	0.130825
1.52981	0.428625	0.0462184	0.037828	0.121205	0.12647
1.47664	0.354903	0.0462184	0.037828	0.120183	0.125112
1.46357	0.347759	0.0449856	0.0363764	0.119747	0.126139
1.45603	0.313246	0.0442161	0.0358886	0.115929	0.127483
1.46006	0.33096	0.0443638	0.0352051	0.116123	0.128962
1.4944	0.331373	0.0451333	0.0355466	0.112651	0.126871
1.40423	0.356823	0.051372	0.0412921	0.114068	0.130949
1.32785	0.336404	0.051372	0.0412921	0.11123	0.127673
1.30204	0.313615	0.051372	0.0412921	0.109047	0.125165
1.26884	0.317353	0.0521416	0.0416957	0.112111	0.127369
1.24305	0.318416	0.0515252	0.0411938	0.112481	0.128106
1.26605	0.333624	0.0515252	0.0411938	0.118227	0.129381
1.2577	0.325323	0.0530642	0.0423616	0.11825	0.128011
1.24067	0.323045	0.0532174	0.0427227	0.117783	0.126043
1.22317	0.32523	0.0532174	0.0427227	0.115946	0.120698
1.22037	0.320924	0.0532174	0.0427227	0.115973	0.119652
1.21186	0.307696	0.0586803	0.0435742	0.116797	0.12174
1.21425	0.311748	0.0620876	0.0454227	0.116176	0.119643
1.18345	0.30863	0.0630744	0.0452962	0.117114	0.119102
1.14477	0.303691	0.0630744	0.0452962	0.118188	0.12078
1.1341	0.292495	0.062458	0.0450061	0.116418	0.118456
1.13034	0.301561	0.0630744	0.0452962	0.117812	0.119797
1.10068	0.272292	0.0640291	0.0460636	0.117198	0.117554
1.08912	0.273498	0.0638814	0.0473204	0.119001	0.115318
1.11239	0.258425	0.0633257	0.0479215	0.117584	0.116737
1.05524	0.246902	0.0642484	0.0500212	0.119012	0.116497
1.05943	0.260954	0.0642484	0.0500212	0.119548	0.115909
1.0314	0.253493	0.0627148	0.0501693	0.117689	0.11382
0.99655	0.24665	0.0648702	0.052995	0.117481	0.112988
0.979838	0.280544	0.066997	0.0538563	0.117298	0.109401
1.07904	0.259431	0.0690168	0.0530251	0.121379	0.113324
1.05769	0.281312	0.0682152	0.053038	0.122579	0.110737
1.07322	0.28491	0.0650828	0.0509083	0.1208	0.111009
1.08519	0.286071	0.0656672	0.0526438	0.120116	0.111337
1.09725	0.300897	0.0642812	0.0509253	0.11764	0.111991
1.04523	0.309469	0.0577893	0.0496315	0.118219	0.113936
1.02447	0.318972	0.0577893	0.0496315	0.115745	0.116532
1.02808	0.327865	0.0602081	0.0515921	0.115473	0.115958
0.986246	0.277964	0.0610097	0.0515742	0.117069	0.116452
0.916024	0.261038	0.0563291	0.051981	0.121626	0.120101
0.9295	0.252107	0.0639719	0.0567859	0.122051	0.120761
0.912953	0.26728	0.0625009	0.0577784	0.122614	0.11961
0.930873	0.321981	0.0618845	0.0579052	0.125524	0.118918
0.953735	0.345785	0.0547677	0.0587817	0.126879	0.121228
0.929435	0.342451	0.0547677	0.0587817	0.123916	0.118907
0.914436	0.336162	0.0547677	0.0587817	0.124076	0.116857
0.949177	0.327095	0.0547677	0.0587817	0.123553	0.116112
0.943585	0.324871	0.0532286	0.054929	0.119098	0.114019
0.978785	0.342915	0.0532286	0.054929	0.120823	0.111025
0.985717	0.33385	0.0510136	0.0560937	0.118912	0.109206
0.992106	0.327927	0.0500963	0.0554577	0.121358	0.111078
0.982091	0.310942	0.0507127	0.0554752	0.119368	0.11053
1.04058	0.29151	0.0507127	0.0554752	0.118789	0.108703
1.0374	0.285112	0.0507127	0.0554752	0.12085	0.110287
1.04708	0.286725	0.0507127	0.0554752	0.118777	0.110321
1.03146	0.278399	0.0497954	0.0549664	0.119189	0.111028
0.989231	0.276277	0.0490259	0.0530135	0.117049	0.110195
0.987179	0.284388	0.0447895	0.055757	0.115453	0.110577
1.07398	0.309148	0.0447895	0.055757	0.117089	0.109233
0.970255	0.258979	0.0480246	0.0587582	0.121578	0.117952
0.951173	0.266261	0.0472551	0.0569082	0.119789	0.11643
0.955917	0.275235	0.045716	0.0532821	0.119931	0.115893
0.950297	0.276474	0.0520588	0.0592152	0.119896	0.114891
0.906805	0.313644	0.0555576	0.0527563	0.122906	0.117147
0.906768	0.315945	0.0554045	0.0516697	0.122874	0.116504
0.931163	0.31021	0.0554045	0.0516697	0.123994	0.115592
0.925344	0.320057	0.0650948	0.0591148	0.123917	0.114322
0.984192	0.276113	0.0602482	0.0523975	0.122879	0.115281
0.986702	0.26891	0.0574574	0.0528886	0.120288	0.111698
0.959352	0.277907	0.0594551	0.0526202	0.124068	0.111088
0.93135	0.258705	0.0600715	0.0529742	0.122424	0.110581
0.914344	0.226648	0.0600715	0.0529742	0.120642	0.111315
0.912131	0.18566	0.0586856	0.0511695	0.118344	0.110243
0.899531	0.187804	0.0577309	0.049882	0.120421	0.110787
0.89537	0.189955	0.0577309	0.049882	0.122185	0.116562
0.848131	0.172423	0.0585855	0.0481594	0.120317	0.117851
0.785941	0.199455	0.0603005	0.0440111	0.113711	0.123145
0.762309	0.196963	0.06107	0.0453014	0.114199	0.124956
0.780846	0.199345	0.0655937	0.0485036	0.114216	0.124694
0.783106	0.251761	0.0680708	0.0504908	0.120162	0.129003
0.763295	0.246855	0.0667136	0.0508722	0.117619	0.128906
0.738567	0.235695	0.0657925	0.044388	0.117129	0.126709
0.744967	0.223323	0.0657925	0.044388	0.117399	0.126966
0.755569	0.222468	0.0710756	0.0524752	0.117444	0.128548
0.751871	0.231754	0.0715388	0.0513338	0.11869	0.130525
0.75415	0.242276	0.0715388	0.0513338	0.121395	0.130889
0.61362	0.274114	0.0707693	0.0500584	0.109909	0.122013
0.657425	0.274766	0.0724561	0.0529114	0.115498	0.12281
0.662802	0.285703	0.069852	0.0485102	0.114951	0.120775
0.687483	0.300383	0.0730492	0.0521164	0.122422	0.124374
0.694167	0.30108	0.0771134	0.0521367	0.123008	0.119852
0.673899	0.301673	0.0702403	0.0484622	0.129026	0.125275
0.680529	0.281552	0.0702403	0.0484622	0.132795	0.127654
0.674079	0.276278	0.0730717	0.049305	0.134913	0.127534
0.639224	0.29455	0.0730717	0.049305	0.136479	0.125963
0.691254	0.320255	0.0743045	0.0502895	0.13654	0.126088
0.726294	0.295089	0.0772891	0.0525345	0.133017	0.123661
0.724651	0.300563	0.0795041	0.0542782	0.135257	0.123439
0.710493	0.29386	0.0816596	0.0570421	0.133798	0.121615
0.704041	0.298185	0.0845559	0.0593194	0.13334	0.12159
0.678846	0.304546	0.0851723	0.0598029	0.136834	0.118325
0.69675	0.316811	0.0859418	0.0611106	0.133087	0.116847
0.701824	0.307317	0.086095	0.0620216	0.135589	0.119428
0.687126	0.283357	0.086095	0.0620216	0.13523	0.116324
0.727614	0.263449	0.086095	0.0620216	0.136158	0.121291
0.709648	0.264047	0.0868645	0.0634417	0.137503	0.122341
0.711992	0.267645	0.0870497	0.0632823	0.139044	0.124987
0.687435	0.26019	0.0898726	0.0624211	0.134343	0.122522
0.743801	0.281897	0.0877171	0.0592785	0.128999	0.121216
0.748728	0.281757	0.0877171	0.0592785	0.133536	0.124245
0.823278	0.291968	0.089618	0.055859	0.135837	0.123552
0.814238	0.285661	0.0903875	0.0573776	0.1338	0.123281
0.823968	0.264536	0.0913423	0.0587985	0.135836	0.121032
0.829178	0.257121	0.0876372	0.0561398	0.133631	0.120957
0.770119	0.22798	0.0849078	0.0597411	0.13839	0.125188
0.777255	0.213384	0.0852087	0.0597854	0.123764	0.125465
0.775471	0.222399	0.085394	0.059659	0.125076	0.124734
0.775813	0.225276	0.0766209	0.0575982	0.122049	0.128947
0.790398	0.227633	0.0760046	0.0574155	0.122349	0.128087
0.829129	0.251805	0.0753882	0.0572854	0.122603	0.131086
0.801694	0.227249	0.0731731	0.0562516	0.119965	0.127612
0.737864	0.232845	0.0727419	0.0560303	0.122677	0.129962
0.783479	0.251618	0.0727419	0.0560303	0.12013	0.130103
0.785942	0.232043	0.0733583	0.0561347	0.119864	0.129984
0.782019	0.260073	0.0741279	0.0579871	0.120722	0.129358
0.770605	0.232604	0.0741279	0.0579871	0.123056	0.128351
0.759773	0.221381	0.0726569	0.0599123	0.120133	0.122484
0.726018	0.222169	0.0708738	0.0578087	0.115255	0.11977
0.76584	0.242581	0.0707206	0.0560371	0.114464	0.115223
0.676403	0.220926	0.0696042	0.0520676	0.114406	0.11605
0.661219	0.214839	0.0671866	0.0523456	0.112987	0.115279
0.591849	0.218421	0.0664171	0.0505943	0.115744	0.117923
0.600121	0.220121	0.0645489	0.0518836	0.116499	0.117049
0.580559	0.225426	0.0645489	0.0518836	0.117856	0.122579
0.572149	0.224539	0.0592658	0.046172	0.117138	0.121617
0.567088	0.228773	0.0588025	0.0473006	0.11813	0.12155
0.556787	0.234965	0.065598	0.0540487	0.117117	0.121868
0.554125	0.232742	0.0708734	0.0580576	0.113522	0.119702
0.546959	0.227584	0.0726344	0.0590566	0.113957	0.121501
0.55382	0.224949	0.0790218	0.0589409	0.114473	0.118993
0.505039	0.209522	0.0789337	0.0606277	0.112778	0.117035
0.502922	0.20896	0.0772952	0.0574621	0.112701	0.117742
0.507998	0.212271	0.0770813	0.0555693	0.112242	0.118343
0.504674	0.215072	0.0824287	0.0600206	0.1123	0.122206
0.505468	0.214457	0.0805145	0.056195	0.112821	0.122088
0.506423	0.223974	0.0808849	0.0558876	0.111546	0.121806
0.478562	0.236623	0.0855787	0.0577383	0.109732	0.120161
0.444921	0.221699	0.0838269	0.0529813	0.110729	0.120838
0.438293	0.220558	0.0816118	0.0505266	0.105177	0.106859
0.434232	0.213642	0.0833583	0.0509263	0.107878	0.10696
0.454033	0.225286	0.0812315	0.0505805	0.107588	0.105735
0.445921	0.245281	0.0872006	0.0598946	0.109104	0.107341
0.436723	0.260439	0.0904586	0.0611673	0.109837	0.107759
0.404214	0.22518	0.0930963	0.0633644	0.105989	0.107505
0.407599	0.215741	0.0932815	0.063179	0.107473	0.108593
0.398552	0.221071	0.0969678	0.0620659	0.110044	0.111651
0.402238	0.211088	0.0994616	0.0658199	0.107801	0.108288
0.411709	0.198545	0.101677	0.0690298	0.108716	0.110666
0.412251	0.189375	0.109512	0.0750174	0.112164	0.112887
0.415311	0.200747	0.108895	0.0753706	0.1073	0.108563
0.42292	0.207636	0.108895	0.0753706	0.110893	0.108409
0.41815	0.20253	0.109707	0.0767189	0.112435	0.106405
0.429344	0.210796	0.109307	0.0749149	0.113382	0.104966
0.420714	0.202842	0.111423	0.0728282	0.114146	0.105578
0.422744	0.209081	0.109702	0.0725403	0.114293	0.105366
0.421366	0.209785	0.108163	0.0697542	0.110849	0.105536
0.441166	0.212519	0.108015	0.0711581	0.11215	0.103623
0.485801	0.208929	0.109216	0.0724249	0.118891	0.113011
0.467731	0.205871	0.108452	0.0743846	0.115002	0.108751
0.485917	0.201673	0.111469	0.0775441	0.115573	0.109626
0.544344	0.219622	0.115779	0.0827549	0.118346	0.10534
0.54212	0.220041	0.11501	0.0812524	0.117984	0.104503
0.535022	0.214503	0.114825	0.0814531	0.119703	0.103402
0.536665	0.213791	0.115441	0.0812033	0.114496	0.10006
0.531594	0.210474	0.115626	0.0810004	0.117816	0.103228
0.507994	0.200741	0.118667	0.0786667	0.117814	0.103318
0.519505	0.207045	0.117897	0.0772578	0.11837	0.104872
0.536006	0.19406	0.118999	0.0767887	0.119202	0.105528
0.554683	0.18612	0.117528	0.0782054	0.122015	0.108342
0.578593	0.200845	0.119127	0.0822579	0.124994	0.109241
0.562619	0.20786	0.11572	0.08102	0.124135	0.107781
0.554952	0.208714	0.114274	0.0784213	0.121909	0.107344
0.624858	0.225417	0.115192	0.0783099	0.126422	0.110964
0.619862	0.219652	0.114422	0.0769252	0.127727	0.11394
0.608603	0.229167	0.119872	0.0814985	0.12667	0.116041
0.60136	0.228147	0.123626	0.0881163	0.12764	0.119359
0.605606	0.225793	0.123626	0.0881163	0.128899	0.124507
0.570267	0.209767	0.116831	0.0857262	0.122645	0.121978
0.563054	0.200346	0.112172	0.0891093	0.124289	0.127128
0.557266	0.206185	0.110295	0.0861236	0.126318	0.130735
0.559535	0.202803	0.108464	0.089294	0.122167	0.12851
0.557747	0.200561	0.107597	0.0855722	0.121772	0.128106
0.573853	0.199914	0.107386	0.0894474	0.122061	0.12893
0.566892	0.191134	0.110278	0.0940012	0.121254	0.125561
0.568955	0.185708	0.105701	0.0875141	0.119269	0.124738
0.58158	0.189042	0.104969	0.0874294	0.121633	0.126301
0.570391	0.197682	0.104598	0.0877496	0.123241	0.128365
0.587499	0.207128	0.0994411	0.0873087	0.122731	0.127977
0.627142	0.178973	0.101962	0.0935211	0.125163	0.129252
0.606577	0.168827	0.109377	0.106387	0.127454	0.131933
0.611869	0.174726	0.10643	0.102363	0.124008	0.130374
0.598225	0.173888	0.107046	0.102358	0.120948	0.128932
0.602453	0.171649	0.109579	0.0928045	0.120809	0.126678
0.597473	0.186321	0.105737	0.0884218	0.121212	0.126298
0.583524	0.193599	0.106853	0.0971278	0.118171	0.123732
0.584322	0.193863	0.106668	0.0972554	0.119409	0.12378
0.566229	0.197288	0.102981	0.0979535	0.120056	0.121968
0.584884	0.18947	0.0997181	0.0931942	0.126611	0.129639
0.575111	0.194648	0.102981	0.0976965	0.127374	0.127807
0.584627	0.202444	0.0923228	0.088662	0.125201	0.128912
0.573116	0.195006	0.0947485	0.088084	0.124322	0.127005
0.576349	0.199703	0.100411	0.0977166	0.124451	0.128746
0.537974	0.201197	0.0989825	0.103878	0.123898	0.127377
0.449952	0.17851	0.100146	0.104189	0.120572	0.128857
0.439804	0.156451	0.0970759	0.105682	0.11812	0.123237
0.463956	0.1444	0.100774	0.115825	0.117986	0.122176
0.468721	0.150524	0.100621	0.115483	0.11851	0.119824
0.471481	0.150979	0.105051	0.12603	0.119817	0.122294
0.468074	0.158512	0.104434	0.125802	0.121779	0.121767
0.490326	0.180055	0.107752	0.130872	0.125579	0.123778
0.506746	0.198441	0.104735	0.125371	0.124295	0.123896
0.506171	0.189873	0.101194	0.123624	0.126766	0.128618
0.503387	0.194073	0.101194	0.123624	0.129524	0.134132
0.500178	0.19744	0.101194	0.123624	0.128733	0.130695
0.528657	0.190011	0.10383	0.123425	0.128816	0.133159
0.549332	0.186879	0.104568	0.124272	0.127182	0.133661
0.542743	0.191059	0.102973	0.132165	0.124145	0.13375
0.545707	0.18981	0.104359	0.132759	0.122911	0.13314
0.532153	0.190986	0.103256	0.132971	0.120842	0.132143
0.529217	0.245197	0.103256	0.132971	0.122903	0.130906
0.538511	0.239841	0.102698	0.126318	0.121869	0.124486
0.536889	0.252718	0.102698	0.126318	0.124963	0.124367
0.539895	0.260485	0.103314	0.126472	0.120807	0.115524
0.537045	0.256276	0.105033	0.126423	0.122001	0.116102
0.56517	0.251832	0.106419	0.127142	0.124435	0.121745
0.556068	0.26359	0.100969	0.120615	0.127843	0.119251
0.5486	0.284258	0.102554	0.113664	0.129134	0.121811
0.547633	0.270067	0.104423	0.110698	0.132745	0.124928
0.561196	0.244162	0.108728	0.112443	0.132118	0.123634
0.556388	0.253718	0.109651	0.113266	0.137012	0.128259
0.561937	0.255213	0.109651	0.113266	0.137693	0.129968
0.566633	0.250431	0.106819	0.108005	0.137756	0.125914
0.555659	0.239325	0.103775	0.107652	0.135073	0.12203
0.571633	0.238746	0.10156	0.102659	0.134872	0.117159
0.587819	0.238778	0.102177	0.102924	0.137589	0.117564
0.593066	0.237232	0.102177	0.102924	0.138137	0.117354
0.618702	0.250318	0.104206	0.108042	0.139397	0.11685
0.628712	0.285876	0.110868	0.105209	0.142195	0.121903
0.628486	0.284249	0.110098	0.104613	0.144169	0.12375
0.606539	0.278681	0.108744	0.103381	0.143412	0.124649
0.598162	0.269137	0.10133	0.087976	0.137402	0.121121
0.58808	0.26395	0.104921	0.0889361	0.136102	0.119422
0.567351	0.239674	0.104151	0.0883547	0.134764	0.118275
0.575589	0.246929	0.0958026	0.0878414	0.129583	0.114491
0.563926	0.22881	0.0970033	0.0890005	0.130214	0.113536
0.561255	0.22376	0.0961657	0.0861168	0.130069	0.114278
0.556225	0.219124	0.101982	0.0971252	0.12663	0.112031
0.553905	0.218328	0.101982	0.0971252	0.127699	0.11621
0.526483	0.231511	0.102598	0.0974378	0.12805	0.115964
0.49386	0.227672	0.0992438	0.0886275	0.126629	0.116694
0.504117	0.231233	0.101709	0.0901237	0.127821	0.11874
0.495338	0.224324	0.101499	0.0954868	0.127251	0.11685
0.50244	0.233765	0.0989032	0.0861434	0.129548	0.119001
0.499359	0.226907	0.0943849	0.0805858	0.128431	0.119686
0.490622	0.216979	0.0959212	0.0780454	0.126034	0.119276
0.490435	0.219167	0.0959212	0.0780454	0.127116	0.122538
0.463775	0.225448	0.0948272	0.0713444	0.125056	0.12239
0.469494	0.231738	0.0942109	0.0708396	0.125577	0.121505
0.471872	0.218142	0.0905503	0.065616	0.125208	0.121865
0.482011	0.207661	0.0905216	0.0635247	0.120171	0.119615
0.477618	0.214482	0.0872361	0.0602023	0.119782	0.124157
0.47065	0.213406	0.0893916	0.0633049	0.123099	0.122689
0.464915	0.226112	0.0894237	0.0626171	0.124149	0.121084
0.455112	0.212657	0.0906564	0.0642318	0.121417	0.117104
0.455232	0.212773	0.091426	0.0653774	0.122187	0.116218
0.450164	0.210883	0.0920439	0.0646541	0.124613	0.116905
0.444219	0.213986	0.0912743	0.0635041	0.126164	0.118921
0.44678	0.217165	0.0914	0.0648932	0.127682	0.121471
0.43471	0.221007	0.0901993	0.0625423	0.123583	0.119438
0.436227	0.228522	0.0909688	0.0638095	0.121875	0.118222
0.438014	0.231037	0.0991476	0.0708124	0.118623	0.117191
0.420644	0.22052	0.0988773	0.0744527	0.117818	0.11498
0.428938	0.239594	0.0998321	0.0753514	0.118072	0.111892
0.434082	0.240021	0.101084	0.0733156	0.11807	0.110759
0.442523	0.243427	0.0984477	0.0731916	0.117842	0.111048
0.444262	0.24679	0.0970618	0.07144	0.116917	0.109388
0.432942	0.242106	0.0970618	0.07144	0.113364	0.107278
0.429376	0.237058	0.0932555	0.0725004	0.113824	0.106768
0.431403	0.231893	0.0906178	0.0723747	0.112749	0.105815
0.41891	0.225054	0.0891016	0.0691845	0.114062	0.10709
0.416385	0.221809	0.0909362	0.0691251	0.114668	0.107676
0.419822	0.225541	0.0916736	0.0712272	0.113009	0.105868
0.439484	0.211377	0.0907189	0.070235	0.11881	0.107412
0.435404	0.201262	0.092258	0.0726807	0.118202	0.107099
0.43082	0.199155	0.0940925	0.072956	0.11593	0.103906
0.430184	0.198796	0.0902135	0.0690285	0.115056	0.102428
0.4652	0.21801	0.0923009	0.0675211	0.116194	0.103562
0.467252	0.216991	0.0938996	0.0700072	0.126024	0.11418
0.471486	0.221618	0.0966756	0.0677962	0.126546	0.11565
0.499841	0.209068	0.100197	0.0710295	0.131336	0.122136
0.501826	0.2034	0.100434	0.0666841	0.131571	0.124431
0.490244	0.196287	0.103291	0.0675346	0.128412	0.119506
0.47899	0.196001	0.0995473	0.0640533	0.125475	0.117235
0.448632	0.191669	0.103719	0.0664903	0.121464	0.115444
0.430901	0.191104	0.105037	0.0654432	0.120648	0.115277
0.427461	0.202519	0.103651	0.064216	0.120164	0.117451
0.422925	0.208518	0.101504	0.0639388	0.122527	0.121718
0.458434	0.213026	0.0989143	0.0639619	0.128486	0.127808
0.479821	0.215063	0.0995307	0.0641451	0.124306	0.128121
0.498504	0.219404	0.0996838	0.0654158	0.123841	0.126878
0.496772	0.217498	0.0987611	0.062746	0.128074	0.130622
0.500221	0.222211	0.111868	0.0677317	0.13103	0.132614
0.488862	0.216991	0.111039	0.0691735	0.132071	0.133486
0.475026	0.219636	0.111114	0.0706273	0.132212	0.132558
0.493939	0.219525	0.113755	0.0743341	0.12621	0.126694
0.482345	0.216687	0.112224	0.0795786	0.124973	0.126363
0.47552	0.217772	0.112224	0.0795786	0.12497	0.126879
0.477664	0.217956	0.109319	0.0766695	0.124121	0.126412
0.477905	0.2184	0.109936	0.0768174	0.121646	0.123527
0.479918	0.216847	0.108582	0.0732432	0.120503	0.119974
0.453713	0.198495	0.11046	0.0765246	0.126478	0.122685
0.456624	0.199753	0.112522	0.0808508	0.129834	0.125522
0.458044	0.20244	0.110552	0.0770045	0.12992	0.12837
0.458047	0.207947	0.114544	0.0807526	0.129369	0.128146
0.423996	0.193326	0.113927	0.080609	0.130007	0.129681
0.403105	0.181392	0.113774	0.0790616	0.133551	0.131438
0.425257	0.181892	0.112508	0.0810737	0.131205	0.131811
0.422739	0.177466	0.111738	0.079367	0.139434	0.137917
0.426751	0.179439	0.114977	0.0770586	0.141986	0.137142
0.438814	0.191067	0.114792	0.0772985	0.15111	0.141864
0.435258	0.187957	0.118461	0.0769461	0.14638	0.140804
0.422947	0.199613	0.111515	0.0801201	0.147763	0.143416
0.416189	0.196768	0.110746	0.0785195	0.154207	0.152153
0.397573	0.194614	0.112923	0.0759443	0.149011	0.146396
0.437376	0.212258	0.112441	0.0791897	0.149648	0.146441
0.416583	0.227271	0.118701	0.0798873	0.149027	0.144386
0.408595	0.222188	0.120856	0.0831933	0.152488	0.144114
0.429302	0.229173	0.122543	0.0852324	0.158553	0.154259
0.438502	0.22581	0.121964	0.0860668	0.153103	0.150228
0.430353	0.214798	0.121964	0.0860668	0.156548	0.152609
0.399177	0.21282	0.121478	0.0860702	0.154731	0.149813
0.398806	0.217739	0.118721	0.0825269	0.15606	0.151643
0.385809	0.209123	0.118627	0.0771289	0.154806	0.153065
0.365769	0.202945	0.120693	0.0766128	0.150333	0.149531
0.371598	0.205677	0.120072	0.0740312	0.148514	0.148657
0.374908	0.200539	0.126058	0.0707245	0.150378	0.148758
0.372445	0.201079	0.126642	0.0723341	0.151024	0.147318
0.388266	0.214806	0.130547	0.0769944	0.145639	0.143152
0.379251	0.226267	0.126117	0.0784284	0.147548	0.144891
0.401916	0.239365	0.118529	0.0772674	0.154917	0.149032
0.402167	0.23754	0.118697	0.0800235	0.155094	0.151072
0.399371	0.233711	0.116059	0.0808637	0.152751	0.149956
0.401661	0.234432	0.113202	0.0785937	0.152774	0.154303
0.40367	0.241226	0.113017	0.0787923	0.149962	0.149823
0.406754	0.237385	0.112304	0.0817698	0.147648	0.145917
0.40367	0.23846	0.111356	0.0826338	0.146651	0.14864
0.397467	0.219301	0.111541	0.0824525	0.147858	0.14736
0.396997	0.221642	0.113688	0.0778111	0.148727	0.146505
0.371697	0.215186	0.111848	0.0751964	0.144896	0.144007
0.428303	0.218819	0.111232	0.0744591	0.14392	0.138628
0.452877	0.231961	0.114487	0.0728425	0.138555	0.135023
0.466103	0.223792	0.113101	0.07048	0.1386	0.135268
0.454536	0.217354	0.0982984	0.0667482	0.134573	0.131583
0.461828	0.223757	0.0969125	0.0644001	0.132997	0.127098
0.447928	0.224378	0.101569	0.0633362	0.132391	0.12599
0.450628	0.223948	0.100467	0.0633468	0.129054	0.125094
0.45656	0.224449	0.101759	0.0606249	0.130324	0.123886
0.434728	0.231946	0.101759	0.0606249	0.145586	0.123344
0.419803	0.223566	0.106021	0.0621382	0.141779	0.121419
0.439119	0.238323	0.106021	0.0621382	0.136261	0.11592
0.43948	0.238859	0.106605	0.0639293	0.141015	0.11922
0.442875	0.24187	0.10522	0.0617436	0.142886	0.120313
0.438859	0.237028	0.103273	0.0585358	0.143516	0.121493
0.427051	0.243594	0.103087	0.0587878	0.142107	0.118634
0.4396	0.243765	0.0989106	0.0596493	0.143677	0.121766
0.428569	0.237114	0.101046	0.0616232	0.146752	0.122867
0.430047	0.246502	0.106246	0.0644354	0.144964	0.12037
0.450004	0.253465	0.109051	0.0615791	0.14422	0.119218
0.45028	0.254695	0.115722	0.0661935	0.144286	0.117561
0.443238	0.250746	0.115216	0.0747552	0.143679	0.116565
0.45577	0.261029	0.115216	0.0747552	0.143669	0.117066
0.459858	0.265937	0.111732	0.074601	0.143257	0.114802
0.457781	0.269343	0.119771	0.0688653	0.144073	0.114416
0.447065	0.266433	0.119155	0.0685481	0.141965	0.112366
0.444918	0.262778	0.118948	0.0693908	0.145763	0.117051
0.43286	0.261946	0.116792	0.0665275	0.146495	0.117212
0.432323	0.254805	0.114287	0.0704289	0.151184	0.119957
0.428638	0.249591	0.112748	0.0678348	0.153619	0.120768
0.432468	0.255731	0.115219	0.0712201	0.149199	0.116488
0.436929	0.249166	0.11749	0.0745269	0.146658	0.116635
0.414994	0.230854	0.119325	0.0755245	0.147981	0.117703
0.430388	0.224719	0.119262	0.0736318	0.146442	0.117167
0.43884	0.211795	0.124453	0.0729523	0.148967	0.121401
0.446124	0.204471	0.12424	0.0728892	0.151402	0.117625
0.448953	0.208073	0.124329	0.0771302	0.151207	0.120046
0.467276	0.228616	0.124946	0.0773651	0.153698	0.121972
0.483485	0.231786	0.121796	0.0825736	0.172251	0.137393
0.41925	0.222109	0.124252	0.0862515	0.167092	0.135317
0.407718	0.22206	0.119706	0.080434	0.164161	0.136386
0.374713	0.229568	0.12269	0.0845318	0.162515	0.136707
0.372626	0.225627	0.121611	0.0858872	0.161267	0.137012
0.381777	0.234353	0.118691	0.0841335	0.160619	0.140572
0.39383	0.207734	0.122164	0.0848227	0.167103	0.143361
0.385536	0.207578	0.12355	0.0864614	0.167489	0.146286
0.361292	0.197562	0.12831	0.0917465	0.153844	0.140385
0.363109	0.197419	0.125621	0.0924502	0.152639	0.136626
0.376326	0.192688	0.126199	0.0912347	0.155963	0.140282
0.356874	0.180233	0.129024	0.0938333	0.151839	0.136918
0.358149	0.179961	0.126108	0.0944087	0.165504	0.147737
0.357054	0.176537	0.126378	0.0914376	0.163184	0.144224
0.36761	0.175355	0.140141	0.0934856	0.163128	0.142866
0.369449	0.155945	0.13765	0.0916842	0.163364	0.142789
0.373622	0.158265	0.14076	0.096621	0.161406	0.140976
0.383678	0.167668	0.141993	0.0970751	0.162722	0.138419
0.390447	0.18023	0.142762	0.0987546	0.163476	0.140851
0.370009	0.16514	0.139266	0.0966192	0.164251	0.144044
0.373366	0.167941	0.137727	0.0933701	0.168592	0.143272
0.349954	0.155683	0.135512	0.091531	0.170413	0.145309
0.34678	0.152805	0.136745	0.0923165	0.17003	0.142306
0.339125	0.150523	0.131866	0.0914389	0.171436	0.143982
0.343696	0.161022	0.134475	0.09592	0.173701	0.137327
0.342343	0.16185	0.134475	0.09592	0.169913	0.134498
0.342517	0.160124	0.136194	0.0959671	0.167972	0.133031
0.352575	0.16965	0.138355	0.102963	0.167683	0.134113
0.35471	0.16371	0.142295	0.107776	0.167732	0.133721
0.365241	0.154926	0.142448	0.109265	0.167187	0.132759
0.363738	0.15338	0.141911	0.11189	0.167722	0.134492
0.363167	0.155892	0.137513	0.106817	0.167177	0.134474
0.35308	0.164731	0.136518	0.103719	0.163244	0.132283
0.349842	0.167177	0.133449	0.103152	0.16571	0.13411
0.343666	0.169643	0.130979	0.102367	0.162348	0.134373
0.346838	0.170374	0.134386	0.101234	0.161851	0.131859
0.320968	0.164753	0.134817	0.101769	0.138938	0.119712
0.328406	0.168462	0.129549	0.112144	0.142197	0.122296
0.320272	0.164532	0.130166	0.112582	0.141733	0.118573
0.324132	0.167787	0.127426	0.106483	0.144828	0.12091
0.323721	0.165848	0.130839	0.10763	0.145381	0.121364
0.31887	0.161955	0.12727	0.103299	0.144573	0.119277
0.322838	0.161661	0.12834	0.10448	0.148357	0.11859
0.324892	0.161231	0.124553	0.0972521	0.146077	0.116962
0.333202	0.16882	0.125536	0.091662	0.146492	0.116889
0.32866	0.155928	0.123701	0.0921612	0.149079	0.12222
0.314337	0.16226	0.127132	0.0929456	0.146169	0.11926
0.316138	0.161913	0.128912	0.0956924	0.144152	0.116409
0.319943	0.166217	0.127865	0.0945174	0.145301	0.118689
0.333049	0.173235	0.128513	0.0935425	0.144222	0.120969
0.365385	0.177206	0.127749	0.0947478	0.135567	0.126021
0.364891	0.179776	0.127448	0.0953177	0.13812	0.130568
0.350733	0.175666	0.125608	0.0926155	0.139162	0.133223
0.34186	0.189948	0.126072	0.0966809	0.138072	0.133314
0.361771	0.189305	0.123458	0.0942854	0.133936	0.132409
0.352018	0.183888	0.123458	0.0942854	0.136509	0.132223
0.339051	0.169454	0.126383	0.100242	0.135481	0.132909
0.338494	0.168864	0.128127	0.0954531	0.135228	0.134671
0.335235	0.165502	0.127696	0.0947139	0.135028	0.133348
0.337459	0.170588	0.125177	0.090574	0.133768	0.130244
0.335342	0.170013	0.123791	0.0882251	0.136728	0.134977
0.335282	0.169874	0.122072	0.0883123	0.133253	0.13219
0.33706	0.171863	0.119062	0.0850356	0.135093	0.135292
0.349506	0.180974	0.11921	0.0828782	0.133253	0.133423
0.341863	0.178123	0.119794	0.0849083	0.141111	0.137868
0.359339	0.171102	0.107264	0.0838541	0.140647	0.136955
0.345302	0.171014	0.108187	0.0870776	0.13947	0.135677
0.343123	0.176808	0.108703	0.0847578	0.140748	0.138052
0.331019	0.172445	0.107317	0.0824001	0.151697	0.142023
0.349229	0.178113	0.108921	0.0830277	0.153877	0.142424
0.350273	0.177742	0.106157	0.0858027	0.152069	0.140488
0.347737	0.177376	0.113017	0.083233	0.152488	0.14
0.331555	0.17419	0.116323	0.0831912	0.154156	0.141796
0.334675	0.169177	0.116193	0.0825235	0.154369	0.141369
0.338927	0.166422	0.116193	0.0825235	0.155355	0.142948
0.337896	0.172558	0.114871	0.0770149	0.157904	0.140034
0.324025	0.169064	0.114287	0.0750327	0.161713	0.143611
0.319232	0.177318	0.113761	0.0754558	0.162776	0.148091
0.325813	0.179657	0.113699	0.0685253	0.162402	0.150662
0.315675	0.18031	0.10976	0.0652434	0.158375	0.147032
0.317369	0.185428	0.112591	0.0658199	0.158519	0.146622
0.319525	0.185929	0.110561	0.0654524	0.159354	0.146198
0.315092	0.186843	0.111299	0.0686477	0.159704	0.146099
0.315152	0.186975	0.109099	0.0694287	0.160005	0.147307
0.31333	0.18839	0.105498	0.0669899	0.158178	0.146214
0.322506	0.192865	0.102894	0.0647967	0.161519	0.148279
0.299823	0.187918	0.101795	0.0705846	0.15729	0.138712
0.284376	0.172112	0.100409	0.0683866	0.163921	0.143671
0.289665	0.178716	0.101451	0.0657049	0.16379	0.143442
0.286037	0.177491	0.101451	0.0657049	0.164303	0.143446
0.291558	0.180138	0.103507	0.0675526	0.176805	0.150727
0.302564	0.18217	0.10846	0.0730999	0.177293	0.152084
0.273271	0.170265	0.112705	0.0766378	0.179064	0.153859
0.296273	0.176208	0.112557	0.0777812	0.18107	0.15489
0.29851	0.177253	0.114825	0.0758697	0.178303	0.155229
0.295913	0.175491	0.113041	0.0781992	0.17741	0.158216
0.301347	0.173342	0.115256	0.0804936	0.173094	0.15236
0.302592	0.174422	0.119425	0.085063	0.177196	0.151598
0.302797	0.1768	0.111837	0.0777149	0.178945	0.152262
0.289631	0.176355	0.112416	0.0763458	0.175645	0.144737
0.311256	0.169319	0.109612	0.0750584	0.175284	0.145539
0.296244	0.176047	0.117595	0.0708443	0.181535	0.146105
0.306662	0.176075	0.113225	0.0650893	0.178781	0.143854
0.30335	0.173876	0.11258	0.0623477	0.176152	0.140418
0.302595	0.187001	0.111773	0.0598198	0.176222	0.14152
0.297968	0.186143	0.112019	0.0604768	0.17454	0.142447
0.309626	0.18762	0.112019	0.0604768	0.172802	0.146349
0.31601	0.192653	0.110539	0.058536	0.173154	0.145945
0.314933	0.20027	0.105938	0.0631199	0.176022	0.143937
0.310938	0.193159	0.113844	0.0795901	0.174083	0.144888
0.318557	0.204242	0.110987	0.079167	0.172247	0.147634
0.325772	0.200079	0.120383	0.0837175	0.174954	0.147535
0.342216	0.197821	0.120383	0.0837175	0.174596	0.148806
0.342961	0.197476	0.122539	0.0851166	0.16974	0.146905
0.339244	0.199584	0.127873	0.0840356	0.170707	0.145108
0.348861	0.195892	0.127166	0.0839764	0.171616	0.145183
0.343879	0.201608	0.131162	0.0874529	0.171114	0.146833
0.34531	0.203152	0.128705	0.0854108	0.173627	0.146778
0.363262	0.210983	0.126312	0.0845012	0.169745	0.141685
0.369603	0.213167	0.131291	0.0896365	0.171817	0.144003
0.366141	0.213227	0.132942	0.088943	0.173415	0.144828
0.366892	0.218064	0.133711	0.089661	0.167718	0.141793
0.364578	0.217286	0.127805	0.091303	0.166806	0.140698
0.354403	0.216405	0.125733	0.0918345	0.164862	0.139799
0.354519	0.210362	0.12463	0.092096	0.163927	0.138309
0.348098	0.206206	0.127856	0.0948178	0.153359	0.133435
0.34657	0.206054	0.125952	0.0953238	0.152121	0.129997
0.336245	0.204944	0.128598	0.100262	0.151525	0.127605
0.334519	0.202647	0.12881	0.09944	0.151379	0.127096
0.333844	0.200316	0.125793	0.0949132	0.148829	0.123927
0.337932	0.199317	0.126563	0.0958783	0.148698	0.123388
0.335209	0.197026	0.125117	0.0924391	0.148544	0.123721
0.314624	0.182366	0.138834	0.0912948	0.150668	0.124332
0.31407	0.185742	0.137966	0.0888412	0.151839	0.1258
0.320534	0.192375	0.138676	0.0873084	0.143422	0.122334
0.325297	0.192523	0.140678	0.0883805	0.147367	0.125531
0.33099	0.193833	0.142281	0.0879394	0.145475	0.126354
0.327547	0.191279	0.141444	0.0842475	0.147098	0.127345
0.300647	0.197658	0.14819	0.0840302	0.143206	0.129087
0.292165	0.187501	0.148599	0.0761886	0.145021	0.133152
0.286177	0.188769	0.150138	0.0782552	0.142599	0.132542
0.283429	0.184489	0.152742	0.0796115	0.141474	0.133568
0.297955	0.189111	0.16725	0.0930784	0.138852	0.132114
0.310908	0.195904	0.164507	0.086485	0.142582	0.133326
0.318537	0.209333	0.164817	0.0849405	0.14444	0.132245
0.323382	0.212987	0.164051	0.0859892	0.146166	0.130916
0.323657	0.208232	0.171398	0.0924746	0.146076	0.130799
0.315276	0.201204	0.169799	0.0898092	0.142337	0.131555
0.327474	0.201968	0.168886	0.0891742	0.139929	0.128348
0.322172	0.200876	0.172881	0.0944843	0.139363	0.126457
0.309288	0.188934	0.174332	0.0970257	0.134555	0.123276
0.315017	0.192552	0.173933	0.0952271	0.135495	0.124482
0.30733	0.204439	0.173211	0.110193	0.138613	0.126922
0.316651	0.216312	0.174128	0.110738	0.138023	0.12821
0.313948	0.21717	0.180419	0.110694	0.137078	0.129338
0.315286	0.213052	0.182083	0.111137	0.137007	0.131809
0.344083	0.223982	0.182083	0.111137	0.136777	0.130911
0.33117	0.217162	0.182083	0.111137	0.137506	0.132094
0.32066	0.211403	0.181254	0.109334	0.134894	0.129553
0.329519	0.209485	0.183279	0.111668	0.145286	0.136182
0.358649	0.22044	0.17725	0.105183	0.148841	0.135019
0.384003	0.232231	0.178821	0.106335	0.153008	0.139293
0.382964	0.232915	0.170041	0.102082	0.148162	0.138309
0.378562	0.227647	0.173051	0.1047	0.146541	0.138682
0.37772	0.226664	0.172435	0.104485	0.143728	0.137539
0.382992	0.231083	0.170827	0.109005	0.14493	0.137329
0.390943	0.236598	0.171509	0.109968	0.143843	0.134475
0.395786	0.2382	0.166466	0.103338	0.144145	0.135406
0.394764	0.236946	0.169636	0.106559	0.146205	0.135754
0.394764	0.236946	0.169543	0.107088	0.143924	0.134205
0.387375	0.22837	0.168403	0.106251	0.141056	0.135076
0.380809	0.222918	0.165918	0.108357	0.141023	0.131065
0.374059	0.216906	0.16361	0.104272	0.139867	0.133359
0.372565	0.214729	0.164041	0.104681	0.138579	0.130608
0.369391	0.213476	0.163731	0.107058	0.137959	0.128298
0.372342	0.214517	0.168865	0.111417	0.138829	0.128062
0.373845	0.216653	0.171348	0.108167	0.138901	0.12748
0.378595	0.221784	0.179685	0.113008	0.144042	0.129624
0.365698	0.21751	0.176854	0.10991	0.147389	0.129548
0.342358	0.195883	0.17851	0.110087	0.148587	0.132561
0.33819	0.203026	0.179621	0.108592	0.149767	0.131675
0.32521	0.192453	0.180323	0.108014	0.148053	0.131117
0.325296	0.193026	0.181092	0.109168	0.14724	0.130063
0.327352	0.193264	0.169647	0.113218	0.149084	0.132604
0.323836	0.195527	0.170663	0.115069	0.147376	0.130251
0.336906	0.211156	0.167738	0.111091	0.151367	0.132361
0.322855	0.208721	0.165921	0.109485	0.151865	0.131851
0.330047	0.21136	0.165087	0.111157	0.154639	0.129496
0.313803	0.211442	0.16736	0.111351	0.155413	0.130455
0.312287	0.21358	0.160613	0.115139	0.151219	0.131716
0.311474	0.209965	0.157466	0.117799	0.15097	0.132641
0.30418	0.202764	0.172438	0.137421	0.149262	0.129847
0.292908	0.195563	0.177405	0.142294	0.150059	0.129251
0.288705	0.19329	0.157025	0.128947	0.148103	0.129597
0.292719	0.20104	0.156108	0.128997	0.149627	0.129827
0.282678	0.204993	0.158476	0.136167	0.150043	0.131929
0.319277	0.21691	0.169034	0.139082	0.153167	0.137578
0.29703	0.190977	0.160648	0.131737	0.153365	0.1346
0.334576	0.181973	0.162498	0.131795	0.156765	0.137939
0.335702	0.183769	0.157746	0.130839	0.151182	0.136237
0.320532	0.192636	0.156389	0.12317	0.151026	0.136448
0.323598	0.187195	0.153404	0.118801	0.147786	0.137841
0.327405	0.177175	0.159424	0.12424	0.149799	0.138788
0.301986	0.153167	0.151578	0.114823	0.149157	0.140435
0.302106	0.153342	0.151277	0.115245	0.146917	0.138379
0.285628	0.162031	0.14608	0.117822	0.147025	0.140297
0.275566	0.158432	0.145401	0.118069	0.14578	0.139212
0.273381	0.153366	0.15582	0.12757	0.145722	0.137819
0.273457	0.153882	0.155421	0.125808	0.150451	0.137994
0.270852	0.151767	0.156839	0.125823	0.150799	0.136332
0.257289	0.136539	0.155115	0.123241	0.151761	0.134057
0.254826	0.137224	0.153053	0.121652	0.15636	0.136999
0.268395	0.153092	0.153016	0.120259	0.157824	0.136917
0.277331	0.156121	0.15474	0.122936	0.159049	0.137702
0.287069	0.162931	0.153945	0.122582	0.159683	0.140077
0.286973	0.16357	0.153022	0.120023	0.158899	0.140741
0.289377	0.165318	0.148378	0.116214	0.16212	0.143721
0.320938	0.175744	0.156441	0.127222	0.161942	0.141904
0.320913	0.175265	0.161692	0.124742	0.161236	0.140885
0.321134	0.182667	0.159292	0.121101	0.154293	0.139355
0.321856	0.183681	0.160307	0.122746	0.15118	0.137645
0.336481	0.176702	0.156621	0.11903	0.152026	0.138722
0.326876	0.177048	0.165332	0.116891	0.156666	0.14327
0.324699	0.175227	0.170177	0.119658	0.158359	0.143616
0.317332	0.167868	0.171179	0.118694	0.153988	0.143437
0.30544	0.158106	0.171174	0.116537	0.154567	0.141106
0.303506	0.15742	0.171364	0.118496	0.157124	0.14445
0.305177	0.162679	0.166272	0.117681	0.156862	0.144987
0.31246	0.169504	0.164239	0.116714	0.157903	0.143875
0.312293	0.162487	0.164239	0.116714	0.158194	0.14325
0.31176	0.160518	0.168371	0.131209	0.158166	0.143278
0.315953	0.155114	0.168362	0.132371	0.158815	0.146961
0.315833	0.154915	0.169748	0.133811	0.159871	0.146841
0.319045	0.155127	0.168241	0.129943	0.157854	0.143468
0.316837	0.15965	0.166586	0.127353	0.155188	0.140097
0.273474	0.169733	0.164468	0.125628	0.154798	0.14642
0.231621	0.169067	0.164654	0.125425	0.151726	0.144972
0.227783	0.156506	0.167611	0.128072	0.148023	0.135202
0.234128	0.159727	0.168074	0.127417	0.150214	0.133323
0.229167	0.162528	0.164516	0.127474	0.148199	0.133158
0.223789	0.168318	0.168635	0.130985	0.151502	0.135008
0.225652	0.168197	0.176406	0.134335	0.154372	0.139749
0.24843	0.173036	0.163988	0.118164	0.171146	0.153802
0.247395	0.175099	0.155279	0.108939	0.173534	0.154089
0.247589	0.177696	0.160157	0.102564	0.167458	0.152023
0.250343	0.182592	0.160305	0.10155	0.16741	0.153642
0.264742	0.183065	0.158581	0.0996206	0.168259	0.159497
0.29881	0.204434	0.149438	0.0964313	0.167141	0.161007
0.297968	0.199072	0.150656	0.0966711	0.167741	0.160867
0.311227	0.194151	0.148807	0.0958988	0.168178	0.158888
0.311102	0.196807	0.146203	0.0942691	0.167667	0.159367
0.294516	0.176857	0.146422	0.0974424	0.165796	0.158799
0.282995	0.171327	0.150572	0.0965631	0.164014	0.155992
0.25931	0.160776	0.149336	0.09091	0.159893	0.151494
0.258828	0.155866	0.150537	0.0925558	0.159113	0.150951
0.26246	0.154517	0.15146	0.0941406	0.159626	0.149659
0.256582	0.152723	0.153411	0.0988561	0.160192	0.147549
0.239673	0.153097	0.15194	0.0997474	0.154925	0.140056
0.258999	0.162677	0.141521	0.0888464	0.164113	0.145362
0.265792	0.162003	0.143306	0.0923074	0.163425	0.147825
0.308861	0.170427	0.141118	0.0902615	0.156925	0.143864
0.301007	0.169548	0.14174	0.0928477	0.163274	0.150753
0.296284	0.169655	0.141156	0.0913019	0.16312	0.150462
0.302504	0.171087	0.141309	0.0921842	0.172287	0.154534
0.309617	0.16803	0.140572	0.089789	0.172322	0.153353
0.308949	0.171973	0.150312	0.0855807	0.172273	0.151459
0.30901	0.172093	0.167405	0.104072	0.17151	0.14863
0.307095	0.172094	0.178856	0.111199	0.170724	0.149596
0.305803	0.165108	0.172517	0.109421	0.170115	0.149498
0.305984	0.165435	0.173682	0.118059	0.17024	0.150762
0.307666	0.162667	0.181117	0.120142	0.164389	0.144992
0.307643	0.1635	0.193752	0.124254	0.168291	0.139871
0.305106	0.163205	0.195138	0.125919	0.165327	0.140368
0.304328	0.166218	0.193175	0.125317	0.163774	0.143382
0.273722	0.155424	0.18833	0.12157	0.149035	0.138877
0.27916	0.15337	0.189543	0.124773	0.151838	0.140058
0.277772	0.148222	0.197088	0.128676	0.152207	0.139435
0.263913	0.142297	0.195421	0.124934	0.150117	0.139923
0.228549	0.123913	0.197114	0.128466	0.145539	0.133062
0.233709	0.128182	0.193766	0.126638	0.142381	0.12975
0.223512	0.129732	0.19702	0.122929	0.141783	0.131062
0.220807	0.12445	0.188595	0.114058	0.140818	0.128174
0.216057	0.126121	0.188262	0.115612	0.140275	0.126513
0.224885	0.14274	0.196296	0.120816	0.139559	0.125532
0.22729	0.146936	0.197093	0.121818	0.13934	0.125612
0.22747	0.147259	0.196292	0.12187	0.14128	0.125185
0.215225	0.140689	0.200911	0.118635	0.142592	0.125655
0.2218	0.145386	0.211322	0.126735	0.142825	0.126285
0.217206	0.144186	0.212356	0.123062	0.141148	0.126558
0.217025	0.143866	0.214349	0.127387	0.144669	0.129917
0.220825	0.145959	0.215266	0.127702	0.142661	0.128102
0.224056	0.146664	0.211147	0.126595	0.132131	0.121138
0.231053	0.149879	0.207653	0.130801	0.132092	0.120726
0.213999	0.144087	0.205518	0.127074	0.132688	0.122357
0.206604	0.143845	0.206724	0.131279	0.132584	0.120503
0.164737	0.150087	0.200737	0.134151	0.128109	0.121037
0.169958	0.154818	0.20342	0.134122	0.130418	0.124177
0.169618	0.150493	0.205728	0.138562	0.12556	0.120723
0.158824	0.153906	0.203912	0.142796	0.127101	0.124762
0.195416	0.161524	0.210157	0.149055	0.126867	0.126523
0.204275	0.160901	0.211628	0.150452	0.126257	0.123667
0.205731	0.159936	0.210974	0.149325	0.125913	0.123029
0.212971	0.16036	0.211523	0.14835	0.123645	0.124144
0.208928	0.147977	0.210594	0.153318	0.125476	0.126252
0.220642	0.151965	0.206209	0.152508	0.126762	0.126633
0.227616	0.151678	0.205592	0.152491	0.129723	0.12651
0.224808	0.14914	0.204823	0.150986	0.128821	0.125725
0.217527	0.140698	0.203674	0.146012	0.130803	0.126814
0.227394	0.14862	0.203759	0.145913	0.125386	0.123062
0.23322	0.156921	0.209294	0.155491	0.128964	0.124814
0.236872	0.159234	0.221498	0.152664	0.128474	0.123434
0.22921	0.155219	0.223338	0.156448	0.128752	0.123851
0.229346	0.159582	0.222568	0.154908	0.131597	0.125839
0.237537	0.153589	0.224385	0.156475	0.130826	0.123616
0.239821	0.156047	0.228756	0.159978	0.130449	0.124257
0.241366	0.156564	0.232394	0.160456	0.128837	0.123575
0.233767	0.151013	0.228858	0.159105	0.128742	0.122961
0.239514	0.151543	0.227032	0.152149	0.129312	0.122695
0.229997	0.144998	0.217431	0.143225	0.130588	0.123498
0.228692	0.144716	0.217752	0.143283	0.131241	0.123664
0.231697	0.148065	0.222886	0.140961	0.137479	0.126752
0.227624	0.144427	0.226183	0.140073	0.137027	0.126775
0.226735	0.141979	0.221131	0.134098	0.138137	0.128441
0.243261	0.152143	0.221131	0.134098	0.139326	0.12876
0.243561	0.152602	0.212844	0.130609	0.151317	0.131316
0.264367	0.176332	0.217465	0.134018	0.153591	0.133464
0.270028	0.182723	0.214481	0.13273	0.155387	0.136503
0.270449	0.183494	0.207617	0.128387	0.15766	0.137713
0.265887	0.181233	0.205497	0.1292	0.15815	0.138739
0.276191	0.192592	0.205339	0.125259	0.160438	0.141892
0.26774	0.188932	0.209473	0.119923	0.166298	0.146751
0.268521	0.190318	0.208306	0.12403	0.165793	0.146523
0.286238	0.195848	0.218385	0.130215	0.167315	0.147332
0.301193	0.201417	0.218385	0.130215	0.171698	0.151621
0.303851	0.201818	0.211804	0.127521	0.173596	0.151775
0.316527	0.21063	0.209589	0.127306	0.173233	0.153413
0.31157	0.209074	0.213987	0.132273	0.17729	0.156829
0.305571	0.206927	0.210721	0.138971	0.178082	0.155972
0.270226	0.198662	0.203599	0.133796	0.17943	0.15439
0.272509	0.19723	0.199793	0.133444	0.182402	0.15873
0.266537	0.193942	0.197183	0.128415	0.181567	0.155529
0.266416	0.193693	0.197953	0.129982	0.180143	0.157817
0.270813	0.198941	0.202619	0.131482	0.18045	0.156009
0.26359	0.203321	0.200097	0.129067	0.175443	0.154558
0.27292	0.216811	0.221834	0.139485	0.175175	0.153465
0.276321	0.221994	0.225342	0.136771	0.173409	0.151544
0.276316	0.221414	0.226171	0.135314	0.173658	0.149066
0.271392	0.219382	0.223957	0.136717	0.174107	0.149637
0.289664	0.2155	0.2256	0.130776	0.173147	0.147157
0.288752	0.218224	0.229301	0.133027	0.178337	0.145569
0.284683	0.20981	0.222692	0.126974	0.176883	0.145002
0.276462	0.216432	0.225277	0.122226	0.179298	0.146091
0.276112	0.21434	0.235031	0.124739	0.180683	0.147435
0.275889	0.216834	0.256099	0.142251	0.179252	0.146696
0.276249	0.217693	0.253495	0.140743	0.179042	0.145857
0.279277	0.225451	0.254746	0.139684	0.178764	0.147393
0.27079	0.21845	0.255848	0.139643	0.178149	0.151357
0.266616	0.214776	0.265027	0.145977	0.175159	0.14989
0.251953	0.208873	0.278963	0.162062	0.163366	0.143564
0.251953	0.208873	0.286782	0.168151	0.161552	0.139429
0.232921	0.181612	0.282017	0.163592	0.158039	0.140012
0.22744	0.172681	0.269813	0.165559	0.157064	0.138721
0.222559	0.171531	0.275502	0.16664	0.158112	0.138972
0.260687	0.171175	0.276882	0.167161	0.149503	0.132021
0.259871	0.171022	0.276419	0.167004	0.153551	0.136051
0.262233	0.17208	0.273935	0.165186	0.153265	0.137263
0.277265	0.180268	0.277295	0.167544	0.154668	0.138923
0.259428	0.172951	0.279778	0.163522	0.15564	0.139455
0.276237	0.158818	0.27423	0.153309	0.149491	0.135249
0.274552	0.15884	0.273851	0.153862	0.151894	0.134808
0.295364	0.167326	0.272979	0.153627	0.150049	0.134374
0.299412	0.17252	0.262931	0.150837	0.148804	0.133033
0.287861	0.162787	0.252231	0.150623	0.147618	0.128457
0.2847	0.158783	0.245563	0.141777	0.150413	0.131353
0.287423	0.152356	0.2554	0.151176	0.14862	0.133259
0.298479	0.157459	0.256971	0.15213	0.141914	0.129126
0.299412	0.162022	0.256039	0.151312	0.139162	0.126304
0.295614	0.163309	0.259112	0.15382	0.14109	0.126702
0.276305	0.144272	0.262347	0.156322	0.141239	0.125597
0.272784	0.14007	0.26281	0.156384	0.140801	0.125558
0.272303	0.139271	0.265425	0.160038	0.142364	0.12858
0.2711	0.137312	0.259104	0.161387	0.140753	0.123565
0.280697	0.139581	0.25932	0.16211	0.138229	0.122678
0.265614	0.143905	0.252867	0.157624	0.130279	0.120742
0.276823	0.151056	0.254406	0.159929	0.133361	0.119341
0.274706	0.148571	0.253576	0.157538	0.134467	0.119717
0.293462	0.132605	0.257209	0.160343	0.133077	0.118557
0.304094	0.141498	0.257363	0.153727	0.145742	0.126245
0.303673	0.140854	0.258132	0.154837	0.150453	0.128045
0.30396	0.141876	0.256198	0.154759	0.14708	0.12317
0.297603	0.135608	0.255828	0.155304	0.146809	0.121184
0.324317	0.137971	0.260732	0.158635	0.154143	0.125914
0.334593	0.149659	0.259629	0.158568	0.154935	0.124703
0.343645	0.154233	0.25914	0.153926	0.154956	0.123742
0.343826	0.155686	0.260148	0.155176	0.160345	0.128225
0.34556	0.155244	0.238326	0.152334	0.160049	0.12737
0.342994	0.157397	0.236838	0.147404	0.158449	0.127342
0.311894	0.17197	0.234623	0.145198	0.153418	0.126031
0.327179	0.176471	0.239335	0.147444	0.192844	0.144245
0.316211	0.175396	0.245267	0.151812	0.187719	0.144723
0.312587	0.173238	0.244619	0.152758	0.187165	0.143229
0.282628	0.169626	0.242994	0.151629	0.186857	0.144686
0.279339	0.168731	0.243787	0.154629	0.18716	0.146206
0.283324	0.170567	0.234802	0.159119	0.182831	0.142053
0.280275	0.168482	0.216595	0.135003	0.185552	0.146691
0.276247	0.171846	0.215979	0.134652	0.185541	0.146877
0.263019	0.158254	0.214144	0.133539	0.186668	0.147009
0.262323	0.158966	0.214427	0.135138	0.195701	0.150037
0.263225	0.167448	0.205095	0.130107	0.19894	0.152266
0.256097	0.16629	0.190762	0.123315	0.200209	0.153655
0.271963	0.165708	0.182242	0.124801	0.200018	0.15412
0.275424	0.17395	0.185166	0.127092	0.204689	0.157687
0.285758	0.189835	0.188163	0.126713	0.206678	0.159657
0.28906	0.187841	0.182173	0.124421	0.209166	0.160001
0.288086	0.191689	0.180824	0.123835	0.208971	0.1603
0.277841	0.197395	0.182057	0.124294	0.211975	0.163867
0.267539	0.182292	0.180639	0.124033	0.212462	0.16811
0.246633	0.194494	0.182563	0.128252	0.208723	0.161995
0.245088	0.200511	0.188126	0.142679	0.209307	0.163389
0.249457	0.190257	0.181854	0.139735	0.203311	0.160377
0.250846	0.189413	0.182471	0.139997	0.202971	0.162175
0.250198	0.188121	0.180622	0.139274	0.201223	0.160894
0.255844	0.186176	0.182488	0.13825	0.200092	0.164859
0.265718	0.182889	0.184175	0.140061	0.196438	0.164731
0.253307	0.170941	0.187803	0.143083	0.195036	0.163882
0.256192	0.171863	0.178184	0.136208	0.193297	0.160792
0.247718	0.170236	0.179469	0.135559	0.193275	0.160698
0.239989	0.168892	0.177652	0.133054	0.191386	0.159788
0.237464	0.162651	0.175867	0.128998	0.191133	0.160728
0.239911	0.165432	0.173707	0.127668	0.191476	0.160884
0.234689	0.160457	0.172474	0.127238	0.193845	0.160267
0.234749	0.160606	0.169127	0.118483	0.191372	0.15805
0.233887	0.158201	0.172682	0.115434	0.19049	0.158332
0.224789	0.149773	0.176061	0.122617	0.157301	0.138296
0.227365	0.147818	0.177825	0.118786	0.148041	0.129676
0.220845	0.144962	0.178453	0.116276	0.145835	0.129031
0.202367	0.133688	0.178968	0.119279	0.147123	0.130892
0.217661	0.135497	0.186715	0.123594	0.148728	0.130593
0.201492	0.130385	0.183883	0.126839	0.149444	0.133381
0.201552	0.13053	0.182376	0.122644	0.1507	0.133018
0.203579	0.132662	0.183293	0.123742	0.165953	0.140295
0.199808	0.137212	0.184949	0.122544	0.163481	0.137641
0.201292	0.140488	0.186784	0.127515	0.165743	0.140418
0.202074	0.142458	0.188652	0.123398	0.163926	0.139994
0.200703	0.139346	0.1874	0.127694	0.162051	0.137541
0.199405	0.139214	0.186486	0.130363	0.153519	0.132609
0.198564	0.1371	0.186306	0.132395	0.151517	0.131697
0.195799	0.130222	0.183981	0.13521	0.149437	0.129681
0.181239	0.132444	0.18583	0.136055	0.142894	0.125925
0.17834	0.12984	0.183049	0.134445	0.144931	0.130235
0.166736	0.116206	0.173343	0.128391	0.1444	0.128549
0.166856	0.116493	0.170205	0.123939	0.144824	0.129642
0.165971	0.116994	0.17376	0.122478	0.141024	0.126707
0.174397	0.131793	0.172166	0.121429	0.142231	0.126029
0.183864	0.13143	0.179389	0.127961	0.14221	0.127679
0.192747	0.154882	0.186614	0.136101	0.142404	0.127817
0.203615	0.157557	0.199515	0.145281	0.133987	0.125811
0.202039	0.15703	0.19933	0.145505	0.133043	0.125742
0.185622	0.156611	0.212334	0.148465	0.135669	0.127296
0.188824	0.155355	0.213257	0.151283	0.131422	0.126205
0.182938	0.154284	0.213621	0.154434	0.133167	0.128092
0.15852	0.161887	0.21516	0.157295	0.164052	0.147369
0.160383	0.166669	0.221262	0.163091	0.165799	0.148633
0.169778	0.1598	0.218419	0.162937	0.169393	0.150332
0.170259	0.16103	0.216264	0.159886	0.165309	0.148021
0.172819	0.164539	0.217001	0.163067	0.166205	0.147868
0.182794	0.170391	0.217983	0.164775	0.169596	0.15095
0.184971	0.172324	0.218043	0.163838	0.172807	0.152466
0.187048	0.170715	0.208287	0.159349	0.169632	0.151139
0.202691	0.173421	0.204925	0.148561	0.169134	0.150398
0.204387	0.174474	0.203102	0.146799	0.171833	0.151526
0.208397	0.180036	0.203786	0.151143	0.174134	0.152407
0.205822	0.179562	0.20348	0.147996	0.175585	0.15531
0.221071	0.193325	0.20733	0.147814	0.177884	0.1571
0.220462	0.19392	0.214964	0.147562	0.174828	0.155321
0.219321	0.198021	0.212167	0.149595	0.174931	0.15744
0.215276	0.206498	0.216716	0.151533	0.174627	0.158221
0.21364	0.206155	0.214415	0.15006	0.17655	0.160766
0.214937	0.207081	0.225603	0.160606	0.160373	0.14581
0.214697	0.206469	0.225355	0.159692	0.164596	0.149315
0.216964	0.207423	0.224522	0.161713	0.163914	0.149363
0.214692	0.197897	0.229135	0.163485	0.162548	0.148005
0.213263	0.19812	0.230795	0.169923	0.181171	0.157696
0.21521	0.200832	0.226841	0.169566	0.190092	0.167023
0.218877	0.209834	0.228015	0.168288	0.19058	0.168897
0.221522	0.216403	0.226473	0.177289	0.196584	0.172642
0.23448	0.222895	0.233514	0.176939	0.195447	0.17253
0.241293	0.225878	0.233051	0.168794	0.20323	0.166251
0.242423	0.217686	0.22821	0.158882	0.207173	0.170449
0.243746	0.221081	0.228178	0.160748	0.206884	0.1687
0.245291	0.220497	0.233471	0.169943	0.208266	0.167962
0.249163	0.210571	0.232925	0.169552	0.207962	0.166205
0.246604	0.206444	0.233609	0.172975	0.206932	0.166631
0.2249	0.190434	0.234811	0.163542	0.202627	0.163279
0.236127	0.201576	0.239745	0.170447	0.203651	0.163418
0.238288	0.207489	0.237589	0.167391	0.203149	0.164287
0.229712	0.205908	0.235188	0.164078	0.206985	0.169336
0.231594	0.199932	0.23858	0.160179	0.204039	0.168272
0.232736	0.20287	0.237347	0.160537	0.208146	0.16864
0.234971	0.20444	0.236415	0.161468	0.207756	0.167925
0.229712	0.204187	0.238416	0.167058	0.207239	0.165245
0.234469	0.204053	0.242008	0.171396	0.177052	0.142049
0.23465	0.204511	0.258574	0.177892	0.174253	0.140408
0.231984	0.215954	0.277972	0.173992	0.169542	0.135626
0.219123	0.207298	0.277846	0.181222	0.165444	0.132996
0.221107	0.206068	0.273728	0.17476	0.16929	0.135255
0.229923	0.204511	0.266164	0.15976	0.168369	0.135504
0.224338	0.204575	0.255571	0.152174	0.169426	0.135394
0.211592	0.19756	0.260854	0.15876	0.169236	0.13395
0.215062	0.202405	0.249295	0.155879	0.165006	0.130065
0.215626	0.20572	0.248896	0.154039	0.172758	0.135123
0.211591	0.197395	0.257481	0.156026	0.175453	0.136414
0.210894	0.197627	0.256712	0.154571	0.172134	0.133076
0.201255	0.195531	0.252263	0.152725	0.172305	0.13363
0.192583	0.1829	0.257	0.146608	0.17308	0.133243
0.19783	0.188199	0.26109	0.148674	0.17266	0.136322
0.1861	0.176392	0.261423	0.147404	0.173042	0.137599
0.190894	0.181198	0.25878	0.141644	0.171954	0.139773
0.189837	0.18087	0.266	0.145164	0.171543	0.139416
0.19253	0.179735	0.266616	0.145008	0.175367	0.14041
0.190654	0.180616	0.261966	0.140416	0.175811	0.1429
0.192938	0.183102	0.270154	0.148056	0.159557	0.137482
0.201146	0.188641	0.27336	0.151588	0.155759	0.133632
0.206687	0.183351	0.276642	0.151133	0.153187	0.133171
0.204282	0.177969	0.270008	0.151693	0.155622	0.13618
0.192406	0.174622	0.279397	0.155707	0.14757	0.134016
0.19661	0.172918	0.27949	0.156746	0.149602	0.140211
0.193125	0.171509	0.277213	0.157012	0.151081	0.138944
0.207285	0.178484	0.280038	0.160928	0.153046	0.141395
0.217036	0.177925	0.280612	0.164107	0.152682	0.143292
0.246135	0.199029	0.290239	0.17124	0.157452	0.145521
0.247958	0.195673	0.301037	0.179057	0.15727	0.144985
0.240045	0.193443	0.296887	0.174399	0.159211	0.145196
0.238084	0.191581	0.29733	0.172951	0.159463	0.147209
0.239942	0.187648	0.298902	0.173532	0.156951	0.146205
0.238712	0.180234	0.295366	0.16764	0.155467	0.144294
0.238792	0.183133	0.298975	0.163768	0.150464	0.137971
0.237903	0.18372	0.297986	0.169178	0.149035	0.135753
0.242756	0.190713	0.294638	0.172506	0.148604	0.136131
0.239371	0.192204	0.289053	0.174053	0.150497	0.136034
0.259946	0.183674	0.298431	0.180708	0.150124	0.13504
0.277034	0.192115	0.298412	0.172209	0.150293	0.136133
0.277635	0.193219	0.300104	0.172393	0.152547	0.136632
0.272937	0.190772	0.300921	0.174258	0.154429	0.136748
0.284071	0.199973	0.292979	0.166256	0.16158	0.144922
0.282465	0.199174	0.298188	0.16572	0.164575	0.145537
0.272053	0.200569	0.298035	0.164532	0.166174	0.148347
0.279168	0.198608	0.29942	0.164655	0.1632	0.146768
0.277713	0.200617	0.295875	0.162477	0.163063	0.143763
0.269744	0.193458	0.29803	0.164699	0.165684	0.147056
0.272432	0.196898	0.308066	0.167908	0.169595	0.148301
0.269329	0.18781	0.307993	0.165614	0.156085	0.141654
0.281802	0.199623	0.306285	0.164492	0.157559	0.142234
0.321614	0.224662	0.294128	0.158668	0.15881	0.142845
0.319076	0.223563	0.271944	0.161379	0.161364	0.1485
0.322642	0.232111	0.282044	0.167699	0.160817	0.144634
0.324335	0.230988	0.277437	0.163548	0.158994	0.142723
0.324157	0.231167	0.275347	0.167812	0.159652	0.14391
0.321409	0.228143	0.273808	0.165316	0.155748	0.142085
0.316682	0.227178	0.271135	0.160598	0.154849	0.141208
0.318039	0.227528	0.27519	0.165962	0.151058	0.13922
0.313338	0.225476	0.278341	0.170419	0.157694	0.145604
0.322759	0.206479	0.267768	0.166608	0.155801	0.147513
0.322639	0.20625	0.281268	0.174714	0.153592	0.14747
0.322398	0.205794	0.279302	0.170891	0.152182	0.145997
0.311504	0.200269	0.278305	0.171166	0.149686	0.143561
0.311354	0.196594	0.279782	0.176533	0.148145	0.14176
0.311259	0.198638	0.278679	0.176023	0.148588	0.141229
0.29243	0.183167	0.282887	0.18418	0.146727	0.134286
0.27476	0.173321	0.274222	0.178551	0.160267	0.141139
0.274411	0.171958	0.279481	0.185434	0.183543	0.151478
0.257533	0.173862	0.272413	0.182829	0.18653	0.154784
0.253432	0.169024	0.264636	0.170172	0.18653	0.154784
0.25331	0.164132	0.261596	0.165481	0.181013	0.156265
0.252889	0.163118	0.26405	0.164453	0.18371	0.158365
0.233289	0.161378	0.26328	0.163175	0.18338	0.15603
0.227011	0.157011	0.246879	0.160841	0.181739	0.154867
0.226169	0.154867	0.258947	0.157799	0.184198	0.158005
0.22629	0.155173	0.255073	0.154728	0.178275	0.152001
0.214855	0.146514	0.25551	0.154599	0.175287	0.152297
0.228241	0.149481	0.2448	0.14773	0.16768	0.146111
0.228121	0.149176	0.241835	0.145963	0.178355	0.150371
0.228421	0.14994	0.229382	0.134844	0.179516	0.150089
0.222543	0.153858	0.232569	0.137353	0.180348	0.151384
0.223515	0.152143	0.233092	0.134356	0.185284	0.155084
0.221196	0.14841	0.238399	0.135934	0.184049	0.153984
0.218521	0.147836	0.238913	0.1333	0.185577	0.155801
0.218702	0.148283	0.236676	0.133392	0.183605	0.153061
0.212695	0.144028	0.237659	0.143645	0.186417	0.153772
0.21136	0.146071	0.240552	0.148345	0.183826	0.151755
0.201613	0.136958	0.245823	0.14732	0.182345	0.151635
0.173436	0.136034	0.23599	0.14142	0.180773	0.153433
0.183432	0.142481	0.235497	0.145177	0.18213	0.155582
0.177659	0.146564	0.237862	0.14088	0.186342	0.157979
0.180115	0.142798	0.239861	0.141368	0.183961	0.158151
0.188448	0.141688	0.240816	0.142256	0.185027	0.15737
0.189553	0.147442	0.232032	0.139517	0.185342	0.15589
0.191345	0.148237	0.239305	0.141876	0.179462	0.150758
0.192908	0.152124	0.237119	0.140642	0.178089	0.15023
0.166603	0.144084	0.242239	0.14746	0.172929	0.141842
0.172299	0.155112	0.241554	0.144638	0.173564	0.142571
0.17284	0.15644	0.232816	0.142189	0.175525	0.145413
0.173928	0.154204	0.236139	0.151565	0.177433	0.144207
0.178775	0.152772	0.241574	0.161959	0.182554	0.149467
0.179862	0.154472	0.262852	0.162651	0.180152	0.151135
0.177302	0.149933	0.261466	0.161611	0.181528	0.155492
0.191513	0.162556	0.252846	0.153187	0.18512	0.158284
0.205231	0.168029	0.25857	0.156739	0.180386	0.155663
0.194939	0.15862	0.256753	0.156129	0.182335	0.156325
0.208053	0.162472	0.260687	0.159994	0.163231	0.15069
0.210575	0.162289	0.267399	0.163472	0.16847	0.152373
0.209645	0.162681	0.26479	0.159301	0.170969	0.154093
0.209079	0.15948	0.260499	0.154963	0.168459	0.151233
0.209835	0.159545	0.26975	0.15482	0.168832	0.153077
0.199578	0.167197	0.259178	0.14	0.168756	0.152108
0.230169	0.167716	0.257522	0.140377	0.169755	0.158255
0.239678	0.169095	0.256724	0.142653	0.185138	0.16751
0.238225	0.169002	0.27176	0.14243	0.178242	0.163453
0.243721	0.166318	0.27585	0.143274	0.177957	0.161694
0.244742	0.164446	0.273116	0.140846	0.185061	0.166976
0.255319	0.171244	0.288717	0.144575	0.184757	0.165288
0.255258	0.17112	0.299977	0.134195	0.18535	0.165675
0.264095	0.174073	0.303663	0.137225	0.188306	0.167998
0.263253	0.172416	0.321837	0.148525	0.187878	0.168638
0.276062	0.180609	0.33571	0.148878	0.184064	0.165256
0.266553	0.171815	0.330436	0.150118	0.186993	0.163666
0.261727	0.169858	0.352508	0.155144	0.183605	0.1599
0.264396	0.170269	0.352317	0.153645	0.183803	0.15655
0.269189	0.173917	0.33884	0.152418	0.187817	0.155747
0.265556	0.172466	0.341296	0.155974	0.193588	0.160324
0.2698	0.183895	0.338248	0.156857	0.196666	0.1645
0.268966	0.179759	0.342814	0.160652	0.196288	0.163303
0.264879	0.17437	0.340104	0.159298	0.202252	0.165324
0.26548	0.175824	0.342277	0.163493	0.204577	0.16698
0.270143	0.176035	0.340782	0.163027	0.209089	0.171493
0.271104	0.1783	0.336738	0.160625	0.208877	0.171181
0.294053	0.186023	0.33348	0.162546	0.208162	0.171814
0.299029	0.180487	0.333685	0.16979	0.205781	0.170429
0.300412	0.183726	0.333521	0.174196	0.20409	0.167583
0.303926	0.187179	0.335296	0.171003	0.202606	0.17119
0.295858	0.186745	0.344164	0.165901	0.195206	0.165606
0.28942	0.186835	0.338554	0.167861	0.205577	0.167389
0.279846	0.178042	0.338238	0.170292	0.205691	0.165939
0.268213	0.181668	0.337277	0.166969	0.20594	0.164465
0.264433	0.181527	0.335699	0.163655	0.210282	0.161244
0.26083	0.18044	0.339182	0.167392	0.222667	0.166777
0.258532	0.179825	0.355105	0.165848	0.222157	0.166371
0.271384	0.184543	0.355185	0.163251	0.240467	0.162096
0.271805	0.185507	0.354874	0.165476	0.23894	0.162075
0.272406	0.18689	0.361466	0.164555	0.23742	0.16061
0.270406	0.181832	0.354807	0.154943	0.235137	0.157072
0.274279	0.183499	0.359749	0.16046	0.237459	0.16055
0.237982	0.172775	0.360666	0.161911	0.247402	0.165708
0.235739	0.173484	0.353669	0.154612	0.243897	0.1691
0.234442	0.172658	0.35256	0.143968	0.241854	0.168421
0.225415	0.173462	0.33107	0.145643	0.22863	0.159397
0.216337	0.172467	0.333927	0.145999	0.221505	0.149939
0.214294	0.171218	0.334078	0.152128	0.222899	0.150256
0.211985	0.167207	0.336827	0.152229	0.221701	0.150349
0.212283	0.167263	0.336095	0.150524	0.220655	0.147972
0.203867	0.168867	0.336982	0.145388	0.222716	0.147912
0.217541	0.161762	0.330884	0.145957	0.221561	0.151512
0.210557	0.165707	0.334752	0.152305	0.213274	0.148869
0.217458	0.176609	0.334752	0.152305	0.208334	0.146787
0.211798	0.16718	0.325654	0.152456	0.207245	0.149002
0.212909	0.165715	0.345319	0.165619	0.199988	0.148767
0.218375	0.169712	0.346214	0.163214	0.198769	0.14791
0.213688	0.166584	0.340963	0.160572	0.196886	0.144053
0.191627	0.161123	0.32556	0.165877	0.196358	0.142848
0.176867	0.163314	0.325458	0.167879	0.19732	0.142174
0.17576	0.159747	0.322872	0.166274	0.192928	0.140124
0.174884	0.159006	0.306687	0.157481	0.2035	0.147151
0.181779	0.166471	0.292312	0.156616	0.205904	0.149048
0.179773	0.165759	0.28761	0.154132	0.18472	0.143484
0.186157	0.168174	0.27993	0.144925	0.184889	0.143921
0.204088	0.164527	0.270495	0.152293	0.188553	0.146676
0.198463	0.160763	0.275669	0.15429	0.182022	0.138945
0.192448	0.148195	0.2559	0.154623	0.170568	0.129351
0.192748	0.148924	0.271674	0.156501	0.171054	0.129441
0.191967	0.147033	0.274028	0.159684	0.152436	0.1317
0.181148	0.150274	0.271719	0.157206	0.173734	0.146236
0.18229	0.153119	0.282876	0.15887	0.172169	0.146237
0.181045	0.154348	0.27722	0.161329	0.168663	0.14034
0.185841	0.158982	0.276751	0.160597	0.159344	0.133638
0.188656	0.169636	0.282316	0.164129	0.158495	0.134077
0.19094	0.170802	0.281546	0.163245	0.166954	0.14009
0.19132	0.167042	0.300286	0.172527	0.167598	0.140975
0.198651	0.1723	0.298511	0.170456	0.170576	0.143101
0.199957	0.17089	0.300027	0.162342	0.17101	0.142688
0.202494	0.17145	0.301467	0.164431	0.169666	0.143972
0.204491	0.170867	0.302392	0.162665	0.16761	0.143153
0.203434	0.170352	0.30034	0.180823	0.167222	0.14121
0.204311	0.17043	0.305878	0.186295	0.168972	0.141221
0.204379	0.168121	0.307886	0.187508	0.167997	0.141502
0.204198	0.167682	0.309081	0.191531	0.166055	0.140873
0.196648	0.160901	0.305309	0.19356	0.169797	0.146563
0.197043	0.159925	0.30644	0.1883	0.169364	0.14789
0.197538	0.160193	0.290331	0.187438	0.173589	0.149823
0.178409	0.163572	0.288712	0.187339	0.172887	0.151115
0.172625	0.154697	0.284542	0.179746	0.170966	0.147837
0.167149	0.150379	0.279914	0.181167	0.174859	0.147819
0.180314	0.164403	0.280215	0.182563	0.175921	0.150391
0.169225	0.152886	0.276291	0.179266	0.182778	0.153751
0.174048	0.164753	0.282726	0.181738	0.189043	0.157723
0.175861	0.163835	0.287315	0.185977	0.191122	0.158025
0.181294	0.167108	0.278434	0.185063	0.191992	0.158582
0.182183	0.17543	0.288076	0.196738	0.195347	0.160622
0.180623	0.171555	0.286206	0.195417	0.195228	0.160638
0.178819	0.166772	0.285966	0.194782	0.195239	0.159295
0.179308	0.166082	0.281979	0.191107	0.19973	0.161587
0.187159	0.177803	0.285975	0.189584	0.19904	0.162494
0.206897	0.18385	0.292696	0.195124	0.213244	0.170823
0.206141	0.184702	0.291805	0.191244	0.208191	0.168346
0.214236	0.186035	0.284832	0.185491	0.208841	0.16769
0.209215	0.177534	0.291785	0.188002	0.211292	0.167782
0.212137	0.179135	0.302391	0.196907	0.213428	0.169266
0.210695	0.175304	0.279791	0.186776	0.21142	0.172106
0.209149	0.175623	0.279852	0.188705	0.208896	0.171421
0.204435	0.177672	0.28539	0.194988	0.205734	0.170673
0.184899	0.178258	0.288793	0.201157	0.2009	0.173288
0.188638	0.17719	0.290484	0.202283	0.200666	0.173235
0.189334	0.176617	0.291586	0.203438	0.203473	0.178281
0.185715	0.178446	0.292018	0.203743	0.202616	0.177551
0.183911	0.173862	0.289104	0.200663	0.210711	0.180329
0.189383	0.174904	0.291037	0.203813	0.211805	0.181875
0.193309	0.174043	0.286362	0.201004	0.214298	0.182132
0.206946	0.185506	0.290721	0.195614	0.195506	0.166747
0.204457	0.182383	0.290373	0.198517	0.212632	0.17508
0.20977	0.182527	0.291762	0.197114	0.213078	0.175566
0.20086	0.178444	0.273069	0.187372	0.214596	0.177172
0.203623	0.16864	0.28351	0.183362	0.206412	0.168047
0.203022	0.167182	0.283363	0.183707	0.20552	0.167637
0.203681	0.17381	0.274446	0.180084	0.205019	0.168346
0.204403	0.180476	0.285037	0.188083	0.210402	0.170863
0.204841	0.181365	0.283488	0.18668	0.210899	0.169797
0.211127	0.190273	0.276636	0.178475	0.222272	0.17679
0.209671	0.191657	0.276052	0.176913	0.224221	0.180032
0.217097	0.19492	0.261302	0.174199	0.226661	0.179484
0.224524	0.197616	0.263198	0.172095	0.230875	0.183484
0.225753	0.200296	0.266321	0.179777	0.232377	0.185299
0.224508	0.20173	0.267206	0.17606	0.228125	0.1817
0.223932	0.202653	0.259434	0.166191	0.227544	0.18019
0.233735	0.21102	0.257635	0.153498	0.228194	0.180649
0.238532	0.216073	0.25787	0.156712	0.231622	0.186361
0.253176	0.231213	0.2559	0.153126	0.233339	0.191294
0.252816	0.230428	0.250084	0.153144	0.228668	0.188134
0.2569	0.225115	0.252599	0.15283	0.217113	0.178976
0.249853	0.214587	0.256439	0.14876	0.216331	0.181018
0.25662	0.198131	0.256225	0.14683	0.214206	0.184586
0.255856	0.199587	0.257947	0.144841	0.21193	0.184161
0.263298	0.208819	0.264383	0.15248	0.213433	0.184688
0.235336	0.19069	0.263003	0.152286	0.203347	0.180139
0.235517	0.191056	0.262271	0.151078	0.201263	0.177809
0.22343	0.184791	0.269823	0.142485	0.197143	0.174622
0.231765	0.186912	0.262564	0.142207	0.195465	0.17589
0.236907	0.199328	0.273239	0.131783	0.198147	0.176816
0.246702	0.20638	0.27761	0.134583	0.219944	0.185897
0.259096	0.210977	0.283917	0.116994	0.220447	0.187425
0.262488	0.210997	0.289386	0.115487	0.22125	0.188208
0.273575	0.213454	0.301385	0.118649	0.222543	0.188197
0.33286	0.220824	0.306109	0.122502	0.228752	0.19731
0.332619	0.22042	0.302364	0.126429	0.22196	0.192743
0.339818	0.228054	0.292691	0.120394	0.223741	0.193577
0.329639	0.228464	0.29868	0.122027	0.21944	0.193017
0.318741	0.225272	0.306181	0.124508	0.216468	0.189567
0.334659	0.221412	0.300614	0.123856	0.202242	0.176985
0.337785	0.226185	0.299062	0.114824	0.199414	0.174175
0.334291	0.214465	0.300976	0.114221	0.225573	0.18273
0.333209	0.213097	0.299067	0.111537	0.226745	0.182128
0.328341	0.206134	0.300536	0.105732	0.221824	0.182738
0.33035	0.203443	0.299271	0.107678	0.220982	0.182768
0.328127	0.200536	0.294294	0.105505	0.216953	0.184075
0.320746	0.193928	0.295944	0.107647	0.214199	0.180114
0.31308	0.194004	0.299618	0.114041	0.203835	0.171908
0.306975	0.195106	0.302523	0.119339	0.202814	0.174239
0.305678	0.19397	0.308124	0.120048	0.208293	0.175519
0.306434	0.194167	0.301895	0.119642	0.207809	0.174906
0.315377	0.199421	0.291884	0.121666	0.201554	0.176881
0.3087	0.195965	0.297458	0.125915	0.203676	0.178557
0.304865	0.195217	0.296074	0.130981	0.202863	0.173614
0.30675	0.202158	0.299946	0.128602	0.200075	0.168845
0.282428	0.183891	0.296576	0.135832	0.202539	0.168825
0.289737	0.186911	0.303619	0.141527	0.200976	0.16905
0.289265	0.191566	0.30864	0.147641	0.199326	0.169791
0.274738	0.189941	0.304266	0.15048	0.205943	0.173219
0.288855	0.195966	0.318511	0.150688	0.208608	0.174215
0.292255	0.218641	0.31821	0.149341	0.206245	0.171278
0.294493	0.21491	0.318794	0.150614	0.207576	0.172769
0.295733	0.213729	0.318499	0.151237	0.207758	0.169868
0.297644	0.211495	0.326482	0.166919	0.208776	0.166497
0.294803	0.206132	0.31989	0.165479	0.208716	0.163445
0.299329	0.210027	0.317061	0.162938	0.20479	0.163177
0.298969	0.209329	0.344434	0.163255	0.204763	0.164039
0.301544	0.210427	0.338494	0.168849	0.206788	0.162996
0.282628	0.199563	0.344579	0.160615	0.1861	0.151902
0.273179	0.201631	0.366561	0.163433	0.183571	0.150598
0.271592	0.201985	0.370094	0.160729	0.182351	0.148175
0.203825	0.199517	0.367879	0.157436	0.219272	0.155506
0.198198	0.187777	0.355956	0.157621	0.223101	0.158562
0.205381	0.187198	0.355739	0.159962	0.221355	0.156012
0.197762	0.174321	0.355735	0.164439	0.222997	0.156319
0.21219	0.179666	0.348079	0.153781	0.24464	0.167537
0.212551	0.180448	0.349698	0.152699	0.246864	0.172093
0.219656	0.18511	0.373203	0.170702	0.244316	0.173299
0.203558	0.183294	0.365692	0.174907	0.247111	0.176671
0.202728	0.18042	0.364	0.170141	0.232164	0.170304
0.202282	0.17931	0.348851	0.176708	0.22824	0.167925
0.205934	0.183432	0.347054	0.172352	0.224348	0.166501
0.215707	0.182349	0.331203	0.171982	0.231111	0.168942
0.217425	0.184812	0.327421	0.175352	0.234438	0.170841
0.224529	0.188658	0.321735	0.167978	0.230691	0.170623
0.229725	0.192306	0.314526	0.165597	0.23405	0.17164
0.220602	0.185875	0.313604	0.162256	0.234582	0.170554
0.218378	0.180448	0.316132	0.171061	0.236639	0.170161
0.218378	0.180448	0.31737	0.166099	0.236304	0.170896
0.217344	0.171394	0.310847	0.160569	0.23514	0.171524
0.210155	0.172804	0.337677	0.149365	0.23891	0.172493
0.215319	0.170215	0.335413	0.147789	0.235108	0.171291
0.210294	0.159768	0.349927	0.144921	0.23343	0.171626
0.197886	0.169036	0.349459	0.144507	0.234266	0.171816
0.209603	0.156706	0.346775	0.149375	0.239459	0.17602
0.209687	0.161815	0.339436	0.139779	0.241333	0.176785
0.207127	0.158315	0.34792	0.147243	0.240254	0.174122
0.231877	0.164771	0.352012	0.147917	0.245579	0.17882
0.2325	0.170072	0.347906	0.142105	0.247412	0.185463
0.223841	0.166427	0.348696	0.143552	0.250574	0.185167
0.22692	0.171326	0.347724	0.147567	0.252635	0.184216
0.246369	0.192505	0.353108	0.144348	0.257424	0.185943
0.24586	0.191091	0.361015	0.14147	0.257182	0.186927
0.24669	0.185739	0.352053	0.138133	0.23035	0.17571
0.246269	0.184644	0.357239	0.12711	0.224435	0.173403
0.254601	0.187135	0.358528	0.130498	0.22402	0.171666
0.251037	0.192526	0.35189	0.127506	0.228945	0.177122
0.276406	0.188801	0.357161	0.134051	0.215315	0.169697
0.274217	0.188364	0.351433	0.137163	0.211895	0.166923
0.266517	0.187844	0.344151	0.13266	0.20825	0.165081
0.262876	0.188759	0.331663	0.129574	0.211749	0.165272
0.260881	0.181497	0.333202	0.132793	0.208147	0.162561
0.26034	0.180148	0.344575	0.146349	0.198795	0.158574
0.253944	0.177903	0.344293	0.141398	0.199471	0.160345
0.270222	0.171434	0.340552	0.129587	0.198081	0.160581
0.265155	0.179658	0.357419	0.134903	0.202252	0.164983
0.258682	0.170454	0.360624	0.1341	0.194053	0.159401
0.271639	0.176891	0.334049	0.134879	0.198982	0.16245
0.270652	0.172745	0.336499	0.133066	0.201198	0.163962
0.274766	0.175043	0.326814	0.142783	0.201917	0.164846
0.272779	0.175329	0.310551	0.147235	0.201659	0.164269
0.275363	0.174357	0.328587	0.151733	0.198102	0.16327
0.281765	0.179322	0.333413	0.15191	0.197891	0.163308
0.284975	0.175001	0.331912	0.149252	0.199298	0.16637
0.290471	0.178525	0.340411	0.155918	0.20231	0.165853
0.287387	0.177491	0.338149	0.149841	0.204034	0.169292
0.284189	0.173672	0.339335	0.154015	0.206329	0.170095
0.297989	0.184055	0.350183	0.152212	0.209011	0.172139
0.319396	0.197223	0.332579	0.129284	0.212088	0.176254
0.294724	0.185367	0.333275	0.135744	0.212401	0.184591
0.314389	0.197101	0.339668	0.13475	0.215669	0.184761
0.312105	0.192528	0.3406	0.133109	0.212558	0.182592
0.311924	0.192172	0.343019	0.136933	0.200163	0.173426
0.285363	0.197694	0.338724	0.136187	0.204208	0.167998
0.282202	0.19303	0.33605	0.134276	0.203234	0.166704
0.281968	0.192193	0.330013	0.131956	0.202901	0.166071
0.281864	0.195352	0.329981	0.133481	0.204372	0.165429
0.262044	0.173718	0.337135	0.135762	0.197453	0.16716
0.262963	0.178688	0.341256	0.132126	0.197137	0.168581
0.275783	0.178768	0.344246	0.141883	0.193051	0.163725
0.273917	0.181837	0.345479	0.141592	0.19401	0.163675
0.273783	0.179592	0.319418	0.154241	0.19741	0.165417
0.252936	0.192984	0.327848	0.155711	0.196618	0.163643
0.253425	0.19171	0.314621	0.160875	0.200908	0.165124
0.251999	0.192125	0.323242	0.174443	0.205795	0.168068
0.251939	0.192	0.329008	0.175302	0.205857	0.168413
0.270655	0.183396	0.335767	0.17965	0.206791	0.168496
0.284647	0.184209	0.327508	0.173895	0.208004	0.170419
0.305169	0.179163	0.321434	0.172636	0.211628	0.175012
0.287592	0.175499	0.32402	0.176155	0.213428	0.17738
0.286016	0.176156	0.325855	0.177955	0.213672	0.180083
0.283732	0.170796	0.321231	0.178425	0.215211	0.181892
0.292936	0.184679	0.317566	0.181068	0.208401	0.175373
0.282022	0.180668	0.313686	0.182667	0.207771	0.175377
0.283044	0.183218	0.327851	0.190892	0.205766	0.171225
0.28099	0.182407	0.324401	0.194643	0.207549	0.172722
0.278869	0.185191	0.335333	0.191643	0.206974	0.170302
0.270582	0.187074	0.331647	0.191832	0.206489	0.169262
0.270943	0.187992	0.322701	0.186732	0.205486	0.168018
0.267998	0.186553	0.3224	0.185649	0.206034	0.16974
0.279206	0.193155	0.346426	0.179859	0.204338	0.169094
0.273709	0.192519	0.350947	0.184246	0.20541	0.166582
0.275435	0.19297	0.35128	0.183351	0.201541	0.163144
0.284509	0.196724	0.339137	0.172001	0.204025	0.167071
0.25557	0.185429	0.339761	0.171722	0.204022	0.166765
0.245824	0.18265	0.348657	0.17226	0.198551	0.163645
0.241178	0.183212	0.332774	0.170812	0.195921	0.165531
0.243475	0.182828	0.338696	0.175256	0.203165	0.173257
0.243715	0.183464	0.334232	0.166747	0.199789	0.170878
0.239719	0.200264	0.346569	0.170744	0.206856	0.175422
0.241806	0.201398	0.344697	0.168819	0.206731	0.176778
0.238674	0.198092	0.34015	0.165232	0.201824	0.17121
0.240034	0.197995	0.321771	0.16393	0.198804	0.168688
0.241813	0.200109	0.318794	0.162614	0.198802	0.167197
0.24173	0.200737	0.327204	0.172271	0.197498	0.166277
0.242071	0.193813	0.327535	0.168331	0.198976	0.170754
0.237217	0.188769	0.326539	0.170249	0.202461	0.170894
0.237337	0.189091	0.323351	0.16598	0.203645	0.171805
0.237578	0.189735	0.316187	0.167025	0.190653	0.165908
0.226041	0.180284	0.326214	0.16998	0.189012	0.16813
0.222425	0.183638	0.32612	0.163814	0.188398	0.166718
0.216673	0.177608	0.325484	0.166918	0.178124	0.157973
0.208332	0.167314	0.329596	0.171933	0.171243	0.147038
0.206816	0.169406	0.337492	0.167064	0.174066	0.148924
0.207057	0.170032	0.342158	0.172621	0.176445	0.150985
0.18665	0.16779	0.347534	0.17854	0.175025	0.15022
0.148842	0.172226	0.347431	0.175688	0.164937	0.141613
0.14072	0.166908	0.357648	0.16841	0.166647	0.142592
0.145495	0.16787	0.350795	0.167419	0.164055	0.141902
0.14483	0.144883	0.347071	0.164343	0.173351	0.144925
0.153607	0.151554	0.342494	0.154565	0.186077	0.155965
0.152886	0.149718	0.339482	0.152534	0.184347	0.156376
0.174114	0.155565	0.338982	0.150272	0.193682	0.166978
0.176704	0.158075	0.324464	0.148837	0.200851	0.170583
0.200379	0.182479	0.324938	0.149746	0.201401	0.170041
0.20068	0.183118	0.330709	0.148548	0.211117	0.177756
0.176904	0.177651	0.331283	0.150408	0.209035	0.175532
0.179154	0.179751	0.328699	0.152624	0.207534	0.176238
0.181481	0.174203	0.333524	0.156027	0.204579	0.174703
0.181138	0.177041	0.340403	0.162095	0.203126	0.172301
0.183773	0.174827	0.346221	0.159867	0.194555	0.166981
0.19263	0.187634	0.34333	0.149239	0.201703	0.17148
0.192089	0.186361	0.349054	0.147206	0.20161	0.171758
0.192728	0.18425	0.354376	0.144453	0.202993	0.173046
0.18733	0.177745	0.351692	0.144622	0.198186	0.172384
0.181105	0.16609	0.341174	0.145387	0.208418	0.18006
0.181706	0.167534	0.348002	0.148212	0.208134	0.178945
0.178773	0.167053	0.352531	0.145503	0.208474	0.178972
0.17751	0.163993	0.356365	0.144097	0.205657	0.178922
0.18125	0.172606	0.362486	0.141352	0.204789	0.183817
0.21114	0.168999	0.363611	0.142336	0.211586	0.185663
0.212283	0.17177	0.349134	0.150597	0.210778	0.186331
0.2231	0.173067	0.347147	0.1451	0.206901	0.18588
0.226793	0.171225	0.349155	0.146569	0.202112	0.181962
0.234918	0.181824	0.371506	0.135814	0.200188	0.180809
0.233345	0.181494	0.380553	0.138351	0.206871	0.182752
0.234951	0.18188	0.366813	0.132819	0.207659	0.187563
0.232473	0.181223	0.377338	0.140586	0.213764	0.186893
0.232725	0.181399	0.365133	0.141065	0.203622	0.184361
0.227679	0.181867	0.369699	0.14337	0.187648	0.176626
0.228882	0.184805	0.35813	0.144664	0.190972	0.17888
0.229483	0.186281	0.36532	0.14977	0.19285	0.175655
0.202706	0.175186	0.364917	0.151529	0.179354	0.164667
0.200086	0.170554	0.36682	0.15545	0.178587	0.164639
0.178378	0.163781	0.371889	0.15986	0.179251	0.161343
0.183185	0.163524	0.364765	0.153503	0.180178	0.162786
0.181773	0.161396	0.357984	0.159906	0.180584	0.162768
0.181934	0.161597	0.368661	0.159546	0.181261	0.162043
0.183389	0.160502	0.374464	0.158401	0.178356	0.160633
0.191496	0.161495	0.375707	0.15692	0.175334	0.158983
0.180221	0.158262	0.372854	0.154486	0.173799	0.159935
0.172771	0.147905	0.369721	0.151523	0.173661	0.161505
0.176432	0.155899	0.379107	0.161624	0.170594	0.161636
0.18204	0.157298	0.373293	0.158492	0.167135	0.161672
0.180164	0.157269	0.365641	0.153044	0.168229	0.164746
0.179046	0.156801	0.362543	0.148542	0.168668	0.16433
0.182394	0.156835	0.376166	0.15368	0.170033	0.159903
0.198244	0.178996	0.376059	0.160839	0.172152	0.159073
0.202099	0.169507	0.370569	0.161646	0.167274	0.15278
0.207182	0.170791	0.375964	0.166505	0.172316	0.157072
0.20616	0.168244	0.381252	0.174186	0.172991	0.155784
0.208812	0.183048	0.382501	0.17385	0.21668	0.173277
0.183663	0.190583	0.393691	0.177726	0.212635	0.169743
0.181781	0.186016	0.398978	0.1784	0.214011	0.170922
0.186565	0.196106	0.406359	0.179016	0.214244	0.17213
0.184401	0.196704	0.402838	0.17575	0.217049	0.174206
0.181086	0.205567	0.389964	0.158039	0.232555	0.186047
0.182419	0.2032	0.38238	0.160518	0.239673	0.19219
0.180994	0.203834	0.381468	0.162442	0.245627	0.196771
0.182376	0.200784	0.376551	0.155962	0.245488	0.200386
0.183493	0.201487	0.372346	0.154387	0.242251	0.196017
0.18449	0.201911	0.387606	0.158494	0.242206	0.192848
0.181789	0.204611	0.415942	0.166663	0.23712	0.19302
0.181417	0.203999	0.41021	0.166893	0.249226	0.20254
0.180819	0.20404	0.408494	0.170935	0.244975	0.201749
0.188817	0.212049	0.419965	0.175402	0.243502	0.200288
0.189984	0.216862	0.426122	0.177963	0.245239	0.202659
0.189804	0.216403	0.419799	0.179241	0.259363	0.213885
0.207437	0.244057	0.404591	0.17775	0.253396	0.206876
0.209043	0.243526	0.412974	0.191758	0.253904	0.20886
0.208721	0.252976	0.408874	0.188318	0.259808	0.208405
0.208157	0.254168	0.431824	0.183113	0.264721	0.210598
0.211811	0.250596	0.423192	0.18101	0.264483	0.209831
0.206173	0.242093	0.43601	0.195272	0.264081	0.208865
0.217186	0.239905	0.43677	0.187311	0.26768	0.2114
0.21412	0.232123	0.415737	0.193803	0.269533	0.212048
0.241011	0.237336	0.40898	0.197459	0.271146	0.206906
0.241077	0.241718	0.411347	0.205649	0.268912	0.205537
0.245718	0.24128	0.398667	0.191598	0.272574	0.208274
0.244216	0.237432	0.403004	0.195967	0.269801	0.211986
0.240748	0.235183	0.400284	0.202571	0.268223	0.210939
0.227832	0.209767	0.404008	0.194519	0.269967	0.211253
0.227714	0.207604	0.409212	0.198197	0.271098	0.212028
0.232436	0.217971	0.412159	0.201583	0.267195	0.20939
0.237786	0.220349	0.409095	0.197381	0.270285	0.210448
0.230581	0.222586	0.406575	0.187216	0.278021	0.214397
0.241641	0.221545	0.412079	0.190689	0.273711	0.210224
0.246937	0.220598	0.414932	0.191097	0.272552	0.21065
0.248818	0.210881	0.407394	0.192555	0.224615	0.190768
0.249583	0.204119	0.414301	0.203881	0.224716	0.190855
0.275926	0.203672	0.425096	0.197963	0.225918	0.192757
0.274388	0.201816	0.418226	0.193982	0.227467	0.19363
0.273487	0.204152	0.42028	0.190022	0.22727	0.194066
0.269003	0.195037	0.412941	0.183354	0.242925	0.202209
0.270771	0.196867	0.425505	0.189831	0.244354	0.203176
0.266886	0.19109	0.424726	0.187276	0.244312	0.205616
0.283092	0.202089	0.424071	0.184529	0.229342	0.19205
0.273643	0.197302	0.429199	0.176067	0.225562	0.188069
0.273222	0.196352	0.426427	0.171668	0.228471	0.188926
0.271119	0.195425	0.424241	0.175854	0.222745	0.181661
0.272501	0.198596	0.421803	0.173345	0.220427	0.18343
0.275986	0.201217	0.414178	0.170163	0.220535	0.181514
0.277609	0.20495	0.407168	0.169702	0.221917	0.184792
0.280409	0.20569	0.410239	0.175639	0.221786	0.184446
0.279628	0.203922	0.41248	0.18168	0.220747	0.183896
0.284961	0.200824	0.406613	0.188083	0.207106	0.174022
0.283784	0.199522	0.410943	0.189074	0.207146	0.173612
0.282739	0.198108	0.411919	0.188142	0.205361	0.171994
0.281081	0.195762	0.415469	0.187382	0.222474	0.182566
0.260692	0.182014	0.414885	0.186198	0.218704	0.17851
0.260404	0.176631	0.416139	0.187571	0.206347	0.171526
0.26842	0.186571	0.419892	0.189173	0.20467	0.171444
0.253988	0.164723	0.401029	0.188538	0.205264	0.173822
0.248594	0.166013	0.380951	0.187078	0.201066	0.166669
0.248334	0.162372	0.390183	0.199121	0.200371	0.165126
0.248515	0.162791	0.408909	0.189115	0.200544	0.167469
0.251795	0.160323	0.396944	0.184616	0.194722	0.162625
0.247227	0.153881	0.387734	0.180493	0.198865	0.165168
0.242177	0.161546	0.383954	0.177483	0.198842	0.164439
0.232739	0.16498	0.387083	0.173689	0.201933	0.168463
0.203684	0.16525	0.385612	0.16624	0.192938	0.16457
0.202432	0.171663	0.379638	0.163877	0.195096	0.165855
0.20267	0.172389	0.357259	0.163079	0.196467	0.163903
0.206156	0.176185	0.383026	0.167795	0.209026	0.175748
0.205916	0.175661	0.372309	0.153772	0.207731	0.17536
0.202081	0.172715	0.37493	0.153573	0.207304	0.17444
0.199543	0.171089	0.375293	0.157412	0.206322	0.174715
0.192013	0.163651	0.371121	0.154513	0.208056	0.174101
0.209832	0.176591	0.376316	0.149741	0.20144	0.169298
0.211142	0.177099	0.378335	0.153181	0.201336	0.166598
0.225728	0.169129	0.398806	0.141791	0.204677	0.166961
0.220412	0.170123	0.403342	0.139184	0.209017	0.167574
0.235205	0.192991	0.41639	0.155798	0.210574	0.164595
0.20413	0.188933	0.404618	0.142688	0.206835	0.160369
0.200403	0.180399	0.410063	0.14714	0.193826	0.15256
0.200498	0.179302	0.410375	0.146354	0.194379	0.152147
0.196591	0.17599	0.411114	0.147304	0.192785	0.151075
0.193491	0.175907	0.406298	0.140539	0.192948	0.152305
0.177212	0.161087	0.40719	0.148225	0.192115	0.152301
0.182296	0.165501	0.404667	0.149091	0.196094	0.157468
0.182872	0.165256	0.398445	0.140242	0.197115	0.161224
0.183388	0.164933	0.387533	0.145672	0.199988	0.159014
0.182366	0.162569	0.390745	0.150038	0.202531	0.161397
0.176778	0.158456	0.39487	0.159955	0.201437	0.158171
0.176968	0.155846	0.392652	0.157498	0.20525	0.162991
0.169556	0.160039	0.380343	0.151706	0.211823	0.173649
0.172324	0.165698	0.386829	0.159968	0.199285	0.167489
0.177453	0.17227	0.390907	0.16675	0.209002	0.174322
0.180735	0.178622	0.373794	0.160083	0.208556	0.17665
0.183641	0.187735	0.379614	0.15955	0.21094	0.178327
0.187222	0.189021	0.383793	0.154767	0.21372	0.181121
0.185709	0.187841	0.383173	0.147628	0.213458	0.181587
0.189784	0.191095	0.386473	0.145858	0.213841	0.180337
0.1928	0.19431	0.393638	0.154842	0.215392	0.182684
0.200132	0.194757	0.37934	0.151627	0.217824	0.182936
0.19559	0.194991	0.37308	0.152047	0.215251	0.181608
0.202371	0.204158	0.374762	0.151418	0.217251	0.184165
0.210459	0.208155	0.378118	0.155419	0.216743	0.181325
0.213431	0.206826	0.37781	0.15641	0.219242	0.182197
0.212409	0.204432	0.38475	0.156741	0.221881	0.184141
0.229376	0.213646	0.386859	0.150855	0.220289	0.183487
0.233705	0.198804	0.417484	0.171216	0.219685	0.181457
0.225761	0.193976	0.417702	0.170398	0.206389	0.17149
0.229854	0.192616	0.422915	0.166296	0.205975	0.172268
0.199692	0.175452	0.426169	0.169966	0.20327	0.172082
0.203756	0.179253	0.429118	0.164898	0.199131	0.170567
0.206791	0.202407	0.414892	0.181633	0.213837	0.174502
0.207189	0.200062	0.422993	0.180276	0.22402	0.179446
0.205531	0.197609	0.429577	0.181813	0.223764	0.183217
0.191952	0.17774	0.441412	0.180849	0.229058	0.189588
0.197601	0.182144	0.437848	0.181649	0.231565	0.191644
0.201568	0.184423	0.436614	0.189529	0.226924	0.191558
0.203956	0.185428	0.443552	0.19494	0.228867	0.18932
0.208182	0.185704	0.443964	0.196628	0.228045	0.189159
0.207426	0.185773	0.420078	0.18861	0.228552	0.190034
0.207666	0.186355	0.426707	0.189511	0.232516	0.191844
0.212796	0.191339	0.420265	0.192769	0.230532	0.188007
0.213097	0.192055	0.422363	0.19582	0.241099	0.190389
0.22178	0.198011	0.425485	0.198775	0.23431	0.184338
0.226204	0.204785	0.430596	0.209358	0.238859	0.18672
0.226384	0.205225	0.434524	0.210827	0.234291	0.184008
0.227431	0.209717	0.409967	0.210974	0.234361	0.187704
0.231471	0.215195	0.415953	0.216108	0.231783	0.188421
0.239704	0.219967	0.397709	0.200141	0.228081	0.187084
0.239465	0.222786	0.400561	0.200063	0.232128	0.188355
0.236665	0.217922	0.406111	0.199874	0.232372	0.185935
0.242867	0.229172	0.423989	0.20167	0.232798	0.187978
0.252895	0.214109	0.425457	0.207296	0.232523	0.170172
0.247329	0.202798	0.43089	0.2155	0.232978	0.166792
0.243207	0.200168	0.429233	0.208509	0.233767	0.166503
0.243147	0.195012	0.434705	0.216268	0.229432	0.160533
0.247988	0.205582	0.455247	0.218738	0.228384	0.160358
0.249145	0.208709	0.44919	0.214384	0.232457	0.16375
0.248088	0.208417	0.44613	0.205183	0.237837	0.168044
0.233896	0.198871	0.440652	0.199202	0.23097	0.161172
0.236073	0.200537	0.443484	0.197069	0.231776	0.163255
0.214246	0.195226	0.44616	0.202869	0.225707	0.159335
0.208958	0.198679	0.439741	0.195713	0.226877	0.159751
0.211578	0.202969	0.458602	0.205992	0.261255	0.171749
0.215607	0.200853	0.455185	0.206356	0.264528	0.174641
0.212416	0.204504	0.447854	0.205756	0.276624	0.179003
0.213593	0.205446	0.456637	0.212049	0.277203	0.177446
0.222489	0.220597	0.46573	0.213782	0.273737	0.17645
0.191544	0.201719	0.467757	0.2145	0.247412	0.168326
0.206515	0.207477	0.477025	0.212235	0.246579	0.167499
0.210937	0.210329	0.48873	0.209172	0.242235	0.16392
0.214008	0.206836	0.488574	0.208009	0.240099	0.163066
0.209454	0.209868	0.492516	0.208177	0.245126	0.161106
0.207187	0.209273	0.499934	0.208273	0.254329	0.167424
0.206345	0.209603	0.504533	0.212928	0.251623	0.165932
0.205684	0.207874	0.502323	0.218048	0.245841	0.162447
0.205323	0.206932	0.500576	0.222356	0.246113	0.163599
0.200013	0.202648	0.490466	0.222546	0.234867	0.159497
0.204574	0.204485	0.484585	0.221917	0.234804	0.158996
0.193224	0.194436	0.478349	0.225812	0.233353	0.159583
0.18553	0.181705	0.471544	0.219669	0.235489	0.158944
0.183825	0.174625	0.458448	0.206855	0.234504	0.155726
0.194516	0.177775	0.455424	0.207881	0.24136	0.161864
0.194757	0.178396	0.450925	0.210743	0.235612	0.160844
0.193941	0.17406	0.442855	0.216266	0.233997	0.160431
0.196058	0.174894	0.457617	0.237031	0.230205	0.156194
0.19294	0.166548	0.457621	0.242626	0.217512	0.150838
0.197677	0.171967	0.450665	0.244455	0.219167	0.152762
0.203266	0.180835	0.451039	0.237882	0.219243	0.150246
0.193615	0.196557	0.452703	0.247088	0.22759	0.15421
0.194697	0.199257	0.457212	0.254485	0.229658	0.156744
0.191738	0.195473	0.460002	0.260611	0.229537	0.157492
0.171063	0.178512	0.466492	0.254504	0.220797	0.15388
0.171544	0.179743	0.466087	0.255902	0.227056	0.159002
0.167298	0.170104	0.472066	0.251707	0.234235	0.163924
0.166877	0.169029	0.45742	0.24476	0.239065	0.168558
0.175414	0.178405	0.470586	0.267076	0.23877	0.173269
0.179472	0.180316	0.478607	0.27703	0.242758	0.177277
0.174651	0.178184	0.48748	0.276225	0.208278	0.166771
0.173714	0.178511	0.493197	0.266129	0.207775	0.165997
0.195714	0.189627	0.517416	0.249913	0.199298	0.162811
0.202739	0.191324	0.51213	0.253817	0.2059	0.169732
0.204641	0.194639	0.503168	0.237819	0.209689	0.175262
0.197607	0.176336	0.504834	0.243197	0.20924	0.17548
0.197908	0.177111	0.504451	0.244629	0.210138	0.175654
0.201176	0.178763	0.511264	0.241261	0.207592	0.175041
0.177059	0.169961	0.519334	0.239334	0.23073	0.189148
0.177995	0.1638	0.494246	0.225185	0.229192	0.190088
0.18029	0.164487	0.49581	0.223824	0.223942	0.185784
0.195627	0.180889	0.493179	0.222606	0.258738	0.206984
0.192423	0.179864	0.50399	0.23042	0.277116	0.204125
0.193324	0.182091	0.506978	0.22316	0.282471	0.209268
0.191391	0.182352	0.5039	0.221416	0.283992	0.211659
0.193734	0.183064	0.501527	0.217774	0.28374	0.212381
0.181374	0.180441	0.486118	0.207082	0.29835	0.219111
0.198231	0.195108	0.492757	0.213239	0.303661	0.22416
0.196475	0.195765	0.494972	0.21588	0.308955	0.229588
0.198987	0.19939	0.481764	0.207443	0.302509	0.224672
0.191437	0.195347	0.477989	0.214903	0.29884	0.22453
0.206175	0.188585	0.478623	0.214867	0.286765	0.216109
0.202796	0.186326	0.468433	0.214631	0.294573	0.22006
0.210246	0.202589	0.463311	0.212576	0.303618	0.220721
0.241215	0.217795	0.463684	0.212132	0.302805	0.21951
0.242778	0.217418	0.457532	0.211793	0.307176	0.21984
0.247738	0.217355	0.446438	0.212814	0.308956	0.223753
0.249301	0.221125	0.442486	0.206573	0.298798	0.211969
0.249386	0.223295	0.447708	0.204962	0.293618	0.207068
0.245554	0.220068	0.448841	0.210041	0.2896	0.206037
0.250011	0.219421	0.441925	0.217068	0.289459	0.205789
0.242195	0.213824	0.443759	0.221187	0.332119	0.227971
0.236646	0.207525	0.45061	0.221562	0.333733	0.22883
0.244485	0.211461	0.451383	0.21793	0.330331	0.225372
0.226788	0.205979	0.467331	0.210452	0.329725	0.222283
0.228433	0.214289	0.464788	0.205848	0.324186	0.220395
0.230349	0.223866	0.462116	0.204149	0.328632	0.21867
0.234323	0.237265	0.465103	0.207999	0.392075	0.212465
0.232917	0.23209	0.439155	0.18472	0.546831	0.276
0.236025	0.231737	0.434358	0.180231	0.560684	0.286806
0.236279	0.230473	0.432785	0.178059	0.551327	0.277688
0.240444	0.231017	0.450893	0.178884	0.536724	0.269304
0.243823	0.233491	0.44592	0.172372	0.534506	0.268527
0.244184	0.234339	0.444141	0.158718	0.53481	0.267006
0.244064	0.234056	0.430835	0.152061	0.537218	0.265797
0.236942	0.224502	0.427935	0.155056	0.503957	0.244659
0.243382	0.221635	0.426544	0.153964	0.48402	0.238495
0.243046	0.222634	0.422725	0.152494	0.482115	0.235581
0.258542	0.231479	0.435316	0.163081	0.481592	0.236579
0.261461	0.232598	0.423792	0.150116	0.51433	0.247734
0.258506	0.233083	0.421618	0.151227	0.514962	0.240831
0.250339	0.225162	0.399947	0.134397	0.500537	0.229821
0.24322	0.221939	0.404803	0.140085	0.498381	0.22414
0.24521	0.221478	0.384388	0.158099	0.498515	0.222091
0.236153	0.236384	0.387596	0.144519	0.509701	0.222731
0.224441	0.227703	0.390321	0.155248	0.50999	0.221563
0.216171	0.21428	0.42868	0.147229	0.55277	0.25092
0.192657	0.201043	0.429166	0.152313	0.57226	0.258981
0.192675	0.216641	0.425574	0.160311	0.580337	0.268876
0.190872	0.211922	0.418043	0.165057	0.577748	0.266181
0.191232	0.212864	0.422895	0.164087	0.578425	0.266257
0.190486	0.208738	0.434102	0.163434	0.580528	0.267466
0.198775	0.209367	0.431108	0.160267	0.581591	0.268837
0.202108	0.218011	0.429963	0.161846	0.535161	0.245129
0.213468	0.243683	0.438612	0.161949	0.542603	0.253129
0.206658	0.251332	0.441001	0.161712	0.539717	0.263858
0.246049	0.218259	0.448599	0.164902	0.492012	0.279004
0.239358	0.207346	0.440307	0.160579	0.382398	0.22884
0.236777	0.20707	0.432376	0.160455	0.380588	0.226786
0.233608	0.209696	0.435005	0.165201	0.381467	0.227672
0.234816	0.211709	0.440951	0.18114	0.384032	0.229616
0.222024	0.206305	0.438915	0.168638	0.390686	0.235712
0.221483	0.20487	0.432734	0.16418	0.388704	0.235637
0.220005	0.203155	0.430343	0.159856	0.388485	0.234681
0.221281	0.200122	0.444357	0.169067	0.388254	0.235902
0.221458	0.202435	0.445945	0.170456	0.393972	0.240228
0.213182	0.203763	0.451588	0.164216	0.386062	0.233169
0.204381	0.210694	0.454857	0.157337	0.377486	0.242221
0.204694	0.205525	0.467286	0.165843	0.37963	0.242289
0.204454	0.204874	0.455151	0.170184	0.378077	0.241345
0.203276	0.204122	0.458757	0.172527	0.377766	0.240213
0.205055	0.2065	0.444305	0.168263	0.376906	0.239737
0.196398	0.196902	0.453185	0.168266	0.373473	0.238597
0.196338	0.196737	0.457588	0.174697	0.375993	0.242925
0.197414	0.205551	0.461501	0.169945	0.371525	0.246058
0.199037	0.210001	0.447393	0.179699	0.370233	0.249184
0.196598	0.206011	0.446035	0.175776	0.375806	0.249713
0.188552	0.196252	0.454226	0.18158	0.387823	0.259529
0.195558	0.199198	0.453449	0.172367	0.357222	0.252692
0.198566	0.198037	0.466308	0.177798	0.336944	0.247664
0.198025	0.196604	0.477457	0.183401	0.339117	0.244612
0.198566	0.198037	0.486401	0.193087	0.338393	0.244545
0.195345	0.191968	0.470319	0.202283	0.338003	0.243552
0.190897	0.180244	0.485799	0.199492	0.346043	0.25063
0.191017	0.180559	0.481189	0.201687	0.3429	0.250015
0.190201	0.180852	0.489325	0.203542	0.342152	0.24941
0.167151	0.154608	0.491154	0.20416	0.334175	0.244125
0.171492	0.161012	0.491191	0.204477	0.372656	0.27083
0.176987	0.171358	0.499795	0.209275	0.388161	0.278198
0.17712	0.166829	0.50099	0.207885	0.386162	0.273386
0.178297	0.167258	0.503209	0.202436	0.386848	0.274639
0.176939	0.166357	0.512176	0.20699	0.388351	0.273456
0.130711	0.181329	0.549096	0.218017	0.329161	0.244969
0.130195	0.182461	0.541013	0.214518	0.347057	0.248602
0.129714	0.18117	0.535675	0.211254	0.335975	0.237474
0.129078	0.182026	0.52808	0.21773	0.336162	0.235571
0.128176	0.1796	0.520715	0.205845	0.332729	0.23207
0.124551	0.177024	0.476391	0.213793	0.323354	0.224282
0.125573	0.179777	0.484487	0.194316	0.324239	0.22315
0.133446	0.188409	0.48311	0.190841	0.329216	0.22271
0.158862	0.189499	0.48312	0.194308	0.332624	0.225432
0.160691	0.196882	0.517516	0.191185	0.338359	0.225836
0.158477	0.191639	0.512572	0.197435	0.340575	0.229294
0.156654	0.18866	0.516706	0.195935	0.316427	0.214067
0.154069	0.181972	0.511624	0.187514	0.314316	0.210914
0.156899	0.186657	0.495263	0.193714	0.314353	0.212016
0.164569	0.204139	0.499924	0.195723	0.315822	0.217458
0.164809	0.204765	0.490361	0.190416	0.317618	0.219333
0.171716	0.201236	0.495889	0.1875	0.321466	0.217931
0.173111	0.199876	0.495894	0.190185	0.325255	0.215986
0.174804	0.193958	0.514345	0.189081	0.323298	0.211489
0.174899	0.191954	0.509239	0.181087	0.311241	0.204389
0.184187	0.195222	0.533293	0.190166	0.297475	0.195016
0.178133	0.184673	0.543275	0.203971	0.30141	0.197939
0.170471	0.186674	0.541843	0.197667	0.297239	0.193792
0.175097	0.187086	0.530203	0.191439	0.289677	0.190947
0.176479	0.185379	0.542155	0.19607	0.292648	0.193859
0.176356	0.184932	0.573981	0.223505	0.3123	0.199357
0.177619	0.18807	0.570591	0.229084	0.308172	0.193503
0.177258	0.187172	0.558986	0.22464	0.308961	0.196623
0.17852	0.190321	0.560721	0.226426	0.308882	0.198397
0.191044	0.21321	0.565538	0.218718	0.310468	0.197314
0.190984	0.213058	0.563906	0.217565	0.311602	0.201168
0.210296	0.215162	0.57899	0.225134	0.311508	0.200247
0.218049	0.223343	0.565712	0.221805	0.269885	0.179239
0.213046	0.215551	0.554605	0.215142	0.254344	0.172649
0.213626	0.200163	0.562236	0.21879	0.254932	0.174616
0.207136	0.195208	0.564633	0.224125	0.255665	0.176637
0.213195	0.198395	0.555953	0.216834	0.253981	0.174182
0.217093	0.201107	0.578696	0.222475	0.250248	0.17882
0.234982	0.193381	0.570537	0.224668	0.251413	0.179919
0.241601	0.198742	0.559972	0.2224	0.283608	0.193998
0.241481	0.198437	0.562911	0.222139	0.290766	0.198354
0.237829	0.195862	0.566017	0.209414	0.297814	0.204542
0.209934	0.185388	0.553123	0.219796	0.286285	0.196127
0.218039	0.190233	0.554957	0.220878	0.28604	0.195825
0.220716	0.208352	0.542761	0.219447	0.296342	0.205068
0.222339	0.212568	0.54736	0.225435	0.296394	0.205152
0.223301	0.215074	0.545526	0.224441	0.296877	0.204803
0.215305	0.206276	0.551385	0.225556	0.295112	0.204782
0.209655	0.191534	0.585248	0.224703	0.290109	0.20168
0.207877	0.189109	0.582281	0.222865	0.285046	0.200833
0.208827	0.205929	0.565928	0.210631	0.284562	0.200999
0.211772	0.20727	0.534502	0.19014	0.297026	0.212226
0.211892	0.207578	0.531026	0.181702	0.296851	0.209059
0.205391	0.201145	0.531766	0.188015	0.297426	0.21035
0.221088	0.197939	0.527312	0.193371	0.295024	0.210713
0.226811	0.208492	0.545638	0.20434	0.273347	0.202353
0.226901	0.208126	0.56235	0.20002	0.308041	0.218532
0.231061	0.207834	0.548133	0.198148	0.30805	0.221204
0.225293	0.204937	0.542667	0.194226	0.303164	0.218767
0.224246	0.205719	0.543322	0.193107	0.280304	0.211671
0.22903	0.215977	0.510106	0.196039	0.279214	0.209862
0.232034	0.221218	0.506763	0.20035	0.289049	0.218812
0.230892	0.21818	0.515775	0.206598	0.291887	0.219956
0.231012	0.2185	0.514414	0.210848	0.319074	0.234095
0.22301	0.201719	0.515855	0.205845	0.315412	0.229673
0.229154	0.20691	0.519531	0.201222	0.314599	0.232218
0.199612	0.195511	0.528896	0.209672	0.311268	0.230528
0.198675	0.19555	0.525203	0.211599	0.310135	0.230628
0.190667	0.198598	0.52902	0.209128	0.305895	0.227682
0.209845	0.20682	0.514035	0.212688	0.307459	0.229326
0.204232	0.20847	0.520411	0.21862	0.322671	0.244131
0.204953	0.20265	0.501221	0.210978	0.32149	0.24297
0.211063	0.203987	0.490069	0.199046	0.318261	0.240495
0.212686	0.208249	0.48912	0.199325	0.31305	0.23917
0.197137	0.213948	0.481248	0.197867	0.313265	0.237423
0.215035	0.219783	0.46869	0.189855	0.291578	0.219735
0.22084	0.227287	0.43948	0.174389	0.2933	0.220653
0.218485	0.226097	0.440666	0.178692	0.29137	0.224153
0.218004	0.224877	0.441899	0.178789	0.282923	0.219921
0.233865	0.223547	0.439199	0.181116	0.274924	0.214831
0.227288	0.220749	0.43059	0.187264	0.285842	0.215137
0.23118	0.223942	0.433843	0.190676	0.28372	0.212533
0.234076	0.226962	0.424848	0.179081	0.328236	0.237634
0.229037	0.217882	0.428499	0.183609	0.328024	0.231699
0.230935	0.21583	0.453666	0.190495	0.375064	0.255762
0.23831	0.220138	0.446508	0.181325	0.381765	0.25946
0.245284	0.222345	0.44293	0.172549	0.382554	0.260851
0.247027	0.2264	0.450346	0.16736	0.384793	0.262497
0.246786	0.225839	0.441482	0.174963	0.38642	0.26713
0.240953	0.213299	0.436319	0.171861	0.374584	0.258364
0.237309	0.21164	0.44531	0.173659	0.382323	0.26533
0.239448	0.214814	0.443478	0.177905	0.391579	0.273612
0.215365	0.215031	0.432908	0.185301	0.398407	0.280224
0.213711	0.217738	0.435978	0.192662	0.416481	0.290755
0.213711	0.217738	0.443697	0.196827	0.417458	0.293619
0.213757	0.209326	0.451833	0.207703	0.402869	0.283599
0.212302	0.216257	0.442228	0.198821	0.447408	0.313886
0.211701	0.21475	0.460914	0.207438	0.446274	0.317412
0.203277	0.200415	0.448228	0.207123	0.446086	0.31753
0.204779	0.20412	0.413907	0.209804	0.419684	0.296915
0.206836	0.203949	0.410596	0.207923	0.421122	0.298365
0.204259	0.196366	0.41872	0.207849	0.421833	0.295612
0.20422	0.195307	0.414733	0.209147	0.472657	0.316439
0.203403	0.196707	0.421094	0.222593	0.453761	0.305245
0.20522	0.195984	0.425819	0.213413	0.45735	0.305648
0.208598	0.199758	0.442758	0.212201	0.460993	0.308475
0.203376	0.20078	0.435154	0.201713	0.464194	0.310485
0.201633	0.197249	0.417057	0.198202	0.475939	0.31659
0.202758	0.195652	0.427063	0.203246	0.476284	0.319562
0.187085	0.192242	0.442577	0.202626	0.468814	0.314111
0.185621	0.187014	0.450405	0.208434	0.470053	0.314292
0.184744	0.18649	0.454016	0.204386	0.464545	0.308461
0.173585	0.194811	0.455504	0.208532	0.460223	0.316594
0.170689	0.191646	0.447729	0.192629	0.463775	0.318344
0.173444	0.19848	0.452404	0.187249	0.453419	0.312408
0.172111	0.19937	0.467442	0.185689	0.479275	0.31906
0.173649	0.200964	0.466425	0.183581	0.476278	0.317347
0.170092	0.196669	0.459363	0.179206	0.478167	0.319553
0.167798	0.195508	0.48529	0.183788	0.440661	0.294228
0.160723	0.189981	0.484639	0.185481	0.434934	0.293686
0.160953	0.195093	0.475412	0.177658	0.436617	0.293794
0.149911	0.196659	0.469479	0.172482	0.431424	0.296985
0.150069	0.194141	0.473037	0.165829	0.434435	0.3006
0.150181	0.194918	0.474438	0.166767	0.418161	0.293457
0.173512	0.202069	0.47519	0.171807	0.446542	0.304147
0.1754	0.209162	0.486545	0.176546	0.428083	0.295304
0.174741	0.209577	0.492964	0.180163	0.477855	0.324998
0.171605	0.206307	0.490335	0.186969	0.471215	0.327487
0.171364	0.205696	0.499287	0.184692	0.459923	0.31011
0.158995	0.195047	0.496861	0.184848	0.425286	0.279734
0.155628	0.186712	0.513653	0.184755	0.425627	0.280454
0.157467	0.189017	0.514946	0.187056	0.420171	0.278683
0.160231	0.191663	0.516474	0.188287	0.412017	0.272434
0.157636	0.189809	0.511679	0.184103	0.428564	0.280111
0.158415	0.192097	0.527889	0.182525	0.431925	0.28089
0.156301	0.191397	0.537534	0.181939	0.431844	0.283282
0.155449	0.193991	0.540468	0.191479	0.404788	0.277054
0.151647	0.188342	0.538343	0.193254	0.406805	0.277321
0.143593	0.187391	0.550463	0.195888	0.40454	0.267772
0.15519	0.193463	0.543018	0.184836	0.402188	0.26601
0.152051	0.190437	0.572761	0.201146	0.422108	0.280947
0.147948	0.193824	0.566842	0.202023	0.425363	0.281623
0.144526	0.194976	0.575854	0.189567	0.428607	0.282105
0.144922	0.193787	0.578962	0.190049	0.428804	0.285636
0.13598	0.177043	0.576679	0.183447	0.438542	0.289488
0.141515	0.186011	0.57246	0.183047	0.441981	0.287996
0.140709	0.181782	0.582599	0.167188	0.441056	0.288732
0.139667	0.175741	0.586126	0.174068	0.440479	0.289739
0.146959	0.183732	0.57487	0.168559	0.437354	0.288173
0.147849	0.178886	0.576536	0.158795	0.386042	0.264747
0.175807	0.171228	0.565043	0.168985	0.422843	0.286555
0.174917	0.168671	0.565455	0.163462	0.420457	0.286444
0.17862	0.163302	0.565544	0.175616	0.433365	0.293777
0.177899	0.161462	0.573802	0.172332	0.435371	0.289509
0.17577	0.154114	0.592114	0.169003	0.435393	0.286633
0.176336	0.157494	0.592994	0.177761	0.453888	0.298026
0.154319	0.147872	0.588559	0.188866	0.48157	0.296903
0.156313	0.148916	0.575613	0.193764	0.460563	0.296353
0.161099	0.151144	0.582516	0.195741	0.468898	0.30823
0.160738	0.150237	0.583734	0.186723	0.466788	0.313719
0.161279	0.151598	0.575374	0.187225	0.463192	0.3138
0.162542	0.154785	0.576623	0.181147	0.457822	0.312885
0.168275	0.160457	0.58819	0.169785	0.466109	0.316885
0.17081	0.1629	0.590041	0.173784	0.470189	0.320596
0.172829	0.166036	0.601562	0.17476	0.471882	0.32151
0.184118	0.181416	0.594534	0.174668	0.458994	0.317943
0.180681	0.176767	0.585614	0.178787	0.456192	0.315643
0.179779	0.174502	0.586525	0.17117	0.43343	0.30264
0.179694	0.172325	0.599654	0.166082	0.430288	0.299717
0.176731	0.171472	0.571825	0.16148	0.519021	0.322713
0.179291	0.175896	0.584164	0.166646	0.52405	0.324042
0.16009	0.16884	0.603189	0.169791	0.521437	0.322008
0.164347	0.179501	0.609561	0.15979	0.503473	0.305298
0.166687	0.176231	0.598448	0.176754	0.490754	0.295436
0.166162	0.172882	0.600436	0.182163	0.493771	0.29852
0.173174	0.177084	0.605338	0.181383	0.495366	0.301771
0.173221	0.174682	0.603012	0.167201	0.484959	0.289872
0.184476	0.172695	0.596597	0.160092	0.48198	0.285807
0.175395	0.166223	0.597765	0.161438	0.48096	0.281525
0.174597	0.15938	0.59055	0.160223	0.482287	0.280619
0.177989	0.159779	0.603789	0.159646	0.497587	0.295492
0.17463	0.160916	0.597663	0.168947	0.497316	0.296463
0.167638	0.153253	0.600072	0.168292	0.500447	0.298319
0.165993	0.154012	0.600676	0.166664	0.502198	0.298277
0.17419	0.1529	0.605614	0.163046	0.490371	0.291795
0.156499	0.14886	0.592589	0.169292	0.500951	0.296195
0.173531	0.149083	0.565178	0.162683	0.51277	0.288889
0.171861	0.147407	0.574253	0.151325	0.50673	0.286368
0.167051	0.146656	0.609974	0.149796	0.502575	0.280879
0.17621	0.149425	0.589797	0.15774	0.500469	0.275216
0.18459	0.167202	0.585544	0.154482	0.536292	0.297703
0.18049	0.161162	0.574517	0.143943	0.534383	0.297043
0.182328	0.163445	0.571291	0.138654	0.532342	0.29695
0.17805	0.157402	0.559283	0.144544	0.51012	0.290241
0.178411	0.158313	0.570913	0.139235	0.48691	0.277104
0.173095	0.153921	0.571872	0.137526	0.468727	0.264707
0.164176	0.14839	0.57524	0.137815	0.463103	0.258112
0.175458	0.157639	0.557681	0.137584	0.463693	0.258734
0.18565	0.168205	0.554178	0.133594	0.501862	0.273606
0.188929	0.173804	0.547883	0.12802	0.50271	0.282044
0.190022	0.176321	0.551001	0.128352	0.551103	0.277705
0.186491	0.175019	0.549873	0.129067	0.55367	0.27633
0.183811	0.171008	0.546848	0.127113	0.554681	0.274848
0.180491	0.16791	0.551975	0.114167	0.547424	0.272843
0.170574	0.151158	0.552732	0.119114	0.550625	0.274747
0.170875	0.15189	0.54984	0.10989	0.55453	0.270916
0.174467	0.153502	0.565477	0.0999194	0.622408	0.289396
0.174527	0.153648	0.552236	0.0940688	0.627536	0.292035
0.173409	0.153256	0.583538	0.103713	0.541135	0.275502
0.173289	0.152965	0.576119	0.0996526	0.534548	0.272551
0.170729	0.149125	0.576584	0.11522	0.536479	0.274105
0.170068	0.147532	0.575294	0.119389	0.53426	0.273073
0.169828	0.146954	0.564556	0.130604	0.535297	0.27538
0.165542	0.136576	0.552839	0.140205	0.594375	0.295814
0.157653	0.135099	0.559477	0.129126	0.590981	0.296458
0.157954	0.13578	0.566684	0.146848	0.61786	0.316669
0.155888	0.135456	0.577467	0.150256	0.617715	0.316786
0.148493	0.143916	0.577162	0.152311	0.614441	0.322459
0.146767	0.144345	0.571399	0.168495	0.664965	0.327309
0.143735	0.147153	0.564982	0.171629	0.665214	0.327692
0.147797	0.151727	0.563696	0.170968	0.668839	0.329857
0.132249	0.152858	0.557495	0.185189	0.669712	0.329621
0.131542	0.153936	0.540194	0.176005	0.634786	0.307198
0.123894	0.160416	0.531778	0.182537	0.620294	0.306138
0.110891	0.138042	0.543781	0.174476	0.620356	0.308768
0.111948	0.138409	0.54559	0.176949	0.619328	0.310561
0.113125	0.139102	0.543779	0.167747	0.616426	0.311665
0.0941682	0.113825	0.535818	0.163801	0.575267	0.291764
0.0922095	0.111265	0.539776	0.161398	0.570009	0.289436
0.0937223	0.111067	0.537911	0.156098	0.606194	0.302423
0.0948613	0.108332	0.535507	0.152121	0.61016	0.300432
0.0946809	0.107951	0.52729	0.148352	0.608063	0.299647
0.104428	0.121198	0.517756	0.14249	0.674575	0.325696
0.0930256	0.108453	0.520401	0.140383	0.670045	0.328559
0.0762007	0.0877806	0.523575	0.138146	0.636477	0.347445
0.082136	0.0834326	0.511974	0.138941	0.629334	0.34545
0.0825568	0.0843706	0.5087	0.145588	0.643123	0.346022
0.0864248	0.0851363	0.51709	0.148995	0.651411	0.353504
0.086004	0.0841631	0.507306	0.158366	0.585932	0.330065
0.0844087	0.081231	0.488583	0.164586	0.584689	0.331027
0.0841683	0.0806666	0.491503	0.16656	0.587052	0.337022
0.0868483	0.0849396	0.492215	0.166428	0.611301	0.350595
0.0876649	0.0848955	0.480093	0.169108	0.613895	0.351256
0.0864626	0.0821024	0.488386	0.167119	0.610011	0.348449
0.0859817	0.0809981	0.487469	0.156261	0.608832	0.343924
0.0893609	0.0842496	0.496385	0.148579	0.542379	0.322219
0.0839957	0.0892812	0.499812	0.156033	0.581136	0.338757
0.084176	0.0897237	0.490378	0.156122	0.553695	0.319444
0.0851128	0.0900708	0.487626	0.153909	0.553303	0.319814
0.0886173	0.0920496	0.501341	0.150822	0.587405	0.329536
0.0858994	0.090195	0.500322	0.151769	0.604252	0.339961
0.085659	0.0896091	0.503261	0.145044	0.539331	0.320872
0.0857191	0.0897554	0.514323	0.139829	0.534407	0.3193
0.0865256	0.0936428	0.517841	0.145049	0.575753	0.348649
0.0856489	0.0934881	0.516289	0.15026	0.570321	0.342361
0.083761	0.091935	0.517419	0.154186	0.575972	0.345743
0.0789703	0.0963341	0.494408	0.147758	0.558779	0.329826
0.0854503	0.106095	0.478276	0.158245	0.587618	0.322149
0.0874091	0.109129	0.477845	0.158149	0.591495	0.324622
0.0832001	0.112472	0.455063	0.14782	0.592103	0.324908
0.0823235	0.112203	0.46131	0.153571	0.592892	0.326251
0.0807855	0.110298	0.46631	0.141911	0.638738	0.359448
0.0811462	0.11123	0.475673	0.147719	0.657495	0.375007
0.0810861	0.111075	0.495358	0.155326	0.660611	0.373767
0.081026	0.110919	0.493039	0.154983	0.596008	0.350253
0.0789721	0.109945	0.501936	0.133235	0.656441	0.376946
0.079453	0.111208	0.480289	0.130137	0.655538	0.375688
0.078297	0.11066	0.477175	0.118737	0.654009	0.376859
0.0786105	0.125422	0.471693	0.114026	0.642053	0.36582
0.0824571	0.128753	0.470399	0.113445	0.59797	0.345936
0.0789104	0.119132	0.484353	0.122961	0.598841	0.34608
0.085723	0.128569	0.49559	0.129844	0.623603	0.35392
0.0809783	0.125294	0.49014	0.127784	0.610862	0.34835
0.0834753	0.130164	0.496063	0.131092	0.629098	0.352704
0.0840163	0.131627	0.498665	0.131116	0.609943	0.338094
0.0816368	0.127662	0.483	0.139609	0.60679	0.334677
0.0807	0.12766	0.487746	0.141965	0.604049	0.337966
0.0829672	0.129727	0.488232	0.142786	0.646034	0.346998
0.0868595	0.132755	0.498563	0.144837	0.649983	0.346386
0.0872202	0.133723	0.497724	0.158251	0.659371	0.351233
0.0872202	0.133723	0.499128	0.148824	0.654632	0.350153
0.0805077	0.122639	0.498019	0.149177	0.621338	0.337159
0.0820105	0.126664	0.508144	0.154027	0.689424	0.332539
0.0834911	0.127201	0.519797	0.160469	0.654443	0.318739
0.0846882	0.131283	0.512232	0.154451	0.656663	0.320136
0.0837865	0.128827	0.505306	0.157851	0.661743	0.311373
0.0843876	0.130464	0.501031	0.156974	0.666366	0.31575
0.0872831	0.133083	0.506209	0.15698	0.623057	0.301009
0.100891	0.127475	0.497493	0.169654	0.622626	0.303247
0.100771	0.127162	0.50206	0.170746	0.61985	0.30746
0.101828	0.127375	0.490354	0.169688	0.618356	0.304469
0.104713	0.1349	0.489936	0.16603	0.620962	0.309604
0.104834	0.135215	0.488271	0.154913	0.620891	0.309964
0.103631	0.132069	0.49039	0.161466	0.593792	0.307117
0.0989648	0.122811	0.48262	0.164635	0.631995	0.32209
0.0970662	0.120324	0.488796	0.147656	0.632589	0.317456
0.0984617	0.118702	0.481678	0.145606	0.629378	0.314211
0.100699	0.119489	0.487508	0.144592	0.608136	0.319821
0.105846	0.125329	0.503674	0.143305	0.618157	0.324333
0.106146	0.126087	0.516386	0.142727	0.692839	0.334075
0.105966	0.125632	0.504426	0.144501	0.694187	0.337253
0.105906	0.12548	0.511892	0.146824	0.691415	0.334583
0.105966	0.125632	0.522968	0.163358	0.633805	0.30484
0.106379	0.12831	0.517038	0.17466	0.63522	0.306162
0.100702	0.110876	0.514206	0.171914	0.782336	0.326282
0.100174	0.110482	0.503618	0.172018	0.830556	0.334043
0.103013	0.113814	0.500262	0.1671	0.852768	0.326319
0.0967955	0.112717	0.503335	0.170656	0.841474	0.319278
[truncated: 99 more rows]

## Sheet: Fig. 1i
	G1-sorted		S/G2-sorted
Elapsed (days)	%	SEM	%	SEM
0	100	0	100	0
0.048	62.0824	5.67561	97.2191	8.92124
0.167	58.3442	6.17356	80.5898	1.86637
0.209	55.7941	6.29469	75.5506	4.27398
0.25	55.9009	6.73443	73.2643	3.05151
0.292	54.7819	6.50767	69.6342	5.8044
0.334	53.5015	6.82724	69.8208	3.86338
0.375	52.3146	6.37188	68.0664	2.109
0.417	51.5606	6.14116	66.3121	0.35461
0.459	49.4712	6.11765	66.7507	0.793206
0.5	48.7205	6.19185	66.3401	4.93654
0.542	48.3433	6.09665	66.592	2.55692
0.584	47.9543	6.28928	64.3057	3.7794
0.625	46.3267	6.35375	65.1829	2.9022
0.667	45.5883	5.57309	65.9015	5.37514
0.709	44.4716	5.80576	69.2516	5.2165
0.75	43.8634	5.44588	66.3401	4.93654
0.792	42.406	5.36842	67.1239	3.08884
0.834	41.8156	5.28466	69.4382	7.15752
0.875	41.0322	5.01936	71.2859	6.37365
0.917	40.8307	4.59385	71.5379	3.99403
0.959	40.6816	5.3849	74.3561	3.30347
3.095	32.32	9.72578	121.379	7.34416
3.137	31.2449	10.0502	123.666	6.12169
3.179	32.7173	10.503	116.648	13.1392
3.22	33.4629	10.3004	121.501	13.6058
3.262	32.9961	10.8824	121.566	9.28518
3.304	35.2664	12.1229	120.091	13.9511
3.345	34.4384	11.6458	132.074	28.5648
3.387	34.2458	11.1987	138.68	27.277
3.429	34.9581	11.3443	133.324	31.5696
3.47	34.198	11.5095	135.564	4.86189
3.512	36.3498	12.1357	135.433	13.5032
3.554	35.7343	10.6015	134.621	10.0597
3.595	34.9375	11.1651	143.356	10.8996
3.637	34.9431	11.246	139.66	12.4673
3.679	36.7003	11.9648	148.246	1.75439
3.72	36.2284	11.6936	150.56	5.82307
3.762	35.7861	12.3651	146.491	3.50877
3.804	37.871	11.5505	155.347	10.6103
3.845	37.4037	12.3536	154.097	7.60545
3.887	38.7603	12.8655	147.966	1.15715
3.929	38.5638	14.0512	158.417	7.54013
3.97	39.024	13.0369	156.85	11.2355
4.012	38.8193	14.0241	160.517	4.37663
4.054	38.8515	14.0718	162.99	5.09518
4.095	37.5489	13.9354	161.236	6.84957
4.137	38.2584	13.6593	163.55	10.9183
4.179	39.6979	14.0466	156.038	7.79209
4.22	40.3806	13.7037	167.619	13.2325
4.262	41.0356	14.4181	167.432	11.2915
4.304	42.0094	14.6204	165.995	6.34565
4.345	41.6916	14.3695	169.784	5.74841
4.387	41.6594	14.0116	165.491	11.1049
4.429	41.8196	14.3816	169.877	6.71892
4.47	42.3627	14.4065	164.427	10.0411
4.512	42.208	14.6773	162.925	9.41583
4.554	43.8284	15.6311	166.62	7.84808
4.595	44.431	15.7788	166.555	12.1687
4.637	43.4929	15.3487	169.56	13.4192
4.679	43.2909	16.0216	173.88	13.3539
4.72	43.7778	16.372	174.851	13.4472
4.762	44.4216	16.8947	177.884	19.9888
4.804	44.7721	17.0037	181.047	17.8891
4.845	45.3625	16.2367	173.162	10.8809
4.887	44.7187	16.5469	188.624	16.6947
4.929	43.4216	16.7277	188.783	13.3445
4.97	43.2764	16.7131	193.197	14.2497
5.012	43.1785	16.8553	191.629	17.9451
5.054	44.5206	16.9667	191.881	15.5655
5.095	43.2491	17.6112	187.066	5.48712
5.137	44.5084	17.5464	194.168	14.343
5.179	46.7464	18.3598	185.405	8.21202
5.22	46.9217	18.5818	199.207	16.7507
5.262	48.8948	19.798	193.449	11.8701
5.304	47.7224	18.9318	197.891	18.0664
5.345	48.9154	19.1027	181.934	2.109
5.387	48.4797	18.7221	187.411	4.07801
5.429	48.9427	19.2302	196.174	10.209
5.47	50.0734	19.2344	196.109	14.5297
5.512	50.6343	19.59	199.739	17.2826
5.554	51.6793	19.6989	206.812	20.8473
5.595	50.8746	19.7664	207.848	16.62
5.637	51.406	19.2868	214.548	16.3027
5.679	51.8384	20.8759	214.866	9.60246
5.72	52.9997	20.653	227.165	17.5159
5.762	53.1099	20.3107	226.978	15.5748
5.804	52.4416	20.605	234.77	21.6125
5.845	51.9903	20.5362	226.381	19.3636
5.887	52.2485	21.2039	238.68	27.277
5.929	51.6876	20.4729	236.646	26.1198
5.97	51.9898	21.5732	246.258	26.0825
6.012	51.0282	21.4644	244.756	25.4573
6.054	50.9748	20.9962	252.958	25.7652
6.095	50.3844	20.3525	248.106	25.2986
6.137	51.1857	20.6512	243.692	24.3934
6.179	49.725	20.4261	239.53	21.1086
6.22	50.3121	21.185	242.283	24.7387
6.262	53.3547	21.7011	253.49	26.2971
6.304	52.2747	21.1534	251.362	24.1695
6.345	51.5474	20.9229	255.216	19.2516
6.387	51.9748	21.7218	253.275	19.0649
6.429	53.2362	21.5523	254.153	18.1878
6.47	51.8885	21.3581	251.745	13.1486
6.512	52.1228	21.5037	245.203	10.1157
6.554	54.1415	21.4416	242.292	9.83576
6.595	54.6251	22.4562	246.771	6.42031
6.637	54.8772	22.7491	253.313	9.45315
6.679	54.2684	22.604	253.434	15.7148
6.72	53.2034	21.0217	257.288	10.7969
6.762	56.729	22.9419	260.89	8.25868
6.804	56.3167	22.2361	284.929	18.2624
6.845	57.8631	22.8746	277.445	20.4274
6.887	59.2225	23.4854	277.193	22.807
6.929	61.14	23.864	273.068	9.91041
6.97	60.5345	23.6845	290.845	19.7928
7.012	61.0509	23.4393	284.155	5.20717
7.054	60.2613	23.3	294.168	14.343
7.095	51.3265	22.9173	288.251	12.8126
7.137	52.4366	23.5876	273.694	11.4128
7.179	52.1517	23.6459	271.379	7.34416
7.22	53.1995	23.8085	272.882	7.96939
7.262	52.0632	23.4452	269.317	0.895857
7.304	52.5234	22.9847	274.067	15.2949
7.345	51.6626	22.8488	270.969	13.0739
7.387	52.8083	23.2341	269.121	13.8578
7.429	52.5501	23.5046	266.769	19.4009
7.47	52.7516	24.0167	280.608	18.3277
7.512	52.716	24.0297	287.831	33.4453
7.554	52.0605	23.4235	276.82	18.925
7.595	51.9419	22.9919	284.416	37.9246
7.637	53.5506	23.2521	285.05	24.5241
7.679	52.1378	23.0973	281.234	19.8302
7.72	52.3426	23.2839	274.72	22.0885
7.762	53.298	24.2448	297.695	31.0284
7.937	53.9807	24.4142	301.773	18.4397
7.979	55.058	24.8672	307.437	22.3498
8.069	54.028	24.2255	291.881	15.5655
8.111	55.521	25.0379	294.7	14.875
8.152	55.4169	24.8068	293.57	18.1318
8.194	56.5126	25.0118	287.682	21.8925
8.236	54.8143	24.9977	294.354	16.2841
8.277	55.2572	24.9416	290.5	21.2019
8.319	54.1143	24.3105	302.174	27.6129
8.361	54.7765	24.9048	299.487	19.6622
8.402	53.9663	25.1959	292.572	12.7473
8.444	55.5449	24.9657	288.624	16.6947
8.486	56.1475	25.0557	291.443	16.0041
8.527	56.3223	26.335	307.372	26.6704
8.569	56.64	25.5223	307.465	27.6409
8.611	57.7417	25.2271	311.254	27.0437
8.652	57.8753	23.9137	311.376	33.3053
8.694	56.7947	26.4984	313.382	29.1713
8.736	55.5249	24.6776	303.77	29.2087
8.777	59.4122	24.7687	312.663	26.6984
8.819	61.6024	26.2334	318.953	32.1109
8.861	58.8157	24.9744	313.634	26.7917
8.902	66.5764	24.6325	310.974	24.1321
8.944	59.1807	25.7327	319.522	23.031
8.986	62.3836	26.0562	310.722	26.5118
9.089	62.4994	26.5927	343.598	23.4229
9.131	60.9591	25.466	343.057	37.794
9.172	59.7511	25.1842	334.071	39.3337
9.214	59.0895	24.98	329.75	39.399
9.256	61.0125	25.6743	324.057	30.1978
9.297	60.5229	25.1776	331.57	33.324
9.339	61.1639	25.6816	329.75	39.399
9.381	60.4633	25.9515	330.907	41.4334
9.422	61.7687	27.1445	331.626	43.9063
9.464	60.169	26.9818	334.071	39.3337
9.506	60.5991	26.8191	334.92	33.1654
9.547	61.362	27.0205	332.475	37.738
9.589	59.0978	26.1611	330.879	36.1422
9.631	58.5369	25.7292	329.815	35.0784
9.672	54.072	27.5192	324.309	27.8182
9.797	55.856	27.3295	334.173	25.4013
9.839	55.1048	27.9103	334.267	26.3718
9.881	54.9384	27.5879	335.965	14.0351
9.922	53.6474	27.6254	339.156	17.2266
9.964	53.4961	27.63	341.816	19.8862
10.006	55.0308	27.7959	343.16	23.8615
10.043	56.7318	28.2988	347.135	25.2053
10.084	54.3191	27.1008	345.689	35.1624
10.126	54.0575	26.8716	339.623	22.0791
10.168	54.6095	27.1944	337.579	35.8249
10.209	54.2412	27.4622	328.201	13.2885
10.251	54.6924	27.8429	327.921	10.377
10.293	54.9206	27.8835	331.962	7.40015
10.334	55.6685	28.3043	327.828	9.4065
10.376	55.9088	29.161	351.362	24.1695
10.418	55.6451	28.833	327.174	2.61292
10.459	56.906	29.3489	341.545	2.07167
10.501	54.0954	27.991	346.398	2.53826
10.543	57.5203	30.0318	363.167	21.9392
10.584	56.1225	29.8767	362.915	24.3188
10.626	57.0902	29.9542	358.436	27.7342
10.668	58.0517	31.0996	364.418	24.944
10.709	58.3722	31.0361	362.262	17.5252
10.751	58.4318	31.57	366.928	16.0508
10.793	59.8118	31.7005	358.287	16.1814
10.834	59.3427	31.6872	366.489	16.4894
10.876	60.061	31.7543	361.478	19.3729
10.918	59.711	30.8147	356.626	18.9063
10.959	60.3816	31.6869	353.835	24.888
11.001	59.7522	31.2244	358.567	19.0929
11.043	59.242	30.4978	355.03	17.3106
11.084	60.2391	30.9149	357.316	16.0881
11.126	61.9363	32.3005	362.607	16.1161
11.168	60.4138	31.0756	367.675	23.8149
11.209	61.0254	30.937	365.202	23.0963
11.251	60.5691	30.1694	366.741	14.1097
11.293	60.9931	30.9767	365.388	25.0373
11.334	61.3703	30.8172	367.926	21.4352
11.376	62.501	31.3084	374.505	14.8563
11.418	61.0999	30.8924	390.631	12.5607
11.459	64.6678	29.4205	384.211	15.7895
11.501	62.6045	31.3986	391.349	15.0336
11.543	65.8453	27.8216	385.741	21.7059
11.584	62.8121	31.7223	387.215	17.0399
11.626	63.8276	31.91	388.494	25.3359
11.668	63.9879	31.7112	385.713	16.4147
11.709	63.9639	31.5012	390.5	21.2019
11.751	62.6045	31.0788	393.132	18.5704
11.793	62.8867	31.2504	387.906	14.2217
11.834	62.8805	31.2422	376.353	14.0724
11.876	63.2606	31.0287	384.369	12.4393
11.918	64.1387	31.6205	389.474	10.5263
11.959	63.2161	30.5889	377.109	6.93356
12.001	62.7053	30.6744	377.398	5.05786
12.043	64.9077	31.8705	383.623	4.67525
12.084	62.7414	30.2875	379.619	1.95969
12.126	63.7647	31.573	384.724	3.87271
12.168	63.1738	31.2669	381.56	1.77305
12.209	65.8959	32.476	379.778	5.30982
12.251	63.2634	31.3194	392.087	12.2994
12.293	66.1035	33.0468	382.848	8.37999
12.334	65.1803	33.0294	394.149	5.85106
12.376	65.2605	32.2533	389.39	5.34714
12.418	66.2337	32.6548	402.856	10.3024
12.459	65.6639	33.1864	393.71	5.41247
12.501	67.4807	33.6734	406.43	18.1318
12.543	65.985	32.3639	405.077	7.20418
12.584	65.1748	31.6501	404.358	9.67712
12.626	67.7923	32.7386	406.7	0.317283
12.668	67.1184	32.9149	401.596	1.59574
12.709	66.6583	33.3911	401.82	6.07503
12.751	67.439	33.4726	407.895	7.89474
12.793	64.0201	30.8972	403.471	6.10302
12.834	68.1629	33.7033	401.334	18.8783
12.876	67.6999	33.5353	401.652	12.1781
12.918	62.3063	30.7743	401.866	19.4102
13.04	63.0636	30.408	412.169	33.4453
13.081	64.221	31.1073	405.44	38.4192
13.123	65.1826	32.0006	409.602	35.1344
13.165	62.8527	30.4622	411.32	27.277
13.206	61.5412	30.401	417.208	31.0377
13.248	61.4906	30.5663	413.167	28.0608
13.29	61.0365	30.3755	415.388	24.9627
13.331	62.0988	30.794	425.915	35.489
13.373	60.9447	30.3269	432.204	30.0765
13.415	62.7698	30.8503	425.821	36.4595
13.456	61.3926	30.5907	426.446	34.9571
13.498	61.1406	30.438	428.826	35.209
13.54	62.0871	31.2269	423.908	31.355
13.581	60.9146	30.6737	429.171	36.6181
13.623	60.7755	29.9174	436.31	37.374
13.665	64.5148	31.8078	428.49	48.7029
13.706	63.4465	31.4535	459.733	43.7757
13.748	65.6277	31.924	450.747	42.2359
13.79	68.5279	32.1188	465.398	39.8656
13.831	67.2781	31.7611	476.129	28.2568
13.873	69.5668	33.2492	477.753	21.3699
13.915	70.2106	33.1872	477.118	7.96939
13.956	69.3208	33.3129	477.977	29.0407
13.998	74.7456	35.5092	477.753	21.3699
14.04	73.8971	35.1279	491.9	14.2404
14.081	73.3061	34.7436	493.785	24.6361
14.123	72.7463	33.9232	492.217	20.9406
14.165	73.2293	35.0409	492.842	19.4382
14.206	72.9444	34.5428	483.707	29.4513
14.248	72.6089	33.8209	490.435	24.4774
14.29	75.7728	36.3681	493.412	28.5181
14.331	75.0517	35.4936	499.449	20.726
14.373	72.0541	34.2359	489.847	35.5916
14.415	73.7485	34.8791	488.69	37.626
14.456	71.7119	34.5745	494.382	28.4248
14.498	74.7751	36.1659	492.572	37.2527
14.54	73.0685	35.5475	482.176	35.3677
14.581	76.0216	36.2813	497.732	28.5834
14.623	76.2564	36.487	507.027	21.9205
14.665	78.8205	37.999	507.68	15.1269
14.706	79.2656	38.6121	518.729	10.2184
14.748	83.1507	38.5984	502.893	19.9141
14.831	82.1475	38.7798	537.701	7.9134
14.873	80.0792	37.7994	526.269	1.80104
14.915	83.2576	38.8967	527.492	4.08735
14.956	82.9104	39.0229	540.995	18.6543
14.998	84.2425	39.5301	555.646	16.2841
15.04	82.453	38.9888	555.394	13.9044
15.081	83.2309	39.4908	550.915	10.489
15.123	82.4702	38.9363	569.196	5.36581
15.165	86.5128	41.2829	553.919	9.23852
15.206	87.5066	42.2744	568.981	12.598
15.248	83.7378	39.5572	572.424	11.7861
15.29	85.815	41.2972	579.778	5.30982
15.331	84.7917	40.0577	570.231	9.59313
15.373	82.6783	39.5459	570.661	4.87122
15.415	80.7169	38.4307	562.523	0.242628
15.456	84.2364	40.3186	566.807	9.7891
15.498	88.3819	42.8697	569.065	3.27548
15.54	88.3229	42.9998	580.926	11.6275
15.581	88.3407	42.7732	572.602	5.05786
15.623	89.8248	43.5501	581.243	4.92721
15.665	87.7826	42.1292	564.558	1.39978
15.706	93.6564	44.8934	579.517	11.9728
15.748	96.2829	46.6127	605.468	16.872
15.79	94.5885	45.6025	598.367	8.01605
15.831	96.2033	45.8931	596.519	8.79993
15.873	95.7665	46.5808	619.532	8.12803
15.915	97.4442	46.0993	611.077	10.1997
15.956	99.2777	47.4582	611.758	22.2844
15.998	99.1741	48.0351	597.331	12.2434
16.04	101.383	47.2138	611.077	10.1997
16.123	101.846	47.9267	628.537	26.7824
16.165	101.454	47.7356	637.869	23.8335
16.206	100.916	48.5111	633.119	9.43449
16.248	104.33	49.4171	630.207	9.15454
16.29	104.808	49.6929	620.53	13.5125
16.331	103.593	49.4141	615.332	14.455
16.373	105.341	49.9825	620.409	7.25084
16.415	103.359	49.2954	617.87	10.8529
16.456	104.118	49.6902	610.489	0.91452
16.498	105.89	50.0067	619	7.59612
16.54	105.466	50.4648	612.113	5.97238
16.581	106.036	50.118	608.576	4.19
16.623	103.341	48.7329	625.971	25.0933
16.665	109.078	52.145	622.975	8.9399
16.706	112.776	53.0552	612.271	2.62225
16.79	111.615	53.1249	663.13	31.551
16.831	115.549	51.8539	671.267	36.1795
16.873	113.13	51.8814	686.618	20.8287
16.915	99.1814	51.769	668.766	30.1698
17.094	95.86	50.3783	648.274	7.04554
17.136	98.2527	50.2973	605.692	9.20119
17.177	100.208	52.0059	648.106	25.2986
17.219	98.8275	51.3596	647.63	35.349
17.261	98.1898	50.3166	658.716	30.6458
17.302	98.5454	51.5435	642.049	47.3124
17.344	98.522	51.5524	665.752	43.8223
17.386	100.27	52.1321	675.336	38.4938
17.427	101.246	53.0071	676.278	33.296
17.469	98.8687	52.1483	674.085	35.489
17.511	103.433	54.5531	671.874	17.4879
17.552	103.415	54.7969	686.459	24.1788
17.594	102.774	54.0735	693.85	21.0433
17.636	105.754	55.9653	706.215	24.6361
17.677	102.62	53.8952	706.215	24.6361
17.719	105.434	55.1616	713.289	28.2008
17.761	105.463	55.8101	722.396	32.9227
17.802	105.122	55.1271	734.295	31.6629
17.844	104.421	55.591	730.133	28.3781
17.886	105.585	55.9448	735.825	37.5793
17.927	104.852	55.4913	728.471	31.103
17.969	109.47	56.3883	735.237	26.4651
18.011	111.962	56.3296	702.146	22.3218
18.052	110.634	57.4726	744.13	23.9548
18.094	110.678	56.9389	755.748	19.7835
18.136	109.251	56.1671	747.238	11.2729
18.177	107.936	55.5777	742.572	12.7473
18.219	108.016	56.1709	735.246	11.5621
18.261	108.161	55.6088	733.968	3.26614
18.302	109.271	56.8878	731.402	1.57708
18.344	107.953	56.0833	736.217	11.6555
18.386	109.152	56.6085	741.125	22.7044
18.427	108.579	56.8562	724.468	24.4681
18.469	109.969	57.1561	737.234	37.234
18.511	110.485	56.9016	741.657	23.2363
18.552	110.571	57.335	740.929	35.6663
18.594	109.278	56.165	740.528	26.4931
18.636	107.9	55.5162	746.939	38.1672
18.677	109.532	56.3459	735.48	38.9884
18.719	112.239	57.6313	741.181	33.2867
18.761	111.975	57.4352
18.802	114.382	58.4578
18.844	111.83	56.905
18.886	114.085	58.6448
18.927	108.458	56.1723
18.969	112.295	57.8477
19.011	109.906	57.3682
19.052	109.576	57.2079
19.094	110.695	58.2225
19.136	111.529	58.7439
19.177	112.31	59.0124
19.219	111.93	58.5271
19.261	112.553	59.4213
19.302	111.028	58.167
19.344	116.019	60.9588
19.386	115.625	60.4228
19.427	116.832	61.1673
19.469	116.385	60.7405
19.511	117.162	61.176
19.552	117.008	61.1152
19.594	119.759	62.7013
19.636	117.64	61.7319
19.677	116.913	61.4706
19.719	119.391	63.084
19.761	127.081	65.1313
19.802	130.381	66.8116
19.844	126.25	64.9863
19.886	129.701	67.029
19.927	148.402	60.117
20.785	165.396	64.2904
20.827	157.616	60.7671
20.868	158.441	62.195
20.91	154.194	59.3931
20.952	158.064	61.1777
20.993	153.114	58.9317
21.035	121.144	59.2382
21.118	113.303	60.1884
21.16	113.356	60.9308
21.202	114.645	62.2062
21.243	114.295	62.4552
21.285	117.473	63.3026
21.327	116.832	63.4874
21.368	119.328	65.5525
21.41	120.194	65.1031
21.452	121.494	65.5739
21.493	120.414	65.7912
21.535	120.589	65.8371
21.577	125.495	68.4508
21.618	124.2	67.2979
21.66	119.185	64.5825
21.702	142.248	74.9699
21.966	142.185	75.164
22.051	144.521	76.639
22.093	143.687	76.6268
22.134	143.049	76.3068
22.176	143.423	76.5467
22.218	138.054	73.3675
22.259	140.265	74.0581
22.301	140.989	73.8095
22.343	140.802	73.3993
22.384	141.764	74.345
22.426	139.9	73.9123
22.468	140.797	74.3211
22.509	140.212	73.7661
22.551	141.245	74.2626
22.593	142.12	75.0965
22.634	142.132	74.1398
22.676	145.346	75.4973
22.718	146.322	77.6194
22.759	147.756	77.0054
22.801	152.244	79.1289
22.843	148.181	76.5483
22.884	149.514	76.5782
22.926	157.972	80.496
23.009	158.693	80.5691
23.048	160.227	80.9051
23.09	165.998	81.2492
23.151	163.581	79.1253
23.193	162.602	79.0978
23.234	158.901	78.067
23.276	162.204	79.5348
23.318	158.925	77.9085
23.359	156.892	76.7299
23.401	154.144	74.1299
23.443	154.539	74.4644
23.484	150.82	74.1897
23.526	148.71	73.1768
23.568	142.572	70.9331
23.609	146.71	72.3734
23.651	146.211	71.7713
23.693	160.466	76.3901
23.734	168.646	78.166
23.777	168.536	80.0353
23.822	166.606	79.2772
23.863	161.65	76.7142
23.905	154.298	74.6861
23.988	149.998	73.4105
24.03	149.66	74.2027
24.072	148.304	73.4368
24.113	149.753	73.9361
24.155	152.995	73.9062
24.217	150.671	71.8032
24.259	150.373	70.6078
24.3	148.918	70.0635
24.342	147.698	70.323
24.384	150.663	71.1365
24.425	148.23	69.1832
24.467	150.365	69.7228
24.509	149.59	69.1971
24.55	147.973	68.7635
24.592	153.805	70.508
24.634	152.025	70.3156
24.675	148.353	68.7747
24.717	150.043	68.6162
24.759	152.572	69.6968
24.8	156.474	72.2163
24.842	153.821	70.5521
24.884	155.088	71.8567
24.925	157.341	72.1811
24.967	159.415	72.6022
25.009	159.263	74.2796
25.05	157.625	73.229
25.092	160.717	75.2502
25.134	169.913	77.4889
25.175	175.447	76.3539
25.259	173.499	75.913
25.3	172.166	75.8172
25.342	171.626	76.2125
25.384	169.177	74.9346
25.425	170.782	73.5379
25.467	170.761	73.1516
25.509	165.49	72.8061
25.55	161.216	69.6985
25.592	168.499	72.2999
25.634	163.041	70.2283
25.675	163.874	69.7963
25.717	166.336	70.8866
25.759	169.762	71.3927
25.8	168.779	71.9345
25.842	169.594	71.4628
25.884	171.087	70.6684
25.925	173.809	71.8209
25.967	174.754	73.1771
26.009	174.425	73.4416
26.05	175.256	73.3809
26.092	178.52	73.7558
26.134	175.014	71.1458
26.175	176.878	71.3682
26.217	174.638	69.9222
26.259	180.886	71.083
26.3	176.882	69.1966
26.342	176.382	69.8785
26.384	173.159	68.3441
26.425	174.411	69.3253
26.467	171.329	65.7069
26.509	173.953	65.1096
26.55	168.998	65.4228
26.592	171.9	64.4327
26.634	169.424	61.8895
26.675	178.064	64.7742
26.717	199.77	67.7846
26.759	210.767	67.3327
26.8	204.042	63.374
26.842	204.053	60.5621
26.884	218.153	65.0069
26.925	213.711	61.2742
26.967	224.383	66.4168
27.009	237.567	67.5043
27.063	258.302	66.0158
27.104	252.379	61.8603
27.146	246.652	60.5507
27.188	243.153	63.1848
27.229	233.539	58.7074
27.271	237.636	57.463
27.313	235.634	59.3661
27.354	228.188	58.2383
27.396	223.587	53.8552
27.438	221.28	53.2692
27.479	216.523	54.4888
27.521	212.285	54.942
27.563	214.378	54.0162
27.604	218.953	52.7476
27.646	215.239	52.7855
27.688	215.765	51.2365
27.729	214.861	51.8553
27.771	221.158	48.2963
27.813	245.513	51.649
27.854	267.883	52.368
27.9	262.852	53.5375
27.942	260.266	50.883
27.984	258.806	53.1014
28.025	169.372	48.3763
28.109	167.873	49.1804
28.15	171.19	48.539
28.192	172.893	46.4486
28.234	178.634	46.5874
28.275	179.281	48.3217
28.317	181.722	47.8439
28.359	182.527	48.0311
28.4	183.018	48.8222
28.442	189.556	50.1582
28.484	190.013	50.3903
28.525	190.049	48.4695
28.567	190.903	48.4902
28.609	194.875	48.6585
28.65	199.012	51.5973
28.692	205.638	51.817
28.775	214.261	51.9257
28.859	218.947	50.5042
28.9	220.097	51.3691
28.94	224.779	52.4263
28.981	223.235	52.813
29.023	235.049	49.624
29.148	236.143	51.9706
29.19	234.983	50.4658
29.231	234.902	48.167
29.273	236.341	49.4185
29.315	233.743	46.595
29.356	234.639	45.7057
29.398	237.675	45.8998
29.44	236.448	45.7973
29.481	236.561	45.5887
29.523	237.48	46.1174
29.565	239.775	49.6694
29.606	240.954	49.2949
29.648	241.972	47.8407
29.69	246.495	48.8343
29.731	246.342	49.5688
29.773	256.188	50.031
29.815	254.059	52.1255
29.856	262.893	52.3703
29.94	284.11	46.4014
29.981	279.627	46.3308
30.023	279.222	47.4485
30.065	280.044	48.5118
30.106	277.537	48.3025
30.148	277.654	43.0526
30.19	277.155	42.1894
30.231	278.726	41.2784
30.273	275.623	40.1998
30.315	277.144	38.2399
30.356	270.631	37.5283
30.398	271.73	35.5126
30.44	274.085	33.6912
30.481	273.77	33.7429
30.523	277.074	33.7575
30.565	276.726	32.8976
30.606	271.925	31.1419
30.648	274.154	32.1976
30.69	275.627	32.1622
30.731	275.477	30.2668
30.773	280.467	32.787
30.815	277.045	30.9384
30.856	276.616	32.6024

## Sheet: Fig. 1j
	Cluster:	0	1	2	3	4	5	6	7
KRAS signaling	ANGPTL4	2.19848	1.00971	0.550317	0.214636	-0.787732	-0.673463	-0.752841	-0.868059
	GLRX	2.40535	0.226636	0.474177	0.529457	-0.263024	-0.22356	-0.878217	-0.782977
	CFB	2.24687	0.615272	0.49343	0.643753	-0.713804	-0.792229	-0.835625	-0.837337
	NRP1	1.85846	0.862475	0.681064	0.945188	-0.965874	-0.533616	-0.738333	-0.510197
	DUSP6	2.01638	0.961671	0.753778	0.581081	-0.758054	-0.731566	-0.687447	-0.722352
	TSPAN1	1.38712	0.991371	1.00441	1.06509	-0.185699	-0.382607	-0.931569	-0.937172
	TRIB2	2.21131	0.337418	0.306061	1.09507	-0.640466	-0.391248	-0.740736	-0.714417
	PIGR	2.11983	0.993219	0.614909	0.461063	-0.644561	-0.680534	-0.716195	-0.715503
	RBM4	1.17385	0.503063	0.48111	0.638196	-1.11227	-1.04596	-1.17949	-1.19824
Interferon	STAT2	0.0151123	-0.792685	-0.679032	-0.737454	2.19994	1.28098	-0.228235	0.0576742
	RSAD2	-0.251339	-0.384257	-0.437891	-0.457546	2.80188	-0.133297	-0.243669	0.0616684
	IRF7	0.628755	-0.668674	-0.444788	0.124117	2.55366	0.0890961	-0.587506	-0.775769
	IFIT3	-0.477882	-0.712516	-0.801137	-0.642713	2.43317	0.278217	0.244787	0.730166
	IFIT2	-0.300624	-0.692296	-0.816545	-0.828485	2.44898	0.925709	-0.0795534	-0.160623
	IFI35	0.34538	-0.269093	-0.465586	-0.963259	2.19074	1.21604	-0.860137	-0.321697
	ICAM1	0.236353	-0.468193	-0.547799	-0.684077	2.67054	0.295475	-0.523472	-0.472544
RHO_GTPase cycle & actin cytoskeleton	NCF2	-1.09236	-1.02532	-0.928688	-0.80546	-0.427704	0.316564	0.723665	1.25938
	WASF1	-0.351787	-1.14272	-1.098	-1.21772	-0.60922	0.755346	1.13486	1.36883
	CYFIP2	-0.833279	-0.963781	-1.02781	-1.04608	-0.445175	0.128886	1.25858	1.50971
	DOCK2	-1.0533	-0.796766	-0.715529	-0.891042	-0.636996	0.413847	1.4085	1.81168
	DIAPH2	-0.640961	-0.812512	-0.932967	-0.573069	-0.621103	0.591391	1.21161	2.11275
	RHOD	-1.00127	-0.778277	-0.0308765	-0.762191	-0.680816	0.446718	1.66577	1.03936
	GOPC	-1.26504	-1.23838	-0.716137	-0.998574	-0.139057	0.647551	1.11925	1.15626
	RASGRF2	-0.731371	-0.789995	-0.878459	-0.894642	-0.279265	1.44025	1.45817	1.33154
	RAPGEF1	-1.04745	-0.914326	-0.215969	-0.586537	-0.490259	0.298373	1.73998	1.73103
	ARHGEF40	-0.498973	-0.831053	-1.19036	-0.875457	-0.175789	0.300042	1.46466	1.89269
	CAVIN1	-1.15323	-0.834435	-0.355924	-0.561238	-0.28542	0.345154	1.4644	1.90252
	RHOBTB1	-0.469519	-0.900883	-0.802384	-0.737196	-0.139626	1.09062	1.78006	1.21607
	RRAS2	-0.972635	-0.944545	-0.788572	-0.854462	-0.211063	0.23679	1.7035	1.56369
	EPSTI1	-0.888606	-0.983793	-0.946241	-0.875465	0.185861	-0.161167	1.27933	1.1327
	PAK2	-0.490094	-0.964852	-0.547104	-0.175383	0.240034	0.682896	1.04634	2.04287
	FGF5	-0.523235	-0.536175	-0.489271	-0.460858	-0.588675	-0.264906	2.24364	1.46563
	GNG12	-0.742844	-0.729882	-0.554843	-0.827903	-1.14089	-0.0246687	1.39839	1.78099
	ITGB1	-1.16064	-0.708458	-0.38016	-0.694906	0.580889	0.350579	1.55781	1.62321
	ACTN1	-1.40859	-1.08171	-0.790419	-0.988412	0.0647011	0.723664	0.751055	1.14703
	MYH9	-0.811133	-0.682983	-0.299075	-0.602037	-0.31632	1.10163	1.31306	1.79867
	TIAM2	-0.664097	-0.923201	-1.04417	-0.791699	0.114186	0.278671	1.07582	2.16422
NRF2 & glutathione metabolism	PSMB7	-0.944242	-1.24787	-0.702643	-0.817653	0.147103	0.311277	1.69257	1.31737
	PSMC2	-0.680546	-0.951528	-0.206865	-0.518232	0.641446	0.817986	1.14979	1.49779
	SEM1	-0.328569	-0.15665	-0.245661	-0.173739	0.456396	0.898025	1.18595	1.34774
	PSMA1	-1.09275	-0.347172	-0.187634	-0.342943	-0.392266	0.580243	1.30511	1.32145
	PSMB2	-1.17445	-0.578866	-0.223801	-0.377831	-0.183759	0.00382688	1.23311	1.56387
	PSMB6	-1.1364	-0.947133	-0.746613	-0.909485	-0.278757	0.677741	0.974438	0.871808
	SKP1	-0.532566	-0.851666	-0.905732	-0.561148	0.400832	1.00708	1.24235	1.66616
	HMOX1	-0.8085	-1.36008	-0.966741	-0.502286	0.0583001	0.485595	0.987507	1.78754
	NFE2L2	-1.20057	-0.744698	-0.924439	-0.448721	-1.0222	0.0472247	0.958821	1.50906
	AKT3	-1.02756	-0.993913	-1.01282	-0.991655	0.529405	1.24067	1.0503	1.4084
	NPLOC4	-0.4774	0.183678	-0.00371876	0.0473278	-0.14121	0.796551	1.35528	1.26168
	GSTM3	-1.12579	-1.10646	-0.880651	-1.04731	0.403311	1.08601	1.28757	1.24296
	GSTM4	-1.05965	-1.05461	-0.954963	-1.04107	-0.0708807	0.947218	1.43784	1.19207

## Sheet: Fig. 2a
shared by	NES > 1	NES < -1
7/7	3	274
6/7	14	427
5/7	55	569
4/7	122	757
3/7	296	1131
2/7	766	1729
1/7	2414	3748

## Sheet: Fig. 2b
Gene	Mean log2FC	SD	n	shared by
IGFBP5	5.74414	3.25297	7	7/7
COL4A4	4.91735	2.35849	7	7/7
ACKR3	4.80858	3.59555	7	6/7
CRYAB	4.73566	1.89731	7	7/7
COL4A3	4.71163	2.89804	7	6/7
L1CAM	4.4219	2.7484	7	6/7
KCNH1	4.18768	3.4156	7	6/7
ALPP	4.09721	1.73875	7	7/7
FILIP1L	4.09301	2.6409	7	6/7
PSG8	4.05964	2.48313	7	6/7
RCAN2	3.92267	1.93764	7	7/7
ABI3BP	3.74506	1.80641	7	6/7
ANKRD1	3.67499	2.59862	7	6/7
PSG5	3.67362	2.30881	7	6/7
KRT17	3.63872	3.01719	7	6/7
ATP13A4	3.63238	2.62559	7	6/7
ANOS1	3.52304	1.69442	7	6/7
COL5A1	3.52189	2.86799	7	6/7
EDIL3	3.51963	2.81822	7	6/7
ARHGAP31	3.49717	2.81883	7	6/7
KCNK15	3.42312	2.63846	7	6/7
LIMS2	3.41814	1.95518	7	6/7
ANK2	3.38906	2.97327	7	6/7
SPARC	3.32502	2.18357	7	6/7
SERPING1	3.30339	3.15669	7	6/7
PRR16	3.22687	2.35314	7	6/7
MAP2	3.1539	2.55599	7	6/7
MYL9	3.1502	2.35691	7	7/7
KLK5	3.03615	2.9807	7	6/7
PLA2G4C	2.83255	2.02019	7	6/7
CCN2	2.81507	2.56197	7	6/7
MRAS	2.68365	1.95294	7	6/7
CLIC3	2.66569	1.35477	7	7/7
MMP24	2.64575	2.31286	7	6/7
PARD3B	2.63208	2.35254	7	6/7
NPR3	2.61512	1.89924	7	6/7
AASS	2.59965	1.59602	7	6/7
BDNF	2.59867	2.00252	7	6/7
FOLR1	2.5896	2.58849	7	6/7
HEG1	2.57353	1.56792	7	6/7
MATN2	2.57218	1.03127	7	7/7
NEDD9	2.56381	0.815198	7	7/7
CTSO	2.49779	2.67162	7	7/7
NATD1	2.48756	1.32981	7	6/7
CDK14	2.46669	2.84651	7	6/7
LBH	2.46535	2.3438	7	7/7
PIK3IP1	2.44891	2.14172	7	6/7
GPNMB	2.42745	1.78061	7	7/7
EDN1	2.40378	1.57784	7	7/7
TGFB2	2.40281	1.55596	7	6/7
GABARAPL1	2.37475	1.23592	7	6/7
ATF3	2.37166	1.10844	7	7/7
TGM1	2.32854	1.73933	7	6/7
GAS6	2.30559	1.37729	7	6/7
PDE5A	2.25653	1.07531	7	7/7
MIR181A2HG	2.25168	1.56228	7	6/7
MSRB3	2.24496	1.58383	7	6/7
TP53INP1	2.22694	1.8413	7	6/7
SHC2	2.18732	2.05101	7	6/7
STOX2	2.15605	2.2739	7	6/7
DUSP1	2.1485	1.14979	7	7/7
CALD1	2.14392	1.63546	7	6/7
TRIM22	2.13048	1.57826	7	6/7
RGL1	2.11934	1.60105	7	6/7
FSTL3	2.07789	1.10639	7	7/7
PSG9	2.06409	1.6545	7	6/7
SEMA3E	2.05181	1.62135	7	6/7
FSTL1	2.02427	1.16249	7	6/7
P3H2	2.01286	1.45155	7	6/7
SYNPO	2.00387	1.20255	7	6/7
GSTM4	1.99679	1.33503	7	6/7
GSTM3	1.97465	1.25483	7	6/7
PALM	1.94201	1.70817	7	6/7
CADM1	1.91841	1.15212	7	6/7
HSPB8	1.8989	1.4923	7	6/7
CST6	1.88366	1.17052	7	6/7
RNF144B	1.88074	1.40773	7	6/7
MAP3K7CL	1.8654	1.13654	7	6/7
CLIC2	1.85511	1.49147	7	6/7
KLHL24	1.84465	1.09348	7	6/7
APOL1	1.84114	1.76143	7	6/7
PMP22	1.84104	1.34204	7	6/7
VWA5A	1.83074	1.21881	7	6/7
DOCK11	1.82503	1.15948	7	6/7
TIMP2	1.80114	0.788352	7	7/7
THBS1	1.7909	1.00778	7	7/7
HBEGF	1.78537	2.24738	7	6/7
SLC16A6	1.78436	1.44144	7	6/7
OPTN	1.77881	1.06998	7	7/7
TMOD2	1.77195	1.10712	7	6/7
CCN1	1.75446	0.833779	7	7/7
GPRC5A	1.75105	0.295547	7	7/7
UBA7	1.70438	2.43117	7	6/7
ID3	1.68459	1.60795	7	6/7
SLC40A1	1.67852	1.51235	7	6/7
PXDC1	1.65146	0.853121	7	6/7
LYRM9	1.64372	1.1736	7	6/7
SLC43A2	1.64229	0.988178	7	6/7
NFIX	1.63432	0.814779	7	6/7
SPOCK2	1.62775	1.17402	7	6/7
CTIF	1.62158	0.851425	7	6/7
TUFT1	1.61888	0.651499	7	7/7
PCLO	1.6139	1.34199	7	6/7
WNT5A	1.60464	1.06983	7	6/7
GADD45B	1.60463	0.583539	7	7/7
CREBRF	1.59753	0.925282	7	6/7
PALLD	1.59704	0.563369	7	7/7
ABHD4	1.5777	0.898168	7	6/7
ANTXR1	1.57536	1.96597	7	6/7
ICAM1	1.56146	1.39586	7	6/7
TMPRSS2	1.55991	1.1198	7	6/7
ZNF608	1.54343	1.84663	7	6/7
ING4	1.5332	0.778681	7	7/7
WNT4	1.5239	1.17261	7	6/7
YPEL2	1.51911	0.887949	7	6/7
CALCOCO1	1.51639	1.06921	7	6/7
GPR155	1.50573	0.910219	7	6/7
SLC16A7	1.50516	1.12764	7	6/7
ZBTB20	1.48002	0.842705	7	7/7
BACH2	1.47807	0.860895	7	6/7
SCD5	1.47247	0.832926	7	7/7
GPR161	1.44322	1.10108	7	6/7
TRAM1	1.43011	0.705496	7	6/7
SOX4	1.41576	0.869878	7	7/7
PLCE1	1.39729	0.870308	7	6/7
PTPN21	1.39621	0.975349	7	6/7
MEX3B	1.39258	0.711472	7	6/7
UBL3	1.37485	0.894639	7	7/7
MAGED2	1.37033	0.800883	7	6/7
GLIPR2	1.36513	2.55548	7	6/7
YPEL5	1.34348	0.677028	7	6/7
TBC1D9	1.33683	0.793123	7	6/7
PRICKLE1	1.33033	0.661819	7	7/7
PGRMC2	1.32956	0.708021	7	6/7
AFAP1L2	1.32706	1.96749	7	6/7
SUSD6	1.3007	0.651053	7	6/7
TMEM217	1.29674	0.475032	7	7/7
MOSPD1	1.2883	0.711491	7	6/7
MIR22HG	1.27782	0.92193	7	6/7
BTN2A2	1.26891	0.747695	7	7/7
CREB5	1.26197	1.19267	7	6/7
EXT1	1.24875	0.832707	7	6/7
PTPRM	1.24451	0.939172	7	6/7
STK38L	1.23614	0.554358	7	6/7
RND3	1.23125	0.575796	7	7/7
FAM229B	1.18841	0.946707	7	6/7
CXXC5	1.18088	0.877807	7	6/7
RHOBTB3	1.15979	0.520869	7	7/7
PHLDB2	1.15924	0.816738	7	6/7
EFNA1	1.1559	0.645247	7	6/7
SGCB	1.14499	0.894836	7	6/7
CDK6	1.13723	0.487728	7	6/7
MAP9	1.13402	0.849407	7	6/7
ACSS1	1.13037	1.33729	7	6/7
PEA15	1.11935	0.383834	7	7/7
FAM13B	1.11869	0.867972	7	6/7
ZDHHC17	1.11254	0.864354	7	6/7
LURAP1L	1.10298	0.907185	7	6/7
TP53INP2	1.10261	1.30135	7	6/7
VEPH1	1.06784	0.638427	7	6/7
ARSG	1.04227	0.62369	7	6/7
CERCAM	1.03238	1.49919	7	6/7
CRIM1	1.02504	0.750343	7	6/7
RAPGEF2	1.01718	0.432028	7	7/7
BMPR2	1.00952	0.795467	7	6/7
GLCCI1	1.00193	0.689508	7	6/7
RAB11FIP1	0.993681	0.614993	7	6/7
ARHGEF17	0.979514	0.473893	7	6/7
DNAJB2	0.971389	0.831762	7	6/7
CHIC2	0.960753	0.638893	7	6/7
MBNL2	0.959628	0.613628	7	6/7
ID4	0.95594	1.69188	7	6/7
LACTB	0.949235	0.399373	7	6/7
PCMTD1	0.944224	0.5156	7	6/7
STK38	0.939992	0.274513	7	7/7
ZFYVE1	0.929895	0.567457	7	6/7
DNAJB9	0.910876	0.569354	7	6/7
TMEM59	0.904	0.49898	7	6/7
EVA1A	0.891948	1.10707	7	6/7
MFGE8	0.875553	1.7788	7	6/7
LAMP2	0.87484	0.420934	7	6/7
KRT80	0.874651	0.471088	7	6/7
GRAMD1A	0.861092	0.396118	7	7/7
THAP2	0.854846	0.480505	7	6/7
B2M	0.853328	0.313223	7	7/7
GNPTG	0.852198	0.420458	7	6/7
DLGAP4	0.841082	0.476809	7	6/7
JDP2	0.8316	0.830328	7	6/7
RRAGB	0.829677	0.65405	7	6/7
SERINC1	0.82837	0.350618	7	6/7
CTSA	0.803589	0.785698	7	6/7
FRS2	0.801995	0.425517	7	6/7
ATG14	0.800142	0.504153	7	6/7
NCOA7	0.795231	0.696352	7	6/7
SARAF	0.785403	0.249761	7	7/7
WDR45	0.779918	0.340068	7	6/7
TCEANC	0.768122	0.398157	7	6/7
BIRC2	0.765627	0.442043	7	6/7
NIPSNAP3A	0.764272	0.545621	7	6/7
KDM5B	0.737934	0.392102	7	6/7
TPT1-AS1	0.726705	0.454722	7	6/7
LEPROT	0.720094	0.385454	7	6/7
FAM174A	0.711947	0.387503	7	6/7
TRAK2	0.697991	0.626613	7	6/7
FNDC3B	0.695612	0.683888	7	6/7
LACTB2	0.688414	0.933268	7	6/7
TNFAIP1	0.683233	0.30187	7	6/7
EPB41L4A-AS1	0.67828	0.776511	7	6/7
FZD7	0.665279	0.648154	7	6/7
UBE2J1	0.653783	0.405889	7	6/7
TRIO	0.617072	0.323254	7	6/7
DAPK3	0.590085	0.267264	7	6/7
PARP2	-0.581936	0.292421	7	6/7
EXOSC9	-0.603963	0.617937	7	6/7
DHX9	-0.632572	0.314994	7	6/7
LRRC20	-0.636422	0.158302	7	6/7
YEATS4	-0.658918	0.36274	7	6/7
HNRNPA2B1	-0.672303	0.683455	7	6/7
RAD51C	-0.681502	0.349809	7	6/7
NUP62	-0.692616	0.292253	7	6/7
SMS	-0.698042	0.613014	7	6/7
DAZAP1	-0.704106	0.330747	7	6/7
PHC2	-0.708982	0.609988	7	6/7
TOR3A	-0.709276	0.241021	7	6/7
DNAAF5	-0.714657	0.263242	7	6/7
THOC3	-0.714694	0.429935	7	6/7
FOXA1	-0.714997	0.393349	7	6/7
CS	-0.717925	0.296362	7	6/7
ILF3	-0.722848	0.208847	7	6/7
TRA2B	-0.725818	0.363705	7	6/7
FUS	-0.726426	0.336842	7	6/7
HNRNPAB	-0.726813	0.546808	7	6/7
CENPL	-0.730766	0.647199	7	6/7
HNRNPA3	-0.734969	0.231388	7	6/7
UTP18	-0.737463	0.40597	7	6/7
ZNF551	-0.741953	0.350261	7	6/7
ZMYND19	-0.742596	0.473301	7	6/7
NUP85	-0.744208	0.358189	7	6/7
PUS1	-0.749906	0.571808	7	6/7
NUP50	-0.750224	0.349109	7	6/7
TOPBP1	-0.75162	0.394087	7	6/7
RBM14	-0.752863	0.336229	7	6/7
HNRNPL	-0.767492	0.288606	7	6/7
SMC6	-0.767626	0.214947	7	6/7
HNRNPF	-0.777628	0.397022	7	6/7
COQ3	-0.778286	0.625111	7	6/7
PIP4K2A	-0.778971	0.46299	7	6/7
SASS6	-0.780608	0.262477	7	6/7
MPHOSPH9	-0.78131	0.424994	7	6/7
INTS8	-0.787652	0.343192	7	6/7
PGAM1	-0.790341	0.391591	7	6/7
BCL2L12	-0.792264	0.308848	7	6/7
LIN9	-0.793336	0.506592	7	6/7
WRAP53	-0.795987	0.293648	7	6/7
CLN6	-0.81527	0.323321	7	6/7
DCLRE1B	-0.815361	0.480903	7	6/7
PLP2	-0.816588	0.285399	7	6/7
HSPA14	-0.81722	0.644061	7	6/7
SAP30	-0.817527	0.451586	7	6/7
GTF3C6	-0.819838	0.320099	7	6/7
SNRPA1	-0.820725	0.430951	7	6/7
CEP78	-0.824523	0.443658	7	6/7
DHTKD1	-0.824659	0.693663	7	6/7
SMC1A	-0.826343	0.474321	7	6/7
NUP107	-0.828458	0.592042	7	6/7
LAMP3	-0.837669	0.670755	7	6/7
DHRS11	-0.839283	0.32153	7	6/7
TOMM5	-0.84539	0.497863	7	6/7
CPSF4	-0.851218	0.176631	7	7/7
POC1B	-0.852649	0.470111	7	6/7
POLD2	-0.854354	0.2891	7	7/7
CBX5	-0.855464	0.456673	7	6/7
ANP32B	-0.860418	0.32881	7	6/7
SHPK	-0.861475	0.556813	7	6/7
HPRT1	-0.866246	0.491901	7	6/7
PARP1	-0.867358	0.518438	7	6/7
CSTF2	-0.869882	0.420351	7	6/7
HAT1	-0.870663	0.462753	7	6/7
SNRNP40	-0.870667	0.448452	7	6/7
SNRPB	-0.873453	0.540666	7	6/7
SLBP	-0.882013	0.46283	7	6/7
HNRNPD	-0.886127	0.174353	7	7/7
DLEU1	-0.886453	0.478765	7	6/7
FANCE	-0.887663	0.318245	7	6/7
CENPQ	-0.89107	0.712068	7	6/7
SMC3	-0.893731	0.333727	7	7/7
MDC1	-0.893871	0.384699	7	6/7
RPA3	-0.896174	0.483291	7	6/7
EIF5A	-0.900216	0.286963	7	7/7
ACOT7	-0.901691	0.424767	7	6/7
MSH2	-0.903468	0.333692	7	7/7
NUP37	-0.913337	0.439246	7	6/7
SAC3D1	-0.915487	0.307309	7	6/7
HNRNPM	-0.916941	0.25204	7	7/7
LRRC45	-0.922859	0.644242	7	6/7
SNRPA	-0.926157	0.425982	7	6/7
GALE	-0.929099	0.40746	7	6/7
DUT	-0.943809	0.608848	7	6/7
FDFT1	-0.944156	0.738784	7	6/7
CEP85	-0.946312	0.509729	7	7/7
ACACA	-0.954474	0.513864	7	6/7
RFFL	-0.955226	0.568427	7	6/7
UCK2	-0.960891	0.430536	7	6/7
SNRPF	-0.961087	0.54172	7	6/7
CCDC138	-0.965404	0.789384	7	6/7
LMNA	-0.96697	0.760991	7	6/7
IMPA2	-0.967948	0.518643	7	6/7
SIGMAR1	-0.971071	0.314475	7	6/7
THOP1	-0.973128	0.342561	7	7/7
PSIP1	-0.973144	0.442648	7	6/7
SLF1	-0.976961	0.139201	7	7/7
SSRP1	-0.977885	0.356055	7	7/7
WDR4	-0.981167	0.572177	7	6/7
MYO19	-0.981279	0.37169	7	6/7
SPATA13	-0.982957	0.616244	7	6/7
NASP	-0.984479	0.375565	7	6/7
USP1	-0.98538	0.226489	7	7/7
BOLA3	-0.989227	0.564579	7	6/7
GRAMD4	-0.990857	0.652306	7	6/7
RPH3AL	-0.992201	0.531737	7	6/7
TPI1	-0.993827	0.320382	7	7/7
RAP1GAP	-0.994286	0.613123	7	6/7
NME1	-0.999111	0.622246	7	6/7
GLE1	-1.00118	0.318485	7	6/7
PA2G4	-1.00171	0.627067	7	6/7
ZWILCH	-1.00407	0.519563	7	6/7
NDE1	-1.00887	0.575346	7	6/7
HMCES	-1.00896	0.301884	7	7/7
POLR3K	-1.00945	0.618025	7	6/7
DHRS13	-1.012	0.518047	7	6/7
EBP	-1.01419	0.478873	7	6/7
DCK	-1.01506	0.671632	7	6/7
RMI1	-1.01566	0.682469	7	6/7
RPP25	-1.01621	0.702084	7	6/7
MIS18A	-1.01758	0.42299	7	7/7
TTF2	-1.01969	0.507031	7	6/7
NUDT1	-1.02088	0.581589	7	6/7
SLC25A19	-1.0224	0.87026	7	6/7
TFDP1	-1.02762	0.531396	7	6/7
GSTO2	-1.03424	0.510631	7	6/7
ACYP1	-1.03629	0.553453	7	6/7
NEMP2	-1.03944	0.603868	7	6/7
MROH6	-1.04529	0.807811	7	6/7
ERO1A	-1.04645	0.455477	7	6/7
KNTC1	-1.04722	0.662915	7	6/7
GPI	-1.04811	0.402353	7	7/7
PDSS1	-1.0493	0.723338	7	6/7
RALB	-1.04986	0.343813	7	7/7
CKAP2	-1.05044	0.594385	7	6/7
MTHFD1	-1.05118	0.402536	7	6/7
PASK	-1.05327	0.662436	7	6/7
CENPP	-1.05487	0.448087	7	6/7
NCAPD3	-1.05613	0.467028	7	6/7
NDC1	-1.05867	0.505584	7	7/7
SIVA1	-1.05965	0.603283	7	6/7
HAUS7	-1.05994	0.697068	7	6/7
GMPS	-1.06161	0.399225	7	6/7
FDXR	-1.07208	0.634707	7	6/7
POLD3	-1.07308	0.400592	7	6/7
GAPDH	-1.07452	0.350043	7	7/7
RBL1	-1.0781	0.621944	7	6/7
RPL39L	-1.07943	0.530346	7	6/7
HMGCS1	-1.08064	0.482052	7	6/7
NUP205	-1.08214	0.47651	7	7/7
POLA1	-1.08228	0.249286	7	7/7
LIPG	-1.08326	1.41034	7	6/7
RFWD3	-1.08553	0.241382	7	7/7
TTLL12	-1.08643	0.826361	7	6/7
TIPIN	-1.09643	0.535956	7	7/7
KNSTRN	-1.09735	0.640733	7	6/7
DONSON	-1.10013	0.216661	7	7/7
ADCY3	-1.1007	0.988739	7	6/7
EML4	-1.10385	0.460026	7	6/7
HMGB3	-1.10468	0.655379	7	6/7
GGCT	-1.11217	0.482243	7	6/7
DCTPP1	-1.1122	0.682425	7	6/7
LYAR	-1.12012	0.883125	7	6/7
NUDT15	-1.12227	0.552984	7	6/7
CCDC88C	-1.12558	0.60593	7	6/7
TAF5	-1.12567	0.653766	7	6/7
ALDOA	-1.13355	0.455469	7	6/7
NRP1	-1.13761	0.725716	7	6/7
DEK	-1.13922	0.409574	7	7/7
CDCA4	-1.14073	0.393632	7	7/7
HOOK1	-1.14324	1.00321	7	6/7
POLE	-1.14385	0.721568	7	6/7
KIF22	-1.14829	0.347793	7	7/7
UBE2S	-1.15267	0.667906	7	6/7
GMDS	-1.15699	0.672519	7	6/7
CKS2	-1.15732	1.04088	7	6/7
TMPO	-1.16127	0.425558	7	7/7
ALYREF	-1.16179	0.304723	7	7/7
RNASEH2A	-1.16227	0.579018	7	6/7
PAX9	-1.16816	0.683368	7	6/7
CDC42EP4	-1.17343	0.625436	7	7/7
NUDT8	-1.17492	0.628349	7	6/7
FADS1	-1.17553	0.804403	7	6/7
SMC2	-1.17726	0.369283	7	7/7
NTHL1	-1.17863	0.613813	7	6/7
MDFI	-1.17896	0.741899	7	6/7
NUP62CL	-1.18756	0.880632	7	6/7
MSH6	-1.18851	0.438327	7	7/7
IER5	-1.19821	0.884765	7	6/7
TUBG1	-1.20339	0.279524	7	7/7
FIGNL1	-1.21265	0.336329	7	7/7
LRR1	-1.21963	0.590358	7	6/7
UNG	-1.22158	0.54919	7	7/7
ARHGAP19	-1.22458	0.572189	7	6/7
KHK	-1.22735	0.734159	7	6/7
CCNE1	-1.2318	1.11523	7	6/7
HAUS8	-1.23436	0.333212	7	7/7
UBASH3B	-1.23678	0.911619	7	6/7
FOXD1	-1.24125	0.639992	7	6/7
RFC4	-1.24482	0.57547	7	6/7
DNAJC9	-1.25053	0.156883	7	7/7
BRIP1	-1.25492	0.935934	7	6/7
CDK2	-1.25583	0.739073	7	6/7
SUV39H1	-1.26057	0.307686	7	7/7
F12	-1.26118	0.722347	7	6/7
LBR	-1.26254	0.614199	7	6/7
TONSL	-1.2757	0.714393	7	6/7
RANBP1	-1.27584	0.400358	7	7/7
SDC1	-1.28175	0.536183	7	7/7
PSMC3IP	-1.28332	0.625084	7	7/7
PLK3	-1.28342	0.723461	7	6/7
CHEK2	-1.28492	0.999008	7	6/7
INSIG1	-1.28503	1.0322	7	6/7
RNF157	-1.28609	0.7304	7	6/7
AUNIP	-1.28869	0.621163	7	7/7
KPNA2	-1.29058	0.316027	7	7/7
CEP128	-1.2933	0.495006	7	7/7
ENO1	-1.29388	0.577496	7	7/7
DHCR24	-1.29538	0.412484	7	7/7
HS6ST2	-1.29591	1.58562	7	6/7
TMEM97	-1.29623	0.640978	7	6/7
TUBB4B	-1.29879	0.441214	7	7/7
EME1	-1.30677	0.759549	7	6/7
MTFP1	-1.30857	0.747354	7	6/7
TUBA1B	-1.30929	0.824502	7	6/7
CCNF	-1.30997	0.649646	7	6/7
LMNB2	-1.31198	0.324175	7	7/7
MASTL	-1.31206	0.575834	7	7/7
TRAIP	-1.31502	0.56605	7	6/7
CHEK1	-1.32131	0.689757	7	7/7
SLC25A10	-1.32739	0.40398	7	7/7
EFHD2	-1.32976	0.685156	7	6/7
GINS4	-1.33262	0.918988	7	6/7
ACAT2	-1.3356	0.947946	7	6/7
C1orf112	-1.33983	0.75924	7	6/7
CDC7	-1.34281	0.821807	7	6/7
DHFR	-1.34528	0.769439	7	6/7
DNMT1	-1.34555	0.389518	7	7/7
POLA2	-1.34761	0.881196	7	6/7
VDR	-1.36782	0.946587	7	6/7
BSPRY	-1.3701	1.31696	7	6/7
BARD1	-1.37012	0.371654	7	7/7
RIN1	-1.37667	0.922347	7	6/7
CTNNAL1	-1.37978	0.868559	7	6/7
PSRC1	-1.38982	0.81413	7	7/7
STK39	-1.39135	0.853806	7	6/7
ATAD5	-1.39648	0.944398	7	6/7
BORA	-1.40002	0.467612	7	7/7
CENPH	-1.4031	0.379373	7	7/7
INCENP	-1.40723	0.51625	7	6/7
CENPO	-1.41009	0.664698	7	6/7
FANCA	-1.41795	0.848847	7	6/7
RFC5	-1.42575	0.578482	7	7/7
RRM1	-1.4388	0.560175	7	7/7
CCND1	-1.44812	1.44748	7	6/7
CKS1B	-1.45098	0.481797	7	7/7
KIF23	-1.45718	0.513684	7	7/7
EPB41L4B	-1.45815	1.17965	7	6/7
IGFBP2	-1.45834	0.913601	7	6/7
SLC43A3	-1.45937	1.69911	7	6/7
RAPGEF3	-1.46837	1.23913	7	6/7
ZNF695	-1.4687	0.995738	7	6/7
HIP1	-1.47671	1.23227	7	6/7
ZNF367	-1.47708	1.09051	7	6/7
FASN	-1.47912	0.854113	7	6/7
GPSM2	-1.48163	0.359568	7	7/7
MET	-1.48249	1.27655	7	6/7
TBC1D30	-1.4827	0.756331	7	6/7
MMS22L	-1.48902	0.925599	7	6/7
TIMELESS	-1.49168	0.333176	7	7/7
MNS1	-1.49213	1.13174	7	6/7
E2F1	-1.49465	0.966455	7	6/7
MAPK13	-1.49489	0.987813	7	6/7
MST1R	-1.49704	1.2767	7	6/7
LIG1	-1.49767	0.659617	7	6/7
WDHD1	-1.49908	0.488488	7	7/7
CHAF1B	-1.50738	0.741946	7	7/7
BRCA2	-1.5123	1.07855	7	6/7
RFC2	-1.51231	0.355139	7	7/7
SMC4	-1.51383	0.438257	7	7/7
CENPN	-1.52271	0.582081	7	7/7
CHAF1A	-1.53062	0.716785	7	7/7
BRI3BP	-1.53105	0.653115	7	7/7
POC1A	-1.53359	0.282451	7	7/7
KIF20B	-1.5344	0.487157	7	7/7
TBC1D8	-1.53443	1.0008	7	6/7
RMI2	-1.53446	0.342696	7	7/7
DEPDC1B	-1.54044	0.741831	7	7/7
CIT	-1.54188	0.94495	7	6/7
SHMT1	-1.54657	0.530924	7	7/7
LRP8	-1.54852	0.768043	7	7/7
NCAPD2	-1.5488	0.39204	7	7/7
FBXO5	-1.55058	0.548194	7	7/7
CENPE	-1.55383	0.893192	7	6/7
XRCC3	-1.55442	0.555591	7	7/7
CENPK	-1.55762	1.0095	7	6/7
STIL	-1.57161	0.543926	7	7/7
GINS3	-1.57666	0.364102	7	7/7
MCM2	-1.57707	0.497846	7	7/7
FANCG	-1.58152	0.504953	7	7/7
PAQR4	-1.5851	0.493133	7	7/7
STAMBPL1	-1.59935	0.812725	7	6/7
STMN3	-1.59935	1.3684	7	6/7
SLC45A3	-1.60605	1.2512	7	6/7
FANCD2	-1.61154	0.586576	7	7/7
RFC3	-1.61221	0.372863	7	7/7
PLEK2	-1.61405	1.0981	7	6/7
ARHGEF39	-1.61821	0.938081	7	6/7
HMGB2	-1.61853	0.8939	7	6/7
NCAPG2	-1.64242	0.612792	7	7/7
VRK1	-1.64548	0.470946	7	7/7
RAD51AP1	-1.6499	0.977101	7	7/7
PRR11	-1.64991	1.01102	7	7/7
FAM72D	-1.65352	1.04645	7	6/7
CENPU	-1.65507	0.922937	7	7/7
PPARG	-1.65513	1.07798	7	6/7
FANCI	-1.65625	0.566771	7	7/7
CRABP2	-1.68355	0.954991	7	6/7
CDC25B	-1.68572	1.15688	7	6/7
BUB1B	-1.68603	0.5615	7	7/7
FEN1	-1.70081	0.385365	7	7/7
CENPF	-1.70608	1.16684	7	6/7
XRCC2	-1.70753	1.31403	7	6/7
PHF19	-1.71482	0.249172	7	7/7
METTL7B	-1.71545	1.76051	7	6/7
HK2	-1.71754	1.02949	7	6/7
ATAD2	-1.72992	0.446474	7	7/7
CLSPN	-1.74031	1.10112	7	6/7
LDLR	-1.74761	1.02707	7	7/7
HS3ST1	-1.75981	1.0841	7	6/7
SPRED2	-1.76251	0.748725	7	6/7
DUSP5	-1.76267	2.37402	7	6/7
MTFR2	-1.77057	0.845397	7	7/7
TACC3	-1.77414	0.718689	7	7/7
RACGAP1	-1.77593	0.410403	7	7/7
MLKL	-1.77824	1.22947	7	7/7
PCNA	-1.78009	0.670307	7	7/7
HELLS	-1.78162	0.807919	7	7/7
MCM3	-1.79177	0.40399	7	7/7
TCF19	-1.79661	1.01435	7	6/7
ECT2	-1.79768	0.531039	7	7/7
PNP	-1.80429	1.23978	7	6/7
MCM4	-1.80456	0.479003	7	7/7
MAD2L1	-1.80973	0.896072	7	6/7
WDR76	-1.81225	1.21145	7	6/7
RAB38	-1.81292	0.851907	7	6/7
MND1	-1.81349	1.29945	7	6/7
MCM7	-1.81589	0.315842	7	7/7
UBE2T	-1.81634	0.913509	7	6/7
ACSL5	-1.83053	2.17357	7	6/7
PHLDA2	-1.84334	1.12225	7	6/7
CEACAM1	-1.84508	2.34728	7	6/7
NUSAP1	-1.84598	1.35695	7	6/7
CCNB1	-1.84732	0.882726	7	6/7
SH3BP1	-1.8632	1.18492	7	6/7
BRCA1	-1.86432	0.850979	7	7/7
SAPCD2	-1.86446	0.468289	7	7/7
ARHGAP11A	-1.86929	1.03554	7	6/7
DDIAS	-1.8704	0.522941	7	7/7
TRIP13	-1.87112	0.916334	7	6/7
CENPW	-1.87163	0.686397	7	7/7
OIP5	-1.87401	0.98071	7	7/7
AURKA	-1.87776	0.689507	7	7/7
ASPM	-1.87917	0.887416	7	7/7
ZWINT	-1.89046	0.642353	7	7/7
SPC24	-1.89907	1.22625	7	7/7
PRIM1	-1.90266	0.558913	7	7/7
EPN3	-1.92143	1.7828	7	6/7
TICRR	-1.93433	1.1005	7	6/7
WDR62	-1.94179	1.13243	7	6/7
MYBL2	-1.95182	1.23292	7	6/7
TTK	-1.95581	0.988074	7	7/7
CDC25A	-1.9583	0.811228	7	7/7
POLE2	-1.95941	1.13165	7	6/7
ELOVL6	-1.97041	0.952039	7	7/7
SPAG5	-1.97712	1.06444	7	7/7
CDCA2	-1.97909	1.11305	7	7/7
MCM5	-1.98306	0.602135	7	7/7
NEIL3	-1.98557	1.36408	7	6/7
PLK4	-1.9984	0.908219	7	7/7
MCM6	-1.99846	0.619776	7	7/7
DSCC1	-2.02167	0.590979	7	7/7
CDCA8	-2.02512	0.802	7	7/7
TYMS	-2.02752	0.870859	7	7/7
ANLN	-2.05084	1.27522	7	6/7
FAM83D	-2.05354	1.12965	7	7/7
RAD51	-2.0548	1.14953	7	6/7
CDC6	-2.05909	1.05102	7	6/7
KIF11	-2.05981	0.694457	7	7/7
SHCBP1	-2.06166	1.51851	7	6/7
FOSL1	-2.06244	1.14497	7	6/7
RAD54L	-2.06401	1.21776	7	7/7
MFSD2A	-2.09566	1.47655	7	6/7
TPX2	-2.10883	0.67633	7	7/7
CENPM	-2.11178	0.783682	7	7/7
FBP1	-2.1166	2.18518	7	6/7
G0S2	-2.11848	1.53868	7	6/7
CDC20	-2.12295	0.836441	7	7/7
BLM	-2.13602	0.900497	7	7/7
PKMYT1	-2.1366	0.872637	7	7/7
SCD	-2.14196	1.1097	7	6/7
DTL	-2.14384	0.886444	7	7/7
GINS2	-2.1458	0.951092	7	7/7
NDC80	-2.15031	1.27038	7	7/7
SKA1	-2.15146	1.10466	7	7/7
ESCO2	-2.17454	1.21677	7	7/7
KIFC1	-2.17611	1.02184	7	7/7
TRIB2	-2.17708	1.34612	7	7/7
MELK	-2.18029	0.894778	7	7/7
CCNB2	-2.19324	1.05984	7	7/7
CDKN3	-2.21017	0.823494	7	7/7
CEP55	-2.21056	1.22084	7	7/7
TROAP	-2.21703	1.37841	7	7/7
POLQ	-2.21849	1.11601	7	7/7
CDT1	-2.2193	0.545915	7	7/7
NUF2	-2.22442	1.40143	7	7/7
SKA3	-2.22521	0.947606	7	7/7
STEAP1	-2.23317	1.27016	7	6/7
FAM81A	-2.24084	1.32571	7	6/7
EXO1	-2.24382	0.877914	7	7/7
RGS17	-2.25034	1.192	7	6/7
CCNA2	-2.25171	0.953875	7	7/7
KIF15	-2.25851	1.34053	7	7/7
CDC25C	-2.25866	1.35949	7	7/7
HJURP	-2.26301	1.16535	7	7/7
FOXM1	-2.27479	0.917018	7	7/7
TK1	-2.27901	1.09668	7	7/7
ADORA2B	-2.27998	1.33365	7	6/7
KIF18B	-2.2846	1.54763	7	6/7
DEPDC1	-2.28514	1.32663	7	7/7
ASF1B	-2.29498	0.986305	7	7/7
KIF14	-2.31388	1.49317	7	7/7
SPC25	-2.32231	1.19353	7	7/7
ERCC6L	-2.32975	1.14742	7	7/7
LMNB1	-2.33091	0.926703	7	7/7
ORC1	-2.33164	1.03458	7	6/7
CKAP2L	-2.34068	0.996127	7	7/7
PBK	-2.34487	1.20026	7	7/7
GTSE1	-2.34655	1.18658	7	7/7
MKI67	-2.34723	1.74534	7	6/7
HMMR	-2.36036	1.31267	7	7/7
CDCA5	-2.36194	0.672171	7	7/7
CDCA3	-2.36224	1.05975	7	7/7
PADI1	-2.36242	1.41149	7	6/7
NCAPG	-2.36833	1.19691	7	7/7
NCAPH	-2.37929	1.3594	7	6/7
RAPGEF5	-2.38063	1.39046	7	7/7
ESPL1	-2.39365	1.12954	7	6/7
PLK1	-2.40086	1.36345	7	7/7
E2F8	-2.40889	1.70856	7	6/7
CDCA7	-2.41033	0.996676	7	7/7
BUB1	-2.41402	1.02123	7	7/7
UHRF1	-2.4181	0.578778	7	7/7
CDK1	-2.45421	0.810887	7	7/7
HMGA1	-2.49043	1.42948	7	6/7
CENPA	-2.49154	1.20856	7	7/7
SOX2	-2.49321	2.07756	7	6/7
PTTG1	-2.50444	0.963511	7	7/7
MYB	-2.51805	1.27884	7	7/7
PRC1	-2.51835	1.16785	7	7/7
S100A14	-2.5197	1.80019	7	6/7
KIF20A	-2.54273	1.74824	7	7/7
CDC45	-2.56119	0.80395	7	7/7
UBE2C	-2.56136	0.896687	7	7/7
ACOX2	-2.57496	2.34778	7	6/7
NEK2	-2.586	1.37797	7	7/7
LAT2	-2.59207	1.48382	7	6/7
MALL	-2.5988	2.15504	7	6/7
KIF2C	-2.60633	1.20981	7	7/7
HMGA2	-2.6113	1.18486	7	6/7
BIRC5	-2.61312	1.288	7	7/7
AURKB	-2.64231	0.878053	7	7/7
DLGAP5	-2.64538	1.50014	7	7/7
KIF4A	-2.65169	1.33188	7	7/7
PHLDA1	-2.65455	1.89051	7	6/7
XDH	-2.68905	1.53942	7	6/7
MCM10	-2.69264	0.85798	7	7/7
NT5E	-2.71989	1.38863	7	7/7
E2F2	-2.72339	1.10462	7	7/7
ADORA1	-2.75145	2.39513	7	6/7
TOP2A	-2.78	1.13515	7	7/7
ETV5	-2.84402	1.20279	7	7/7
RRM2	-2.89007	1.09276	7	7/7
FGFBP1	-3.15501	1.63716	7	6/7
ANKRD22	-3.18106	3.0892	7	6/7
CAPN8	-3.32605	2.04841	7	6/7
HAS3	-3.34378	2.03265	7	6/7
PADI3	-3.75028	2.62834	7	6/7
ETV4	-4.11295	1.89156	7	7/7
SPRY4	-4.18217	2.22626	7	6/7
DUSP6	-4.37363	2.71383	7	6/7
MYEOV	-4.54504	2.56277	7	6/7
DHRS9	-4.60434	3.50608	7	6/7

## Sheet: Fig. 2e
Sample_ID	Normal/Tumor	DTC_UP score	DTC_Down score
TCGA-38-4625-01A-01R-1206-07	Tumor	-0.755436	1.3737
TCGA-38-4625-11A-01R-1758-07	Normal adjacent	0.21499	-0.584509
TCGA-38-4626-01A-01R-1206-07	Tumor	0.0660876	0.0354318
TCGA-38-4626-11A-01R-1758-07	Normal adjacent	0.0195404	-0.293319
TCGA-38-4627-01A-01R-1206-07	Tumor	0.42801	0.0460931
TCGA-38-4627-11A-01R-1758-07	Normal adjacent	0.410657	-0.329024
TCGA-38-4632-01A-01R-1755-07	Tumor	-0.755393	1.03627
TCGA-38-4632-11A-01R-1755-07	Normal adjacent	-0.0571187	-0.363527
TCGA-44-2655-01A-01R-0946-07	Tumor	-0.22742	-0.0416038
TCGA-44-2655-11A-01R-1758-07	Normal adjacent	0.540114	-0.441038
TCGA-44-2657-01A-01R-1107-07	Tumor	-0.00350242	0.271684
TCGA-44-2657-11A-01R-1758-07	Normal adjacent	0.086622	0.106223
TCGA-44-2661-01A-01R-1107-07	Tumor	0.0566698	0.104488
TCGA-44-2661-11A-01R-1758-07	Normal adjacent	0.568901	-0.448847
TCGA-44-2662-01A-01R-0946-07	Tumor	-0.596531	0.980324
TCGA-44-2662-11A-01R-1758-07	Normal adjacent	0.496858	-0.646236
TCGA-44-2665-01A-01R-0946-07	Tumor	0.0743898	0.167893
TCGA-44-2665-11A-01R-1758-07	Normal adjacent	0.361154	-0.515716
TCGA-44-2668-01A-01R-0946-07	Tumor	-0.330155	0.993265
TCGA-44-2668-11A-01R-1758-07	Normal adjacent	-0.031342	-0.19742
TCGA-44-3396-01A-01R-1206-07	Tumor	-0.229077	0.754826
TCGA-44-3396-11A-01R-1758-07	Normal adjacent	0.434562	-0.427731
TCGA-44-3398-01A-01R-1107-07	Tumor	0.164451	0.174706
TCGA-44-3398-11B-01R-1758-07	Normal adjacent	0.41775	-0.361501
TCGA-44-5645-01A-01R-1628-07	Tumor	-0.171237	-0.0257245
TCGA-44-5645-11A-01R-1628-07	Normal adjacent	0.345301	-0.515138
TCGA-44-6145-01A-11R-1755-07	Tumor	-0.309627	0.521797
TCGA-44-6145-11A-01R-1858-07	Normal adjacent	0.233885	-0.522908
TCGA-44-6146-01A-11R-1755-07	Tumor	-0.47509	-0.20365
TCGA-44-6146-11A-01R-1858-07	Normal adjacent	0.412433	-0.727669
TCGA-44-6147-01A-11R-1755-07	Tumor	0.0026895	0.0978355
TCGA-44-6147-11A-01R-1858-07	Normal adjacent	0.52846	-0.286767
TCGA-44-6148-01A-11R-1755-07	Tumor	0.00586064	-0.36516
TCGA-44-6148-11A-01R-1858-07	Normal adjacent	0.429625	-0.52767
TCGA-44-6776-01A-11R-1858-07	Tumor	-0.671661	-0.259197
TCGA-44-6776-11A-01R-1858-07	Normal adjacent	0.405157	-0.578711
TCGA-44-6777-01A-11R-1858-07	Tumor	-0.0037581	0.107832
TCGA-44-6777-11A-01R-1858-07	Normal adjacent	0.285109	-0.411178
TCGA-44-6778-01A-11R-1858-07	Tumor	-0.042371	0.660211
TCGA-44-6778-11A-01R-1858-07	Normal adjacent	0.520637	-0.540013
TCGA-49-4490-01A-21R-1858-07	Tumor	-0.200506	0.0643475
TCGA-49-4490-11A-01R-1858-07	Normal adjacent	0.341864	-0.315343
TCGA-49-4512-01A-21R-1858-07	Tumor	-0.346822	0.224921
TCGA-49-4512-11A-01R-1858-07	Normal adjacent	0.17696	-0.338978
TCGA-49-6742-01A-11R-1858-07	Tumor	-0.625154	0.793356
TCGA-49-6742-11A-01R-1858-07	Normal adjacent	0.237475	-0.214911
TCGA-49-6743-01A-11R-1858-07	Tumor	-0.344991	0.992719
TCGA-49-6743-11A-01R-1858-07	Normal adjacent	0.443888	-0.581563
TCGA-49-6744-01A-11R-1858-07	Tumor	-0.0123257	0.187008
TCGA-49-6744-11A-01R-1858-07	Normal adjacent	0.486916	-0.689611
TCGA-49-6745-01A-11R-1858-07	Tumor	-0.272353	0.75736
TCGA-49-6745-11A-01R-1858-07	Normal adjacent	0.297895	-0.383816
TCGA-49-6761-01A-31R-1949-07	Tumor	-0.709954	0.680781
TCGA-49-6761-11A-01R-1949-07	Normal adjacent	0.229662	-0.633119
TCGA-50-5930-01A-11R-1755-07	Tumor	-0.20306	0.23145
TCGA-50-5930-11A-01R-1755-07	Normal adjacent	0.14065	-0.709598
TCGA-50-5931-01A-11R-1755-07	Tumor	-0.562097	1.13443
TCGA-50-5931-11A-01R-1858-07	Normal adjacent	0.449115	-0.824037
TCGA-50-5932-01A-11R-1755-07	Tumor	-0.604686	0.0571442
TCGA-50-5932-11A-01R-1755-07	Normal adjacent	0.465633	-0.640143
TCGA-50-5933-01A-11R-1755-07	Tumor	-0.241533	0.679812
TCGA-50-5933-11A-01R-1755-07	Normal adjacent	0.327754	-0.645731
TCGA-50-5935-01A-11R-1755-07	Tumor	-0.294262	0.0144165
TCGA-50-5935-11A-01R-1858-07	Normal adjacent	0.532833	-0.520108
TCGA-50-5936-01A-11R-1628-07	Tumor	-0.611332	0.551086
TCGA-50-5936-11A-01R-1628-07	Normal adjacent	0.459731	-0.651777
TCGA-50-5939-01A-11R-1628-07	Tumor	-0.329886	0.540071
TCGA-50-5939-11A-01R-1628-07	Normal adjacent	0.537484	-0.756669
TCGA-50-6595-01A-12R-1858-07	Tumor	-0.279928	1.00079
TCGA-50-6595-11A-01R-1858-07	Normal adjacent	0.484228	-0.596531
TCGA-55-6968-01A-11R-1949-07	Tumor	-0.809725	1.3445
TCGA-55-6968-11A-01R-1949-07	Normal adjacent	-0.184278	-0.213814
TCGA-55-6969-01A-11R-1949-07	Tumor	-0.346153	0.904196
TCGA-55-6969-11A-01R-1949-07	Normal adjacent	0.21031	-0.388142
TCGA-55-6970-01A-11R-1949-07	Tumor	-0.305268	0.480335
TCGA-55-6970-11A-01R-1949-07	Normal adjacent	0.419003	-0.511361
TCGA-55-6971-01A-11R-1949-07	Tumor	-0.2556	0.437661
TCGA-55-6971-11A-01R-1949-07	Normal adjacent	0.253188	-0.570476
TCGA-55-6972-01A-11R-1949-07	Tumor	-1.2214	-0.13736
TCGA-55-6972-11A-01R-1949-07	Normal adjacent	0.342274	-0.545254
TCGA-55-6975-01A-11R-1949-07	Tumor	-0.171281	0.842549
TCGA-55-6975-11A-01R-1949-07	Normal adjacent	0.197271	-0.449591
TCGA-55-6978-01A-11R-1949-07	Tumor	-0.0944883	1.00591
TCGA-55-6978-11A-01R-1949-07	Normal adjacent	0.304194	-0.522779
TCGA-55-6979-01A-11R-1949-07	Tumor	-0.217649	0.828717
TCGA-55-6979-11A-01R-1949-07	Normal adjacent	0.272084	-0.52063
TCGA-55-6980-01A-11R-1949-07	Tumor	0.204096	-0.130412
TCGA-55-6980-11A-01R-1949-07	Normal adjacent	0.227094	-0.600276
TCGA-55-6981-01A-11R-1949-07	Tumor	-0.417894	0.556833
TCGA-55-6981-11A-01R-1949-07	Normal adjacent	0.411116	-0.52199
TCGA-55-6982-01A-11R-1949-07	Tumor	-0.151846	0.562557
TCGA-55-6982-11A-01R-1949-07	Normal adjacent	0.408671	-0.523094
TCGA-55-6983-01A-11R-1949-07	Tumor	-0.179472	0.248899
TCGA-55-6983-11A-01R-1949-07	Normal adjacent	0.0352797	-0.321614
TCGA-55-6984-01A-11R-1949-07	Tumor	-0.663347	0.428155
TCGA-55-6984-11A-01R-1949-07	Normal adjacent	0.457613	-0.561245
TCGA-55-6985-01A-11R-1949-07	Tumor	-0.0674769	0.58928
TCGA-55-6985-11A-01R-1949-07	Normal adjacent	0.31919	-0.265153
TCGA-55-6986-01A-11R-1949-07	Tumor	-0.522205	0.125145
TCGA-55-6986-11A-01R-1949-07	Normal adjacent	0.425379	-0.54246
TCGA-73-4676-01A-01R-1755-07	Tumor	-0.549314	1.04796
TCGA-73-4676-11A-01R-1755-07	Normal adjacent	0.280115	-0.402675
TCGA-91-6828-01A-11R-1858-07	Tumor	-0.266461	0.249736
TCGA-91-6828-11A-01R-1858-07	Normal adjacent	0.279509	-0.597208
TCGA-91-6829-01A-21R-1858-07	Tumor	0.127776	0.598409
TCGA-91-6829-11A-01R-1858-07	Normal adjacent	-0.0481049	-0.127699
TCGA-91-6831-01A-11R-1858-07	Tumor	-0.669217	1.22222
TCGA-91-6831-11A-02R-1858-07	Normal adjacent	0.491065	-0.820965
TCGA-91-6835-01A-11R-1858-07	Tumor	-0.0367366	0.560935
TCGA-91-6835-11A-01R-1858-07	Normal adjacent	0.218024	-0.357573
TCGA-91-6836-01A-21R-1858-07	Tumor	-1.11649	1.41746
TCGA-91-6836-11A-01R-1858-07	Normal adjacent	0.235759	-0.665843
TCGA-91-6847-01A-11R-1949-07	Tumor	-1.00816	1.19923
TCGA-91-6847-11A-01R-1949-07	Normal adjacent	0.263377	-0.655045
TCGA-91-6849-01A-11R-1949-07	Tumor	-0.375128	-0.340198
TCGA-91-6849-11A-01R-1949-07	Normal adjacent	0.471908	-0.583892

## Sheet: Fig. 3f
gene	Osi_G1 vs CT_G1	Osi_SG2 vs OsiG1	PC9	HCC4009	HCC827	H2355	HCC2935	H1975	HCC364	A925L	H3122	PDX	mean Log2FC	SD	pval
GBP1	1.61755	0.235943	6.90408	1.61755	0	3.24668	1.60842	1.03428	2.52026	1.71839	0	0	1.86496	2.08178	0.0196281
RHOB	1.06711	-0.57629	-0.769896	1.06711	2.84959	1.54614	-0.530226	0	1.3777	3.70947	1.62216	1.87802	1.27501	1.41749	0.019264
RND3	0.992626	0	2.09746	0.992626	1.11732	1.92627	0.6174	0.676705	0.496655	2.01716	0.498561	1.19074	1.16309	0.635691	0.000264119
RHOBTB3	0.789573	-0.607105	1.55044	0.789574	1.1949	1.72846	1.7183	0.601893	0.998347	0.973264	0.299076	0	0.985425	0.585019	0.000476792
RRAS2	0.556781	0.49373	-0.421278	0.556781	1.8769	1.46646	0.905911	0.808489	-0.161615	1.3546	0.343096	0	0.672934	0.751697	0.0196923
DCAF8	0.50251	-0.305346	0.128993	0.50251	0.382054	0.824932	0.662206	0.366471	0.63125	0	0.847877	0	0.434629	0.315665	0.00183936
WDTC1	0.704919	0	0.564847	0.704919	-1.19555	0	0.417927	0.612146	0.542361	1.68259	0.800024	0	0.412927	0.734462	0.10914
BMERB1	0	0	0	0	0	0	0	1.10093	0	1.21469	0	0	0.231563	0.488913	0.168426
PHKB	0.59351	-0.339135	-0.185178	0.59351	0	-0.182404	0	0.493822	0.51553	0.713678	0	0	0.194896	0.343016	0.105934
DNAJA2	0	0.155554	-0.69808	0	0.474807	0.199254	0	0	-0.062496	0	0	1.3674	0.128088	0.523034	0.458539
BROX	0.20909	0	-0.269251	0.20909	0	0.372021	0	0	0.679292	0	0	0	0.0991152	0.262004	0.262151
PTP4A1	0	0.430874	-0.885381	0	1.86098	0.32435	-0.385607	0	-0.207455	-0.643636	0.841912	0	0.0905166	0.78777	0.72473
RAP2C	-0.216925	0	-0.239935	-0.216925	0	0.277029	0	0	0.263754	0	0.578778	0	0.0662701	0.245403	0.415277
PEX19	0.508854	-0.278335	-0.596583	0.508854	0	0	0	0.269099	0.257004	0	0	0	0.0438373	0.285597	0.638997
KRAS	-0.15475	0.165865	0	-0.15475	0	0.222235	0	0	-0.081731	0	0	0	-0.00142459	0.0942783	0.962932
RHEB	0.103865	1.03213	-0.206691	0.103865	1.03477	-0.321538	-0.305689	-0.790042	0.128583	0	0	0	-0.0356742	0.465363	0.813891
NRAS	-0.321772	0.327798	-0.310445	-0.321772	0	0.440514	-0.304806	0	0.0549919	0	0	0	-0.0441517	0.22862	0.5565
YKT6	-0.125765	0	-0.215251	-0.125765	-0.713285	0.772675	0.273255	-0.361641	-0.316558	0	0	0	-0.068657	0.398117	0.598767
EHBP1	0.142478	0.323885	-0.691933	0.142478	-0.731098	1.09125	-0.214001	-0.706967	0.165263	0	0	0	-0.0945005	0.548535	0.599135
NAP1L1	0.24962	0.959344	-0.835142	0.24962	0.482621	-0.9778	0	0.471144	0.100319	0	-0.60765	0	-0.111689	0.519115	0.513389
ULK3	-0.727204	0	-0.293295	-0.727204	0	-0.415104	0	0	-0.115652	0	0.400407	0	-0.115085	0.303391	0.260943
ZC3HAV1	0	-0.209807	-0.302606	0	-1.19579	0.442684	0	-0.804257	0.234852	0	0	0	-0.162512	0.489369	0.321032
DNAJA1	-0.207587	0.226797	-0.605633	-0.207587	-0.487494	0.422973	0	-1.03099	-0.371479	0	-0.601411	1.01174	-0.186988	0.583387	0.337256
PTP4A2	-0.2829	0.206888	-0.686951	-0.2829	-1.22802	0.393339	-0.410234	0	-0.43068	0	0.383879	0	-0.226157	0.494902	0.182339
LRRFIP1	-0.396787	0.321354	-0.661935	-0.396787	-1.18131	0.281191	0	-0.514549	-0.332825	0	0	0	-0.280622	0.429239	0.0686538
DPCD	-0.484995	-0.161129	0	-0.484995	-0.708672	-1.07681	-0.735837	0	0.120836	0	0	0	-0.288548	0.424318	0.0599943
NAP1L4	-0.254607	0.860274	-0.496784	-0.254607	-0.431902	-0.43715	0	-0.29294	-0.538035	0	-0.461191	0	-0.291261	0.218307	0.00224261
HRAS	-0.648414	1.07268	-1.2325	-0.648414	0	0.57162	0	-0.701117	-1.08493	0	0	0	-0.309534	0.575111	0.122964
INF2	-0.531059	0.184182	-0.380354	-0.531059	0	-0.210199	0	-1.58158	0.0240077	0	-0.431326	0	-0.311051	0.493441	0.0773706
EHBP1L1	-0.643791	0.338899	-0.494719	-0.643791	-1.52782	-1.27828	-0.897669	-0.61878	-0.418691	0	-0.617392	0	-0.649714	0.488914	0.00229876
MAPKAPK3	-0.189102	0	-1.5615	-0.189102	-0.847992	-0.671393	-1.3966	-0.709466	-0.234285	-1.72446	0.810362	0	-0.652444	0.7836	0.0272249
LMNA	-0.711642	0.396193	-0.85399	-0.711642	-2.51169	-0.739057	-1.08431	-0.868098	-0.730041	0	0.226969	0	-0.727186	0.768573	0.0151518
CEP85	-1.93731	3.25915	-0.82727	-1.93731	-0.518914	-0.842977	-0.599724	-1.302	-0.889566	0	-0.68681	0	-0.760457	0.572749	0.0023113
SPDL1	-0.909412	2.66297	-1.30576	-0.909412	0	-0.428675	-0.892871	-1.07001	-0.860345	-1.62906	-1.42321	0	-0.851934	0.55972	0.000955961
LMNB2	-1.73733	2.91441	-1.55336	-1.73733	-1.53657	-0.929167	-1.31937	-0.879056	-1.02601	-1.0585	-0.67721	-1.22898	-1.19456	0.340199	1.48722e-06
CENPF	-3.54783	6.75233	0	-3.54783	-1.80465	-2.81322	-1.20065	-1.40221	-0.728516	-3.71441	-2.56973	-1.17355	-1.89548	1.22682	0.000864412
LMNB1	-3.76882	4.64072	-1.38726	-3.76882	-2.57747	-3.29022	-2.13726	-1.72133	-0.91277	-4.6287	-2.22499	-1.43442	-2.40832	1.17351	0.000112788

[truncated: 63 more sheets: Fig. 3g, Fig. 3h, Fig. 3i, Fig. 4a, Fig. 4b, Fig. 4c, Fig. 4g, Fig. 5a, Fig. 5b, Fig. 5c, Fig. 5e, Fig. 5f, Fig. 5g, Fig. 5h, Fig. 5i, Fig. 5j, Fig. 5k, Fig. 5l, Fig. 5m, Supp Fig. 1B …]
